# Supplementary material for: Phosphoproteomics analysis of male and female Schistosoma mekongi adult worms
Source: Sci Rep. 2019 Jul 10;9:10012. doi: 10.1038/s41598-019-46456-6 (PMC6620315; doi:10.1038/s41598-019-46456-6)
Supplement: Supplementary file 2 — Supplementary dataset1 [file 41598_2019_46456_MOESM2_ESM.xlsx]

## Sheet: Male_all(15164)
Title: Phosphoproteomics analysis of male and female Schistosoma mekongi adult worms
Authors: Nattapon Simanon, Poom Adisakwattana, Tipparat Thiangtrongjit, Yanin Limpanont, Phiraphol Chusongsang, Yupa Chusongsang, Songtham Anuntakarun, Sunchai Payungporn, Sumate Ampawong, Onrapak Reamtong*
Affiliations: Department of Molecular Tropical Medicine and Genetics, Faculty of Tropical Medicine, Mahidol University, Bangkok, 10400, Thailand, Department of Helminthology, Faculty of Tropical Medicine, Mahidol University, Bangkok, 10400, Thailand, Department of Social and Environmental Medicine, Faculty of Tropical Medicine, Mahidol University, Bangkok, 10400, Thailand, Department of Biochemis…
*Corresponding authors: Onrapak Reamtong, onrapak.rea@mahidol.ac.th
Supplementary Dataset 1: Potential phosphoproteins of S. mekongi male using the NetPhos 3.1 server prediction
Transcriptome ID	Source	Feature	Start	End	Score	Sex	Entry	Entry_Name	Protein_Names
comp0_seq0	netphos-3.1b	phos-unsp	12	12	0.995	F,M	Q3KTL6	Q3KTL6_SCHJA	SJCHGC01393 protein
comp0_seq1	netphos-3.1b	phos-unsp	12	12	0.995	F,M	Q3KTL6	Q3KTL6_SCHJA	SJCHGC01393 protein
comp1_seq1	netphos-3.1b	phos-unsp	40	40	0.998	F,M	A0A183MJU4	A0A183MJU4_9TREM	Uncharacterized protein
comp100_seq1	netphos-3.1b	phos-unsp	118	118	0.997	F,M	Q5DCC6	Q5DCC6_SCHJA	SJCHGC02843 protein
comp1000_seq0	netphos-3.1b	phos-unsp	7	7	0.994	F,M	C1LMP2	C1LMP2_SCHJA	Glycerol-3-phosphate dehydrogenase [NAD(+)] (EC 1.1.1.8)
comp10002_seq0	netphos-3.1b	phos-unsp	76	76	0.998	F,M	A0A183MCS4	A0A183MCS4_9TREM	Uncharacterized protein
comp10003_seq0	netphos-3.1b	phos-unsp	811	811	0.998	F,M	A0A094ZZM6	A0A094ZZM6_SCHHA	Short spindle protein 4
comp10003_seq1	netphos-3.1b	phos-unsp	798	798	0.998	M	A0A094ZZM6	A0A094ZZM6_SCHHA	Short spindle protein 4
comp10003_seq2	netphos-3.1b	phos-unsp	708	708	0.998	F,M	A0A183MU27	A0A183MU27_9TREM	Uncharacterized protein
comp10004_seq1	netphos-3.1b	phos-unsp	424	424	0.998	F,M	A0A095A668	A0A095A668_SCHHA	Uncharacterized protein (Fragment)
comp10004_seq2	netphos-3.1b	phos-unsp	656	656	0.994	F,M	A0A095A668	A0A095A668_SCHHA	Uncharacterized protein (Fragment)
comp10005_seq0	netphos-3.1b	phos-unsp	254	254	0.997	F,M	C7TXT3	C7TXT3_SCHJA	Aspartate--ammonia ligase
comp10005_seq1	netphos-3.1b	phos-unsp	254	254	0.997	F,M	C7TXT3	C7TXT3_SCHJA	Aspartate--ammonia ligase
comp1001_seq0	netphos-3.1b	phos-unsp	121	121	0.997	F,M	Q5DA81	Q5DA81_SCHJA	High mobility group protein DSP1 (SJCHGC02538 protein)
comp1001_seq1	netphos-3.1b	phos-unsp	121	121	0.997	F,M	Q5DA81	Q5DA81_SCHJA	High mobility group protein DSP1 (SJCHGC02538 protein)
comp100118_seq0	netphos-3.1b	phos-unsp	98	98	0.997	F,M	#N/A	#N/A	#N/A
comp100179_seq0	netphos-3.1b	phos-unsp	87	87	0.997	M	A0A1S8WWJ8	A0A1S8WWJ8_9TREM	Tubulin-specific chaperone A
comp10019_seq1	netphos-3.1b	phos-unsp	390	390	0.998	F,M	A0A094ZUN3	A0A094ZUN3_SCHHA	Vasoactive intestinal polypeptide receptor
comp1002_seq1	netphos-3.1b	phos-unsp	67	67	0.995	F,M	A0A094ZVV6	A0A094ZVV6_SCHHA	Uncharacterized protein (Fragment)
comp1002_seq3	netphos-3.1b	phos-unsp	73	73	0.995	F,M	A0A094ZVV6	A0A094ZVV6_SCHHA	Uncharacterized protein (Fragment)
comp1002_seq4	netphos-3.1b	phos-unsp	217	217	0.997	F,M	A0A095BZX5	A0A095BZX5_SCHHA	Afadin (Fragment)
comp100296_seq0	netphos-3.1b	phos-unsp	81	81	0.997	F,M	Q5DDG2	Q5DDG2_SCHJA	SJCHGC02223 protein
comp1003_seq1	netphos-3.1b	phos-unsp	260	260	0.995	F,M	Q86F32	Q86F32_SCHJA	Clone ZZD1154 mRNA sequence (Fragment)
comp10034_seq0	netphos-3.1b	phos-unsp	163	163	0.995	F,M	A0A095AKS9	A0A095AKS9_SCHHA	Extracellular superoxide dismutase [Cu-Zn]
comp100421_seq0	netphos-3.1b	phos-unsp	85	85	0.993	F,M	G7YMU7	G7YMU7_CLOSI	Proteasome activator subunit 3
comp10044_seq0	netphos-3.1b	phos-unsp	432	432	0.998	F,M	G7Y6G5	G7Y6G5_CLOSI	Tripartite motif-containing protein 9/67 (Fragment)
comp10046_seq0	netphos-3.1b	phos-unsp	1283	1283	0.998	F,M	A0A183JC00	A0A183JC00_9TREM	Uncharacterized protein
comp10046_seq1	netphos-3.1b	phos-unsp	1717	1717	0.998	F,M	G4VP27	G4VP27_SCHMA	Putative erythrocyte membrane protein
comp10053_seq0	netphos-3.1b	phos-unsp	176	176	0.997	F,M	A0A094ZU77	A0A094ZU77_SCHHA	Helicase POLQ-like
comp10053_seq1	netphos-3.1b	phos-unsp	159	159	0.997	F,M	A0A094ZU77	A0A094ZU77_SCHHA	Helicase POLQ-like
comp10053_seq2	netphos-3.1b	phos-unsp	159	159	0.997	F,M	A0A094ZU77	A0A094ZU77_SCHHA	Helicase POLQ-like
comp10054_seq0	netphos-3.1b	phos-unsp	422	422	0.998	F,M	G4VQC0	G4VQC0_SCHMA	Uncharacterized protein
comp10054_seq2	netphos-3.1b	phos-unsp	354	354	0.998	F,M	G4VQC0	G4VQC0_SCHMA	Uncharacterized protein
comp10054_seq3	netphos-3.1b	phos-unsp	422	422	0.998	F,M	G4VQC0	G4VQC0_SCHMA	Uncharacterized protein
comp10054_seq4	netphos-3.1b	phos-unsp	253	253	0.998	M	G4VQC0	G4VQC0_SCHMA	Uncharacterized protein
comp10056_seq0	netphos-3.1b	phos-unsp	71	71	0.996	F,M	A0A183LC26	A0A183LC26_9TREM	Uncharacterized protein
comp10059_seq0	netphos-3.1b	phos-unsp	850	850	0.998	M	C4QJB3	C4QJB3_SCHMA	Uncharacterized protein
comp10059_seq1	netphos-3.1b	phos-unsp	357	357	0.998	F,M	C4QJB3	C4QJB3_SCHMA	Uncharacterized protein
comp10059_seq3	netphos-3.1b	phos-unsp	756	756	0.998	F,M	C4QJB3	C4QJB3_SCHMA	Uncharacterized protein
comp10059_seq6	netphos-3.1b	phos-unsp	147	147	0.996	M	A0A183NWC2	A0A183NWC2_9TREM	Uncharacterized protein
comp10059_seq8	netphos-3.1b	phos-unsp	28	28	0.997	M	C4QJB3	C4QJB3_SCHMA	Uncharacterized protein
comp1006_seq1	netphos-3.1b	phos-unsp	49	49	0.997	F,M	C1L4W0	C1L4W0_SCHJA	Eukaryotic translation initiation factor 3 subunit E (eIF3e) (Eukaryotic translation initiation factor 3 subunit 6)
comp10070_seq0	netphos-3.1b	phos-unsp	436	436	0.997	F,M	A0A094ZU14	A0A094ZU14_SCHHA	Uncharacterized protein
comp10070_seq1	netphos-3.1b	phos-unsp	90	90	0.997	F,M	G4V5W7	G4V5W7_SCHMA	Uncharacterized protein
comp10070_seq2	netphos-3.1b	phos-unsp	90	90	0.997	F,M	G4V5W7	G4V5W7_SCHMA	Uncharacterized protein
comp10070_seq3	netphos-3.1b	phos-unsp	70	70	0.994	F,M	A0A183JDE2	A0A183JDE2_9TREM	Uncharacterized protein
comp100711_seq0	netphos-3.1b	phos-unsp	150	150	0.996	F,M	A0A094ZPT6	A0A094ZPT6_SCHHA	ATP synthase subunit beta (EC 3.6.3.14)
comp10074_seq1	netphos-3.1b	phos-unsp	359	359	0.996	F,M	G4VPV8	G4VPV8_SCHMA	Subfamily C1A unassigned peptidase (C01 family) (EC 3.4.22.15)
comp10074_seq2	netphos-3.1b	phos-unsp	318	318	0.996	F,M	G4VPV8	G4VPV8_SCHMA	Subfamily C1A unassigned peptidase (C01 family) (EC 3.4.22.15)
comp10074_seq3	netphos-3.1b	phos-unsp	318	318	0.996	F,M	G4VPV8	G4VPV8_SCHMA	Subfamily C1A unassigned peptidase (C01 family) (EC 3.4.22.15)
comp100763_seq0	netphos-3.1b	phos-unsp	258	258	0.997	M	G4VHL1	G4VHL1_SCHMA	Putative paired box protein pax-6
comp10078_seq0	netphos-3.1b	phos-unsp	329	329	0.991	F,M	G4VTH7	G4VTH7_SCHMA	Uncharacterized protein
comp10078_seq1	netphos-3.1b	phos-unsp	438	438	0.991	F,M	G4VTH7	G4VTH7_SCHMA	Uncharacterized protein
comp10078_seq2	netphos-3.1b	phos-unsp	62	62	0.991	F,M	G4VTH7	G4VTH7_SCHMA	Uncharacterized protein
comp10078_seq3	netphos-3.1b	phos-unsp	329	329	0.991	F,M	G4VTH7	G4VTH7_SCHMA	Uncharacterized protein
comp10078_seq4	netphos-3.1b	phos-unsp	329	329	0.991	#N/A	G4VTH7	G4VTH7_SCHMA	Uncharacterized protein
comp10079_seq0	netphos-3.1b	phos-unsp	168	168	0.997	F,M	A0A183R5S1	A0A183R5S1_9TREM	Uncharacterized protein
comp10079_seq1	netphos-3.1b	phos-unsp	55	55	0.997	F,M	Q5DA02	Q5DA02_SCHJA	SJCHGC06948 protein
comp1009_seq3	netphos-3.1b	phos-unsp	147	147	0.997	F,M	Q5DE59	Q5DE59_SCHJA	Derlin
comp100921_seq0	netphos-3.1b	phos-unsp	67	67	0.997	M	A0A183LQS1	A0A183LQS1_9TREM	Uncharacterized protein
comp10096_seq0	netphos-3.1b	phos-unsp	122	122	0.997	F,M	#N/A	#N/A	#N/A
comp10096_seq1	netphos-3.1b	phos-unsp	122	122	0.997	F,M	#N/A	#N/A	#N/A
comp10099_seq0	netphos-3.1b	phos-unsp	541	541	0.997	F,M	A0A094ZR41	A0A094ZR41_SCHHA	Putative homeobox protein Meis3-like 1
comp101_seq0	netphos-3.1b	phos-unsp	5	5	0.996	F,M	Q5D941	Q5D941_SCHJA	Ribosomal protein S19a (SJCHGC06232 protein)
comp101027_seq0	netphos-3.1b	phos-unsp	37	37	0.991	M	A0A074ZVH5	A0A074ZVH5_9TREM	Uncharacterized protein
comp10104_seq0	netphos-3.1b	phos-unsp	270	270	0.998	F,M	G4LWI4	G4LWI4_SCHMA	Protein kinase (EC 2.7.11.25)
comp10104_seq1	netphos-3.1b	phos-unsp	270	270	0.998	F,M	G4LWI4	G4LWI4_SCHMA	Protein kinase (EC 2.7.11.25)
comp10106_seq1	netphos-3.1b	phos-unsp	7	7	0.995	F,M	A0A095B0R6	A0A095B0R6_SCHHA	Uncharacterized protein
comp10106_seq2	netphos-3.1b	phos-unsp	7	7	0.995	F,M	A0A095B0R6	A0A095B0R6_SCHHA	Uncharacterized protein
comp10106_seq4	netphos-3.1b	phos-unsp	7	7	0.995	M	A0A095B0R6	A0A095B0R6_SCHHA	Uncharacterized protein
comp10110_seq0	netphos-3.1b	phos-unsp	300	300	0.993	M	G4VKH7	G4VKH7_SCHMA	Kelch-like protein
comp10110_seq1	netphos-3.1b	phos-unsp	300	300	0.993	M	G4VKH7	G4VKH7_SCHMA	Kelch-like protein
comp10111_seq0	netphos-3.1b	phos-unsp	44	44	0.997	F,M	A0A183LAK6	A0A183LAK6_9TREM	Uncharacterized protein
comp10117_seq1	netphos-3.1b	phos-unsp	1102	1102	0.997	F,M	G4VGU1	G4VGU1_SCHMA	Putative tight junction protein
comp1012_seq0	netphos-3.1b	phos-unsp	84	84	0.994	F,M	C1L735	C1L735_SCHJA	Cathepsin L-like proteinase (EC 3.4.22.-)
comp1012_seq2	netphos-3.1b	phos-unsp	84	84	0.994	F,M	C1L735	C1L735_SCHJA	Cathepsin L-like proteinase (EC 3.4.22.-)
comp10122_seq0	netphos-3.1b	phos-unsp	198	198	0.992	F,M	A0A183NUH2	A0A183NUH2_9TREM	Uncharacterized protein
comp10128_seq0	netphos-3.1b	phos-unsp	7	7	0.997	F,M	G4M1V0	G4M1V0_SCHMA	Acyl-CoA:glycerol-3-phosphate acyltransferase
comp10128_seq1	netphos-3.1b	phos-unsp	7	7	0.997	F,M	G4M1V0	G4M1V0_SCHMA	Acyl-CoA:glycerol-3-phosphate acyltransferase
comp10130_seq0	netphos-3.1b	phos-unsp	133	133	0.998	F,M	A0A095A3X6	A0A095A3X6_SCHHA	TRAF-interacting protein
comp10130_seq2	netphos-3.1b	phos-unsp	133	133	0.998	F,M	A0A095A3X6	A0A095A3X6_SCHHA	TRAF-interacting protein
comp10130_seq3	netphos-3.1b	phos-unsp	133	133	0.998	F,M	A0A095A3X6	A0A095A3X6_SCHHA	TRAF-interacting protein
comp101310_seq0	netphos-3.1b	phos-unsp	50	50	0.993	F,M	#N/A	#N/A	#N/A
comp101347_seq0	netphos-3.1b	phos-unsp	79	79	0.998	F,M	#N/A	#N/A	#N/A
comp1014_seq0	netphos-3.1b	phos-unsp	36	36	0.996	F,M	Q5DCA0	Q5DCA0_SCHJA	Hypotherical protein (EC 2.7.6.1) (SJCHGC05737 protein)
comp10140_seq0	netphos-3.1b	phos-unsp	26	26	0.997	F,M	A0A095BT79	A0A095BT79_SCHHA	Uncharacterized protein C20orf26
comp10140_seq1	netphos-3.1b	phos-unsp	940	940	0.994	F,M	A0A095BT79	A0A095BT79_SCHHA	Uncharacterized protein C20orf26
comp10140_seq3	netphos-3.1b	phos-unsp	26	26	0.997	F,M	A0A183K6U6	A0A183K6U6_9TREM	Uncharacterized protein
comp10140_seq4	netphos-3.1b	phos-unsp	912	912	0.994	M	A0A095BT79	A0A095BT79_SCHHA	Uncharacterized protein C20orf26
comp10140_seq5	netphos-3.1b	phos-unsp	678	678	0.994	M	G4VDA9	G4VDA9_SCHMA	Uncharacterized protein
comp10146_seq0	netphos-3.1b	phos-unsp	233	233	0.997	M	C1LE12	C1LE12_SCHJA	Mitogen-activated protein kinase 15 (EC 2.7.11.24)
comp10146_seq1	netphos-3.1b	phos-unsp	346	346	0.997	F,M	C1LE12	C1LE12_SCHJA	Mitogen-activated protein kinase 15 (EC 2.7.11.24)
comp10146_seq2	netphos-3.1b	phos-unsp	131	131	0.997	M	C1LE12	C1LE12_SCHJA	Mitogen-activated protein kinase 15 (EC 2.7.11.24)
comp101510_seq0	netphos-3.1b	phos-unsp	62	62	0.993	M	Q5DFZ4	Q5DFZ4_SCHJA	Epididymal secretory protein E1 (Niemann Pick type C2 protein homolog)
comp10153_seq0	netphos-3.1b	phos-unsp	334	334	0.995	F,M	A0A183RE59	A0A183RE59_9TREM	Uncharacterized protein
comp10157_seq1	netphos-3.1b	phos-unsp	123	123	0.997	F,M	A0A183LFC5	A0A183LFC5_9TREM	Uncharacterized protein
comp1016_seq0	netphos-3.1b	phos-unsp	304	304	0.991	F,M	Q5D975	Q5D975_SCHJA	Glycerol-3-phosphate dehydrogenase [NAD(+)] (EC 1.1.1.8)
comp1016_seq1	netphos-3.1b	phos-unsp	141	141	0.993	F,M	Q5D975	Q5D975_SCHJA	Glycerol-3-phosphate dehydrogenase [NAD(+)] (EC 1.1.1.8)
comp10163_seq1	netphos-3.1b	phos-unsp	183	183	0.993	F,M	C7C204	C7C204_SCHJA	Gag-Pol polyprotein
comp101632_seq0	netphos-3.1b	phos-unsp	249	249	0.996	F,M	G7YFH6	G7YFH6_CLOSI	Glutamine synthetase (EC 6.3.1.2)
comp10167_seq2	netphos-3.1b	phos-unsp	888	888	0.997	F,M	A0A095BZK8	A0A095BZK8_SCHHA	Tectonic-2
comp10167_seq3	netphos-3.1b	phos-unsp	255	255	0.993	F,M	A0A095BZK8	A0A095BZK8_SCHHA	Tectonic-2
comp1017_seq0	netphos-3.1b	phos-unsp	62	62	0.996	F,M	Q5DDM3	Q5DDM3_SCHJA	SJCHGC00917 protein
comp10176_seq0	netphos-3.1b	phos-unsp	982	982	0.998	F,M	A0A183MWJ6	A0A183MWJ6_9TREM	Uncharacterized protein
comp10178_seq0	netphos-3.1b	phos-unsp	108	108	0.997	M	Q5DFI6	Q5DFI6_SCHJA	SJCHGC06351 protein
comp10178_seq1	netphos-3.1b	phos-unsp	108	108	0.997	F,M	Q5DFI6	Q5DFI6_SCHJA	SJCHGC06351 protein
comp1018_seq0	netphos-3.1b	phos-unsp	135	135	0.993	F,M	C1L3W1	C1L3W1_SCHJA	2-(3-amino-3-carboxypropyl)histidine synthase subunit 2 (EC 2.5.1.108)
comp1018_seq1	netphos-3.1b	phos-unsp	79	79	0.993	F,M	C1L3W1	C1L3W1_SCHJA	2-(3-amino-3-carboxypropyl)histidine synthase subunit 2 (EC 2.5.1.108)
comp10180_seq0	netphos-3.1b	phos-unsp	374	374	0.997	F,M	G4LXR3	G4LXR3_SCHMA	Uncharacterized protein
comp10184_seq0	netphos-3.1b	phos-unsp	317	317	0.997	F,M	Q26601	SMOX2_SCHMA	Homeobox protein engrailed-like SMOX-2
comp10184_seq1	netphos-3.1b	phos-unsp	317	317	0.997	F,M	Q5C0I7	Q5C0I7_SCHJA	SJCHGC05793 protein (Fragment)
comp10188_seq0	netphos-3.1b	phos-unsp	15	15	0.997	F,M	G4LV05	G4LV05_SCHMA	Uncharacterized protein
comp10188_seq1	netphos-3.1b	phos-unsp	38	38	0.995	F,M	Q5C0B4	Q5C0B4_SCHJA	SJCHGC03737 protein (Fragment)
comp1019_seq0	netphos-3.1b	phos-unsp	558	558	0.997	F,M	G4VF07	G4VF07_SCHMA	Putative receptor protein tyrosine phosphatase n,(Ia2)
comp10192_seq1	netphos-3.1b	phos-unsp	229	229	0.998	F,M	Q2TUU3	Q2TUU3_SCHMA	Ecdysone-induced protein E78 (Nuclear hormone receptor superfamily protein-related)
comp10192_seq2	netphos-3.1b	phos-unsp	229	229	0.998	F,M	A0A183RBF0	A0A183RBF0_9TREM	Uncharacterized protein
comp1020_seq0	netphos-3.1b	phos-unsp	197	197	0.997	F,M	A0A1L6BZQ1	A0A1L6BZQ1_SCHMA	Eps8
comp1020_seq1	netphos-3.1b	phos-unsp	373	373	0.997	F,M	A0A1L6BZQ1	A0A1L6BZQ1_SCHMA	Eps8
comp10205_seq0	netphos-3.1b	phos-unsp	213	213	0.995	F,M	G4V7T2	G4V7T2_SCHMA	Putative cys-loop ligand gated ion channel subunit
comp10205_seq1	netphos-3.1b	phos-unsp	213	213	0.995	M	A0A183K577	A0A183K577_9TREM	Uncharacterized protein
comp10207_seq0	netphos-3.1b	phos-unsp	513	513	0.997	F,M	A0A094ZU62	A0A094ZU62_SCHHA	Glutamine-dependent NAD(+) synthetase (EC 6.3.5.1) (NAD(+) synthase [glutamine-hydrolyzing])
comp10207_seq1	netphos-3.1b	phos-unsp	59	59	0.997	F,M	G4VH07	G4VH07_SCHMA	Glutamine-dependent NAD(+) synthetase (EC 6.3.5.1) (NAD(+) synthase [glutamine-hydrolyzing])
comp10207_seq2	netphos-3.1b	phos-unsp	59	59	0.997	F,M	G4VH07	G4VH07_SCHMA	Glutamine-dependent NAD(+) synthetase (EC 6.3.5.1) (NAD(+) synthase [glutamine-hydrolyzing])
comp10209_seq0	netphos-3.1b	phos-unsp	295	295	0.995	F,M	A0A183MNL6	A0A183MNL6_9TREM	Uncharacterized protein
comp10209_seq1	netphos-3.1b	phos-unsp	307	307	0.995	M	A0A183MNL6	A0A183MNL6_9TREM	Uncharacterized protein
comp1021_seq0	netphos-3.1b	phos-unsp	154	154	0.997	F,M	Q5DBZ7	Q5DBZ7_SCHJA	Transmembrane 9 superfamily member
comp1021_seq1	netphos-3.1b	phos-unsp	154	154	0.997	M	Q5DBZ7	Q5DBZ7_SCHJA	Transmembrane 9 superfamily member
comp10217_seq0	netphos-3.1b	phos-unsp	355	355	0.993	F,M	A0A095AI61	A0A095AI61_SCHHA	Acetylcholinesterase
comp1022_seq0	netphos-3.1b	phos-unsp	489	489	0.997	F,M	G4VBW4	G4VBW4_SCHMA	Putative alpha-actinin
comp10227_seq0	netphos-3.1b	phos-unsp	209	209	0.998	F,M	A0A183NFZ5	A0A183NFZ5_9TREM	Uncharacterized protein
comp1023_seq0	netphos-3.1b	phos-unsp	109	109	0.998	F,M	C7TXR1	C7TXR1_SCHJA	Lymphocyte cytosolic protein 1
comp1023_seq1	netphos-3.1b	phos-unsp	109	109	0.998	F,M	C7TXR1	C7TXR1_SCHJA	Lymphocyte cytosolic protein 1
comp10230_seq3	netphos-3.1b	phos-unsp	173	173	0.995	F,M	A0A183JY36	A0A183JY36_9TREM	Uncharacterized protein
comp10231_seq1	netphos-3.1b	phos-unsp	563	563	0.996	F,M	A0A094ZS36	A0A094ZS36_SCHHA	Fasciclin-2
comp10231_seq2	netphos-3.1b	phos-unsp	449	449	0.996	F,M	A0A094ZS36	A0A094ZS36_SCHHA	Fasciclin-2
comp10232_seq0	netphos-3.1b	phos-unsp	23	23	0.996	F,M	#N/A	#N/A	#N/A
comp1024_seq0	netphos-3.1b	phos-unsp	165	165	0.997	F,M	Q5DG42	Q5DG42_SCHJA	SJCHGC06296 protein (Ubiquitin-conjugating enzyme E2H) (EC 6.3.2.19)
comp102416_seq0	netphos-3.1b	phos-unsp	21	21	0.997	F,M	#N/A	#N/A	#N/A
comp1025_seq0	netphos-3.1b	phos-unsp	189	189	0.997	F,M	C1LH15	C1LH15_SCHJA	Zinc finger, C2H2-type domain-containing protein
comp1025_seq2	netphos-3.1b	phos-unsp	185	185	0.997	F,M	C1LH14	C1LH14_SCHJA	Zinc finger, C2H2-type domain-containing protein
comp1025_seq3	netphos-3.1b	phos-unsp	185	185	0.997	F,M	C1LH14	C1LH14_SCHJA	Zinc finger, C2H2-type domain-containing protein
comp10252_seq0	netphos-3.1b	phos-unsp	35	35	0.994	F,M	Q5C3A3	Q5C3A3_SCHJA	SJCHGC09318 protein (Fragment)
comp1026_seq0	netphos-3.1b	phos-unsp	57	57	0.996	F,M	C1LJB6	C1LJB6_SCHJA	Proliferation-associated protein 2G4
comp10260_seq1	netphos-3.1b	phos-unsp	1120	1120	0.997	F,M	A0A095CAG8	A0A095CAG8_SCHHA	Chromosome-associated kinesin KIF4
comp10262_seq0	netphos-3.1b	phos-unsp	300	300	0.998	F,M	A0A183LP16	A0A183LP16_9TREM	Uncharacterized protein
comp10263_seq0	netphos-3.1b	phos-unsp	29	29	0.994	F,M	Q5BSN3	Q5BSN3_SCHJA	SJCHGC03740 protein
comp10264_seq0	netphos-3.1b	phos-unsp	563	563	0.994	F,M	G4V973	G4V973_SCHMA	Nibrin-related
comp1027_seq0	netphos-3.1b	phos-unsp	133	133	0.991	F,M	A0A094ZV05	A0A094ZV05_SCHHA	Ubiquitin-conjugating enzyme E2 variant 1
comp10271_seq0	netphos-3.1b	phos-unsp	90	90	0.993	F,M	A2CI92	A2CI92_SCHMA	Dystrobrevin
comp10271_seq1	netphos-3.1b	phos-unsp	1048	1048	0.998	F,M	G4VTT3	G4VTT3_SCHMA	Putative dystrobrevin
comp10275_seq0	netphos-3.1b	phos-unsp	68	68	0.995	F,M	A0A095AQP9	A0A095AQP9_SCHHA	L-asparaginase
comp10275_seq3	netphos-3.1b	phos-unsp	68	68	0.995	M	A0A183KD68	A0A183KD68_9TREM	Uncharacterized protein
comp10275_seq4	netphos-3.1b	phos-unsp	68	68	0.995	M	A0A183KD68	A0A183KD68_9TREM	Uncharacterized protein
comp10278_seq1	netphos-3.1b	phos-unsp	96	96	0.998	F,M	A0A183MUK1	A0A183MUK1_9TREM	Uncharacterized protein
comp1028_seq0	netphos-3.1b	phos-unsp	140	140	0.998	F,M	Q5DAV8	Q5DAV8_SCHJA	SJCHGC02307 protein (Fragment)
comp1028_seq4	netphos-3.1b	phos-unsp	242	242	0.998	F,M	Q5DAV8	Q5DAV8_SCHJA	SJCHGC02307 protein (Fragment)
comp10280_seq0	netphos-3.1b	phos-unsp	169	169	0.996	F,M	Q8MWP9	Q8MWP9_SCHJA	Polyprotein (Fragment)
comp10281_seq2	netphos-3.1b	phos-unsp	24	24	0.995	F,M	G4VRE4	G4VRE4_SCHMA	Putative wd-repeat protein
comp10289_seq0	netphos-3.1b	phos-unsp	23	23	0.998	F,M	Q8MWP9	Q8MWP9_SCHJA	Polyprotein (Fragment)
comp1029_seq0	netphos-3.1b	phos-unsp	358	358	0.997	F,M	C1LFU8	C1LFU8_SCHJA	Beta-ketoacyl synthase,domain-containing protein
comp1029_seq2	netphos-3.1b	phos-unsp	100	100	0.996	M	C1LFU8	C1LFU8_SCHJA	Beta-ketoacyl synthase,domain-containing protein
comp1029_seq3	netphos-3.1b	phos-unsp	142	142	0.997	F,M	C1LFU8	C1LFU8_SCHJA	Beta-ketoacyl synthase,domain-containing protein
comp1029_seq4	netphos-3.1b	phos-unsp	100	100	0.996	F,M	C1LFU8	C1LFU8_SCHJA	Beta-ketoacyl synthase,domain-containing protein
comp1029_seq5	netphos-3.1b	phos-unsp	223	223	0.997	F,M	C1LFU8	C1LFU8_SCHJA	Beta-ketoacyl synthase,domain-containing protein
comp10293_seq0	netphos-3.1b	phos-unsp	34	34	0.996	F,M	A0A183Q1U4	A0A183Q1U4_9TREM	Uncharacterized protein
comp103_seq0	netphos-3.1b	phos-unsp	399	399	0.997	F,M	C1LDV7	C1LDV7_SCHJA	DNA ligase (EC 6.5.1.1)
comp103_seq2	netphos-3.1b	phos-unsp	399	399	0.997	F,M	C1LDV7	C1LDV7_SCHJA	DNA ligase (EC 6.5.1.1)
comp103_seq3	netphos-3.1b	phos-unsp	410	410	0.997	F,M	C1LDV7	C1LDV7_SCHJA	DNA ligase (EC 6.5.1.1)
comp103_seq4	netphos-3.1b	phos-unsp	145	145	0.998	F,M	C1LDV7	C1LDV7_SCHJA	DNA ligase (EC 6.5.1.1)
comp103_seq5	netphos-3.1b	phos-unsp	145	145	0.998	F,M	C1LDV7	C1LDV7_SCHJA	DNA ligase (EC 6.5.1.1)
comp103_seq6	netphos-3.1b	phos-unsp	410	410	0.997	F,M	C1LDV7	C1LDV7_SCHJA	DNA ligase (EC 6.5.1.1)
comp103_seq7	netphos-3.1b	phos-unsp	410	410	0.997	F,M	C1LDV7	C1LDV7_SCHJA	DNA ligase (EC 6.5.1.1)
comp103_seq9	netphos-3.1b	phos-unsp	546	546	0.998	F,M	A0A095B4F2	A0A095B4F2_SCHHA	Uncharacterized protein
comp1030_seq0	netphos-3.1b	phos-unsp	127	127	0.996	F,M	A0A095A5L6	A0A095A5L6_SCHHA	Transmembrane emp24 domain-containing protein 7 (Fragment)
comp10308_seq0	netphos-3.1b	phos-unsp	662	662	0.998	F,M	A0A095AP31	A0A095AP31_SCHHA	Uncharacterized protein
comp10308_seq1	netphos-3.1b	phos-unsp	662	662	0.998	F,M	A0A095AP31	A0A095AP31_SCHHA	Uncharacterized protein
comp1031_seq0	netphos-3.1b	phos-unsp	211	211	0.994	F,M	Q86EY7	Q86EY7_SCHJA	SJCHGC09497 protein
comp10312_seq0	netphos-3.1b	phos-unsp	424	424	0.996	F,M	A0A183P983	A0A183P983_9TREM	Uncharacterized protein
comp10312_seq1	netphos-3.1b	phos-unsp	548	548	0.998	F,M	A0A183N173	A0A183N173_9TREM	Uncharacterized protein
comp10313_seq1	netphos-3.1b	phos-unsp	303	303	0.997	F,M	A0A183R633	A0A183R633_9TREM	Uncharacterized protein
comp10313_seq3	netphos-3.1b	phos-unsp	303	303	0.997	F,M	A0A183R633	A0A183R633_9TREM	Uncharacterized protein
comp10313_seq4	netphos-3.1b	phos-unsp	303	303	0.997	#N/A	A0A183R633	A0A183R633_9TREM	Uncharacterized protein
comp10313_seq5	netphos-3.1b	phos-unsp	303	303	0.997	#N/A	A0A183R633	A0A183R633_9TREM	Uncharacterized protein
comp10319_seq0	netphos-3.1b	phos-unsp	359	359	0.996	F,M	A0A094ZPR4	A0A094ZPR4_SCHHA	Metabotropic glutamate receptor (Fragment)
comp10319_seq1	netphos-3.1b	phos-unsp	522	522	0.997	F,M	G4VAL7	G4VAL7_SCHMA	Putative metabotropic glutamate receptor 2, 3 (Mglur group 2)
comp1032_seq0	netphos-3.1b	phos-unsp	42	42	0.994	F,M	Q5DC38	Q5DC38_SCHJA	SJCHGC06281 protein (WD repeat protein SL1-17)
comp10332_seq1	netphos-3.1b	phos-unsp	132	132	0.998	F,M	A0A183LUA6	A0A183LUA6_9TREM	Uncharacterized protein
comp10332_seq2	netphos-3.1b	phos-unsp	86	86	0.998	F,M	A0A183LUA6	A0A183LUA6_9TREM	Uncharacterized protein
comp10336_seq0	netphos-3.1b	phos-unsp	112	112	0.993	F,M	A0A183NTL0	A0A183NTL0_9TREM	Uncharacterized protein
comp10336_seq1	netphos-3.1b	phos-unsp	483	483	0.997	F,M	A0A183NTL0	A0A183NTL0_9TREM	Uncharacterized protein
comp103525_seq0	netphos-3.1b	phos-unsp	89	89	0.996	M	C1LMT4	C1LMT4_SCHJA	Uncharacterized protein
comp10353_seq0	netphos-3.1b	phos-unsp	31	31	0.997	F,M	G4VHY3	G4VHY3_SCHMA	Putative gtp-binding protein alpha subunit
comp103543_seq0	netphos-3.1b	phos-unsp	38	38	0.997	F,M	#N/A	#N/A	#N/A
comp1036_seq1	netphos-3.1b	phos-unsp	237	237	0.998	F,M	Q5DG92	Q5DG92_SCHJA	SJCHGC06649 protein
comp10366_seq0	netphos-3.1b	phos-unsp	300	300	0.995	F,M	A0A095A3G9	A0A095A3G9_SCHHA	Uncharacterized protein
comp10369_seq0	netphos-3.1b	phos-unsp	593	593	0.997	F,M	A0A183MJ20	A0A183MJ20_9TREM	Uncharacterized protein
comp10369_seq3	netphos-3.1b	phos-unsp	593	593	0.997	M	A0A183MJ20	A0A183MJ20_9TREM	Uncharacterized protein
comp1037_seq0	netphos-3.1b	phos-unsp	177	177	0.997	F,M	Q5DF26	Q5DF26_SCHJA	SJCHGC09277 protein
comp1037_seq1	netphos-3.1b	phos-unsp	247	247	0.997	F,M	C1L524	C1L524_SCHJA	Dihydropyrimidinase-like 2
comp10371_seq0	netphos-3.1b	phos-unsp	692	692	0.998	F,M	G4V866	G4V866_SCHMA	Putative sphingosine phosphate lyase
comp10371_seq1	netphos-3.1b	phos-unsp	682	682	0.998	F,M	G4V866	G4V866_SCHMA	Putative sphingosine phosphate lyase
comp10378_seq2	netphos-3.1b	phos-unsp	257	257	0.997	F,M	A0A095C404	A0A095C404_SCHHA	Zinc finger protein Dzip1
comp10378_seq3	netphos-3.1b	phos-unsp	109	109	0.997	F,M	A0A095C404	A0A095C404_SCHHA	Zinc finger protein Dzip1
comp1038_seq0	netphos-3.1b	phos-unsp	116	116	0.997	F,M	A0A095ACH5	A0A095ACH5_SCHHA	UPF0556 protein C19orf10-like protein (Fragment)
comp10380_seq0	netphos-3.1b	phos-unsp	47	47	0.996	F,M	A0A183MYC0	A0A183MYC0_9TREM	Uncharacterized protein
comp103808_seq0	netphos-3.1b	phos-unsp	153	153	0.998	M	A0A183A1X6	A0A183A1X6_9TREM	Uncharacterized protein
comp10382_seq0	netphos-3.1b	phos-unsp	218	218	0.995	F,M	G4M198	G4M198_SCHMA	Forkhead protein/ forkhead protein domain,putative
comp10382_seq1	netphos-3.1b	phos-unsp	456	456	0.997	F,M	A0A095A3V8	A0A095A3V8_SCHHA	Hepatocyte nuclear factor 3-alpha
comp103824_seq0	netphos-3.1b	phos-unsp	6	6	0.997	M	#N/A	#N/A	#N/A
comp10383_seq1	netphos-3.1b	phos-unsp	104	104	0.998	F,M	A0A183P2R3	A0A183P2R3_9TREM	Uncharacterized protein
comp10384_seq0	netphos-3.1b	phos-unsp	43	43	0.994	F,M	A0A094ZKP7	A0A094ZKP7_SCHHA	Katanin p60 ATPase-containing subunit A-like 2 (Katanin p60 subunit A-like 2) (EC 3.6.4.3) (p60 katanin-like 2)
comp10385_seq0	netphos-3.1b	phos-unsp	35	35	0.996	F,M	A0A095A1K8	A0A095A1K8_SCHHA	Putative sodium-dependent transporter
comp10385_seq1	netphos-3.1b	phos-unsp	35	35	0.996	F,M	A0A095A1K8	A0A095A1K8_SCHHA	Putative sodium-dependent transporter
comp1039_seq0	netphos-3.1b	phos-unsp	57	57	0.992	F,M	Q5DBX4	Q5DBX4_SCHJA	SJCHGC01267 protein
comp10391_seq1	netphos-3.1b	phos-unsp	76	76	0.997	F,M	G4VL03	G4VL03_SCHMA	Uncharacterized protein
comp10392_seq0	netphos-3.1b	phos-unsp	254	254	0.994	F,M	C1L4U7	C1L4U7_SCHJA	Carboxypeptidase (EC 3.4.16.-)
comp10394_seq0	netphos-3.1b	phos-unsp	567	567	0.997	M	A0A183NVT8	A0A183NVT8_9TREM	Uncharacterized protein
comp10394_seq1	netphos-3.1b	phos-unsp	726	726	0.997	F,M	G4VQ37	G4VQ37_SCHMA	Putative anosmin
comp104_seq0	netphos-3.1b	phos-unsp	235	235	0.998	F,M	Q86DY7	Q86DY7_SCHJA	40S ribosomal protein S6
comp1040_seq0	netphos-3.1b	phos-unsp	63	63	0.995	F,M	C1L7M0	C1L7M0_SCHJA	Protein-L-isoaspartate O-methyltransferase (EC 2.1.1.77)
comp1040_seq1	netphos-3.1b	phos-unsp	63	63	0.995	F,M	C1L7L7	C1L7L7_SCHJA	Protein-L-isoaspartate O-methyltransferase (EC 2.1.1.77)
comp1040_seq2	netphos-3.1b	phos-unsp	13	13	0.995	F,M	C1L7L7	C1L7L7_SCHJA	Protein-L-isoaspartate O-methyltransferase (EC 2.1.1.77)
comp10405_seq0	netphos-3.1b	phos-unsp	86	86	0.993	M	A0A183ALE2	A0A183ALE2_9TREM	Uncharacterized protein
comp10406_seq1	netphos-3.1b	phos-unsp	94	94	0.994	F,M	#N/A	#N/A	#N/A
comp10411_seq1	netphos-3.1b	phos-unsp	54	54	0.998	F,M	A0A075AJY0	A0A075AJY0_9TREM	Uncharacterized protein
comp10414_seq0	netphos-3.1b	phos-unsp	449	449	0.994	F,M	C1LFZ5	C1LFZ5_SCHJA	Uncharacterized protein
comp10414_seq1	netphos-3.1b	phos-unsp	18	18	0.998	M	C1LFZ5	C1LFZ5_SCHJA	Uncharacterized protein
comp10414_seq2	netphos-3.1b	phos-unsp	425	425	0.994	F,M	C1LFZ5	C1LFZ5_SCHJA	Uncharacterized protein
comp10414_seq6	netphos-3.1b	phos-unsp	245	245	0.994	F,M	C1LFZ5	C1LFZ5_SCHJA	Uncharacterized protein
comp10419_seq0	netphos-3.1b	phos-unsp	183	183	0.996	F,M	A0A183NYN7	A0A183NYN7_9TREM	Uncharacterized protein
comp10422_seq0	netphos-3.1b	phos-unsp	143	143	0.996	F,M	C1LNB7	C1LNB7_SCHJA	Hypotheticial protein
comp10423_seq1	netphos-3.1b	phos-unsp	288	288	0.997	F,M	A0A183P5F5	A0A183P5F5_9TREM	Uncharacterized protein
comp10423_seq2	netphos-3.1b	phos-unsp	288	288	0.997	F,M	A0A183MFL7	A0A183MFL7_9TREM	Uncharacterized protein
comp10424_seq1	netphos-3.1b	phos-unsp	67	67	0.996	F,M	G2J5T4	G2J5T4_SCHMA	Transposase (Fragment)
comp10426_seq0	netphos-3.1b	phos-unsp	565	565	0.997	F,M	G4VCQ9	G4VCQ9_SCHMA	Tyrosine kinase
comp10426_seq1	netphos-3.1b	phos-unsp	577	577	0.997	F,M	G4VCQ9	G4VCQ9_SCHMA	Tyrosine kinase
comp10428_seq0	netphos-3.1b	phos-unsp	146	146	0.991	M	A0A094ZZG1	A0A094ZZG1_SCHHA	TBC1 domain family member 19
comp10428_seq4	netphos-3.1b	phos-unsp	146	146	0.991	F,M	A0A094ZZG1	A0A094ZZG1_SCHHA	TBC1 domain family member 19
comp10428_seq5	netphos-3.1b	phos-unsp	146	146	0.991	M	A0A094ZZG1	A0A094ZZG1_SCHHA	TBC1 domain family member 19
comp10429_seq0	netphos-3.1b	phos-unsp	54	54	0.997	F,M	C1LEB6	C1LEB6_SCHJA	Hypotheticial protein
comp10430_seq1	netphos-3.1b	phos-unsp	35	35	0.995	F,M	Q8T5G5	Q8T5G5_SCHJA	Polyprotein
comp10432_seq0	netphos-3.1b	phos-unsp	9	9	0.997	F,M	A0A183K874	A0A183K874_9TREM	Uncharacterized protein
comp10438_seq0	netphos-3.1b	phos-unsp	200	200	0.995	F,M	G4V7T7	G4V7T7_SCHMA	Serine/threonine-protein phosphatase (EC 3.1.3.16)
comp10438_seq1	netphos-3.1b	phos-unsp	49	49	0.995	F,M	G4V7T7	G4V7T7_SCHMA	Serine/threonine-protein phosphatase (EC 3.1.3.16)
comp10445_seq0	netphos-3.1b	phos-unsp	58	58	0.998	M	C1L5I4	C1L5I4_SCHJA	Placental protein 11 related (EC 3.4.21.-)
comp10446_seq0	netphos-3.1b	phos-unsp	41	41	0.997	F,M	A0A095C6R5	A0A095C6R5_SCHHA	Ral guanine nucleotide dissociation stimulator-like 3
comp10446_seq1	netphos-3.1b	phos-unsp	54	54	0.994	M	A0A183NHS1	A0A183NHS1_9TREM	Uncharacterized protein
comp10446_seq2	netphos-3.1b	phos-unsp	108	108	0.997	F,M	A0A183JKF8	A0A183JKF8_9TREM	Uncharacterized protein
comp104484_seq0	netphos-3.1b	phos-unsp	48	48	0.991	M	#N/A	#N/A	#N/A
comp1045_seq0	netphos-3.1b	phos-unsp	689	689	0.997	F,M	C1L529	C1L529_SCHJA	Solute carrier family 6 (Neurotransmitter transporter, glycine), member 5
comp10453_seq0	netphos-3.1b	phos-unsp	80	80	0.995	F,M	G4VP14	G4VP14_SCHMA	Uncharacterized protein
comp10455_seq0	netphos-3.1b	phos-unsp	240	240	0.996	F,M	C1LEN3	C1LEN3_SCHJA	High-affinity choline transporter 1
comp10455_seq1	netphos-3.1b	phos-unsp	34	34	0.998	F,M	C1LEN3	C1LEN3_SCHJA	High-affinity choline transporter 1
comp104579_seq0	netphos-3.1b	phos-unsp	18	18	0.998	M	#N/A	#N/A	#N/A
comp10463_seq0	netphos-3.1b	phos-unsp	805	805	0.996	F,M	A0A183K2Z6	A0A183K2Z6_9TREM	Uncharacterized protein
comp10463_seq1	netphos-3.1b	phos-unsp	274	274	0.995	F,M	G4V970	G4V970_SCHMA	Putative exonuclease
comp10463_seq2	netphos-3.1b	phos-unsp	305	305	0.995	F,M	A0A183K2Z6	A0A183K2Z6_9TREM	Uncharacterized protein
comp10465_seq0	netphos-3.1b	phos-unsp	589	589	0.998	F,M	A0A094ZFE6	A0A094ZFE6_SCHHA	DNA polymerase theta
comp10465_seq1	netphos-3.1b	phos-unsp	589	589	0.998	M	A0A094ZFE6	A0A094ZFE6_SCHHA	DNA polymerase theta
comp10467_seq0	netphos-3.1b	phos-unsp	263	263	0.998	F,M	C1LEK2	C1LEK2_SCHJA	Uncharacterized protein
comp10467_seq2	netphos-3.1b	phos-unsp	263	263	0.998	F,M	C1LEK2	C1LEK2_SCHJA	Uncharacterized protein
comp10470_seq0	netphos-3.1b	phos-unsp	86	86	0.996	F,M	C1LEZ0	C1LEZ0_SCHJA	Putative spondin 99.0
comp10471_seq1	netphos-3.1b	phos-unsp	205	205	0.992	F,M	A0A094ZNX6	A0A094ZNX6_SCHHA	Uncharacterized protein
comp10478_seq0	netphos-3.1b	phos-unsp	216	216	0.996	F,M	A0A183MPE9	A0A183MPE9_9TREM	Uncharacterized protein
comp10478_seq2	netphos-3.1b	phos-unsp	118	118	0.995	F,M	A0A183MPE9	A0A183MPE9_9TREM	Uncharacterized protein
comp10478_seq3	netphos-3.1b	phos-unsp	216	216	0.996	M	A0A094ZV46	A0A094ZV46_SCHHA	Pikachurin
comp10479_seq0	netphos-3.1b	phos-unsp	13	13	0.998	F,M	C1LF23	C1LF23_SCHJA	Uncharacterized protein
comp10479_seq1	netphos-3.1b	phos-unsp	13	13	0.998	F,M	C1LF23	C1LF23_SCHJA	Uncharacterized protein
comp10484_seq0	netphos-3.1b	phos-unsp	1123	1123	0.997	M	A0A183JCF2	A0A183JCF2_9TREM	Uncharacterized protein
comp10484_seq1	netphos-3.1b	phos-unsp	114	114	0.995	F,M	A0A183JCF2	A0A183JCF2_9TREM	Uncharacterized protein
comp1049_seq0	netphos-3.1b	phos-unsp	27	27	0.998	F,M	A0A183MTB9	A0A183MTB9_9TREM	Uncharacterized protein
comp1049_seq1	netphos-3.1b	phos-unsp	50	50	0.995	F,M	A0A183MTB9	A0A183MTB9_9TREM	Uncharacterized protein
comp1049_seq2	netphos-3.1b	phos-unsp	50	50	0.995	F,M	A0A183MTB9	A0A183MTB9_9TREM	Uncharacterized protein
comp10494_seq0	netphos-3.1b	phos-unsp	276	276	0.996	F,M	A0A183QW84	A0A183QW84_9TREM	Uncharacterized protein
comp10496_seq0	netphos-3.1b	phos-unsp	248	248	0.996	F,M	A0A183NEI1	A0A183NEI1_9TREM	Uncharacterized protein
comp10496_seq1	netphos-3.1b	phos-unsp	278	278	0.996	M	A0A094ZSB8	A0A094ZSB8_SCHHA	Uncharacterized protein
comp10496_seq2	netphos-3.1b	phos-unsp	278	278	0.996	F,M	A0A094ZSB8	A0A094ZSB8_SCHHA	Uncharacterized protein
comp10496_seq3	netphos-3.1b	phos-unsp	278	278	0.996	M	A0A094ZSB8	A0A094ZSB8_SCHHA	Uncharacterized protein
comp10498_seq1	netphos-3.1b	phos-unsp	73	73	0.994	M	A0A183LNM8	A0A183LNM8_9TREM	Uncharacterized protein
comp105_seq0	netphos-3.1b	phos-unsp	33	33	0.997	F,M	C1LVM1	C1LVM1_SCHJA	Ribosomal protein L9
comp1050_seq0	netphos-3.1b	phos-unsp	463	463	0.998	F,M	C1LE79	C1LE79_SCHJA	Calcium-transporting ATPase (EC 3.6.3.8)
comp10500_seq0	netphos-3.1b	phos-unsp	135	135	0.997	F,M	A0A183JJA7	A0A183JJA7_9TREM	Uncharacterized protein
comp10505_seq0	netphos-3.1b	phos-unsp	184	184	0.993	F,M	C1LH37	C1LH37_SCHJA	Putative iron-dependent peroxidase
comp10506_seq0	netphos-3.1b	phos-unsp	159	159	0.998	F,M	A0A0U5KGL8	A0A0U5KGL8_SCHMA	Phospholipase A protein
comp1051_seq0	netphos-3.1b	phos-unsp	84	84	0.997	F,M	C7C204	C7C204_SCHJA	Gag-Pol polyprotein
comp1051_seq3	netphos-3.1b	phos-unsp	346	346	0.997	F,M	C7C204	C7C204_SCHJA	Gag-Pol polyprotein
comp10515_seq0	netphos-3.1b	phos-unsp	69	69	0.991	F,M	A0A183VKQ7	A0A183VKQ7_TRIRE	Uncharacterized protein
comp10518_seq1	netphos-3.1b	phos-unsp	215	215	0.994	F,M	G4VEN5	G4VEN5_SCHMA	Uncharacterized protein
comp10518_seq2	netphos-3.1b	phos-unsp	215	215	0.994	F,M	Q86EF1	Q86EF1_SCHJA	SJCHGC09175 protein
comp10518_seq4	netphos-3.1b	phos-unsp	111	111	0.994	M	A0A183M4Y5	A0A183M4Y5_9TREM	Uncharacterized protein
comp10519_seq0	netphos-3.1b	phos-unsp	328	328	0.997	F,M	A0A183LAX6	A0A183LAX6_9TREM	Uncharacterized protein
comp1052_seq0	netphos-3.1b	phos-unsp	70	70	0.996	M	A0A183QTU8	A0A183QTU8_9TREM	Uncharacterized protein
comp1052_seq1	netphos-3.1b	phos-unsp	101	101	0.993	F,M	A0A183QTU8	A0A183QTU8_9TREM	Uncharacterized protein
comp1052_seq2	netphos-3.1b	phos-unsp	295	295	0.994	F,M	A0A183MQE7	A0A183MQE7_9TREM	Uncharacterized protein
comp1052_seq3	netphos-3.1b	phos-unsp	70	70	0.996	M	A0A183QTU8	A0A183QTU8_9TREM	Uncharacterized protein
comp1052_seq4	netphos-3.1b	phos-unsp	70	70	0.996	F,M	A0A183QTU8	A0A183QTU8_9TREM	Uncharacterized protein
comp10520_seq0	netphos-3.1b	phos-unsp	65	65	0.996	F,M	G4VBP2	G4VBP2_SCHMA	Putative rap gtpase-activating protein
comp10520_seq1	netphos-3.1b	phos-unsp	171	171	0.995	F,M	G4VBP2	G4VBP2_SCHMA	Putative rap gtpase-activating protein
comp1053_seq0	netphos-3.1b	phos-unsp	115	115	0.997	F,M	Q86E70	Q86E70_SCHJA	SJCHGC05630 protein
comp1053_seq1	netphos-3.1b	phos-unsp	115	115	0.997	F,M	Q86E70	Q86E70_SCHJA	SJCHGC05630 protein
comp10533_seq0	netphos-3.1b	phos-unsp	218	218	0.998	F,M	A0A183KG53	A0A183KG53_9TREM	Uncharacterized protein
comp10533_seq1	netphos-3.1b	phos-unsp	23	23	0.996	F,M	A0A183MF62	A0A183MF62_9TREM	Uncharacterized protein
comp10533_seq2	netphos-3.1b	phos-unsp	218	218	0.998	F,M	A0A183KG53	A0A183KG53_9TREM	Uncharacterized protein
comp1054_seq0	netphos-3.1b	phos-unsp	287	287	0.998	F,M	C1LGX0	C1LGX0_SCHJA	U3 small nucleolar RNA-associated protein 14
comp1054_seq1	netphos-3.1b	phos-unsp	298	298	0.998	F,M	C1LGX0	C1LGX0_SCHJA	U3 small nucleolar RNA-associated protein 14
comp1054_seq2	netphos-3.1b	phos-unsp	232	232	0.997	F,M	A0A183NSS4	A0A183NSS4_9TREM	Uncharacterized protein
comp10543_seq0	netphos-3.1b	phos-unsp	879	879	0.998	F,M	A0A095AG06	A0A095AG06_SCHHA	Uncharacterized protein
comp1055_seq0	netphos-3.1b	phos-unsp	38	38	0.997	F,M	Q5DG13	Q5DG13_SCHJA	GrpE protein homolog
comp10552_seq0	netphos-3.1b	phos-unsp	89	89	0.997	F,M	C1LDU5	C1LDU5_SCHJA	Uncharacterized protein
comp10559_seq0	netphos-3.1b	phos-unsp	694	694	0.996	F,M	A0A183KF20	A0A183KF20_9TREM	Uncharacterized protein
comp10559_seq1	netphos-3.1b	phos-unsp	694	694	0.996	F,M	A0A183KF20	A0A183KF20_9TREM	Uncharacterized protein
comp10560_seq0	netphos-3.1b	phos-unsp	517	517	0.998	F,M	A0A183QHG3	A0A183QHG3_9TREM	Uncharacterized protein
comp1057_seq1	netphos-3.1b	phos-unsp	267	267	0.997	F,M	G4LXA7	G4LXA7_SCHMA	Uncharacterized protein
comp1057_seq2	netphos-3.1b	phos-unsp	267	267	0.998	F,M	G4LXA7	G4LXA7_SCHMA	Uncharacterized protein
comp1057_seq3	netphos-3.1b	phos-unsp	267	267	0.997	F,M	G4LXA7	G4LXA7_SCHMA	Uncharacterized protein
comp1057_seq4	netphos-3.1b	phos-unsp	267	267	0.997	F,M	G4LXA7	G4LXA7_SCHMA	Uncharacterized protein
comp10570_seq0	netphos-3.1b	phos-unsp	455	455	0.998	F,M	A0A183QHH4	A0A183QHH4_9TREM	Uncharacterized protein
comp10578_seq0	netphos-3.1b	phos-unsp	2644	2644	0.998	F,M	G4LZQ7	G4LZQ7_SCHMA	Uncharacterized protein
comp1058_seq0	netphos-3.1b	phos-unsp	344	344	0.998	F,M	A0A095C2F9	A0A095C2F9_SCHHA	Coatomer subunit alpha
comp1058_seq1	netphos-3.1b	phos-unsp	344	344	0.998	F,M	A0A095C2F9	A0A095C2F9_SCHHA	Coatomer subunit alpha
comp1058_seq2	netphos-3.1b	phos-unsp	370	370	0.998	F,M	A0A095C4G2	A0A095C4G2_SCHHA	Zinc finger protein 362
comp10582_seq0	netphos-3.1b	phos-unsp	549	549	0.998	F,M	A0A094ZJX9	A0A094ZJX9_SCHHA	Uncharacterized protein
comp10585_seq1	netphos-3.1b	phos-unsp	32	32	0.996	F,M	A0A183MIN7	A0A183MIN7_9TREM	Uncharacterized protein
comp1059_seq1	netphos-3.1b	phos-unsp	110	110	0.991	F,M	G4VLF9	G4VLF9_SCHMA	Uncharacterized protein
comp10591_seq1	netphos-3.1b	phos-unsp	273	273	0.996	F,M	A0A183K2A8	A0A183K2A8_9TREM	Uncharacterized protein
comp105930_seq0	netphos-3.1b	phos-unsp	88	88	0.994	F,M	A0A183K7L3	A0A183K7L3_9TREM	Uncharacterized protein
comp10594_seq0	netphos-3.1b	phos-unsp	13	13	0.996	F,M	Q5DGY4	Q5DGY4_SCHJA	SJCHGC09035 protein
comp106_seq0	netphos-3.1b	phos-unsp	207	207	0.991	F,M	Q5D8J4	Q5D8J4_SCHJA	Peptidyl-prolyl cis-trans isomerase (PPIase) (EC 5.2.1.8)
comp1060_seq2	netphos-3.1b	phos-unsp	224	224	0.991	F,M	Q5D9K6	Q5D9K6_SCHJA	SJCHGC02125 protein
comp10600_seq1	netphos-3.1b	phos-unsp	359	359	0.998	F,M	A0A183MIV1	A0A183MIV1_9TREM	Uncharacterized protein
comp10604_seq1	netphos-3.1b	phos-unsp	178	178	0.996	F,M	C7C1Z6	C7C1Z6_SCHJA	Gag-Pol polyprotein
comp10604_seq2	netphos-3.1b	phos-unsp	51	51	0.991	F,M	G4VF35	G4VF35_SCHMA	KRAB-A domain-containing protein
comp10611_seq0	netphos-3.1b	phos-unsp	195	195	0.998	F,M	A0A183JPV2	A0A183JPV2_9TREM	Uncharacterized protein
comp10615_seq0	netphos-3.1b	phos-unsp	31	31	0.997	F,M	Q5D9I4	Q5D9I4_SCHJA	SJCHGC02977 protein
comp1062_seq0	netphos-3.1b	phos-unsp	399	399	0.995	F,M	E9M7B9	E9M7B9_SCHJA	Tyrosine hydroxylase
comp10620_seq0	netphos-3.1b	phos-unsp	53	53	0.994	F,M	A0A094ZEA0	A0A094ZEA0_SCHHA	Protein FAM92A1 (Fragment)
comp10620_seq1	netphos-3.1b	phos-unsp	53	53	0.994	F,M	A0A094ZEA0	A0A094ZEA0_SCHHA	Protein FAM92A1 (Fragment)
comp10623_seq0	netphos-3.1b	phos-unsp	641	641	0.997	F,M	A0A183QCJ7	A0A183QCJ7_9TREM	Uncharacterized protein
comp10628_seq0	netphos-3.1b	phos-unsp	125	125	0.998	F,M	A0A183M1E1	A0A183M1E1_9TREM	Uncharacterized protein
comp10634_seq1	netphos-3.1b	phos-unsp	37	37	0.997	F,M	A0A183M5Y9	A0A183M5Y9_9TREM	Uncharacterized protein
comp10635_seq0	netphos-3.1b	phos-unsp	318	318	0.998	F,M	G4VIR5	G4VIR5_SCHMA	Nalp (Nacht, leucine rich repeat and pyrin domain containing)-related
comp1064_seq1	netphos-3.1b	phos-unsp	144	144	0.991	F,M	B3GUX6	B3GUX6_SCHJA	LIM domain transcription factor LMO4
comp10640_seq1	netphos-3.1b	phos-unsp	483	483	0.996	F,M	A0A095A3X3	A0A095A3X3_SCHHA	TWiK family of potassium channels protein 18
comp10640_seq2	netphos-3.1b	phos-unsp	474	474	0.996	M	A0A095A3X3	A0A095A3X3_SCHHA	TWiK family of potassium channels protein 18
comp10645_seq0	netphos-3.1b	phos-unsp	64	64	0.997	F,M	A0A094ZLN2	A0A094ZLN2_SCHHA	NAD(P) transhydrogenase, mitochondrial
comp10645_seq1	netphos-3.1b	phos-unsp	147	147	0.994	F,M	A0A094ZLN2	A0A094ZLN2_SCHHA	NAD(P) transhydrogenase, mitochondrial
comp10646_seq1	netphos-3.1b	phos-unsp	56	56	0.993	M	A0A183QRS2	A0A183QRS2_9TREM	Uncharacterized protein
comp1065_seq0	netphos-3.1b	phos-unsp	8	8	0.997	F,M	Q5D9T0	Q5D9T0_SCHJA	Lamino-associated polypeptide 2/emerin,domain-containing protein (SJCHGC02665 protein)
comp10653_seq0	netphos-3.1b	phos-unsp	8	8	0.994	F,M	A0A183PV54	A0A183PV54_9TREM	Uncharacterized protein
comp106547_seq0	netphos-3.1b	phos-unsp	58	58	0.993	M	A0A183S3X3	A0A183S3X3_9TREM	Uncharacterized protein
comp1066_seq0	netphos-3.1b	phos-unsp	268	268	0.998	F,M	C1LKG8	C1LKG8_SCHJA	XPA binding protein 1, GTPase
comp1066_seq1	netphos-3.1b	phos-unsp	340	340	0.998	F,M	C1LKG8	C1LKG8_SCHJA	XPA binding protein 1, GTPase
comp10660_seq0	netphos-3.1b	phos-unsp	110	110	0.996	F,M	A0A183P8B3	A0A183P8B3_9TREM	Uncharacterized protein
comp106731_seq0	netphos-3.1b	phos-unsp	68	68	0.995	#N/A	#N/A	#N/A	#N/A
comp10674_seq1	netphos-3.1b	phos-unsp	57	57	0.996	F,M	A0A183M5C8	A0A183M5C8_9TREM	Uncharacterized protein
comp1068_seq0	netphos-3.1b	phos-unsp	168	168	0.992	F,M	Q86F50	Q86F50_SCHJA	Clone ZZD1110 mRNA sequence
comp10684_seq0	netphos-3.1b	phos-unsp	323	323	0.996	F,M	A0A183KD69	A0A183KD69_9TREM	Uncharacterized protein
comp106875_seq0	netphos-3.1b	phos-unsp	90	90	0.992	M	#N/A	#N/A	#N/A
comp1069_seq0	netphos-3.1b	phos-unsp	84	84	0.996	F,M	Q86EH8	Q86EH8_SCHJA	Pleckstrin homology domain-containing family B (SJCHGC00728 protein)
comp10692_seq0	netphos-3.1b	phos-unsp	357	357	0.997	F,M	A0A183W2C7	A0A183W2C7_TRIRE	Uncharacterized protein
comp10692_seq1	netphos-3.1b	phos-unsp	357	357	0.997	M	A0A183W2C7	A0A183W2C7_TRIRE	Uncharacterized protein
comp10697_seq0	netphos-3.1b	phos-unsp	251	251	0.998	F,M	G4LZK9	G4LZK9_SCHMA	Uncharacterized protein
comp10699_seq0	netphos-3.1b	phos-unsp	265	265	0.996	F,M	G4VIH4	G4VIH4_SCHMA	Invadolysin (M08 family) (Fragment)
comp107_seq0	netphos-3.1b	phos-unsp	26	26	0.997	F,M	C1L8J6	C1L8J6_SCHJA	40S ribosomal protein S3a
comp1070_seq1	netphos-3.1b	phos-unsp	238	238	0.996	F,M	C1LJB0	C1LJB0_SCHJA	Glutamate dehydrogenase 1 (EC 1.4.1.3)
comp1070_seq2	netphos-3.1b	phos-unsp	475	475	0.996	F,M	C1LJA9	C1LJA9_SCHJA	Glutamate dehydrogenase
comp1070_seq3	netphos-3.1b	phos-unsp	274	274	0.996	F,M	C1L6B7	C1L6B7_SCHJA	Glutamate dehydrogenase
comp1070_seq4	netphos-3.1b	phos-unsp	274	274	0.996	F,M	C1LJA9	C1LJA9_SCHJA	Glutamate dehydrogenase
comp10708_seq0	netphos-3.1b	phos-unsp	671	671	0.998	F,M	G4VT74	G4VT74_SCHMA	Putative rhodopsin-like orphan GPCR
comp10710_seq0	netphos-3.1b	phos-unsp	284	284	0.998	F,M	G4VQB1	G4VQB1_SCHMA	Uncharacterized protein
comp10710_seq1	netphos-3.1b	phos-unsp	371	371	0.998	F,M	G4VQB1	G4VQB1_SCHMA	Uncharacterized protein
comp10710_seq3	netphos-3.1b	phos-unsp	234	234	0.998	M	G4VQB1	G4VQB1_SCHMA	Uncharacterized protein
comp10710_seq4	netphos-3.1b	phos-unsp	234	234	0.998	M	G4VQB1	G4VQB1_SCHMA	Uncharacterized protein
comp107108_seq0	netphos-3.1b	phos-unsp	151	151	0.997	M	A0A075A1Y7	A0A075A1Y7_9TREM	Nucleoside diphosphate kinase (EC 2.7.4.6)
comp10711_seq0	netphos-3.1b	phos-unsp	46	46	0.995	M	Q5BSW0	Q5BSW0_SCHJA	SJCHGC03146 protein
comp10711_seq3	netphos-3.1b	phos-unsp	100	100	0.995	M	#N/A	#N/A	#N/A
comp10719_seq0	netphos-3.1b	phos-unsp	433	433	0.994	F,M	A0A094ZUF4	A0A094ZUF4_SCHHA	Uncharacterized protein
comp10725_seq0	netphos-3.1b	phos-unsp	145	145	0.997	F,M	G4M0R7	G4M0R7_SCHMA	Uncharacterized protein
comp10725_seq1	netphos-3.1b	phos-unsp	142	142	0.997	F,M	G4M0R7	G4M0R7_SCHMA	Uncharacterized protein
comp10729_seq0	netphos-3.1b	phos-unsp	39	39	0.997	F,M	A0A094ZVY0	A0A094ZVY0_SCHHA	Uncharacterized protein
comp1073_seq0	netphos-3.1b	phos-unsp	110	110	0.995	F,M	C1LI29	C1LI29_SCHJA	Uncharacterized protein
comp107314_seq0	netphos-3.1b	phos-unsp	31	31	0.996	M	A0A183RRN2	A0A183RRN2_9TREM	Uncharacterized protein
comp1074_seq1	netphos-3.1b	phos-unsp	169	169	0.994	F,M	C1LF01	C1LF01_SCHJA	Uncharacterized protein
comp10742_seq0	netphos-3.1b	phos-unsp	722	722	0.998	F,M	A0A183NSP2	A0A183NSP2_9TREM	Uncharacterized protein
comp10744_seq0	netphos-3.1b	phos-unsp	130	130	0.995	F,M	A0A095CA56	A0A095CA56_SCHHA	Syntenin-1
comp1075_seq0	netphos-3.1b	phos-unsp	154	154	0.997	#N/A	A0A183NUF8	A0A183NUF8_9TREM	Uncharacterized protein
comp1075_seq1	netphos-3.1b	phos-unsp	1735	1735	0.998	F,M	C1L458	C1L458_SCHJA	Myosin-XVIIIa
comp1075_seq2	netphos-3.1b	phos-unsp	1873	1873	0.998	F,M	C1L458	C1L458_SCHJA	Myosin-XVIIIa
comp1075_seq4	netphos-3.1b	phos-unsp	154	154	0.997	F,M	A0A183NUF8	A0A183NUF8_9TREM	Uncharacterized protein
comp1075_seq5	netphos-3.1b	phos-unsp	797	797	0.997	#N/A	C1L458	C1L458_SCHJA	Myosin-XVIIIa
comp1075_seq6	netphos-3.1b	phos-unsp	20	20	0.991	F,M	C1LDT3	C1LDT3_SCHJA	NADH-cytochrome b5 reductase (EC 1.6.2.2)
comp10754_seq0	netphos-3.1b	phos-unsp	21	21	0.998	M	A0A094ZQQ2	A0A094ZQQ2_SCHHA	Uncharacterized protein
comp10754_seq1	netphos-3.1b	phos-unsp	21	21	0.998	F,M	A0A183QN70	A0A183QN70_9TREM	Uncharacterized protein
comp107569_seq0	netphos-3.1b	phos-unsp	79	79	0.998	F,M	C4QK71	C4QK71_SCHMA	Serine-rich repeat protein, putative
comp10759_seq0	netphos-3.1b	phos-unsp	69	69	0.997	M	G4VF96	G4VF96_SCHMA	Uncharacterized protein
comp1076_seq0	netphos-3.1b	phos-unsp	41	41	0.997	F,M	#N/A	#N/A	#N/A
comp10768_seq0	netphos-3.1b	phos-unsp	48	48	0.996	F,M	A0A183X0C1	A0A183X0C1_TRIRE	Uncharacterized protein
comp10772_seq1	netphos-3.1b	phos-unsp	8	8	0.996	M	A0A183N7N1	A0A183N7N1_9TREM	Uncharacterized protein
comp10779_seq0	netphos-3.1b	phos-unsp	43	43	0.998	F,M	A0A183KWJ7	A0A183KWJ7_9TREM	Uncharacterized protein
comp1078_seq1	netphos-3.1b	phos-unsp	777	777	0.998	F,M	A0A095CA47	A0A095CA47_SCHHA	Protein TAPT1-like protein
comp1078_seq2	netphos-3.1b	phos-unsp	495	495	0.998	F,M	A0A095CA47	A0A095CA47_SCHHA	Protein TAPT1-like protein
comp1078_seq3	netphos-3.1b	phos-unsp	387	387	0.998	F,M	A0A095CA47	A0A095CA47_SCHHA	Protein TAPT1-like protein
comp10781_seq0	netphos-3.1b	phos-unsp	106	106	0.998	F,M	G4LYL0	G4LYL0_SCHMA	Uncharacterized protein
comp10783_seq0	netphos-3.1b	phos-unsp	69	69	0.997	F,M	G4VB20	G4VB20_SCHMA	Putative cadherin
comp10783_seq1	netphos-3.1b	phos-unsp	69	69	0.997	F,M	G4VB20	G4VB20_SCHMA	Putative cadherin
comp107874_seq0	netphos-3.1b	phos-unsp	78	78	0.998	F,M	Q5C264	Q5C264_SCHJA	SJCHGC06886 protein (Fragment)
comp10788_seq1	netphos-3.1b	phos-unsp	494	494	0.997	F,M	G4M1L1	G4M1L1_SCHMA	Vesicular amine transporter, putative
comp1079_seq0	netphos-3.1b	phos-unsp	280	280	0.995	F,M	A0A183LN20	A0A183LN20_9TREM	Uncharacterized protein
comp108_seq0	netphos-3.1b	phos-unsp	25	25	0.996	F,M	Q5D8K9	Q5D8K9_SCHJA	Putative small subunit ribosomal protein S27Ae (SJCHGC02785 protein)
comp1080_seq0	netphos-3.1b	phos-unsp	563	563	0.998	F,M	C7TXX5	C7TXX5_SCHJA	Endothelin-converting enzyme 1
comp10802_seq0	netphos-3.1b	phos-unsp	13	13	0.996	F,M	Q8MWP9	Q8MWP9_SCHJA	Polyprotein (Fragment)
comp108044_seq0	netphos-3.1b	phos-unsp	219	219	0.994	F,M	C7C1Y8	C7C1Y8_SCHJA	Pol polyprotein
comp108098_seq0	netphos-3.1b	phos-unsp	6	6	0.991	F,M	Q4QQF1	Q4QQF1_SCHMA	Gag-pol polyprotein
comp1081_seq0	netphos-3.1b	phos-unsp	26	26	0.997	F,M	Q5DDD4	Q5DDD4_SCHJA	SJCHGC06043 protein
comp108128_seq0	netphos-3.1b	phos-unsp	21	21	0.995	M	#N/A	#N/A	#N/A
comp10813_seq1	netphos-3.1b	phos-unsp	42	42	0.995	F,M	A0A095AM67	A0A095AM67_SCHHA	Uncharacterized protein
comp1082_seq0	netphos-3.1b	phos-unsp	16	16	0.997	F,M	C1LF85	C1LF85_SCHJA	Nucleolar phosphoprotein p130
comp1082_seq1	netphos-3.1b	phos-unsp	16	16	0.997	F,M	C1LF85	C1LF85_SCHJA	Nucleolar phosphoprotein p130
comp10824_seq0	netphos-3.1b	phos-unsp	394	394	0.998	F,M	G4VID0	G4VID0_SCHMA	Putative brca1 associated ring domain
comp10824_seq1	netphos-3.1b	phos-unsp	633	633	0.998	F,M	G4VID0	G4VID0_SCHMA	Putative brca1 associated ring domain
comp10825_seq0	netphos-3.1b	phos-unsp	115	115	0.996	F,M	A0A183QKE0	A0A183QKE0_9TREM	Uncharacterized protein
comp10825_seq1	netphos-3.1b	phos-unsp	115	115	0.996	F,M	A0A183QKE0	A0A183QKE0_9TREM	Uncharacterized protein
comp10826_seq1	netphos-3.1b	phos-unsp	267	267	0.996	F,M	A0A094ZCJ0	A0A094ZCJ0_SCHHA	Potassium voltage-gated channel subfamily H member 6
comp10829_seq1	netphos-3.1b	phos-unsp	114	114	0.998	F,M	A0A183LAP4	A0A183LAP4_9TREM	Uncharacterized protein
comp10837_seq0	netphos-3.1b	phos-unsp	151	151	0.998	F,M	G4VDT3	G4VDT3_SCHMA	Putative intermediate filament proteins
comp10837_seq1	netphos-3.1b	phos-unsp	151	151	0.998	F,M	G4VDT3	G4VDT3_SCHMA	Putative intermediate filament proteins
comp10839_seq0	netphos-3.1b	phos-unsp	77	77	0.997	F,M	A0A183LEN7	A0A183LEN7_9TREM	Uncharacterized protein
comp10839_seq1	netphos-3.1b	phos-unsp	179	179	0.997	F,M	A0A183LEN7	A0A183LEN7_9TREM	Uncharacterized protein
comp1084_seq0	netphos-3.1b	phos-unsp	222	222	0.997	F,M	C1L832	C1L832_SCHJA	Ubiquitin thioesterase (EC 3.4.19.12)
comp1084_seq2	netphos-3.1b	phos-unsp	199	199	0.997	F,M	A0A095A0E1	A0A095A0E1_SCHHA	Serine/threonine-protein kinase 38-like
comp10843_seq0	netphos-3.1b	phos-unsp	21	21	0.998	F,M	A0A183M1I0	A0A183M1I0_9TREM	Uncharacterized protein
comp10845_seq0	netphos-3.1b	phos-unsp	193	193	0.997	F,M	A0A095A3I8	A0A095A3I8_SCHHA	Uncharacterized protein
comp10845_seq2	netphos-3.1b	phos-unsp	162	162	0.996	F,M	A0A095A3I8	A0A095A3I8_SCHHA	Uncharacterized protein
comp10846_seq0	netphos-3.1b	phos-unsp	636	636	0.998	F,M	A0A095A0S3	A0A095A0S3_SCHHA	Uncharacterized protein
comp10846_seq1	netphos-3.1b	phos-unsp	343	343	0.998	M	A0A183QW01	A0A183QW01_9TREM	Uncharacterized protein
comp10846_seq2	netphos-3.1b	phos-unsp	273	273	0.998	F,M	A0A183KPF9	A0A183KPF9_9TREM	Uncharacterized protein
comp1085_seq0	netphos-3.1b	phos-unsp	358	358	0.995	F,M	C7TXS2	C7TXS2_SCHJA	RFad1, flavin adenine dinucleotide synthetase, homolog (EC 2.7.7.2)
comp1085_seq2	netphos-3.1b	phos-unsp	199	199	0.995	F,M	C7TXS2	C7TXS2_SCHJA	RFad1, flavin adenine dinucleotide synthetase, homolog (EC 2.7.7.2)
comp10850_seq0	netphos-3.1b	phos-unsp	605	605	0.997	M	A0A094ZJU2	A0A094ZJU2_SCHHA	Mitogen-activated protein kinase (EC 2.7.11.24)
comp10850_seq2	netphos-3.1b	phos-unsp	605	605	0.997	F,M	A0A094ZJU2	A0A094ZJU2_SCHHA	Mitogen-activated protein kinase (EC 2.7.11.24)
comp10850_seq3	netphos-3.1b	phos-unsp	408	408	0.997	#N/A	A0A094ZJU2	A0A094ZJU2_SCHHA	Mitogen-activated protein kinase (EC 2.7.11.24)
comp10850_seq5	netphos-3.1b	phos-unsp	408	408	0.997	M	A0A094ZJU2	A0A094ZJU2_SCHHA	Mitogen-activated protein kinase (EC 2.7.11.24)
comp10851_seq0	netphos-3.1b	phos-unsp	865	865	0.998	F,M	A0A183L8D8	A0A183L8D8_9TREM	Uncharacterized protein
comp10851_seq1	netphos-3.1b	phos-unsp	315	315	0.998	F,M	A0A183L8D8	A0A183L8D8_9TREM	Uncharacterized protein
comp10855_seq0	netphos-3.1b	phos-unsp	56	56	0.997	F,M	A0A183RK54	A0A183RK54_9TREM	Uncharacterized protein
comp10855_seq1	netphos-3.1b	phos-unsp	56	56	0.997	F,M	A0A183RK54	A0A183RK54_9TREM	Uncharacterized protein
comp10856_seq0	netphos-3.1b	phos-unsp	96	96	0.998	F,M	Q5C6K1	Q5C6K1_SCHJA	SJCHGC03186 protein (Fragment)
comp108570_seq0	netphos-3.1b	phos-unsp	46	46	0.994	F,M	G7YX44	G7YX44_CLOSI	Serine/threonine-protein kinase par-1 (Fragment)
comp108626_seq0	netphos-3.1b	phos-unsp	137	137	0.997	M	G4VDH6	G4VDH6_SCHMA	Putative gtp-binding protein (I) alpha-2 subunit, gnai2
comp10868_seq0	netphos-3.1b	phos-unsp	225	225	0.997	F,M	Q5BWW4	Q5BWW4_SCHJA	SJCHGC03974 protein (Fragment)
comp108684_seq0	netphos-3.1b	phos-unsp	35	35	0.997	F,M	A0A183KK57	A0A183KK57_9TREM	Uncharacterized protein
comp1087_seq0	netphos-3.1b	phos-unsp	146	146	0.997	F,M	C1LFI8	C1LFI8_SCHJA	Ezrin-radixin-moesin-binding phosphoprotein 50
comp10873_seq0	netphos-3.1b	phos-unsp	1061	1061	0.997	F,M	G4VJU2	G4VJU2_SCHMA	Uncharacterized protein
comp10873_seq1	netphos-3.1b	phos-unsp	1061	1061	0.997	F,M	G4VJU2	G4VJU2_SCHMA	Uncharacterized protein
comp10873_seq2	netphos-3.1b	phos-unsp	52	52	0.992	F,M	A0A094ZJA7	A0A094ZJA7_SCHHA	Uncharacterized protein (Fragment)
comp10873_seq3	netphos-3.1b	phos-unsp	94	94	0.995	F,M	C1L553	C1L553_SCHJA	Nucleic acid-binding, OB-fold,domain-containing protein
comp10875_seq0	netphos-3.1b	phos-unsp	202	202	0.995	F,M	G4V7E8	G4V7E8_SCHMA	Uncharacterized protein
comp10875_seq1	netphos-3.1b	phos-unsp	705	705	0.997	F,M	G4V7E8	G4V7E8_SCHMA	Uncharacterized protein
comp10875_seq2	netphos-3.1b	phos-unsp	304	304	0.997	F,M	G4V7E8	G4V7E8_SCHMA	Uncharacterized protein
comp10875_seq3	netphos-3.1b	phos-unsp	66	66	0.995	M	G4V7E8	G4V7E8_SCHMA	Uncharacterized protein
comp108755_seq0	netphos-3.1b	phos-unsp	187	187	0.994	F,M	H2KSL0	H2KSL0_CLOSI	Elongation factor 2
comp10876_seq2	netphos-3.1b	phos-unsp	272	272	0.995	F,M	A0A183P534	A0A183P534_9TREM	Uncharacterized protein
comp10879_seq1	netphos-3.1b	phos-unsp	42	42	0.992	F,M	A0A183Q3K4	A0A183Q3K4_9TREM	Uncharacterized protein
comp10879_seq2	netphos-3.1b	phos-unsp	373	373	0.998	F,M	G4VSK3	G4VSK3_SCHMA	Uncharacterized protein
comp10879_seq3	netphos-3.1b	phos-unsp	213	213	0.998	M	G4VSK3	G4VSK3_SCHMA	Uncharacterized protein
comp1088_seq1	netphos-3.1b	phos-unsp	83	83	0.995	F,M	G4LYL7	G4LYL7_SCHMA	Subfamily C14A unassigned peptidase (C14 family)
comp1088_seq2	netphos-3.1b	phos-unsp	151	151	0.995	F,M	G4LYL7	G4LYL7_SCHMA	Subfamily C14A unassigned peptidase (C14 family)
comp1088_seq3	netphos-3.1b	phos-unsp	56	56	0.993	F,M	A0A094ZJS0	A0A094ZJS0_SCHHA	Uncharacterized protein (Fragment)
comp108988_seq0	netphos-3.1b	phos-unsp	78	78	0.998	F,M	A0A183MNR5	A0A183MNR5_9TREM	Uncharacterized protein
comp109_seq0	netphos-3.1b	phos-unsp	125	125	0.998	F,M	Q5DDM8	Q5DDM8_SCHJA	40S ribosomal protein S24
comp1090_seq1	netphos-3.1b	phos-unsp	338	338	0.997	F,M	C1LGN5	C1LGN5_SCHJA	NADH dehydrogenase (Ubiquinone) 1 alpha subcomplex 9 (EC 1.6.5.3) (EC 1.6.99.3)
comp1090_seq2	netphos-3.1b	phos-unsp	245	245	0.997	F,M	Q5DCH0	Q5DCH0_SCHJA	SJCHGC05906 protein
comp10901_seq0	netphos-3.1b	phos-unsp	74	74	0.997	F,M	Q4QQE6	Q4QQE6_SCHMA	Endonuclease-reverse transcriptase
comp10908_seq0	netphos-3.1b	phos-unsp	331	331	0.998	F,M	A0A183MHI3	A0A183MHI3_9TREM	Uncharacterized protein
comp10908_seq1	netphos-3.1b	phos-unsp	49	49	0.998	F,M	A0A095B107	A0A095B107_SCHHA	Uncharacterized protein
comp1091_seq0	netphos-3.1b	phos-unsp	71	71	0.998	F,M	Q5BWB0	Q5BWB0_SCHJA	SJCHGC06845 protein (Fragment)
comp10918_seq0	netphos-3.1b	phos-unsp	36	36	0.995	F,M	C1LH37	C1LH37_SCHJA	Putative iron-dependent peroxidase
comp10918_seq1	netphos-3.1b	phos-unsp	83	83	0.995	F,M	C1LH37	C1LH37_SCHJA	Putative iron-dependent peroxidase
comp1093_seq0	netphos-3.1b	phos-unsp	448	448	0.998	F,M	A0A095ATZ2	A0A095ATZ2_SCHHA	Xin actin-binding repeat-containing protein 2
comp1093_seq1	netphos-3.1b	phos-unsp	434	434	0.998	F,M	A0A095ATZ2	A0A095ATZ2_SCHHA	Xin actin-binding repeat-containing protein 2
comp1093_seq2	netphos-3.1b	phos-unsp	565	565	0.998	F,M	A0A095ATZ2	A0A095ATZ2_SCHHA	Xin actin-binding repeat-containing protein 2
comp1093_seq3	netphos-3.1b	phos-unsp	788	788	0.998	F,M	C1LEJ9	C1LEJ9_SCHJA	Nuclear receptor subfamily 5, group A, member 2
comp10949_seq0	netphos-3.1b	phos-unsp	436	436	0.998	F,M	A0A095AK22	A0A095AK22_SCHHA	Uncharacterized protein
comp10959_seq1	netphos-3.1b	phos-unsp	226	226	0.995	F,M	A0A094ZJW2	A0A094ZJW2_SCHHA	A/G-specific adenine DNA glycosylase
comp10959_seq2	netphos-3.1b	phos-unsp	8	8	0.995	M	A0A183MS56	A0A183MS56_9TREM	Uncharacterized protein
comp10959_seq4	netphos-3.1b	phos-unsp	113	113	0.995	F,M	A0A094ZJW2	A0A094ZJW2_SCHHA	A/G-specific adenine DNA glycosylase
comp10959_seq5	netphos-3.1b	phos-unsp	8	8	0.995	#N/A	A0A183MS56	A0A183MS56_9TREM	Uncharacterized protein
comp10960_seq0	netphos-3.1b	phos-unsp	169	169	0.998	F,M	A0A183X5U3	A0A183X5U3_TRIRE	Uncharacterized protein
comp109618_seq0	netphos-3.1b	phos-unsp	63	63	0.993	F,M	#N/A	#N/A	#N/A
comp10962_seq1	netphos-3.1b	phos-unsp	20	20	0.996	F,M	C7TXW4	C7TXW4_SCHJA	Synaptic vesicular amine transporter
comp10966_seq1	netphos-3.1b	phos-unsp	598	598	0.996	F,M	A0A183NVB8	A0A183NVB8_9TREM	Uncharacterized protein
comp10968_seq0	netphos-3.1b	phos-unsp	396	396	0.997	F,M	A0A183NXZ9	A0A183NXZ9_9TREM	Sodium/hydrogen exchanger
comp10974_seq0	netphos-3.1b	phos-unsp	447	447	0.995	F,M	G4M1B8	G4M1B8_SCHMA	Dynein heavy chain, putative
comp10976_seq0	netphos-3.1b	phos-unsp	27	27	0.998	F,M	G4M0U1	G4M0U1_SCHMA	Uncharacterized protein
comp10978_seq0	netphos-3.1b	phos-unsp	45	45	0.997	F,M	A0A183QFH4	A0A183QFH4_9TREM	Uncharacterized protein
comp1098_seq1	netphos-3.1b	phos-unsp	175	175	0.997	F,M	B3W669	B3W669_SCHJA	Protein KINase (EC 2.7.11.1)
comp10980_seq0	netphos-3.1b	phos-unsp	157	157	0.997	F,M	A0A183JET5	A0A183JET5_9TREM	Uncharacterized protein
comp10980_seq1	netphos-3.1b	phos-unsp	190	190	0.997	F,M	A0A183JET5	A0A183JET5_9TREM	Uncharacterized protein
comp10987_seq0	netphos-3.1b	phos-unsp	242	242	0.998	F,M	G4VBL0	G4VBL0_SCHMA	Putative g-protein coupled receptor
comp1099_seq2	netphos-3.1b	phos-unsp	6	6	0.995	F,M	Q5DCH5	Q5DCH5_SCHJA	SJCHGC05949 protein (Trafficking protein particle complex subunit 2)
comp1099_seq3	netphos-3.1b	phos-unsp	6	6	0.995	F,M	Q5DCH5	Q5DCH5_SCHJA	SJCHGC05949 protein (Trafficking protein particle complex subunit 2)
comp10999_seq0	netphos-3.1b	phos-unsp	191	191	0.996	F,M	A0A183LC38	A0A183LC38_9TREM	Uncharacterized protein
comp11_seq0	netphos-3.1b	phos-unsp	105	105	0.998	F,M	Q5DBM5	Q5DBM5_SCHJA	Ribosomal protein, large P2 (SJCHGC01207 protein)
comp110_seq0	netphos-3.1b	phos-unsp	85	85	0.998	F,M	A0A183QDH7	A0A183QDH7_9TREM	Uncharacterized protein
comp110_seq1	netphos-3.1b	phos-unsp	85	85	0.998	F,M	A0A183QDH7	A0A183QDH7_9TREM	Uncharacterized protein
comp1100_seq3	netphos-3.1b	phos-unsp	399	399	0.994	F,M	A0A094ZIT9	A0A094ZIT9_SCHHA	Protocadherin 18
comp1100_seq4	netphos-3.1b	phos-unsp	399	399	0.994	F,M	A0A094ZIT9	A0A094ZIT9_SCHHA	Protocadherin 18
comp1100_seq5	netphos-3.1b	phos-unsp	573	573	0.998	F,M	A0A094ZIT9	A0A094ZIT9_SCHHA	Protocadherin 18
comp11004_seq0	netphos-3.1b	phos-unsp	822	822	0.995	F,M	A0A095AR74	A0A095AR74_SCHHA	Frizzled-8
comp11008_seq0	netphos-3.1b	phos-unsp	495	495	0.998	F,M	A0A095AQ89	A0A095AQ89_SCHHA	SCY1-like protein 2 (Fragment)
comp11008_seq1	netphos-3.1b	phos-unsp	20	20	0.998	F,M	A0A095AQ89	A0A095AQ89_SCHHA	SCY1-like protein 2 (Fragment)
comp11009_seq0	netphos-3.1b	phos-unsp	306	306	0.995	F,M	A0A183QE96	A0A183QE96_9TREM	Innexin
comp11009_seq1	netphos-3.1b	phos-unsp	781	781	0.998	F,M	A0A183QE96	A0A183QE96_9TREM	Innexin
comp110127_seq0	netphos-3.1b	phos-unsp	111	111	0.995	M	#N/A	#N/A	#N/A
comp11014_seq0	netphos-3.1b	phos-unsp	229	229	0.998	F,M	A0A183P862	A0A183P862_9TREM	Uncharacterized protein
comp11015_seq0	netphos-3.1b	phos-unsp	458	458	0.998	F,M	G4VDC4	G4VDC4_SCHMA	Putative cadherin
comp11015_seq1	netphos-3.1b	phos-unsp	458	458	0.998	F,M	G4VDC4	G4VDC4_SCHMA	Putative cadherin
comp11015_seq2	netphos-3.1b	phos-unsp	458	458	0.998	M	G4VDC4	G4VDC4_SCHMA	Putative cadherin
comp11015_seq3	netphos-3.1b	phos-unsp	458	458	0.998	F,M	G4VDC4	G4VDC4_SCHMA	Putative cadherin
comp110155_seq0	netphos-3.1b	phos-unsp	114	114	0.992	M	A0A074Z4R4	A0A074Z4R4_9TREM	Complex 1 protein
comp1102_seq0	netphos-3.1b	phos-unsp	517	517	0.997	F,M	A0A094ZX93	A0A094ZX93_SCHHA	Synaptic vesicle 2-related protein
comp1102_seq1	netphos-3.1b	phos-unsp	517	517	0.997	F,M	A0A094ZX93	A0A094ZX93_SCHHA	Synaptic vesicle 2-related protein
comp110211_seq0	netphos-3.1b	phos-unsp	155	155	0.997	F,M	#N/A	#N/A	#N/A
comp110297_seq0	netphos-3.1b	phos-unsp	157	157	0.997	M	#N/A	#N/A	#N/A
comp1103_seq0	netphos-3.1b	phos-unsp	91	91	0.992	F,M	Q5DBN6	Q5DBN6_SCHJA	SJCHGC06242 protein
comp1103_seq1	netphos-3.1b	phos-unsp	91	91	0.992	F,M	Q5DBN6	Q5DBN6_SCHJA	SJCHGC06242 protein
comp11030_seq0	netphos-3.1b	phos-unsp	90	90	0.996	F,M	A0A094ZL36	A0A094ZL36_SCHHA	Uncharacterized protein
comp11033_seq0	netphos-3.1b	phos-unsp	11	11	0.994	F,M	Q5C394	Q5C394_SCHJA	SJCHGC09145 protein (Fragment)
comp110377_seq0	netphos-3.1b	phos-unsp	85	85	0.998	F,M	#N/A	#N/A	#N/A
comp11038_seq0	netphos-3.1b	phos-unsp	16	16	0.991	F,M	Q5BSA3	Q5BSA3_SCHJA	SJCHGC05284 protein
comp1104_seq0	netphos-3.1b	phos-unsp	217	217	0.995	F,M	Q5DB60	Q5DB60_SCHJA	SJCHGC05810 protein
comp11041_seq0	netphos-3.1b	phos-unsp	40	40	0.995	M	A0A094ZEV1	A0A094ZEV1_SCHHA	Adenylate kinase 7
comp11041_seq1	netphos-3.1b	phos-unsp	60	60	0.998	F,M	A0A094ZEV1	A0A094ZEV1_SCHHA	Adenylate kinase 7
comp11041_seq3	netphos-3.1b	phos-unsp	84	84	0.995	F,M	A0A094ZEV1	A0A094ZEV1_SCHHA	Adenylate kinase 7
comp11041_seq4	netphos-3.1b	phos-unsp	40	40	0.995	M	A0A094ZEV1	A0A094ZEV1_SCHHA	Adenylate kinase 7
comp11046_seq0	netphos-3.1b	phos-unsp	238	238	0.998	F,M	C1LL73	C1LL73_SCHJA	Uncharacterized protein
comp11048_seq0	netphos-3.1b	phos-unsp	76	76	0.995	F,M	G4VLX8	G4VLX8_SCHMA	Uncharacterized protein
comp11049_seq0	netphos-3.1b	phos-unsp	1058	1058	0.994	F,M	A0A183VSM1	A0A183VSM1_TRIRE	Uncharacterized protein
comp11049_seq1	netphos-3.1b	phos-unsp	1072	1072	0.994	F,M	A0A183VSM1	A0A183VSM1_TRIRE	Uncharacterized protein
comp1105_seq0	netphos-3.1b	phos-unsp	38	38	0.994	F,M	Q5BVW2	Q5BVW2_SCHJA	SJCHGC05759 protein (Fragment)
comp1105_seq1	netphos-3.1b	phos-unsp	38	38	0.994	F,M	G4VLR3	G4VLR3_SCHMA	Putative paramyosin
comp1105_seq2	netphos-3.1b	phos-unsp	38	38	0.994	M	Q5BVW2	Q5BVW2_SCHJA	SJCHGC05759 protein (Fragment)
comp1105_seq3	netphos-3.1b	phos-unsp	502	502	0.998	F,M	A0A094ZL42	A0A094ZL42_SCHHA	UDP-glucose:glycoprotein glucosyltransferase 1
comp110570_seq0	netphos-3.1b	phos-unsp	38	38	0.994	F,M	#N/A	#N/A	#N/A
comp110581_seq0	netphos-3.1b	phos-unsp	66	66	0.994	M	A0A183KMI3	A0A183KMI3_9TREM	Uncharacterized protein
comp1106_seq0	netphos-3.1b	phos-unsp	334	334	0.998	F,M	G4LVM7	G4LVM7_SCHMA	DEAD box ATP-dependent RNA helicase, putative
comp1106_seq1	netphos-3.1b	phos-unsp	188	188	0.997	F,M	A0A183N6U3	A0A183N6U3_9TREM	Uncharacterized protein
comp11061_seq1	netphos-3.1b	phos-unsp	351	351	0.996	F,M	A0A094ZHF1	A0A094ZHF1_SCHHA	Rho guanine nucleotide exchange factor 3
comp11062_seq1	netphos-3.1b	phos-unsp	1262	1262	0.998	F,M	G4LYV7	G4LYV7_SCHMA	Uncharacterized protein
comp11062_seq2	netphos-3.1b	phos-unsp	59	59	0.997	M	G4LYV7	G4LYV7_SCHMA	Uncharacterized protein
comp11066_seq0	netphos-3.1b	phos-unsp	60	60	0.997	F,M	A0A183QRD4	A0A183QRD4_9TREM	Histone deacetylase (EC 3.5.1.98)
comp11067_seq1	netphos-3.1b	phos-unsp	95	95	0.998	F,M	A0A183LF05	A0A183LF05_9TREM	Uncharacterized protein
comp110685_seq0	netphos-3.1b	phos-unsp	22	22	0.992	M	#N/A	#N/A	#N/A
comp110704_seq0	netphos-3.1b	phos-unsp	63	63	0.997	F,M	A0A183WXB1	A0A183WXB1_TRIRE	Uncharacterized protein
comp11071_seq0	netphos-3.1b	phos-unsp	41	41	0.996	F,M	A0A183NV85	A0A183NV85_9TREM	Uncharacterized protein
comp11071_seq1	netphos-3.1b	phos-unsp	215	215	0.998	F,M	A0A095B087	A0A095B087_SCHHA	Myosin IA heavy chain
comp11072_seq0	netphos-3.1b	phos-unsp	537	537	0.997	F,M	A0A095C428	A0A095C428_SCHHA	Cytosolic carboxypeptidase-like protein 5
comp11072_seq1	netphos-3.1b	phos-unsp	368	368	0.997	F,M	A0A095C428	A0A095C428_SCHHA	Cytosolic carboxypeptidase-like protein 5
comp110720_seq0	netphos-3.1b	phos-unsp	101	101	0.997	F,M	G4VT44	G4VT44_SCHMA	Putative calmodulin
comp11074_seq0	netphos-3.1b	phos-unsp	57	57	0.993	F,M	A0A095C9E4	A0A095C9E4_SCHHA	Uncharacterized protein
comp11074_seq1	netphos-3.1b	phos-unsp	442	442	0.998	F,M	A0A095C9E4	A0A095C9E4_SCHHA	Uncharacterized protein
comp11075_seq0	netphos-3.1b	phos-unsp	227	227	0.997	F,M	C1LFM4	C1LFM4_SCHJA	Asparagine-rich protein (Ag319) (ARP)
comp11077_seq1	netphos-3.1b	phos-unsp	95	95	0.997	F,M	A0A183LUW0	A0A183LUW0_9TREM	Uncharacterized protein
comp11079_seq1	netphos-3.1b	phos-unsp	106	106	0.998	F,M	A0A183P771	A0A183P771_9TREM	Uncharacterized protein
comp11079_seq2	netphos-3.1b	phos-unsp	13	13	0.998	F,M	A0A183P771	A0A183P771_9TREM	Uncharacterized protein
comp110844_seq0	netphos-3.1b	phos-unsp	121	121	0.993	M	A0A183NAS3	A0A183NAS3_9TREM	Uncharacterized protein
comp110873_seq0	netphos-3.1b	phos-unsp	19	19	0.997	M	G7Y4Z3	G7Y4Z3_CLOSI	Titin
comp1109_seq0	netphos-3.1b	phos-unsp	588	588	0.998	F,M	Q5BX39	Q5BX39_SCHJA	SJCHGC00925 protein (Fragment)
comp1109_seq1	netphos-3.1b	phos-unsp	588	588	0.998	F,M	Q5BX39	Q5BX39_SCHJA	SJCHGC00925 protein (Fragment)
comp11091_seq0	netphos-3.1b	phos-unsp	265	265	0.991	F,M	B6EUV3	B6EUV3_CLOSI	Gag-pol polyprotein (Fragment)
comp11100_seq0	netphos-3.1b	phos-unsp	435	435	0.998	F,M	G4LWV7	G4LWV7_SCHMA	Uncharacterized protein
comp11103_seq1	netphos-3.1b	phos-unsp	481	481	0.998	F,M	G4VB43	G4VB43_SCHMA	Putative rfx5
comp1111_seq0	netphos-3.1b	phos-unsp	41	41	0.997	F,M	Q86EW4	Q86EW4_SCHJA	Clone ZZD1356 mRNA sequence
comp1111_seq1	netphos-3.1b	phos-unsp	264	264	0.995	F,M	Q5DDM0	Q5DDM0_SCHJA	RING finger protein 146 (SJCHGC09082 protein)
comp11112_seq0	netphos-3.1b	phos-unsp	137	137	0.998	F,M	A0A095CAE7	A0A095CAE7_SCHHA	Uncharacterized protein
comp11112_seq1	netphos-3.1b	phos-unsp	668	668	0.998	F,M	A0A095CAE7	A0A095CAE7_SCHHA	Uncharacterized protein
comp11115_seq0	netphos-3.1b	phos-unsp	118	118	0.997	F,M	A0A183KK57	A0A183KK57_9TREM	Uncharacterized protein
comp11116_seq1	netphos-3.1b	phos-unsp	339	339	0.993	F,M	A0A183LLS5	A0A183LLS5_9TREM	Uncharacterized protein
comp11119_seq0	netphos-3.1b	phos-unsp	96	96	0.996	F,M	A0A183NB26	A0A183NB26_9TREM	Uncharacterized protein
comp11119_seq1	netphos-3.1b	phos-unsp	96	96	0.996	F,M	A0A183NB26	A0A183NB26_9TREM	Uncharacterized protein
comp1112_seq0	netphos-3.1b	phos-unsp	175	175	0.995	F,M	Q86RB4	Q86RB4_SCHJA	Gynecophoral canal protein
comp11124_seq1	netphos-3.1b	phos-unsp	23	23	0.995	F,M	A0A183MNU9	A0A183MNU9_9TREM	Uncharacterized protein
comp111254_seq0	netphos-3.1b	phos-unsp	20	20	0.995	F,M	A0A183BFX5	A0A183BFX5_9TREM	Uncharacterized protein
comp1113_seq0	netphos-3.1b	phos-unsp	94	94	0.993	F,M	Q86FB7	Q86FB7_SCHJA	Protein YIPF
comp1113_seq1	netphos-3.1b	phos-unsp	94	94	0.993	F,M	Q86FB7	Q86FB7_SCHJA	Protein YIPF
comp1113_seq2	netphos-3.1b	phos-unsp	249	249	0.998	F,M	A0A094ZSF4	A0A094ZSF4_SCHHA	Centrosomal protein of 63 kDa (Fragment)
comp11132_seq0	netphos-3.1b	phos-unsp	180	180	0.998	M	A0A183BEN9	A0A183BEN9_9TREM	Uncharacterized protein
comp11132_seq2	netphos-3.1b	phos-unsp	180	180	0.998	F,M	A0A095CDF3	A0A095CDF3_SCHHA	Uncharacterized protein CXorf22
comp11132_seq4	netphos-3.1b	phos-unsp	957	957	0.998	F,M	A0A095CDF3	A0A095CDF3_SCHHA	Uncharacterized protein CXorf22
comp11132_seq5	netphos-3.1b	phos-unsp	957	957	0.998	M	A0A095CDF3	A0A095CDF3_SCHHA	Uncharacterized protein CXorf22
comp11133_seq0	netphos-3.1b	phos-unsp	31	31	0.995	F,M	A0A095C8H7	A0A095C8H7_SCHHA	Anosmin-1 (Fragment)
comp11133_seq1	netphos-3.1b	phos-unsp	31	31	0.995	M	A0A095C8H7	A0A095C8H7_SCHHA	Anosmin-1 (Fragment)
comp11134_seq0	netphos-3.1b	phos-unsp	148	148	0.994	F,M	Q5DB49	Q5DB49_SCHJA	SJCHGC03511 protein
comp11134_seq1	netphos-3.1b	phos-unsp	148	148	0.994	F,M	Q5DB49	Q5DB49_SCHJA	SJCHGC03511 protein
comp111419_seq0	netphos-3.1b	phos-unsp	189	189	0.994	F,M	A0A074Z0S1	A0A074Z0S1_9TREM	Aminotransferase, class I/II
comp11147_seq0	netphos-3.1b	phos-unsp	97	97	0.997	F,M	#N/A	#N/A	#N/A
comp11147_seq1	netphos-3.1b	phos-unsp	97	97	0.997	F,M	#N/A	#N/A	#N/A
comp11148_seq0	netphos-3.1b	phos-unsp	118	118	0.995	F,M	Q4QQE9	Q4QQE9_SCHMA	Endonuclease-reverse transcriptase
comp11151_seq1	netphos-3.1b	phos-unsp	958	958	0.995	F,M	A0A094ZFC3	A0A094ZFC3_SCHHA	Zinc finger protein 445
comp111524_seq0	netphos-3.1b	phos-unsp	11	11	0.995	M	#N/A	#N/A	#N/A
comp11153_seq0	netphos-3.1b	phos-unsp	312	312	0.991	F,M	G4VCM7	G4VCM7_SCHMA	Uncharacterized protein
comp11157_seq0	netphos-3.1b	phos-unsp	19	19	0.996	F,M	A0A183MUK1	A0A183MUK1_9TREM	Uncharacterized protein
comp1116_seq0	netphos-3.1b	phos-unsp	194	194	0.996	F,M	Q5D8W5	Q5D8W5_SCHJA	SJCHGC01561 protein
comp1116_seq2	netphos-3.1b	phos-unsp	194	194	0.996	F,M	Q5D8W5	Q5D8W5_SCHJA	SJCHGC01561 protein
comp11162_seq0	netphos-3.1b	phos-unsp	63	63	0.997	F,M	A0A183NWD0	A0A183NWD0_9TREM	Uncharacterized protein
comp11163_seq0	netphos-3.1b	phos-unsp	160	160	0.993	F,M	C1LEI9	C1LEI9_SCHJA	Cysteine dioxygenase, type I (EC 1.13.11.20)
comp1117_seq0	netphos-3.1b	phos-unsp	528	528	0.998	F,M	A0A094ZCM5	A0A094ZCM5_SCHHA	RNA-binding motif, single-stranded-interacting protein 1
comp1117_seq1	netphos-3.1b	phos-unsp	528	528	0.998	M	A0A094ZCM5	A0A094ZCM5_SCHHA	RNA-binding motif, single-stranded-interacting protein 1
comp1117_seq2	netphos-3.1b	phos-unsp	66	66	0.997	F,M	A0A183QWC5	A0A183QWC5_9TREM	Uncharacterized protein
comp1117_seq3	netphos-3.1b	phos-unsp	528	528	0.998	F,M	A0A094ZCM5	A0A094ZCM5_SCHHA	RNA-binding motif, single-stranded-interacting protein 1
comp1117_seq4	netphos-3.1b	phos-unsp	528	528	0.998	F,M	A0A094ZCM5	A0A094ZCM5_SCHHA	RNA-binding motif, single-stranded-interacting protein 1
comp1117_seq5	netphos-3.1b	phos-unsp	262	262	0.998	F,M	A0A183JFX4	A0A183JFX4_9TREM	Uncharacterized protein
comp11170_seq0	netphos-3.1b	phos-unsp	1444	1444	0.997	F,M	A0A095AML6	A0A095AML6_SCHHA	Adenylate kinase 9
comp11170_seq1	netphos-3.1b	phos-unsp	664	664	0.997	F,M	A0A095AML6	A0A095AML6_SCHHA	Adenylate kinase 9
comp11170_seq2	netphos-3.1b	phos-unsp	114	114	0.996	F,M	A0A183LEA7	A0A183LEA7_9TREM	Uncharacterized protein
comp11171_seq0	netphos-3.1b	phos-unsp	739	739	0.998	F,M	G4VQF5	G4VQF5_SCHMA	Uncharacterized protein
comp11171_seq1	netphos-3.1b	phos-unsp	609	609	0.998	F,M	G4VQF5	G4VQF5_SCHMA	Uncharacterized protein
comp11172_seq0	netphos-3.1b	phos-unsp	151	151	0.998	F,M	A0A094ZP45	A0A094ZP45_SCHHA	Uncharacterized protein (Fragment)
comp11172_seq1	netphos-3.1b	phos-unsp	151	151	0.998	M	A0A094ZP45	A0A094ZP45_SCHHA	Uncharacterized protein (Fragment)
comp111760_seq0	netphos-3.1b	phos-unsp	17	17	0.994	F,M	Q5DFU3	Q5DFU3_SCHJA	SJCHGC04051 protein
comp11178_seq0	netphos-3.1b	phos-unsp	111	111	0.997	F,M	A0A183K7Y0	A0A183K7Y0_9TREM	Uncharacterized protein
comp1118_seq0	netphos-3.1b	phos-unsp	102	102	0.996	F,M	C1LL29	C1LL29_SCHJA	NADH dehydrogenase (Ubiquinone) Fe-S protein 8 (EC 1.6.5.3) (EC 1.6.99.3)
comp11181_seq0	netphos-3.1b	phos-unsp	59	59	0.994	F,M	A0A183PVE9	A0A183PVE9_9TREM	Uncharacterized protein
comp11190_seq0	netphos-3.1b	phos-unsp	51	51	0.997	F,M	Q6TMY1	Q6TMY1_SCHBO	Nicotinic acetylcholine receptor alpha subunit
comp11192_seq0	netphos-3.1b	phos-unsp	91	91	0.991	F,M	Q5C0R1	Q5C0R1_SCHJA	SJCHGC05987 protein (Fragment)
comp11194_seq0	netphos-3.1b	phos-unsp	76	76	0.998	M	A0A183VKM5	A0A183VKM5_TRIRE	Uncharacterized protein
comp11194_seq1	netphos-3.1b	phos-unsp	76	76	0.998	F,M	A0A183VKM5	A0A183VKM5_TRIRE	Uncharacterized protein
comp11195_seq0	netphos-3.1b	phos-unsp	15	15	0.997	F,M	Q5C3A7	Q5C3A7_SCHJA	SJCHGC06937 protein (Fragment)
comp11196_seq0	netphos-3.1b	phos-unsp	1185	1185	0.998	F,M	A0A183NS96	A0A183NS96_9TREM	Uncharacterized protein
comp112_seq0	netphos-3.1b	phos-unsp	112	112	0.994	F,M	Q86EI5	Q86EI5_SCHJA	Clone ZZD336 mRNA sequence (Tegument antigen (I(H)A))
comp112_seq1	netphos-3.1b	phos-unsp	112	112	0.994	F,M	Q86EI5	Q86EI5_SCHJA	Clone ZZD336 mRNA sequence (Tegument antigen (I(H)A))
comp1120_seq0	netphos-3.1b	phos-unsp	511	511	0.997	F,M	G4VJA5	G4VJA5_SCHMA	Gtpase activating protein-related
comp1120_seq1	netphos-3.1b	phos-unsp	424	424	0.997	F,M	A0A095C8P9	A0A095C8P9_SCHHA	Breast carcinoma-amplified sequence 3-like protein
comp11201_seq0	netphos-3.1b	phos-unsp	47	47	0.996	F,M	A0A183JXT1	A0A183JXT1_9TREM	Uncharacterized protein
comp11201_seq1	netphos-3.1b	phos-unsp	47	47	0.996	F,M	A0A183JXT1	A0A183JXT1_9TREM	Uncharacterized protein
comp11204_seq0	netphos-3.1b	phos-unsp	159	159	0.998	F,M	G4LX39	G4LX39_SCHMA	cGMP-dependent protein kinase,putative (EC 2.7.11.12)
comp1121_seq0	netphos-3.1b	phos-unsp	318	318	0.995	F,M	Q7YW78	Q7YW78_SCHJA	Small glutamine-rich tetratricopeptide
comp1121_seq1	netphos-3.1b	phos-unsp	330	330	0.995	F,M	Q7YW78	Q7YW78_SCHJA	Small glutamine-rich tetratricopeptide
comp11217_seq0	netphos-3.1b	phos-unsp	104	104	0.992	F,M	A0A183M8C6	A0A183M8C6_9TREM	Uncharacterized protein
comp1122_seq0	netphos-3.1b	phos-unsp	235	235	0.998	F,M	A0A183MKR3	A0A183MKR3_9TREM	Uncharacterized protein
comp1122_seq1	netphos-3.1b	phos-unsp	186	186	0.992	F,M	A0A183RCK0	A0A183RCK0_9TREM	Uncharacterized protein
comp11220_seq0	netphos-3.1b	phos-unsp	92	92	0.996	F,M	A0A183K9E6	A0A183K9E6_9TREM	Uncharacterized protein
comp11221_seq1	netphos-3.1b	phos-unsp	218	218	0.995	F,M	A0A183LCV8	A0A183LCV8_9TREM	Uncharacterized protein
comp1123_seq0	netphos-3.1b	phos-unsp	200	200	0.992	F,M	B9A9V8	B9A9V8_SCHJA	SID-1 related A
comp1123_seq1	netphos-3.1b	phos-unsp	24	24	0.997	F,M	B9A9V8	B9A9V8_SCHJA	SID-1 related A
comp1123_seq2	netphos-3.1b	phos-unsp	110	110	0.997	F,M	B9A9V8	B9A9V8_SCHJA	SID-1 related A
comp1123_seq3	netphos-3.1b	phos-unsp	123	123	0.997	F,M	B9A9V8	B9A9V8_SCHJA	SID-1 related A
comp11232_seq0	netphos-3.1b	phos-unsp	397	397	0.998	F,M	A0A095CAS9	A0A095CAS9_SCHHA	G2/mitotic-specific cyclin-B3
comp11235_seq0	netphos-3.1b	phos-unsp	238	238	0.997	F,M	A0A183QYL2	A0A183QYL2_9TREM	Uncharacterized protein
comp11235_seq1	netphos-3.1b	phos-unsp	238	238	0.997	F,M	A0A183QYL2	A0A183QYL2_9TREM	Uncharacterized protein
comp11235_seq2	netphos-3.1b	phos-unsp	238	238	0.997	M	A0A183QYL2	A0A183QYL2_9TREM	Uncharacterized protein
comp1124_seq0	netphos-3.1b	phos-unsp	6	6	0.997	F,M	Q5D9V5	Q5D9V5_SCHJA	5-demethoxyubiquinone hydroxylase, mitochondrial (DMQ hydroxylase) (EC 1.14.13.-) (Ubiquinone biosynthesis monooxygenase COQ7)
comp11252_seq0	netphos-3.1b	phos-unsp	38	38	0.998	F,M	Q5BSN8	Q5BSN8_SCHJA	SJCHGC03699 protein
comp11254_seq0	netphos-3.1b	phos-unsp	148	148	0.998	F,M	A0A094ZK54	A0A094ZK54_SCHHA	FMRFamide-activated amiloride-sensitive sodium channel
comp112551_seq0	netphos-3.1b	phos-unsp	109	109	0.998	F,M	C7TZV9	C7TZV9_SCHJA	Heterogeneous nuclear ribonucleoprotein A2 homolog 1 (Fragment)
comp112569_seq0	netphos-3.1b	phos-unsp	11	11	0.995	F,M	Q5DDV5	Q5DDV5_SCHJA	Enolase
comp1126_seq0	netphos-3.1b	phos-unsp	214	214	0.995	F,M	Q5D9R3	Q5D9R3_SCHJA	SJCHGC09402 protein
comp11260_seq0	netphos-3.1b	phos-unsp	167	167	0.997	F,M	C1LE77	C1LE77_SCHJA	Uncharacterized protein
comp11260_seq1	netphos-3.1b	phos-unsp	306	306	0.997	F,M	C1LE77	C1LE77_SCHJA	Uncharacterized protein
comp11260_seq2	netphos-3.1b	phos-unsp	167	167	0.997	F,M	C1LE77	C1LE77_SCHJA	Uncharacterized protein
comp11263_seq1	netphos-3.1b	phos-unsp	237	237	0.998	F,M	G4LZM0	G4LZM0_SCHMA	Sialin (Solute carrier family 17 member 5) (Sodium/sialic acid cotransporter) (Ast) (Membrane glycoprotein hp59), putative
comp11267_seq0	netphos-3.1b	phos-unsp	23	23	0.995	F,M	A0A095A622	A0A095A622_SCHHA	Uncharacterized protein
comp11267_seq2	netphos-3.1b	phos-unsp	254	254	0.998	F,M	A0A095A622	A0A095A622_SCHHA	Uncharacterized protein
comp1127_seq0	netphos-3.1b	phos-unsp	234	234	0.996	F,M	Q5DGA6	Q5DGA6_SCHJA	SJCHGC02317 protein
comp1127_seq3	netphos-3.1b	phos-unsp	145	145	0.996	F,M	Q5DGA6	Q5DGA6_SCHJA	SJCHGC02317 protein
comp11274_seq0	netphos-3.1b	phos-unsp	285	285	0.996	F,M	A0A183K463	A0A183K463_9TREM	Uncharacterized protein
comp11274_seq1	netphos-3.1b	phos-unsp	285	285	0.996	M	A0A183K463	A0A183K463_9TREM	Uncharacterized protein
comp11274_seq2	netphos-3.1b	phos-unsp	285	285	0.996	M	A0A183K463	A0A183K463_9TREM	Uncharacterized protein
comp11279_seq0	netphos-3.1b	phos-unsp	20	20	0.992	F,M	A0A183K8E1	A0A183K8E1_9TREM	Uncharacterized protein
comp11282_seq0	netphos-3.1b	phos-unsp	53	53	0.998	F,M	A0A183QW80	A0A183QW80_9TREM	Uncharacterized protein
comp11284_seq0	netphos-3.1b	phos-unsp	526	526	0.996	F,M	A0A095AGR4	A0A095AGR4_SCHHA	Acetylcholinesterase (Fragment)
comp11284_seq1	netphos-3.1b	phos-unsp	595	595	0.996	F,M	A0A095AGR4	A0A095AGR4_SCHHA	Acetylcholinesterase (Fragment)
comp112854_seq0	netphos-3.1b	phos-unsp	21	21	0.997	F,M	Q7RTK8	Q7RTK8_SCHMA	Reverse transcriptase
comp11289_seq1	netphos-3.1b	phos-unsp	95	95	0.991	F,M	A0A183LAP4	A0A183LAP4_9TREM	Uncharacterized protein
comp1129_seq0	netphos-3.1b	phos-unsp	536	536	0.998	F,M	G4LV18	G4LV18_SCHMA	Uncharacterized protein
comp1129_seq1	netphos-3.1b	phos-unsp	636	636	0.998	F,M	G4LV18	G4LV18_SCHMA	Uncharacterized protein
comp1129_seq2	netphos-3.1b	phos-unsp	636	636	0.998	F,M	G4LV18	G4LV18_SCHMA	Uncharacterized protein
comp11291_seq0	netphos-3.1b	phos-unsp	196	196	0.998	F,M	A0A183MS98	A0A183MS98_9TREM	Uncharacterized protein
comp11294_seq0	netphos-3.1b	phos-unsp	1035	1035	0.998	F,M	A0A094ZSY3	A0A094ZSY3_SCHHA	Protocadherin-9
comp113_seq1	netphos-3.1b	phos-unsp	66	66	0.996	F,M	Q5DBY6	Q5DBY6_SCHJA	DnaJ (Hsp40) homolog, subfamily A, member 1 (SJCHGC01085 protein)
comp1130_seq0	netphos-3.1b	phos-unsp	372	372	0.991	F,M	C1L5Z9	C1L5Z9_SCHJA	Translocating chain-associated membrane protein
comp1130_seq1	netphos-3.1b	phos-unsp	156	156	0.991	F,M	C1L5Z9	C1L5Z9_SCHJA	Translocating chain-associated membrane protein
comp11306_seq0	netphos-3.1b	phos-unsp	248	248	0.997	F,M	A0A095AZ77	A0A095AZ77_SCHHA	Kinesin-like protein
comp11306_seq1	netphos-3.1b	phos-unsp	248	248	0.997	F,M	A0A095AZ77	A0A095AZ77_SCHHA	Kinesin-like protein
comp11306_seq2	netphos-3.1b	phos-unsp	339	339	0.994	M	G4VQ20	G4VQ20_SCHMA	Kinesin-like protein
comp11314_seq0	netphos-3.1b	phos-unsp	158	158	0.993	F,M	A0A183M2S6	A0A183M2S6_9TREM	Uncharacterized protein
comp11314_seq1	netphos-3.1b	phos-unsp	57	57	0.993	M	A0A183M2S6	A0A183M2S6_9TREM	Uncharacterized protein
comp11316_seq0	netphos-3.1b	phos-unsp	30	30	0.994	F,M	A0A183K728	A0A183K728_9TREM	Uncharacterized protein
comp11316_seq1	netphos-3.1b	phos-unsp	22	22	0.991	F,M	A0A183K728	A0A183K728_9TREM	Uncharacterized protein
comp11316_seq2	netphos-3.1b	phos-unsp	22	22	0.991	M	A0A183K728	A0A183K728_9TREM	Uncharacterized protein
comp11319_seq0	netphos-3.1b	phos-unsp	167	167	0.997	F,M	G4VQ92	G4VQ92_SCHMA	Putative tiptop
comp11319_seq1	netphos-3.1b	phos-unsp	167	167	0.997	F,M	G4VQ92	G4VQ92_SCHMA	Putative tiptop
comp1132_seq0	netphos-3.1b	phos-unsp	57	57	0.994	F,M	Q5DAL3	Q5DAL3_SCHJA	Ras-related protein Rab-4A (SJCHGC06676 protein)
comp11322_seq0	netphos-3.1b	phos-unsp	68	68	0.995	F,M	A0A183KD48	A0A183KD48_9TREM	Uncharacterized protein
comp11327_seq3	netphos-3.1b	phos-unsp	104	104	0.996	F,M	Q6IFU2	Q6IFU2_SCHMA	Pol polyprotein
comp1133_seq0	netphos-3.1b	phos-unsp	597	597	0.998	F,M	A0A094ZI53	A0A094ZI53_SCHHA	Zinc finger X-linked protein ZXDB
comp1133_seq1	netphos-3.1b	phos-unsp	597	597	0.998	F,M	A0A183KHD1	A0A183KHD1_9TREM	Uncharacterized protein
comp1133_seq2	netphos-3.1b	phos-unsp	597	597	0.998	F,M	A0A094ZI53	A0A094ZI53_SCHHA	Zinc finger X-linked protein ZXDB
comp1133_seq3	netphos-3.1b	phos-unsp	597	597	0.998	F,M	A0A094ZI53	A0A094ZI53_SCHHA	Zinc finger X-linked protein ZXDB
comp1133_seq5	netphos-3.1b	phos-unsp	222	222	0.996	F,M	A0A183Q3V9	A0A183Q3V9_9TREM	Uncharacterized protein
comp11334_seq1	netphos-3.1b	phos-unsp	374	374	0.998	F,M	A0A183P1Y4	A0A183P1Y4_9TREM	Uncharacterized protein
comp11334_seq2	netphos-3.1b	phos-unsp	311	311	0.998	F,M	A0A183LIX5	A0A183LIX5_9TREM	Uncharacterized protein
comp11334_seq3	netphos-3.1b	phos-unsp	248	248	0.998	F,M	A0A183JEY9	A0A183JEY9_9TREM	Uncharacterized protein
comp113342_seq0	netphos-3.1b	phos-unsp	174	174	0.995	M	A0A183VWV4	A0A183VWV4_TRIRE	Uncharacterized protein
comp11336_seq0	netphos-3.1b	phos-unsp	175	175	0.997	F,M	C1LQQ9	C1LQQ9_SCHJA	Major egg antigen (P40)
comp113392_seq0	netphos-3.1b	phos-unsp	105	105	0.997	F,M	#N/A	#N/A	#N/A
comp1134_seq1	netphos-3.1b	phos-unsp	24	24	0.996	F,M	C1LI35	C1LI35_SCHJA	Solute carrier family 33 (Acetyl-CoA transporter), member 1 (EC 2.3.1.-)
comp11344_seq0	netphos-3.1b	phos-unsp	80	80	0.995	F,M	Q5DEY9	Q5DEY9_SCHJA	SJCHGC02887 protein
comp11359_seq0	netphos-3.1b	phos-unsp	79	79	0.998	F,M	A0A183LI18	A0A183LI18_9TREM	Uncharacterized protein
comp11359_seq1	netphos-3.1b	phos-unsp	121	121	0.998	F,M	A0A183NRR8	A0A183NRR8_9TREM	Uncharacterized protein
comp1136_seq0	netphos-3.1b	phos-unsp	254	254	0.997	F,M	A0A095A1L4	A0A095A1L4_SCHHA	Serine/threonine-protein phosphatase 6 regulatory subunit 1
comp1136_seq1	netphos-3.1b	phos-unsp	254	254	0.997	F,M	A0A095A1L4	A0A095A1L4_SCHHA	Serine/threonine-protein phosphatase 6 regulatory subunit 1
comp1136_seq3	netphos-3.1b	phos-unsp	254	254	0.997	F,M	A0A095A1L4	A0A095A1L4_SCHHA	Serine/threonine-protein phosphatase 6 regulatory subunit 1
comp11360_seq0	netphos-3.1b	phos-unsp	150	150	0.997	F,M	G4VDR1	G4VDR1_SCHMA	Putative cadherin
comp1137_seq1	netphos-3.1b	phos-unsp	225	225	0.997	F,M	Q5DEI1	Q5DEI1_SCHJA	SJCHGC00511 protein
comp11370_seq1	netphos-3.1b	phos-unsp	290	290	0.998	F,M	A0A094ZR02	A0A094ZR02_SCHHA	Uncharacterized protein (Fragment)
comp11376_seq0	netphos-3.1b	phos-unsp	9	9	0.996	M	G4V6W7	G4V6W7_SCHMA	Uncharacterized protein
comp1138_seq0	netphos-3.1b	phos-unsp	313	313	0.998	F,M	G4VIH8	G4VIH8_SCHMA	Putative dna repair protein RAD50
comp1138_seq2	netphos-3.1b	phos-unsp	313	313	0.998	F,M	G4VIH8	G4VIH8_SCHMA	Putative dna repair protein RAD50
comp1138_seq3	netphos-3.1b	phos-unsp	661	661	0.998	F,M	A0A095CCX2	A0A095CCX2_SCHHA	DNA repair protein RAD50 (Fragment)
comp1138_seq4	netphos-3.1b	phos-unsp	690	690	0.998	F,M	A0A095CCX2	A0A095CCX2_SCHHA	DNA repair protein RAD50 (Fragment)
comp1138_seq5	netphos-3.1b	phos-unsp	683	683	0.998	F,M	A0A095CCX2	A0A095CCX2_SCHHA	DNA repair protein RAD50 (Fragment)
comp1138_seq6	netphos-3.1b	phos-unsp	413	413	0.997	F,M	A0A095C7D7	A0A095C7D7_SCHHA	Rho GTPase-activating protein 35
comp1138_seq7	netphos-3.1b	phos-unsp	427	427	0.997	F,M	A0A095C7D7	A0A095C7D7_SCHHA	Rho GTPase-activating protein 35
comp11386_seq0	netphos-3.1b	phos-unsp	18	18	0.994	M	A0A183R6Y2	A0A183R6Y2_9TREM	Uncharacterized protein
comp1139_seq0	netphos-3.1b	phos-unsp	12	12	0.998	F,M	G4LZZ3	G4LZZ3_SCHMA	Neuronal calcium sensor, putative
comp11397_seq0	netphos-3.1b	phos-unsp	32	32	0.998	F,M	Q26444	Q26444_SCHMA	Tubulin alpha chain
comp11397_seq1	netphos-3.1b	phos-unsp	32	32	0.998	F,M	A0A183MC35	A0A183MC35_9TREM	Tubulin alpha chain
comp1140_seq0	netphos-3.1b	phos-unsp	120	120	0.998	F,M	C7TY02	C7TY02_SCHJA	Serine/threonine-protein phosphatase 2A 65 kDa regulatory subunit A alpha isoform
comp114015_seq0	netphos-3.1b	phos-unsp	89	89	0.998	F,M	A0A183ATC4	A0A183ATC4_9TREM	Uncharacterized protein
comp11403_seq0	netphos-3.1b	phos-unsp	263	263	0.995	F,M	A0A094ZUS2	A0A094ZUS2_SCHHA	Uncharacterized protein
comp11403_seq1	netphos-3.1b	phos-unsp	211	211	0.995	M	A0A094ZUS2	A0A094ZUS2_SCHHA	Uncharacterized protein
comp1141_seq0	netphos-3.1b	phos-unsp	241	241	0.998	F,M	G4V9X0	G4V9X0_SCHMA	Putative scythe/bat3
comp1141_seq2	netphos-3.1b	phos-unsp	241	241	0.998	F,M	G4V9X0	G4V9X0_SCHMA	Putative scythe/bat3
comp11412_seq0	netphos-3.1b	phos-unsp	98	98	0.997	F,M	C1LK87	C1LK87_SCHJA	Hypotherical protein
comp11412_seq1	netphos-3.1b	phos-unsp	98	98	0.997	F,M	C1LK87	C1LK87_SCHJA	Hypotherical protein
comp1142_seq0	netphos-3.1b	phos-unsp	172	172	0.996	F,M	C1L8A4	C1L8A4_SCHJA	39S ribosomal protein L18, mitochondrial
comp1142_seq1	netphos-3.1b	phos-unsp	183	183	0.996	F,M	C1L8A4	C1L8A4_SCHJA	39S ribosomal protein L18, mitochondrial
comp1142_seq2	netphos-3.1b	phos-unsp	132	132	0.996	F,M	C1L8A4	C1L8A4_SCHJA	39S ribosomal protein L18, mitochondrial
comp11428_seq0	netphos-3.1b	phos-unsp	28	28	0.998	M	#N/A	#N/A	#N/A
comp11428_seq1	netphos-3.1b	phos-unsp	79	79	0.998	F,M	#N/A	#N/A	#N/A
comp11429_seq1	netphos-3.1b	phos-unsp	317	317	0.996	F,M	G4VN58	G4VN58_SCHMA	Putative nuclease sbcCD subunit C
comp11429_seq2	netphos-3.1b	phos-unsp	650	650	0.997	F,M	A0A183MJH2	A0A183MJH2_9TREM	Uncharacterized protein
comp1143_seq0	netphos-3.1b	phos-unsp	127	127	0.991	F,M	Q5DGG1	Q5DGG1_SCHJA	SJCHGC09117 protein
comp1143_seq1	netphos-3.1b	phos-unsp	127	127	0.991	F,M	Q5DGG1	Q5DGG1_SCHJA	SJCHGC09117 protein
comp1143_seq3	netphos-3.1b	phos-unsp	127	127	0.991	F,M	Q5DGG1	Q5DGG1_SCHJA	SJCHGC09117 protein
comp1143_seq5	netphos-3.1b	phos-unsp	127	127	0.991	F,M	Q5DGG1	Q5DGG1_SCHJA	SJCHGC09117 protein
comp114321_seq0	netphos-3.1b	phos-unsp	17	17	0.998	F,M	A0A183M7Q6	A0A183M7Q6_9TREM	Uncharacterized protein
comp11439_seq0	netphos-3.1b	phos-unsp	571	571	0.998	M	G4LVV1	G4LVV1_SCHMA	Mername-AA213 putative peptidase (M14 family)
comp11439_seq1	netphos-3.1b	phos-unsp	627	627	0.998	F,M	G4LVV1	G4LVV1_SCHMA	Mername-AA213 putative peptidase (M14 family)
comp114486_seq0	netphos-3.1b	phos-unsp	30	30	0.994	F,M	#N/A	#N/A	#N/A
comp114487_seq0	netphos-3.1b	phos-unsp	101	101	0.998	M	A0A183MJR6	A0A183MJR6_9TREM	Uncharacterized protein
comp1145_seq0	netphos-3.1b	phos-unsp	287	287	0.997	F,M	C1LJI5	C1LJI5_SCHJA	ADP-ribosylation factor GTPase-activating protein 1 (ADP-ribosylation factor 1 GTPase-activating protein) (ARF1 GAP) (ARF1-directed GTPase-activating protein) (GAP protein)
comp1145_seq1	netphos-3.1b	phos-unsp	287	287	0.997	F,M	C1LJI5	C1LJI5_SCHJA	ADP-ribosylation factor GTPase-activating protein 1 (ADP-ribosylation factor 1 GTPase-activating protein) (ARF1 GAP) (ARF1-directed GTPase-activating protein) (GAP protein)
comp11454_seq2	netphos-3.1b	phos-unsp	216	216	0.998	F,M	A0A183NYR8	A0A183NYR8_9TREM	Uncharacterized protein
comp1146_seq0	netphos-3.1b	phos-unsp	203	203	0.998	F,M	C1LIH5	C1LIH5_SCHJA	Splicing factor U2AF 35 kDa subunit
comp1146_seq1	netphos-3.1b	phos-unsp	144	144	0.998	F,M	C1L5Z7	C1L5Z7_SCHJA	Splicing factor U2AF 35 kDa subunit
comp11461_seq0	netphos-3.1b	phos-unsp	97	97	0.995	F,M	A0A183L8H9	A0A183L8H9_9TREM	Uncharacterized protein
comp114610_seq0	netphos-3.1b	phos-unsp	132	132	0.993	F,M	G4VJU0	G4VJU0_SCHMA	Fructose-bisphosphate aldolase (EC 4.1.2.13)
comp11470_seq0	netphos-3.1b	phos-unsp	179	179	0.997	F,M	A0A183PB62	A0A183PB62_9TREM	Uncharacterized protein
comp11471_seq0	netphos-3.1b	phos-unsp	139	139	0.995	F,M	A0A183JZK3	A0A183JZK3_9TREM	Uncharacterized protein
comp11474_seq0	netphos-3.1b	phos-unsp	74	74	0.994	F,M	A0A183JPB4	A0A183JPB4_9TREM	Uncharacterized protein
comp11478_seq0	netphos-3.1b	phos-unsp	6	6	0.991	F,M	Q5DGV7	Q5DGV7_SCHJA	Vacuolar protein sorting-associated protein 28 homolog
comp1148_seq0	netphos-3.1b	phos-unsp	36	36	0.996	F,M	A0A183KG39	A0A183KG39_9TREM	Uncharacterized protein
comp11485_seq0	netphos-3.1b	phos-unsp	127	127	0.995	F,M	A0A183NAZ2	A0A183NAZ2_9TREM	Uncharacterized protein
comp11486_seq0	netphos-3.1b	phos-unsp	130	130	0.997	F,M	A0A183MPD9	A0A183MPD9_9TREM	Annexin
comp1149_seq0	netphos-3.1b	phos-unsp	68	68	0.996	F,M	A0A095C7E0	A0A095C7E0_SCHHA	Protein OS-9 (Fragment)
comp11490_seq0	netphos-3.1b	phos-unsp	18	18	0.997	F,M	A0A183PPL5	A0A183PPL5_9TREM	Uncharacterized protein
comp11492_seq0	netphos-3.1b	phos-unsp	236	236	0.997	M	A0A094ZLI7	A0A094ZLI7_SCHHA	Calcium-dependent protein kinase C
comp11492_seq2	netphos-3.1b	phos-unsp	448	448	0.997	M	G4M0Q1	G4M0Q1_SCHMA	Protein kinase C (EC 2.7.11.13)
comp11492_seq3	netphos-3.1b	phos-unsp	106	106	0.997	M	A0A094ZLI7	A0A094ZLI7_SCHHA	Calcium-dependent protein kinase C
comp11492_seq4	netphos-3.1b	phos-unsp	375	375	0.997	F,M	A0A094ZLI7	A0A094ZLI7_SCHHA	Calcium-dependent protein kinase C
comp11492_seq5	netphos-3.1b	phos-unsp	363	363	0.997	F,M	A0A094ZLI7	A0A094ZLI7_SCHHA	Calcium-dependent protein kinase C
comp115_seq0	netphos-3.1b	phos-unsp	576	576	0.998	M	A0A183MF45	A0A183MF45_9TREM	Uncharacterized protein
comp115_seq1	netphos-3.1b	phos-unsp	451	451	0.998	F,M	A0A183MF45	A0A183MF45_9TREM	Uncharacterized protein
comp115_seq2	netphos-3.1b	phos-unsp	172	172	0.997	F,M	Q86E32	Q86E32_SCHJA	High mobility group B1 (High mobility group protein DSP1) (SJCHGC00614 protein)
comp115_seq3	netphos-3.1b	phos-unsp	156	156	0.994	F,M	Q5C591	Q5C591_SCHJA	SJCHGC06466 protein (Fragment)
comp1150_seq0	netphos-3.1b	phos-unsp	9	9	0.998	F,M	Q5DBB7	Q5DBB7_SCHJA	SJCHGC06753 protein (Transcriptional activator protein Pur-beta)
comp11501_seq0	netphos-3.1b	phos-unsp	72	72	0.994	M	A0A183R071	A0A183R071_9TREM	Uncharacterized protein
comp11501_seq1	netphos-3.1b	phos-unsp	72	72	0.994	M	A0A183R071	A0A183R071_9TREM	Uncharacterized protein
comp11505_seq0	netphos-3.1b	phos-unsp	585	585	0.997	F,M	A0A094ZSX9	A0A094ZSX9_SCHHA	FMRFamide receptor (Fragment)
comp11505_seq1	netphos-3.1b	phos-unsp	601	601	0.997	F,M	A0A094ZSX9	A0A094ZSX9_SCHHA	FMRFamide receptor (Fragment)
comp11507_seq0	netphos-3.1b	phos-unsp	295	295	0.998	M	A0A183JWJ2	A0A183JWJ2_9TREM	Uncharacterized protein
comp1151_seq0	netphos-3.1b	phos-unsp	197	197	0.998	F,M	G4VTW0	G4VTW0_SCHMA	Acetyltransferase-related
comp1151_seq1	netphos-3.1b	phos-unsp	197	197	0.998	F,M	G4VTW0	G4VTW0_SCHMA	Acetyltransferase-related
comp11512_seq0	netphos-3.1b	phos-unsp	21	21	0.996	F,M	A0A183K0N1	A0A183K0N1_9TREM	Uncharacterized protein
comp11518_seq1	netphos-3.1b	phos-unsp	8	8	0.996	F,M	A0A095AMP3	A0A095AMP3_SCHHA	Uncharacterized protein
comp11524_seq0	netphos-3.1b	phos-unsp	335	335	0.996	M	A0A183K7U5	A0A183K7U5_9TREM	Uncharacterized protein
comp11524_seq1	netphos-3.1b	phos-unsp	167	167	0.997	F,M	A0A183K7U5	A0A183K7U5_9TREM	Uncharacterized protein
comp11525_seq2	netphos-3.1b	phos-unsp	29	29	0.997	F,M	Q6PYV3	Q6PYV3_SCHJA	Egg protein CP391B
comp1154_seq0	netphos-3.1b	phos-unsp	683	683	0.997	F,M	G4V5R8	G4V5R8_SCHMA	Kinesin heavy chain
comp1154_seq1	netphos-3.1b	phos-unsp	683	683	0.997	F,M	G4V5R8	G4V5R8_SCHMA	Kinesin heavy chain
comp11545_seq0	netphos-3.1b	phos-unsp	37	37	0.991	M	#N/A	#N/A	#N/A
comp1155_seq0	netphos-3.1b	phos-unsp	105	105	0.991	F,M	C1LN23	C1LN23_SCHJA	Px19-like protein
comp11550_seq0	netphos-3.1b	phos-unsp	191	191	0.992	F,M	G4VIP7	G4VIP7_SCHMA	Carbonic anhydrase-related
comp11550_seq2	netphos-3.1b	phos-unsp	191	191	0.992	F,M	G4VIP7	G4VIP7_SCHMA	Carbonic anhydrase-related
comp11553_seq0	netphos-3.1b	phos-unsp	155	155	0.997	F,M	A0A094ZFG4	A0A094ZFG4_SCHHA	TNF receptor-associated factor 2
comp11553_seq1	netphos-3.1b	phos-unsp	249	249	0.998	F,M	A0A094ZFG4	A0A094ZFG4_SCHHA	TNF receptor-associated factor 2
comp11553_seq2	netphos-3.1b	phos-unsp	155	155	0.997	M	A0A094ZFG4	A0A094ZFG4_SCHHA	TNF receptor-associated factor 2
comp11557_seq1	netphos-3.1b	phos-unsp	119	119	0.995	F,M	Q5C561	Q5C561_SCHJA	SJCHGC04577 protein (Fragment)
comp11557_seq2	netphos-3.1b	phos-unsp	71	71	0.995	F,M	A0A183L0E0	A0A183L0E0_9TREM	Uncharacterized protein
comp11557_seq3	netphos-3.1b	phos-unsp	119	119	0.995	F,M	Q5C561	Q5C561_SCHJA	SJCHGC04577 protein (Fragment)
comp11557_seq4	netphos-3.1b	phos-unsp	71	71	0.995	M	A0A183L0E0	A0A183L0E0_9TREM	Uncharacterized protein
comp11564_seq1	netphos-3.1b	phos-unsp	12	12	0.997	F,M	A0A183LSF0	A0A183LSF0_9TREM	Uncharacterized protein
comp1157_seq1	netphos-3.1b	phos-unsp	248	248	0.997	F,M	A0A094ZWB1	A0A094ZWB1_SCHHA	Kinesin light chain
comp11572_seq0	netphos-3.1b	phos-unsp	71	71	0.998	F,M	A0A094ZZN6	A0A094ZZN6_SCHHA	Uncharacterized protein
comp11572_seq1	netphos-3.1b	phos-unsp	71	71	0.998	F,M	A0A094ZZN6	A0A094ZZN6_SCHHA	Uncharacterized protein
comp11575_seq0	netphos-3.1b	phos-unsp	392	392	0.998	F,M	A0A095A1M9	A0A095A1M9_SCHHA	Uncharacterized protein
comp11579_seq0	netphos-3.1b	phos-unsp	326	326	0.995	M	A0A094ZHI4	A0A094ZHI4_SCHHA	Protein escargot
comp11579_seq1	netphos-3.1b	phos-unsp	326	326	0.995	F,M	A0A094ZHI4	A0A094ZHI4_SCHHA	Protein escargot
comp1158_seq0	netphos-3.1b	phos-unsp	84	84	0.991	F,M	G4VJ11	G4VJ11_SCHMA	Putative aspartyl-tRNA synthetase (EC 6.1.1.12)
comp11580_seq0	netphos-3.1b	phos-unsp	45	45	0.995	F,M	A0A183LNS4	A0A183LNS4_9TREM	Uncharacterized protein
comp11582_seq0	netphos-3.1b	phos-unsp	52	52	0.998	F,M	A0A183NDT0	A0A183NDT0_9TREM	Uncharacterized protein
comp11588_seq0	netphos-3.1b	phos-unsp	151	151	0.995	F,M	Q5DGF4	Q5DGF4_SCHJA	SJCHGC09161 protein
comp1159_seq0	netphos-3.1b	phos-unsp	162	162	0.996	F,M	G4VQP4	G4VQP4_SCHMA	Tubby-like protein
comp1159_seq1	netphos-3.1b	phos-unsp	162	162	0.996	F,M	G4VQP4	G4VQP4_SCHMA	Tubby-like protein
comp11593_seq0	netphos-3.1b	phos-unsp	98	98	0.994	M	A0A183LZT0	A0A183LZT0_9TREM	Uncharacterized protein
comp11595_seq0	netphos-3.1b	phos-unsp	147	147	0.997	F,M	A0A183MRF0	A0A183MRF0_9TREM	Uncharacterized protein
comp11598_seq0	netphos-3.1b	phos-unsp	82	82	0.998	F,M	A0A183NSR5	A0A183NSR5_9TREM	Uncharacterized protein
comp116_seq0	netphos-3.1b	phos-unsp	219	219	0.994	F,M	A0A183LA42	A0A183LA42_9TREM	Uncharacterized protein
comp116_seq1	netphos-3.1b	phos-unsp	61	61	0.995	F,M	Q5DEE8	Q5DEE8_SCHJA	Ribosomal protein L32 (SJCHGC04757 protein)
comp116_seq2	netphos-3.1b	phos-unsp	219	219	0.994	F,M	A0A183LA42	A0A183LA42_9TREM	Uncharacterized protein
comp116_seq3	netphos-3.1b	phos-unsp	219	219	0.994	F,M	A0A183LA42	A0A183LA42_9TREM	Uncharacterized protein
comp116_seq4	netphos-3.1b	phos-unsp	294	294	0.997	F,M	Q5DB99	Q5DB99_SCHJA	Proteinase inhibitor I32, inhibitor of apoptosis,domain-containing protein (SJCHGC09493 protein)
comp116_seq6	netphos-3.1b	phos-unsp	72	72	0.998	F,M	A0A183MK57	A0A183MK57_9TREM	Uncharacterized protein
comp1160_seq1	netphos-3.1b	phos-unsp	77	77	0.998	F,M	C7TZ11	C7TZ11_SCHJA	Heavy metal transport/detoxification protein,domain-containing protein
comp11600_seq0	netphos-3.1b	phos-unsp	96	96	0.996	F,M	A0A096XCC9	A0A096XCC9_DICDE	Cytochrome b
comp11609_seq0	netphos-3.1b	phos-unsp	378	378	0.997	F,M	G4LZS3	G4LZS3_SCHMA	Uncharacterized protein
comp11609_seq1	netphos-3.1b	phos-unsp	357	357	0.998	F,M	G4LZS3	G4LZS3_SCHMA	Uncharacterized protein
comp1161_seq0	netphos-3.1b	phos-unsp	40	40	0.998	F,M	Q5DDY6	Q5DDY6_SCHJA	SJCHGC09379 protein
comp1161_seq1	netphos-3.1b	phos-unsp	40	40	0.998	F,M	Q5DDY6	Q5DDY6_SCHJA	SJCHGC09379 protein
comp11612_seq0	netphos-3.1b	phos-unsp	276	276	0.995	F,M	A0A183K0E1	A0A183K0E1_9TREM	Uncharacterized protein
comp11619_seq1	netphos-3.1b	phos-unsp	91	91	0.994	F,M	Q5D8N6	Q5D8N6_SCHJA	SJCHGC04845 protein
comp1162_seq0	netphos-3.1b	phos-unsp	147	147	0.998	F,M	A0A183PIA8	A0A183PIA8_9TREM	Uncharacterized protein
comp1162_seq1	netphos-3.1b	phos-unsp	678	678	0.998	F,M	A0A183LFS1	A0A183LFS1_9TREM	Uncharacterized protein
comp11625_seq0	netphos-3.1b	phos-unsp	131	131	0.997	F,M	B3GUY4	B3GUY4_SCHJA	60S acidic ribosomal protein P0
comp11627_seq1	netphos-3.1b	phos-unsp	80	80	0.998	F,M	Q5DF57	Q5DF57_SCHJA	Coatomer subunit zeta-1 (SJCHGC05794 protein)
comp1163_seq0	netphos-3.1b	phos-unsp	107	107	0.997	F,M	Q86EG3	Q86EG3_SCHJA	Clone ZZD432 mRNA sequence (NADH dehydrogenase (Ubiquinone) Fe-S protein 7) (EC 1.6.5.3) (EC 1.6.99.3)
comp11630_seq0	netphos-3.1b	phos-unsp	202	202	0.998	F,M	A0A183QS35	A0A183QS35_9TREM	Uncharacterized protein
comp11635_seq0	netphos-3.1b	phos-unsp	119	119	0.996	F,M	A0A095AM01	A0A095AM01_SCHHA	Supervillin (Fragment)
comp1164_seq0	netphos-3.1b	phos-unsp	18	18	0.996	F,M	Q5DC58	Q5DC58_SCHJA	SJCHGC05117 protein
comp1164_seq1	netphos-3.1b	phos-unsp	18	18	0.996	F,M	Q5DC58	Q5DC58_SCHJA	SJCHGC05117 protein
comp11642_seq0	netphos-3.1b	phos-unsp	29	29	0.994	F,M	#N/A	#N/A	#N/A
comp11643_seq0	netphos-3.1b	phos-unsp	304	304	0.997	F,M	C1LEE3	C1LEE3_SCHJA	Zinc finger protein 710
comp11647_seq0	netphos-3.1b	phos-unsp	166	166	0.994	F,M	G4V9E3	G4V9E3_SCHMA	Uncharacterized protein
comp1165_seq1	netphos-3.1b	phos-unsp	160	160	0.996	F,M	C1LG41	C1LG41_SCHJA	Protein FAM82B
comp11650_seq1	netphos-3.1b	phos-unsp	392	392	0.996	M	G4V5F3	G4V5F3_SCHMA	Putative DNA double-strand break repair rad50 ATPase
comp11658_seq1	netphos-3.1b	phos-unsp	72	72	0.992	F,M	A0A183PGK6	A0A183PGK6_9TREM	Uncharacterized protein
comp11658_seq2	netphos-3.1b	phos-unsp	17	17	0.998	F,M	A0A183Q0U8	A0A183Q0U8_9TREM	Uncharacterized protein
comp1166_seq0	netphos-3.1b	phos-unsp	1162	1162	0.998	F,M	G4LZ02	G4LZ02_SCHMA	Helicase, putative
comp1166_seq3	netphos-3.1b	phos-unsp	107	107	0.991	F,M	C1LHK6	C1LHK6_SCHJA	Uncharacterized protein
comp11669_seq1	netphos-3.1b	phos-unsp	413	413	0.997	F,M	A0A095ARB7	A0A095ARB7_SCHHA	Uncharacterized protein (Fragment)
comp11669_seq2	netphos-3.1b	phos-unsp	413	413	0.997	F,M	A0A183QQJ6	A0A183QQJ6_9TREM	Uncharacterized protein
comp11669_seq3	netphos-3.1b	phos-unsp	413	413	0.997	M	A0A095ARB7	A0A095ARB7_SCHHA	Uncharacterized protein (Fragment)
comp11670_seq0	netphos-3.1b	phos-unsp	29	29	0.998	F,M	G4VAW2	G4VAW2_SCHMA	Putative proprotein convertase subtilisin/kexin type 5 (EC 3.4.21.-) (Proprotein convertase PC5) (Subtilisin/kexin-like protease PC5) (PC6) (Subtilisin-like proprotein convertase 6) (SPC6)
comp11677_seq0	netphos-3.1b	phos-unsp	197	197	0.991	F,M	G4V758	G4V758_SCHMA	Uncharacterized protein
comp11677_seq1	netphos-3.1b	phos-unsp	542	542	0.998	F,M	A0A183MZN9	A0A183MZN9_9TREM	Uncharacterized protein
comp11677_seq2	netphos-3.1b	phos-unsp	89	89	0.998	M	A0A094ZIQ5	A0A094ZIQ5_SCHHA	Uncharacterized protein
comp11677_seq3	netphos-3.1b	phos-unsp	197	197	0.991	F,M	G4V758	G4V758_SCHMA	Uncharacterized protein
comp116798_seq0	netphos-3.1b	phos-unsp	71	71	0.998	F,M	A0A183NRT2	A0A183NRT2_9TREM	Uncharacterized protein
comp1168_seq1	netphos-3.1b	phos-unsp	131	131	0.998	F,M	Q5D9K7	Q5D9K7_SCHJA	SJCHGC06360 protein
comp116801_seq0	netphos-3.1b	phos-unsp	87	87	0.996	F,M	#N/A	#N/A	#N/A
comp1169_seq0	netphos-3.1b	phos-unsp	34	34	0.993	F,M	Q5DDP3	Q5DDP3_SCHJA	SJCHGC06010 protein
comp1169_seq2	netphos-3.1b	phos-unsp	34	34	0.993	F,M	Q5DDP3	Q5DDP3_SCHJA	SJCHGC06010 protein
comp116911_seq0	netphos-3.1b	phos-unsp	60	60	0.997	F,M	A0A183R206	A0A183R206_9TREM	Uncharacterized protein
comp116947_seq0	netphos-3.1b	phos-unsp	16	16	0.995	F,M	A0A183LL36	A0A183LL36_9TREM	Uncharacterized protein
comp117043_seq0	netphos-3.1b	phos-unsp	51	51	0.998	F,M	C7C206	C7C206_SCHJA	Gag-Pol polyprotein
comp11708_seq0	netphos-3.1b	phos-unsp	499	499	0.997	M	G4LVG3	G4LVG3_SCHMA	Uncharacterized protein
comp11708_seq1	netphos-3.1b	phos-unsp	456	456	0.997	F,M	G4LVG3	G4LVG3_SCHMA	Uncharacterized protein
comp11708_seq2	netphos-3.1b	phos-unsp	856	856	0.997	F,M	G4LVG3	G4LVG3_SCHMA	Uncharacterized protein
comp11708_seq3	netphos-3.1b	phos-unsp	915	915	0.997	F,M	G4LVG3	G4LVG3_SCHMA	Uncharacterized protein
comp11713_seq0	netphos-3.1b	phos-unsp	45	45	0.992	F,M	A0A183P818	A0A183P818_9TREM	Uncharacterized protein
comp11713_seq1	netphos-3.1b	phos-unsp	45	45	0.992	F,M	A0A183P818	A0A183P818_9TREM	Uncharacterized protein
comp11714_seq0	netphos-3.1b	phos-unsp	466	466	0.998	F,M	G4VM76	G4VM76_SCHMA	Uncharacterized protein
comp1172_seq0	netphos-3.1b	phos-unsp	129	129	0.993	F,M	C1L5X9	C1L5X9_SCHJA	Chloride channel, nucleotide-sensitive, 1A
comp11722_seq0	netphos-3.1b	phos-unsp	112	112	0.998	F,M	A0A183P2Z3	A0A183P2Z3_9TREM	Uncharacterized protein
comp11722_seq1	netphos-3.1b	phos-unsp	112	112	0.998	F,M	A0A183P2Z3	A0A183P2Z3_9TREM	Uncharacterized protein
comp11722_seq2	netphos-3.1b	phos-unsp	26	26	0.996	F,M	G4M1N5	G4M1N5_SCHMA	Uncharacterized protein
comp11729_seq0	netphos-3.1b	phos-unsp	43	43	0.996	F,M	A0A183MPT6	A0A183MPT6_9TREM	Uncharacterized protein
comp11729_seq1	netphos-3.1b	phos-unsp	549	549	0.997	F,M	A0A095BU52	A0A095BU52_SCHHA	Forkhead box protein J3
comp1173_seq0	netphos-3.1b	phos-unsp	171	171	0.995	F,M	C1LFZ8	C1LFZ8_SCHJA	Arginine kinase (EC 2.7.3.3)
comp117384_seq0	netphos-3.1b	phos-unsp	127	127	0.997	M	A0A094ZN13	A0A094ZN13_SCHHA	Uncharacterized protein
comp1174_seq0	netphos-3.1b	phos-unsp	42	42	0.998	F,M	C1LH09	C1LH09_SCHJA	Myeloid/lymphoid or mixed-lineage leukemia 2
comp1174_seq1	netphos-3.1b	phos-unsp	42	42	0.998	F,M	C1LH09	C1LH09_SCHJA	Myeloid/lymphoid or mixed-lineage leukemia 2
comp117402_seq0	netphos-3.1b	phos-unsp	91	91	0.992	F,M	A0A183W0J0	A0A183W0J0_TRIRE	Uncharacterized protein
comp11741_seq0	netphos-3.1b	phos-unsp	497	497	0.998	F,M	A0A094ZS15	A0A094ZS15_SCHHA	Cytosolic carboxypeptidase 6
comp11741_seq2	netphos-3.1b	phos-unsp	141	141	0.995	M	A0A094ZS15	A0A094ZS15_SCHHA	Cytosolic carboxypeptidase 6
comp11746_seq0	netphos-3.1b	phos-unsp	103	103	0.995	F,M	Q86DY3	Q86DY3_SCHJA	RAB7, member RAS oncogene family (SJCHGC06013 protein)
comp11746_seq1	netphos-3.1b	phos-unsp	103	103	0.995	F,M	Q86DY3	Q86DY3_SCHJA	RAB7, member RAS oncogene family (SJCHGC06013 protein)
comp11753_seq0	netphos-3.1b	phos-unsp	549	549	0.997	F,M	A0A183L9B1	A0A183L9B1_9TREM	Uncharacterized protein
comp1176_seq0	netphos-3.1b	phos-unsp	24	24	0.997	F,M	A0A183RKS0	A0A183RKS0_9TREM	Tubulin-specific chaperone A
comp11761_seq0	netphos-3.1b	phos-unsp	146	146	0.991	F,M	C7C200	C7C200_SCHJA	Gag-Pol polyprotein
comp11767_seq0	netphos-3.1b	phos-unsp	841	841	0.998	F,M	G4VD70	G4VD70_SCHMA	Putative cadherin
comp117670_seq0	netphos-3.1b	phos-unsp	100	100	0.997	F,M	A0A095CFB1	A0A095CFB1_SCHHA	Uncharacterized protein (Fragment)
comp11773_seq0	netphos-3.1b	phos-unsp	50	50	0.998	F,M	Q5C5D6	Q5C5D6_SCHJA	SJCHGC07250 protein (Fragment)
comp1178_seq0	netphos-3.1b	phos-unsp	438	438	0.995	F,M	A0A094ZKX4	A0A094ZKX4_SCHHA	WD repeat-containing protein 35
comp1178_seq1	netphos-3.1b	phos-unsp	887	887	0.997	F,M	A0A095C596	A0A095C596_SCHHA	Receptor protein-tyrosine kinase (EC 2.7.10.1)
comp1178_seq10	netphos-3.1b	phos-unsp	75	75	0.995	F,M	G4VTP9	G4VTP9_SCHMA	Receptor protein-tyrosine kinase (EC 2.7.10.1)
comp1178_seq6	netphos-3.1b	phos-unsp	230	230	0.995	F,M	A0A094ZKX4	A0A094ZKX4_SCHHA	WD repeat-containing protein 35
comp1178_seq7	netphos-3.1b	phos-unsp	380	380	0.993	F,M	A0A183MNP7	A0A183MNP7_9TREM	Uncharacterized protein
comp1178_seq8	netphos-3.1b	phos-unsp	438	438	0.995	F,M	A0A094ZKX4	A0A094ZKX4_SCHHA	WD repeat-containing protein 35
comp1178_seq9	netphos-3.1b	phos-unsp	438	438	0.995	F,M	A0A094ZKX4	A0A094ZKX4_SCHHA	WD repeat-containing protein 35
comp11780_seq0	netphos-3.1b	phos-unsp	5	5	0.996	F,M	A0A183P4P1	A0A183P4P1_9TREM	Uncharacterized protein
comp11780_seq1	netphos-3.1b	phos-unsp	5	5	0.996	F,M	A0A183K9L0	A0A183K9L0_9TREM	Uncharacterized protein
comp11781_seq0	netphos-3.1b	phos-unsp	63	63	0.997	F,M	C1LFZ1	C1LFZ1_SCHJA	Glutamine rich 2
comp11793_seq0	netphos-3.1b	phos-unsp	129	129	0.995	F,M	G4VIW0	G4VIW0_SCHMA	Uncharacterized protein
comp11793_seq3	netphos-3.1b	phos-unsp	232	232	0.995	F,M	G4VIW0	G4VIW0_SCHMA	Uncharacterized protein
comp11794_seq0	netphos-3.1b	phos-unsp	2041	2041	0.998	F,M	A0A094ZGR6	A0A094ZGR6_SCHHA	Uncharacterized protein
comp11799_seq0	netphos-3.1b	phos-unsp	648	648	0.996	F,M	G4M0V1	G4M0V1_SCHMA	Afadin (Af-6 protein), putative
comp118_seq1	netphos-3.1b	phos-unsp	78	78	0.998	F,M	C1L606	C1L606_SCHJA	Bcl-2 homologous antagonist/killer (Apoptosis regulator BAK)
comp1180_seq1	netphos-3.1b	phos-unsp	312	312	0.998	F,M	C1LFG4	C1LFG4_SCHJA	STAM binding protein (EC 3.1.2.15)
comp11802_seq0	netphos-3.1b	phos-unsp	277	277	0.995	F,M	A0A183MF54	A0A183MF54_9TREM	Uncharacterized protein
comp11803_seq0	netphos-3.1b	phos-unsp	1131	1131	0.998	F,M	A0A183K6T1	A0A183K6T1_9TREM	Uncharacterized protein
comp11803_seq2	netphos-3.1b	phos-unsp	50	50	0.992	F,M	A0A183RIP4	A0A183RIP4_9TREM	Uncharacterized protein
comp11803_seq3	netphos-3.1b	phos-unsp	15	15	0.995	M	A0A183MRM9	A0A183MRM9_9TREM	Uncharacterized protein
comp11803_seq4	netphos-3.1b	phos-unsp	15	15	0.995	F,M	A0A183MRM9	A0A183MRM9_9TREM	Uncharacterized protein
comp11803_seq5	netphos-3.1b	phos-unsp	15	15	0.995	M	A0A183MRM9	A0A183MRM9_9TREM	Uncharacterized protein
comp11805_seq0	netphos-3.1b	phos-unsp	574	574	0.998	F,M	A0A094ZI17	A0A094ZI17_SCHHA	Protocadherin-11 Y-linked
comp11805_seq1	netphos-3.1b	phos-unsp	574	574	0.998	M	A0A094ZI17	A0A094ZI17_SCHHA	Protocadherin-11 Y-linked
comp11805_seq2	netphos-3.1b	phos-unsp	574	574	0.998	F,M	A0A094ZI17	A0A094ZI17_SCHHA	Protocadherin-11 Y-linked
comp118086_seq0	netphos-3.1b	phos-unsp	73	73	0.998	F,M	H2KTH4	H2KTH4_CLOSI	Aquaporin-1
comp1181_seq0	netphos-3.1b	phos-unsp	284	284	0.997	F,M	A0A094ZYM5	A0A094ZYM5_SCHHA	SWI/SNF-related matrix-associated actin-dependent regulator of chromatin subfamily D member 1
comp11810_seq0	netphos-3.1b	phos-unsp	12	12	0.997	F,M	A0A183MGG9	A0A183MGG9_9TREM	Uncharacterized protein
comp11810_seq1	netphos-3.1b	phos-unsp	46	46	0.998	F,M	G4VNX0	G4VNX0_SCHMA	Phosphatidylinositol-4-phosphate 5-kinase related
comp11813_seq1	netphos-3.1b	phos-unsp	69	69	0.998	F,M	A0A094ZW01	A0A094ZW01_SCHHA	Uncharacterized protein
comp11819_seq0	netphos-3.1b	phos-unsp	469	469	0.998	F,M	A0A183KI95	A0A183KI95_9TREM	Uncharacterized protein
comp1182_seq2	netphos-3.1b	phos-unsp	17	17	0.997	F,M	Q5DEL6	Q5DEL6_SCHJA	SJCHGC01506 protein
comp11820_seq0	netphos-3.1b	phos-unsp	77	77	0.998	F,M	G4V685	G4V685_SCHMA	Putative T-box transcription factor tbx2
comp11820_seq1	netphos-3.1b	phos-unsp	77	77	0.998	M	G4V685	G4V685_SCHMA	Putative T-box transcription factor tbx2
comp11822_seq2	netphos-3.1b	phos-unsp	28	28	0.994	F,M	A0A183JWY8	A0A183JWY8_9TREM	Uncharacterized protein
comp11824_seq0	netphos-3.1b	phos-unsp	434	434	0.997	F,M	A0A094ZJC6	A0A094ZJC6_SCHHA	Glutamate receptor ionotropic, NMDA 2B (Fragment)
comp11824_seq1	netphos-3.1b	phos-unsp	780	780	0.997	F,M	A0A094ZJC6	A0A094ZJC6_SCHHA	Glutamate receptor ionotropic, NMDA 2B (Fragment)
comp1183_seq2	netphos-3.1b	phos-unsp	96	96	0.993	F,M	C1L5R4	C1L5R4_SCHJA	N-acetyl galactosaminidase, alpha (EC 3.2.1.49)
comp1184_seq0	netphos-3.1b	phos-unsp	355	355	0.997	F,M	C1LEP3	C1LEP3_SCHJA	RNA (Guanine-9-) methyltransferase domain containing protein
comp1184_seq1	netphos-3.1b	phos-unsp	383	383	0.998	F,M	G4LWN9	G4LWN9_SCHMA	Uncharacterized protein
comp1185_seq0	netphos-3.1b	phos-unsp	99	99	0.997	F,M	A0A094ZSE7	A0A094ZSE7_SCHHA	Hematopoietic lineage cell-specific protein
comp1185_seq1	netphos-3.1b	phos-unsp	56	56	0.997	F,M	A0A094ZSE7	A0A094ZSE7_SCHHA	Hematopoietic lineage cell-specific protein
comp11853_seq0	netphos-3.1b	phos-unsp	99	99	0.998	F,M	Q5BSN8	Q5BSN8_SCHJA	SJCHGC03699 protein
comp11853_seq1	netphos-3.1b	phos-unsp	99	99	0.998	F,M	Q5BSN8	Q5BSN8_SCHJA	SJCHGC03699 protein
comp118536_seq0	netphos-3.1b	phos-unsp	69	69	0.997	F,M	G4VF35	G4VF35_SCHMA	KRAB-A domain-containing protein
comp1186_seq1	netphos-3.1b	phos-unsp	613	613	0.998	F,M	A0A074ZYQ5	A0A074ZYQ5_9TREM	Calcium-transporting ATPase (EC 3.6.3.8)
comp11863_seq0	netphos-3.1b	phos-unsp	19	19	0.994	F,M	A0A183MG51	A0A183MG51_9TREM	Uncharacterized protein
comp11863_seq1	netphos-3.1b	phos-unsp	19	19	0.994	F,M	A0A183MG51	A0A183MG51_9TREM	Uncharacterized protein
comp11869_seq0	netphos-3.1b	phos-unsp	1146	1146	0.998	F,M	A0A095AM91	A0A095AM91_SCHHA	Uncharacterized protein
comp11869_seq2	netphos-3.1b	phos-unsp	1146	1146	0.998	F,M	A0A095AM91	A0A095AM91_SCHHA	Uncharacterized protein
comp11869_seq3	netphos-3.1b	phos-unsp	162	162	0.995	F,M	A0A183KFI0	A0A183KFI0_9TREM	Uncharacterized protein
comp11869_seq4	netphos-3.1b	phos-unsp	282	282	0.995	F,M	A0A183KFI0	A0A183KFI0_9TREM	Uncharacterized protein
comp11869_seq8	netphos-3.1b	phos-unsp	162	162	0.995	M	A0A183KFI0	A0A183KFI0_9TREM	Uncharacterized protein
comp11869_seq9	netphos-3.1b	phos-unsp	282	282	0.995	F,M	A0A183KFI0	A0A183KFI0_9TREM	Uncharacterized protein
comp1187_seq0	netphos-3.1b	phos-unsp	221	221	0.998	F,M	G4VT11	G4VT11_SCHMA	Putative transcription factor LCR-F1
comp1187_seq1	netphos-3.1b	phos-unsp	221	221	0.998	F,M	G4VT11	G4VT11_SCHMA	Putative transcription factor LCR-F1
comp1187_seq2	netphos-3.1b	phos-unsp	25	25	0.998	F,M	A0A183MKK4	A0A183MKK4_9TREM	Uncharacterized protein
comp11872_seq0	netphos-3.1b	phos-unsp	85	85	0.997	F,M	A0A183NB26	A0A183NB26_9TREM	Uncharacterized protein
comp118769_seq0	netphos-3.1b	phos-unsp	104	104	0.995	M	A0A074YYL5	A0A074YYL5_9TREM	Ras family protein
comp11877_seq1	netphos-3.1b	phos-unsp	355	355	0.997	F,M	A0A094ZPH1	A0A094ZPH1_SCHHA	Protein dopey-1
comp1188_seq0	netphos-3.1b	phos-unsp	15	15	0.994	F,M	C1LH31	C1LH31_SCHJA	UBX domain-containing protein
comp1188_seq1	netphos-3.1b	phos-unsp	165	165	0.997	F,M	Q5C2S3	Q5C2S3_SCHJA	SJCHGC05426 protein (Fragment)
comp118922_seq0	netphos-3.1b	phos-unsp	194	194	0.998	F,M	#N/A	#N/A	#N/A
comp11899_seq0	netphos-3.1b	phos-unsp	224	224	0.998	F,M	A0A183MFG7	A0A183MFG7_9TREM	Uncharacterized protein
comp119_seq0	netphos-3.1b	phos-unsp	121	121	0.996	F,M	Q5BTJ4	Q5BTJ4_SCHJA	SJCHGC00690 protein (Fragment)
comp119_seq1	netphos-3.1b	phos-unsp	143	143	0.993	F,M	A0A183MN49	A0A183MN49_9TREM	Uncharacterized protein
comp1190_seq0	netphos-3.1b	phos-unsp	315	315	0.996	F,M	G4V9S3	G4V9S3_SCHMA	Putative membrane traffic protein
comp1190_seq1	netphos-3.1b	phos-unsp	315	315	0.996	F,M	G4V9S3	G4V9S3_SCHMA	Putative membrane traffic protein
comp1190_seq2	netphos-3.1b	phos-unsp	315	315	0.996	F,M	G4V9S3	G4V9S3_SCHMA	Putative membrane traffic protein
comp119088_seq0	netphos-3.1b	phos-unsp	134	134	0.997	F,M	#N/A	#N/A	#N/A
comp1191_seq1	netphos-3.1b	phos-unsp	57	57	0.998	F,M	Q5DD23	Q5DD23_SCHJA	SJCHGC00869 protein
comp11911_seq0	netphos-3.1b	phos-unsp	67	67	0.994	F,M	G4V8Z9	G4V8Z9_SCHMA	Uncharacterized protein
comp11911_seq1	netphos-3.1b	phos-unsp	67	67	0.994	F,M	G4V8Z9	G4V8Z9_SCHMA	Uncharacterized protein
comp11918_seq0	netphos-3.1b	phos-unsp	263	263	0.997	F,M	A0A094ZQF2	A0A094ZQF2_SCHHA	Insulinoma-associated protein 2
comp11919_seq0	netphos-3.1b	phos-unsp	865	865	0.998	F,M	A0A183KVP6	A0A183KVP6_9TREM	POU domain protein
comp1192_seq0	netphos-3.1b	phos-unsp	36	36	0.996	F,M	G4VPW8	G4VPW8_SCHMA	Putative dna-directed RNA polymerase II
comp1192_seq1	netphos-3.1b	phos-unsp	36	36	0.996	F,M	G4VPW8	G4VPW8_SCHMA	Putative dna-directed RNA polymerase II
comp11926_seq0	netphos-3.1b	phos-unsp	99	99	0.998	M	A0A1S8X8X2	A0A1S8X8X2_9TREM	Cyclic nucleotide-binding domain protein (Fragment)
comp11926_seq1	netphos-3.1b	phos-unsp	369	369	0.998	F,M	A0A074ZTJ2	A0A074ZTJ2_9TREM	Uncharacterized protein (Fragment)
comp119284_seq0	netphos-3.1b	phos-unsp	60	60	0.997	F,M	G4VB48	G4VB48_SCHMA	Putative transcription factor sp5/buttonhead
comp1193_seq0	netphos-3.1b	phos-unsp	283	283	0.998	F,M	A0A094ZHF2	A0A094ZHF2_SCHHA	Receptor protein serine/threonine kinase (EC 2.7.11.30) (Fragment)
comp1193_seq2	netphos-3.1b	phos-unsp	706	706	0.997	F,M	A0A183NXE6	A0A183NXE6_9TREM	Uncharacterized protein
comp11933_seq0	netphos-3.1b	phos-unsp	343	343	0.997	F,M	A0A183A8I9	A0A183A8I9_9TREM	Uncharacterized protein
comp11935_seq0	netphos-3.1b	phos-unsp	111	111	0.993	F,M	A0A094ZPQ3	A0A094ZPQ3_SCHHA	Uncharacterized protein
comp11937_seq2	netphos-3.1b	phos-unsp	426	426	0.997	M	G4VJC5	G4VJC5_SCHMA	Uncharacterized protein
comp11937_seq3	netphos-3.1b	phos-unsp	93	93	0.997	M	Q5DEM9	Q5DEM9_SCHJA	SJCHGC07557 protein
comp11937_seq4	netphos-3.1b	phos-unsp	354	354	0.997	F,M	G4VJC5	G4VJC5_SCHMA	Uncharacterized protein
comp11937_seq5	netphos-3.1b	phos-unsp	228	228	0.997	F,M	G4VJC5	G4VJC5_SCHMA	Uncharacterized protein
comp11937_seq6	netphos-3.1b	phos-unsp	115	115	0.997	F,M	G4VJC5	G4VJC5_SCHMA	Uncharacterized protein
comp11938_seq0	netphos-3.1b	phos-unsp	62	62	0.997	F,M	A0A183QN86	A0A183QN86_9TREM	Uncharacterized protein
comp11938_seq1	netphos-3.1b	phos-unsp	16	16	0.997	F,M	A0A183QN86	A0A183QN86_9TREM	Uncharacterized protein
comp11939_seq0	netphos-3.1b	phos-unsp	44	44	0.997	F,M	A0A094ZP15	A0A094ZP15_SCHHA	Uncharacterized protein
comp119404_seq0	netphos-3.1b	phos-unsp	14	14	0.997	F,M	A0A1S8WWJ0	A0A1S8WWJ0_9TREM	Protein disulfide-isomerase (EC 5.3.4.1)
comp11945_seq0	netphos-3.1b	phos-unsp	406	406	0.996	F,M	Q5C1T2	Q5C1T2_SCHJA	SJCHGC07360 protein (Fragment)
comp119450_seq0	netphos-3.1b	phos-unsp	24	24	0.996	M	#N/A	#N/A	#N/A
comp11948_seq0	netphos-3.1b	phos-unsp	42	42	0.997	F,M	A0A183AK33	A0A183AK33_9TREM	Uncharacterized protein
comp11948_seq1	netphos-3.1b	phos-unsp	42	42	0.997	F,M	A0A183AK33	A0A183AK33_9TREM	Uncharacterized protein
comp1195_seq0	netphos-3.1b	phos-unsp	6	6	0.996	F,M	C1LGM4	C1LGM4_SCHJA	Asparaginyl-tRNA synthetase (EC 6.1.1.22)
comp11957_seq0	netphos-3.1b	phos-unsp	105	105	0.997	F,M	C1LG83	C1LG83_SCHJA	Hypotheticial protein
comp1196_seq1	netphos-3.1b	phos-unsp	164	164	0.996	F,M	G4VIB5	G4VIB5_SCHMA	Phosphatidylinositol transfer protein
comp119636_seq0	netphos-3.1b	phos-unsp	72	72	0.998	F,M	#N/A	#N/A	#N/A
comp1197_seq0	netphos-3.1b	phos-unsp	2159	2159	0.998	F,M	A0A095A0Y2	A0A095A0Y2_SCHHA	Uncharacterized protein
comp1197_seq1	netphos-3.1b	phos-unsp	1898	1898	0.998	F,M	A0A095A0Y2	A0A095A0Y2_SCHHA	Uncharacterized protein
comp1199_seq1	netphos-3.1b	phos-unsp	279	279	0.998	F,M	A0A094ZEF2	A0A094ZEF2_SCHHA	Nicotinate-nucleotide pyrophosphorylase [carboxylating]
comp119990_seq0	netphos-3.1b	phos-unsp	210	210	0.994	F,M	A0A183NDM9	A0A183NDM9_9TREM	Uncharacterized protein
comp120_seq0	netphos-3.1b	phos-unsp	43	43	0.997	F,M	B3GUU2	B3GUU2_SCHJA	Ribosomal protein L15
comp120_seq1	netphos-3.1b	phos-unsp	43	43	0.997	F,M	B3GUU2	B3GUU2_SCHJA	Ribosomal protein L15
comp120_seq2	netphos-3.1b	phos-unsp	481	481	0.991	F,M	G4V5L4	G4V5L4_SCHMA	Putative chaperonin containing t-complex protein 1, zeta subunit, tcpz
comp1200_seq0	netphos-3.1b	phos-unsp	32	32	0.997	F,M	C1L6H6	C1L6H6_SCHJA	Ubiquitin fusion degradation protein 1 homolog
comp1200_seq1	netphos-3.1b	phos-unsp	32	32	0.997	F,M	C1L6H6	C1L6H6_SCHJA	Ubiquitin fusion degradation protein 1 homolog
comp1200_seq2	netphos-3.1b	phos-unsp	32	32	0.997	F,M	C1L6H6	C1L6H6_SCHJA	Ubiquitin fusion degradation protein 1 homolog
comp1200_seq3	netphos-3.1b	phos-unsp	32	32	0.997	#N/A	C1L6H6	C1L6H6_SCHJA	Ubiquitin fusion degradation protein 1 homolog
comp120011_seq0	netphos-3.1b	phos-unsp	16	16	0.998	F,M	G4LYX8	G4LYX8_SCHMA	Uncharacterized protein
comp12002_seq0	netphos-3.1b	phos-unsp	35	35	0.995	F,M	G4VI40	G4VI40_SCHMA	Lar interacting protein (Lip)-related protein
comp12005_seq0	netphos-3.1b	phos-unsp	85	85	0.998	F,M	A0A183MER1	A0A183MER1_9TREM	Uncharacterized protein
comp12007_seq0	netphos-3.1b	phos-unsp	14	14	0.997	F,M	A0A183NZN8	A0A183NZN8_9TREM	Uncharacterized protein
comp12009_seq0	netphos-3.1b	phos-unsp	31	31	0.991	F,M	C7C1Z0	C7C1Z0_SCHJA	Gap-Pol polyprotein
comp12009_seq1	netphos-3.1b	phos-unsp	31	31	0.991	F,M	C7C1Z0	C7C1Z0_SCHJA	Gap-Pol polyprotein
comp12009_seq2	netphos-3.1b	phos-unsp	31	31	0.991	F,M	C7C1Z0	C7C1Z0_SCHJA	Gap-Pol polyprotein
comp1201_seq0	netphos-3.1b	phos-unsp	70	70	0.992	F,M	Q5DF32	Q5DF32_SCHJA	Eukaryotic translation initiation factor 3 subunit G (eIF3g) (Eukaryotic translation initiation factor 3 RNA-binding subunit) (eIF-3 RNA-binding subunit) (Eukaryotic translation initiation factor 3 subunit 4)
comp1201_seq1	netphos-3.1b	phos-unsp	70	70	0.992	M	Q5DF32	Q5DF32_SCHJA	Eukaryotic translation initiation factor 3 subunit G (eIF3g) (Eukaryotic translation initiation factor 3 RNA-binding subunit) (eIF-3 RNA-binding subunit) (Eukaryotic translation initiation factor 3 subunit 4)
comp1201_seq2	netphos-3.1b	phos-unsp	21	21	0.992	F,M	Q5DF32	Q5DF32_SCHJA	Eukaryotic translation initiation factor 3 subunit G (eIF3g) (Eukaryotic translation initiation factor 3 RNA-binding subunit) (eIF-3 RNA-binding subunit) (Eukaryotic translation initiation factor 3 subunit 4)
comp1201_seq3	netphos-3.1b	phos-unsp	70	70	0.992	#N/A	Q5DF32	Q5DF32_SCHJA	Eukaryotic translation initiation factor 3 subunit G (eIF3g) (Eukaryotic translation initiation factor 3 RNA-binding subunit) (eIF-3 RNA-binding subunit) (Eukaryotic translation initiation factor 3 subunit 4)
comp1201_seq4	netphos-3.1b	phos-unsp	70	70	0.992	F,M	Q5DF32	Q5DF32_SCHJA	Eukaryotic translation initiation factor 3 subunit G (eIF3g) (Eukaryotic translation initiation factor 3 RNA-binding subunit) (eIF-3 RNA-binding subunit) (Eukaryotic translation initiation factor 3 subunit 4)
comp1201_seq5	netphos-3.1b	phos-unsp	21	21	0.992	F,M	Q5DF32	Q5DF32_SCHJA	Eukaryotic translation initiation factor 3 subunit G (eIF3g) (Eukaryotic translation initiation factor 3 RNA-binding subunit) (eIF-3 RNA-binding subunit) (Eukaryotic translation initiation factor 3 subunit 4)
comp1201_seq6	netphos-3.1b	phos-unsp	72	72	0.996	F,M	Q5DF32	Q5DF32_SCHJA	Eukaryotic translation initiation factor 3 subunit G (eIF3g) (Eukaryotic translation initiation factor 3 RNA-binding subunit) (eIF-3 RNA-binding subunit) (Eukaryotic translation initiation factor 3 subunit 4)
comp1201_seq7	netphos-3.1b	phos-unsp	72	72	0.996	F,M	Q5DF32	Q5DF32_SCHJA	Eukaryotic translation initiation factor 3 subunit G (eIF3g) (Eukaryotic translation initiation factor 3 RNA-binding subunit) (eIF-3 RNA-binding subunit) (Eukaryotic translation initiation factor 3 subunit 4)
comp120181_seq0	netphos-3.1b	phos-unsp	23	23	0.997	F,M	#N/A	#N/A	#N/A
comp12020_seq0	netphos-3.1b	phos-unsp	10	10	0.997	M	A0A183QJD2	A0A183QJD2_9TREM	Uncharacterized protein
comp1204_seq0	netphos-3.1b	phos-unsp	249	249	0.998	F,M	C1LI70	C1LI70_SCHJA	Putative Mitochondrial processing peptidase beta subunit, mitochondrial (EC 3.4.24.64)
comp12044_seq1	netphos-3.1b	phos-unsp	182	182	0.995	F,M	A0A183NTQ9	A0A183NTQ9_9TREM	Uncharacterized protein
comp12044_seq2	netphos-3.1b	phos-unsp	182	182	0.995	F,M	A0A183LMG0	A0A183LMG0_9TREM	Uncharacterized protein
comp12045_seq0	netphos-3.1b	phos-unsp	51	51	0.997	F,M	A0A183WUT1	A0A183WUT1_TRIRE	Uncharacterized protein
comp12045_seq1	netphos-3.1b	phos-unsp	51	51	0.997	M	A0A183WUT1	A0A183WUT1_TRIRE	Uncharacterized protein
comp120488_seq0	netphos-3.1b	phos-unsp	162	162	0.998	F,M	H2KTH4	H2KTH4_CLOSI	Aquaporin-1
comp12049_seq0	netphos-3.1b	phos-unsp	23	23	0.995	F,M	A0A094ZHD3	A0A094ZHD3_SCHHA	Uncharacterized protein
comp1205_seq0	netphos-3.1b	phos-unsp	483	483	0.997	F,M	Q5DEN7	Q5DEN7_SCHJA	SJCHGC02364 protein
comp1206_seq0	netphos-3.1b	phos-unsp	51	51	0.997	F,M	G4VNZ6	G4VNZ6_SCHMA	Uncharacterized protein
comp1206_seq1	netphos-3.1b	phos-unsp	51	51	0.997	F,M	G4VNZ6	G4VNZ6_SCHMA	Uncharacterized protein
comp1206_seq2	netphos-3.1b	phos-unsp	65	65	0.997	F,M	G4VNZ6	G4VNZ6_SCHMA	Uncharacterized protein
comp12061_seq0	netphos-3.1b	phos-unsp	98	98	0.997	F,M	G4VLQ0	G4VLQ0_SCHMA	Putative transcriptional factor nfil3/e4bp4
comp12066_seq0	netphos-3.1b	phos-unsp	584	584	0.997	F,M	A0A094ZHY7	A0A094ZHY7_SCHHA	Calcium-dependent secretion activator 1
comp1207_seq0	netphos-3.1b	phos-unsp	75	75	0.998	F,M	C1LM22	C1LM22_SCHJA	Upstream activation factor subunit UAF30
comp1207_seq1	netphos-3.1b	phos-unsp	5	5	0.996	F,M	C1LM22	C1LM22_SCHJA	Upstream activation factor subunit UAF30
comp12070_seq0	netphos-3.1b	phos-unsp	129	129	0.992	M	A0A183JYA8	A0A183JYA8_9TREM	Uncharacterized protein
comp12070_seq1	netphos-3.1b	phos-unsp	66	66	0.998	F,M	A0A095C8X7	A0A095C8X7_SCHHA	Centrosomal protein of 162 kDa
comp12071_seq0	netphos-3.1b	phos-unsp	697	697	0.997	F,M	A0A094ZN91	A0A094ZN91_SCHHA	MYCBP-associated protein
comp12071_seq1	netphos-3.1b	phos-unsp	375	375	0.997	M	A0A094ZN91	A0A094ZN91_SCHHA	MYCBP-associated protein
comp12071_seq2	netphos-3.1b	phos-unsp	334	334	0.997	F,M	A0A094ZN91	A0A094ZN91_SCHHA	MYCBP-associated protein
comp12072_seq0	netphos-3.1b	phos-unsp	120	120	0.994	F,M	A0A094ZZU1	A0A094ZZU1_SCHHA	Uncharacterized protein
comp12072_seq2	netphos-3.1b	phos-unsp	120	120	0.994	M	A0A094ZZU1	A0A094ZZU1_SCHHA	Uncharacterized protein
comp12072_seq3	netphos-3.1b	phos-unsp	115	115	0.994	F,M	A0A094ZZU1	A0A094ZZU1_SCHHA	Uncharacterized protein
comp12079_seq1	netphos-3.1b	phos-unsp	191	191	0.997	F,M	A0A095B0X5	A0A095B0X5_SCHHA	Protein-tyrosine sulfotransferase A
comp1208_seq1	netphos-3.1b	phos-unsp	13	13	0.993	F,M	C1LEM8	C1LEM8_SCHJA	PKC-activated phosphatase-1 inhibitor
comp12086_seq2	netphos-3.1b	phos-unsp	180	180	0.995	F,M	A0A183LLZ5	A0A183LLZ5_9TREM	Carbonic anhydrase (EC 4.2.1.1) (Carbonate dehydratase)
comp12087_seq1	netphos-3.1b	phos-unsp	764	764	0.997	F,M	A0A094ZHR5	A0A094ZHR5_SCHHA	Calcium-activated potassium channel slo-1
comp1209_seq0	netphos-3.1b	phos-unsp	220	220	0.995	F,M	C1LFQ3	C1LFQ3_SCHJA	Uncharacterized protein
comp1209_seq1	netphos-3.1b	phos-unsp	209	209	0.995	F,M	C1LFQ3	C1LFQ3_SCHJA	Uncharacterized protein
comp12094_seq0	netphos-3.1b	phos-unsp	310	310	0.998	F,M	A0A183WK46	A0A183WK46_TRIRE	Uncharacterized protein
comp12095_seq0	netphos-3.1b	phos-unsp	212	212	0.997	F,M	Q5BVU6	Q5BVU6_SCHJA	SJCHGC09047 protein (Fragment)
comp12095_seq1	netphos-3.1b	phos-unsp	60	60	0.996	F,M	Q5BVU6	Q5BVU6_SCHJA	SJCHGC09047 protein (Fragment)
comp12096_seq0	netphos-3.1b	phos-unsp	536	536	0.998	F,M	A0A095APU1	A0A095APU1_SCHHA	Homeobox protein Nkx-2.5
comp121_seq0	netphos-3.1b	phos-unsp	54	54	0.997	F,M	O45034	O45034_SCHJA	Calreticulin
comp12107_seq3	netphos-3.1b	phos-unsp	258	258	0.996	F,M	G4M0E6	G4M0E6_SCHMA	Uncharacterized protein
comp12107_seq4	netphos-3.1b	phos-unsp	258	258	0.996	M	G4M0E6	G4M0E6_SCHMA	Uncharacterized protein
comp12107_seq5	netphos-3.1b	phos-unsp	258	258	0.996	M	G4M0E6	G4M0E6_SCHMA	Uncharacterized protein
comp1211_seq0	netphos-3.1b	phos-unsp	164	164	0.997	F,M	C1LHB0	C1LHB0_SCHJA	Syntaxin 1A
comp1211_seq1	netphos-3.1b	phos-unsp	164	164	0.997	F,M	C1LHB0	C1LHB0_SCHJA	Syntaxin 1A
comp121104_seq0	netphos-3.1b	phos-unsp	131	131	0.998	F,M	A0A183R1K6	A0A183R1K6_9TREM	Uncharacterized protein
comp12117_seq0	netphos-3.1b	phos-unsp	714	714	0.995	F,M	A0A094ZJB0	A0A094ZJB0_SCHHA	Protein C-ets-2
comp121177_seq0	netphos-3.1b	phos-unsp	29	29	0.992	#N/A	A0A183M371	A0A183M371_9TREM	Uncharacterized protein
comp12118_seq0	netphos-3.1b	phos-unsp	64	64	0.996	F,M	Q3KZA4	Q3KZA4_SCHJA	SJCHGC02166 protein (Fragment)
comp12118_seq1	netphos-3.1b	phos-unsp	64	64	0.996	F,M	Q3KZA4	Q3KZA4_SCHJA	SJCHGC02166 protein (Fragment)
comp1212_seq1	netphos-3.1b	phos-unsp	137	137	0.997	F,M	C1L499	C1L499_SCHJA	Uncharacterized protein
comp12127_seq0	netphos-3.1b	phos-unsp	78	78	0.998	M	A0A183LAM3	A0A183LAM3_9TREM	Uncharacterized protein
comp1214_seq2	netphos-3.1b	phos-unsp	416	416	0.996	F,M	C1LED7	C1LED7_SCHJA	ATP-dependent 6-phosphofructokinase (ATP-PFK) (Phosphofructokinase) (EC 2.7.1.11) (Phosphohexokinase)
comp12140_seq0	netphos-3.1b	phos-unsp	75	75	0.993	F,M	G7YRZ9	G7YRZ9_CLOSI	Potassium voltage-gated channel subfamily H member 5 (Fragment)
comp12140_seq1	netphos-3.1b	phos-unsp	850	850	0.997	F,M	G7YRZ9	G7YRZ9_CLOSI	Potassium voltage-gated channel subfamily H member 5 (Fragment)
comp12149_seq0	netphos-3.1b	phos-unsp	462	462	0.993	F,M	A0A183RAG3	A0A183RAG3_9TREM	Uncharacterized protein
comp1215_seq0	netphos-3.1b	phos-unsp	125	125	0.996	F,M	C1L5F1	C1L5F1_SCHJA	Coiled-coil domain-containing protein 76
comp1215_seq1	netphos-3.1b	phos-unsp	66	66	0.996	F,M	C1L5F1	C1L5F1_SCHJA	Coiled-coil domain-containing protein 76
comp12150_seq0	netphos-3.1b	phos-unsp	736	736	0.997	F,M	C7TXY9	C7TXY9_SCHJA	Two-pore calcium channel protein 2 (Voltage-dependent calcium channel protein TPC2)
comp12155_seq0	netphos-3.1b	phos-unsp	1567	1567	0.998	F,M	A0A183QGA8	A0A183QGA8_9TREM	Uncharacterized protein
comp12155_seq4	netphos-3.1b	phos-unsp	32	32	0.996	F,M	A0A183QSU9	A0A183QSU9_9TREM	Uncharacterized protein
comp12155_seq5	netphos-3.1b	phos-unsp	1567	1567	0.998	F,M	A0A183QGA8	A0A183QGA8_9TREM	Uncharacterized protein
comp12155_seq6	netphos-3.1b	phos-unsp	345	345	0.996	M	A0A094ZNU4	A0A094ZNU4_SCHHA	Neurobeachin-like protein 2
comp12155_seq7	netphos-3.1b	phos-unsp	496	496	0.996	F,M	A0A094ZNU4	A0A094ZNU4_SCHHA	Neurobeachin-like protein 2
comp12157_seq0	netphos-3.1b	phos-unsp	50	50	0.993	F,M	Q5DBX1	Q5DBX1_SCHJA	SJCHGC03197 protein
comp12157_seq1	netphos-3.1b	phos-unsp	20	20	0.995	F,M	Q5DBX1	Q5DBX1_SCHJA	SJCHGC03197 protein
comp1217_seq0	netphos-3.1b	phos-unsp	315	315	0.998	F,M	A0A094ZJ16	A0A094ZJ16_SCHHA	Uncharacterized protein
comp12175_seq0	netphos-3.1b	phos-unsp	92	92	0.992	F,M	A0A183P8R5	A0A183P8R5_9TREM	Uncharacterized protein
comp12179_seq0	netphos-3.1b	phos-unsp	196	196	0.997	F,M	Q5C546	Q5C546_SCHJA	SJCHGC09012 protein (Fragment)
comp12179_seq1	netphos-3.1b	phos-unsp	49	49	0.996	M	Q5C546	Q5C546_SCHJA	SJCHGC09012 protein (Fragment)
comp1218_seq0	netphos-3.1b	phos-unsp	66	66	0.997	F,M	A0A094ZLA2	A0A094ZLA2_SCHHA	Connector enhancer of kinase suppressor of ras 2
comp1218_seq1	netphos-3.1b	phos-unsp	130	130	0.997	M	A0A094ZLA2	A0A094ZLA2_SCHHA	Connector enhancer of kinase suppressor of ras 2
comp1218_seq3	netphos-3.1b	phos-unsp	106	106	0.997	F,M	A0A094ZLA2	A0A094ZLA2_SCHHA	Connector enhancer of kinase suppressor of ras 2
comp1218_seq4	netphos-3.1b	phos-unsp	625	625	0.998	F,M	A0A094ZLA2	A0A094ZLA2_SCHHA	Connector enhancer of kinase suppressor of ras 2
comp1218_seq5	netphos-3.1b	phos-unsp	614	614	0.998	F,M	A0A094ZLA2	A0A094ZLA2_SCHHA	Connector enhancer of kinase suppressor of ras 2
comp12181_seq0	netphos-3.1b	phos-unsp	77	77	0.991	M	C1LEX0	C1LEX0_SCHJA	Tyrosine--tRNA ligase (EC 6.1.1.1) (Tyrosyl-tRNA synthetase)
comp12181_seq1	netphos-3.1b	phos-unsp	77	77	0.991	F,M	C1LEX0	C1LEX0_SCHJA	Tyrosine--tRNA ligase (EC 6.1.1.1) (Tyrosyl-tRNA synthetase)
comp12189_seq0	netphos-3.1b	phos-unsp	125	125	0.997	M	A0A183JW98	A0A183JW98_9TREM	Uncharacterized protein
comp12189_seq1	netphos-3.1b	phos-unsp	125	125	0.997	F,M	A0A183JW98	A0A183JW98_9TREM	Uncharacterized protein
comp1219_seq0	netphos-3.1b	phos-unsp	75	75	0.998	F,M	A0A094ZGD3	A0A094ZGD3_SCHHA	Orotidine 5'-phosphate decarboxylase (EC 4.1.1.23)
comp1219_seq2	netphos-3.1b	phos-unsp	75	75	0.998	F,M	A0A094ZGD3	A0A094ZGD3_SCHHA	Orotidine 5'-phosphate decarboxylase (EC 4.1.1.23)
comp1219_seq3	netphos-3.1b	phos-unsp	75	75	0.998	F,M	A0A094ZGD3	A0A094ZGD3_SCHHA	Orotidine 5'-phosphate decarboxylase (EC 4.1.1.23)
comp1219_seq5	netphos-3.1b	phos-unsp	240	240	0.995	F,M	Q5BYY7	Q5BYY7_SCHJA	SJCHGC05806 protein (Fragment)
comp12193_seq0	netphos-3.1b	phos-unsp	702	702	0.996	F,M	A0A094ZJY2	A0A094ZJY2_SCHHA	Cytosolic carboxypeptidase 1
comp12193_seq1	netphos-3.1b	phos-unsp	742	742	0.996	F,M	A0A094ZJY2	A0A094ZJY2_SCHHA	Cytosolic carboxypeptidase 1
comp12195_seq0	netphos-3.1b	phos-unsp	119	119	0.994	M	C1LIV3	C1LIV3_SCHJA	Putative plexin domain containing 2
comp12195_seq1	netphos-3.1b	phos-unsp	93	93	0.994	M	Q5DCL3	Q5DCL3_SCHJA	SJCHGC04417 protein
comp12195_seq2	netphos-3.1b	phos-unsp	149	149	0.994	M	Q5DCL3	Q5DCL3_SCHJA	SJCHGC04417 protein
comp12195_seq3	netphos-3.1b	phos-unsp	119	119	0.994	M	C1LIV3	C1LIV3_SCHJA	Putative plexin domain containing 2
comp12195_seq4	netphos-3.1b	phos-unsp	93	93	0.994	M	Q5DCL3	Q5DCL3_SCHJA	SJCHGC04417 protein
comp12195_seq5	netphos-3.1b	phos-unsp	149	149	0.994	M	Q5DCL3	Q5DCL3_SCHJA	SJCHGC04417 protein
comp12195_seq6	netphos-3.1b	phos-unsp	163	163	0.994	F,M	Q5C243	Q5C243_SCHJA	SJCHGC03570 protein (Fragment)
comp1220_seq0	netphos-3.1b	phos-unsp	189	189	0.998	F,M	Q5BYU8	Q5BYU8_SCHJA	SJCHGC09055 protein (Fragment)
comp12205_seq0	netphos-3.1b	phos-unsp	87	87	0.993	F,M	A0A183RE43	A0A183RE43_9TREM	Nipped-B protein
comp1221_seq0	netphos-3.1b	phos-unsp	334	334	0.997	F,M	Q5DFL1	Q5DFL1_SCHJA	SJCHGC06259 protein
comp12215_seq0	netphos-3.1b	phos-unsp	93	93	0.996	F,M	A0A094ZZ62	A0A094ZZ62_SCHHA	Sperm-associated antigen 16 protein (Fragment)
comp12217_seq0	netphos-3.1b	phos-unsp	273	273	0.993	F,M	C1LEM6	C1LEM6_SCHJA	Tetraspanin
comp12218_seq0	netphos-3.1b	phos-unsp	22	22	0.995	F,M	A0A183NR71	A0A183NR71_9TREM	Uncharacterized protein
comp1222_seq1	netphos-3.1b	phos-unsp	1106	1106	0.998	F,M	G4VE00	G4VE00_SCHMA	Uncharacterized protein
comp122205_seq0	netphos-3.1b	phos-unsp	38	38	0.995	F,M	#N/A	#N/A	#N/A
comp12228_seq0	netphos-3.1b	phos-unsp	43	43	0.994	F,M	G4LZT8	G4LZT8_SCHMA	Uncharacterized protein
comp12228_seq1	netphos-3.1b	phos-unsp	992	992	0.995	F,M	G4LZT8	G4LZT8_SCHMA	Uncharacterized protein
comp12228_seq4	netphos-3.1b	phos-unsp	29	29	0.992	F,M	G4LZT8	G4LZT8_SCHMA	Uncharacterized protein
comp1223_seq1	netphos-3.1b	phos-unsp	140	140	0.998	F,M	Q5D9D5	Q5D9D5_SCHJA	SJCHGC02341 protein
comp1223_seq2	netphos-3.1b	phos-unsp	140	140	0.998	F,M	Q5D9D5	Q5D9D5_SCHJA	SJCHGC02341 protein
comp12231_seq0	netphos-3.1b	phos-unsp	93	93	0.997	F,M	Q5DDQ6	Q5DDQ6_SCHJA	SJCHGC06503 protein
comp12231_seq2	netphos-3.1b	phos-unsp	125	125	0.997	F,M	Q5DDQ6	Q5DDQ6_SCHJA	SJCHGC06503 protein
comp12232_seq0	netphos-3.1b	phos-unsp	149	149	0.998	F,M	A0A183QGE7	A0A183QGE7_9TREM	Uncharacterized protein
comp122421_seq0	netphos-3.1b	phos-unsp	27	27	0.995	F,M	#N/A	#N/A	#N/A
comp12246_seq0	netphos-3.1b	phos-unsp	169	169	0.995	F,M	A0A094ZXH8	A0A094ZXH8_SCHHA	Uncharacterized protein
comp12248_seq0	netphos-3.1b	phos-unsp	396	396	0.997	F,M	A0A094ZJZ2	A0A094ZJZ2_SCHHA	Chromodomain-helicase-DNA-binding protein 1-like
comp12248_seq1	netphos-3.1b	phos-unsp	224	224	0.997	F,M	A0A094ZJZ2	A0A094ZJZ2_SCHHA	Chromodomain-helicase-DNA-binding protein 1-like
comp12263_seq0	netphos-3.1b	phos-unsp	78	78	0.992	M	A0A183KJJ9	A0A183KJJ9_9TREM	Uncharacterized protein
comp12263_seq1	netphos-3.1b	phos-unsp	171	171	0.994	F,M	A0A094ZT38	A0A094ZT38_SCHHA	Uncharacterized protein
comp12263_seq3	netphos-3.1b	phos-unsp	171	171	0.994	F,M	A0A094ZT38	A0A094ZT38_SCHHA	Uncharacterized protein
comp12263_seq4	netphos-3.1b	phos-unsp	18	18	0.992	M	A0A183NDB0	A0A183NDB0_9TREM	Uncharacterized protein
comp1227_seq0	netphos-3.1b	phos-unsp	13	13	0.991	F,M	Q86F46	Q86F46_SCHJA	Clone ZZD1120 mRNA sequence
comp12271_seq0	netphos-3.1b	phos-unsp	843	843	0.998	F,M	A0A094ZSG2	A0A094ZSG2_SCHHA	T-complex-associated testis-expressed protein 1
comp12271_seq1	netphos-3.1b	phos-unsp	544	544	0.998	F,M	A0A094ZSG2	A0A094ZSG2_SCHHA	T-complex-associated testis-expressed protein 1
comp12271_seq2	netphos-3.1b	phos-unsp	106	106	0.997	F,M	A0A094ZSG2	A0A094ZSG2_SCHHA	T-complex-associated testis-expressed protein 1
comp1228_seq1	netphos-3.1b	phos-unsp	470	470	0.997	F,M	G4V7X9	G4V7X9_SCHMA	Adducin related protein
comp1228_seq2	netphos-3.1b	phos-unsp	188	188	0.996	F,M	A0A183KM14	A0A183KM14_9TREM	Uncharacterized protein
comp12286_seq0	netphos-3.1b	phos-unsp	558	558	0.998	F,M	A0A094ZSE4	A0A094ZSE4_SCHHA	Putative ATP-dependent RNA helicase DDX20
comp12286_seq1	netphos-3.1b	phos-unsp	320	320	0.994	F,M	A0A094ZSE4	A0A094ZSE4_SCHHA	Putative ATP-dependent RNA helicase DDX20
comp12292_seq0	netphos-3.1b	phos-unsp	20	20	0.997	F,M	Q5D9T2	Q5D9T2_SCHJA	SJCHGC06920 protein
comp12297_seq0	netphos-3.1b	phos-unsp	741	741	0.998	F,M	A0A095AKY7	A0A095AKY7_SCHHA	Protein dead ringer-like protein (Fragment)
comp123_seq0	netphos-3.1b	phos-unsp	131	131	0.995	F,M	C1L502	C1L502_SCHJA	Protein disulfide-isomerase (EC 5.3.4.1)
comp1230_seq1	netphos-3.1b	phos-unsp	106	106	0.998	F,M	G4VHK0	G4VHK0_SCHMA	Putative nanos RNA binding domain
comp12319_seq0	netphos-3.1b	phos-unsp	16	16	0.997	F,M	A0A183NUY3	A0A183NUY3_9TREM	Cell division control protein
comp12319_seq1	netphos-3.1b	phos-unsp	8	8	0.998	F,M	A0A095B3X4	A0A095B3X4_SCHHA	Cell division control protein
comp1232_seq0	netphos-3.1b	phos-unsp	390	390	0.996	F,M	G4M1V0	G4M1V0_SCHMA	Acyl-CoA:glycerol-3-phosphate acyltransferase
comp1232_seq3	netphos-3.1b	phos-unsp	63	63	0.996	F,M	A0A1S8WMU4	A0A1S8WMU4_9TREM	Acyltransferase (Fragment)
comp1232_seq7	netphos-3.1b	phos-unsp	63	63	0.996	F,M	A0A1S8WMU4	A0A1S8WMU4_9TREM	Acyltransferase (Fragment)
comp1233_seq0	netphos-3.1b	phos-unsp	402	402	0.997	F,M	A0A183LXF2	A0A183LXF2_9TREM	Uncharacterized protein
comp12330_seq0	netphos-3.1b	phos-unsp	307	307	0.991	F,M	A0A183P0G4	A0A183P0G4_9TREM	Uncharacterized protein
comp12330_seq3	netphos-3.1b	phos-unsp	138	138	0.997	F,M	A0A183P0G4	A0A183P0G4_9TREM	Uncharacterized protein
comp1234_seq0	netphos-3.1b	phos-unsp	863	863	0.998	F,M	G4VCT4	G4VCT4_SCHMA	Uncharacterized protein
comp12345_seq0	netphos-3.1b	phos-unsp	89	89	0.995	F,M	G4V747	G4V747_SCHMA	Rab and DNAJ domain-containing protein
comp12345_seq1	netphos-3.1b	phos-unsp	96	96	0.995	F,M	G4V747	G4V747_SCHMA	Rab and DNAJ domain-containing protein
comp12345_seq2	netphos-3.1b	phos-unsp	75	75	0.995	F,M	A0A094ZTE9	A0A094ZTE9_SCHHA	DnaJ subfamily C member 27
comp12347_seq0	netphos-3.1b	phos-unsp	85	85	0.995	F,M	Q5BVN4	Q5BVN4_SCHJA	SJCHGC08473 protein (Fragment)
comp12347_seq1	netphos-3.1b	phos-unsp	85	85	0.995	F,M	Q5BVN4	Q5BVN4_SCHJA	SJCHGC08473 protein (Fragment)
comp12358_seq0	netphos-3.1b	phos-unsp	76	76	0.994	F,M	Q5C5R1	Q5C5R1_SCHJA	SJCHGC07508 protein (Fragment)
comp1236_seq0	netphos-3.1b	phos-unsp	33	33	0.996	F,M	C1LMF2	C1LMF2_SCHJA	26S proteasome regulatory subunit T3 (EC 3.4.25.1)
comp12360_seq0	netphos-3.1b	phos-unsp	103	103	0.994	M	Q8MWP9	Q8MWP9_SCHJA	Polyprotein (Fragment)
comp12365_seq0	netphos-3.1b	phos-unsp	56	56	0.997	F,M	A0A095BXV2	A0A095BXV2_SCHHA	Adenylate kinase isoenzyme 5
comp1237_seq0	netphos-3.1b	phos-unsp	103	103	0.995	F,M	C1LFN3	C1LFN3_SCHJA	Uncharacterized protein
comp12370_seq0	netphos-3.1b	phos-unsp	93	93	0.991	F,M	A0A183MQZ2	A0A183MQZ2_9TREM	Uncharacterized protein
comp12378_seq0	netphos-3.1b	phos-unsp	130	130	0.997	M	A0A183W8I6	A0A183W8I6_TRIRE	Uncharacterized protein
comp1238_seq0	netphos-3.1b	phos-unsp	221	221	0.996	F,M	Q86F62	Q86F62_SCHJA	Proteasome subunit alpha type (EC 3.4.25.1)
comp12381_seq0	netphos-3.1b	phos-unsp	5	5	0.996	F,M	A0A183NCR2	A0A183NCR2_9TREM	Uncharacterized protein
comp123812_seq0	netphos-3.1b	phos-unsp	133	133	0.996	M	A0A183AHI1	A0A183AHI1_9TREM	Uncharacterized protein
comp123815_seq0	netphos-3.1b	phos-unsp	52	52	0.998	F,M	#N/A	#N/A	#N/A
comp12388_seq0	netphos-3.1b	phos-unsp	45	45	0.998	F,M	A0A183RJU6	A0A183RJU6_9TREM	Uncharacterized protein
comp1239_seq0	netphos-3.1b	phos-unsp	111	111	0.992	F,M	Q5C2X1	Q5C2X1_SCHJA	SJCHGC07432 protein (Fragment)
comp1239_seq1	netphos-3.1b	phos-unsp	112	112	0.992	F,M	Q5C2X1	Q5C2X1_SCHJA	SJCHGC07432 protein (Fragment)
comp1239_seq2	netphos-3.1b	phos-unsp	131	131	0.996	F,M	Q5DGC6	Q5DGC6_SCHJA	Eukaryotic translation initiation factor 3 subunit I (eIF3i)
comp1239_seq3	netphos-3.1b	phos-unsp	253	253	0.998	F,M	A0A095C471	A0A095C471_SCHHA	NAD kinase
comp124_seq0	netphos-3.1b	phos-unsp	90	90	0.997	F,M	C1LB68	C1LB68_SCHJA	Tryparedoxin peroxidase (EC 1.11.1.15)
comp1240_seq0	netphos-3.1b	phos-unsp	178	178	0.997	F,M	A0A075A191	A0A075A191_9TREM	Uncharacterized protein
comp1240_seq1	netphos-3.1b	phos-unsp	851	851	0.998	F,M	A0A075A191	A0A075A191_9TREM	Uncharacterized protein
comp1240_seq2	netphos-3.1b	phos-unsp	178	178	0.997	F,M	A0A075A191	A0A075A191_9TREM	Uncharacterized protein
comp1241_seq0	netphos-3.1b	phos-unsp	199	199	0.998	F,M	Q5DG09	Q5DG09_SCHJA	SJCHGC06310 protein
comp1241_seq1	netphos-3.1b	phos-unsp	199	199	0.998	F,M	Q5DG09	Q5DG09_SCHJA	SJCHGC06310 protein
comp1241_seq2	netphos-3.1b	phos-unsp	199	199	0.998	M	Q5DG09	Q5DG09_SCHJA	SJCHGC06310 protein
comp1241_seq3	netphos-3.1b	phos-unsp	199	199	0.998	F,M	Q5DG09	Q5DG09_SCHJA	SJCHGC06310 protein
comp12418_seq0	netphos-3.1b	phos-unsp	90	90	0.995	F,M	G4VG59	G4VG59_SCHMA	Serine/threonine kinase
comp12418_seq1	netphos-3.1b	phos-unsp	61	61	0.997	F,M	A0A183JXB3	A0A183JXB3_9TREM	Uncharacterized protein
comp1242_seq1	netphos-3.1b	phos-unsp	65	65	0.995	F,M	Q5DCK5	Q5DCK5_SCHJA	SJCHGC04443 protein
comp1242_seq2	netphos-3.1b	phos-unsp	65	65	0.995	F,M	Q5DCK5	Q5DCK5_SCHJA	SJCHGC04443 protein
comp1242_seq3	netphos-3.1b	phos-unsp	65	65	0.995	F,M	Q5DCK5	Q5DCK5_SCHJA	SJCHGC04443 protein
comp1242_seq4	netphos-3.1b	phos-unsp	65	65	0.995	F,M	Q5DCK5	Q5DCK5_SCHJA	SJCHGC04443 protein
comp1242_seq6	netphos-3.1b	phos-unsp	65	65	0.995	F,M	Q5DCK5	Q5DCK5_SCHJA	SJCHGC04443 protein
comp1243_seq0	netphos-3.1b	phos-unsp	56	56	0.998	F,M	C1LM37	C1LM37_SCHJA	Antolefinin (Antolefinine)
comp1243_seq1	netphos-3.1b	phos-unsp	56	56	0.998	F,M	C1LM37	C1LM37_SCHJA	Antolefinin (Antolefinine)
comp12439_seq0	netphos-3.1b	phos-unsp	272	272	0.994	F,M	A0A183KZV1	A0A183KZV1_9TREM	Uncharacterized protein
comp1244_seq1	netphos-3.1b	phos-unsp	64	64	0.994	F,M	Q86EG5	Q86EG5_SCHJA	Clone ZZD420 mRNA sequence
comp1244_seq2	netphos-3.1b	phos-unsp	64	64	0.994	F,M	Q86EG5	Q86EG5_SCHJA	Clone ZZD420 mRNA sequence
comp1244_seq3	netphos-3.1b	phos-unsp	82	82	0.994	F,M	Q86EG5	Q86EG5_SCHJA	Clone ZZD420 mRNA sequence
comp12442_seq0	netphos-3.1b	phos-unsp	116	116	0.997	F,M	A0A183LK24	A0A183LK24_9TREM	Uncharacterized protein
comp12442_seq2	netphos-3.1b	phos-unsp	17	17	0.994	F,M	A0A183QU57	A0A183QU57_9TREM	Uncharacterized protein
comp12442_seq4	netphos-3.1b	phos-unsp	773	773	0.997	F,M	A0A095CCK4	A0A095CCK4_SCHHA	Putative ATP-dependent RNA helicase YTHDC2
comp12442_seq5	netphos-3.1b	phos-unsp	373	373	0.996	F,M	A0A183P7W9	A0A183P7W9_9TREM	Uncharacterized protein
comp12445_seq0	netphos-3.1b	phos-unsp	838	838	0.998	F,M	Q963L6	Q963L6_SCHMA	High voltage-activated calcium channel Cav2B (Fragment)
comp1245_seq1	netphos-3.1b	phos-unsp	215	215	0.998	F,M	C1LLP3	C1LLP3_SCHJA	Flotillin 1
comp1246_seq0	netphos-3.1b	phos-unsp	19	19	0.995	F,M	C7TY98	C7TY98_SCHJA	Arginine methyltransferase 1 (EC 2.1.1.-)
comp1246_seq1	netphos-3.1b	phos-unsp	19	19	0.995	F,M	B5M6Z4	B5M6Z4_SCHJA	Uncharacterized protein (Fragment)
comp1247_seq0	netphos-3.1b	phos-unsp	114	114	0.997	F,M	C1LKJ7	C1LKJ7_SCHJA	Putative Pdc1 protein
comp12475_seq0	netphos-3.1b	phos-unsp	88	88	0.998	F,M	G4VHF5	G4VHF5_SCHMA	Putative ubiquitin-protein ligase BRE1
comp12475_seq1	netphos-3.1b	phos-unsp	23	23	0.998	F,M	A0A183JY25	A0A183JY25_9TREM	Uncharacterized protein
comp12475_seq3	netphos-3.1b	phos-unsp	23	23	0.998	M	A0A183JY25	A0A183JY25_9TREM	Uncharacterized protein
comp12475_seq4	netphos-3.1b	phos-unsp	23	23	0.998	M	A0A183JY25	A0A183JY25_9TREM	Uncharacterized protein
comp12479_seq0	netphos-3.1b	phos-unsp	431	431	0.998	F,M	G4VEM4	G4VEM4_SCHMA	Uncharacterized protein
comp12479_seq1	netphos-3.1b	phos-unsp	86	86	0.997	F,M	Q5C4Z4	Q5C4Z4_SCHJA	SJCHGC08606 protein (Fragment)
comp1248_seq0	netphos-3.1b	phos-unsp	26	26	0.995	F,M	Q5DCG0	Q5DCG0_SCHJA	SJCHGC05724 protein
comp1248_seq1	netphos-3.1b	phos-unsp	26	26	0.995	F,M	Q5DCG0	Q5DCG0_SCHJA	SJCHGC05724 protein
comp1248_seq2	netphos-3.1b	phos-unsp	26	26	0.995	F,M	Q5DCG0	Q5DCG0_SCHJA	SJCHGC05724 protein
comp12487_seq0	netphos-3.1b	phos-unsp	186	186	0.998	M	A0A094ZE44	A0A094ZE44_SCHHA	Hemicentin-2
comp12487_seq1	netphos-3.1b	phos-unsp	495	495	0.997	F,M	A0A183K147	A0A183K147_9TREM	Uncharacterized protein
comp1249_seq0	netphos-3.1b	phos-unsp	81	81	0.997	F,M	A0A183N3T2	A0A183N3T2_9TREM	Uncharacterized protein
comp12490_seq0	netphos-3.1b	phos-unsp	374	374	0.994	M	G4M1K5	G4M1K5_SCHMA	Defective proboscis extension response (Dpr)-related
comp12490_seq1	netphos-3.1b	phos-unsp	376	376	0.994	M	G4M1K5	G4M1K5_SCHMA	Defective proboscis extension response (Dpr)-related
comp12490_seq2	netphos-3.1b	phos-unsp	335	335	0.994	F,M	G4M1K5	G4M1K5_SCHMA	Defective proboscis extension response (Dpr)-related
comp12490_seq3	netphos-3.1b	phos-unsp	335	335	0.994	M	G4M1K5	G4M1K5_SCHMA	Defective proboscis extension response (Dpr)-related
comp12492_seq0	netphos-3.1b	phos-unsp	191	191	0.996	F,M	A0A183LLL8	A0A183LLL8_9TREM	Uncharacterized protein
comp12493_seq0	netphos-3.1b	phos-unsp	139	139	0.998	M	A0A183LYS2	A0A183LYS2_9TREM	Uncharacterized protein
comp12498_seq2	netphos-3.1b	phos-unsp	201	201	0.997	M	G4VG11	G4VG11_SCHMA	Subfamily A1A unassigned peptidase (A01 family)
comp12498_seq3	netphos-3.1b	phos-unsp	201	201	0.997	M	G4VG11	G4VG11_SCHMA	Subfamily A1A unassigned peptidase (A01 family)
comp125_seq0	netphos-3.1b	phos-unsp	68	68	0.994	F,M	C1LEL6	C1LEL6_SCHJA	Uncharacterized protein
comp125_seq1	netphos-3.1b	phos-unsp	317	317	0.994	F,M	C1LEL6	C1LEL6_SCHJA	Uncharacterized protein
comp125_seq2	netphos-3.1b	phos-unsp	68	68	0.994	F,M	C1LEL6	C1LEL6_SCHJA	Uncharacterized protein
comp1250_seq0	netphos-3.1b	phos-unsp	122	122	0.998	F,M	Q5BW98	Q5BW98_SCHJA	SJCHGC05589 protein (Fragment)
comp12508_seq0	netphos-3.1b	phos-unsp	166	166	0.995	F,M	Q5DA20	Q5DA20_SCHJA	SJCHGC08858 protein
comp125081_seq0	netphos-3.1b	phos-unsp	55	55	0.992	M	#N/A	#N/A	#N/A
comp1251_seq0	netphos-3.1b	phos-unsp	229	229	0.997	F,M	C1L4P1	C1L4P1_SCHJA	Stress protein DDR48 (DNA damage-responsive protein 48)
comp125149_seq0	netphos-3.1b	phos-unsp	16	16	0.997	M	A0A183MUJ7	A0A183MUJ7_9TREM	Uncharacterized protein
comp12515_seq0	netphos-3.1b	phos-unsp	173	173	0.997	F,M	A0A094ZZY0	A0A094ZZY0_SCHHA	Denticleless protein-like protein
comp12515_seq1	netphos-3.1b	phos-unsp	436	436	0.997	F,M	A0A094ZZY0	A0A094ZZY0_SCHHA	Denticleless protein-like protein
comp1252_seq1	netphos-3.1b	phos-unsp	36	36	0.993	F,M	Q5DB28	Q5DB28_SCHJA	Cytochrome c oxidase subunit Vb 68.6 (SJCHGC01711 protein)
comp12526_seq0	netphos-3.1b	phos-unsp	162	162	0.993	M	A0A183R8Y1	A0A183R8Y1_9TREM	Uncharacterized protein
comp1253_seq0	netphos-3.1b	phos-unsp	96	96	0.997	F,M	Q86E94	Q86E94_SCHJA	Clone ZZD690 mRNA sequence
comp1253_seq1	netphos-3.1b	phos-unsp	96	96	0.997	F,M	Q86E94	Q86E94_SCHJA	Clone ZZD690 mRNA sequence
comp125314_seq0	netphos-3.1b	phos-unsp	115	115	0.992	M	#N/A	#N/A	#N/A
comp1254_seq0	netphos-3.1b	phos-unsp	170	170	0.992	F,M	Q5DI37	Q5DI37_SCHJA	Uncharacterized protein
comp1254_seq1	netphos-3.1b	phos-unsp	170	170	0.992	F,M	Q5DI37	Q5DI37_SCHJA	Uncharacterized protein
comp1255_seq0	netphos-3.1b	phos-unsp	54	54	0.996	F,M	Q5DDE1	Q5DDE1_SCHJA	SJCHGC06725 protein
comp1255_seq1	netphos-3.1b	phos-unsp	54	54	0.996	F,M	Q5DDE1	Q5DDE1_SCHJA	SJCHGC06725 protein
comp1255_seq2	netphos-3.1b	phos-unsp	441	441	0.997	F,M	A0A095BWE3	A0A095BWE3_SCHHA	Uncharacterized protein
comp125580_seq0	netphos-3.1b	phos-unsp	133	133	0.998	M	#N/A	#N/A	#N/A
comp12563_seq0	netphos-3.1b	phos-unsp	19	19	0.997	F,M	A0A095ARZ8	A0A095ARZ8_SCHHA	Regulator of G-protein signaling 5
comp12563_seq1	netphos-3.1b	phos-unsp	19	19	0.997	F,M	G4VCF3	G4VCF3_SCHMA	Uncharacterized protein
comp12565_seq0	netphos-3.1b	phos-unsp	19	19	0.997	F,M	A0A094ZMH1	A0A094ZMH1_SCHHA	Uncharacterized protein
comp1257_seq0	netphos-3.1b	phos-unsp	99	99	0.992	F,M	G4M1V0	G4M1V0_SCHMA	Acyl-CoA:glycerol-3-phosphate acyltransferase
comp12571_seq0	netphos-3.1b	phos-unsp	547	547	0.997	F,M	G4VH60	G4VH60_SCHMA	Putative cadherin
comp1258_seq0	netphos-3.1b	phos-unsp	14	14	0.997	F,M	G4LY91	G4LY91_SCHMA	Nucleolar GTP-binding protein 1
comp1258_seq1	netphos-3.1b	phos-unsp	449	449	0.997	F,M	A0A183KJU6	A0A183KJU6_9TREM	Nucleolar GTP-binding protein 1
comp12584_seq1	netphos-3.1b	phos-unsp	37	37	0.995	F,M	A0A183LJB4	A0A183LJB4_9TREM	O-acyltransferase
comp12588_seq0	netphos-3.1b	phos-unsp	1182	1182	0.998	F,M	A0A094ZMW8	A0A094ZMW8_SCHHA	Transient-receptor-potential-like protein
comp12588_seq1	netphos-3.1b	phos-unsp	1182	1182	0.998	M	A0A183QZ52	A0A183QZ52_9TREM	Uncharacterized protein
comp12590_seq0	netphos-3.1b	phos-unsp	77	77	0.997	F,M	#N/A	#N/A	#N/A
comp12599_seq1	netphos-3.1b	phos-unsp	17	17	0.996	#N/A	Q5C5Q9	Q5C5Q9_SCHJA	SJCHGC08529 protein (Fragment)
comp126_seq0	netphos-3.1b	phos-unsp	1267	1267	0.998	F,M	Q02456	Q02456_SCHMA	Myosin heavy chain
comp1260_seq0	netphos-3.1b	phos-unsp	11	11	0.992	F,M	C1L6W8	C1L6W8_SCHJA	Surfeit locus protein 4
comp12605_seq0	netphos-3.1b	phos-unsp	287	287	0.997	F,M	C7C207	C7C207_SCHJA	Endonuclease-reverse transcriptase
comp126192_seq0	netphos-3.1b	phos-unsp	257	257	0.997	F,M	A0A183B816	A0A183B816_9TREM	Glyceraldehyde-3-phosphate dehydrogenase (EC 1.2.1.12)
comp1262_seq0	netphos-3.1b	phos-unsp	161	161	0.997	F,M	A0A183QSJ5	A0A183QSJ5_9TREM	Uncharacterized protein
comp1262_seq1	netphos-3.1b	phos-unsp	931	931	0.997	F,M	A0A183QSJ5	A0A183QSJ5_9TREM	Uncharacterized protein
comp1262_seq5	netphos-3.1b	phos-unsp	161	161	0.997	F,M	A0A183QSJ5	A0A183QSJ5_9TREM	Uncharacterized protein
comp1263_seq1	netphos-3.1b	phos-unsp	117	117	0.998	F,M	Q5DC29	Q5DC29_SCHJA	SJCHGC02565 protein
comp1263_seq3	netphos-3.1b	phos-unsp	117	117	0.998	F,M	Q5DC29	Q5DC29_SCHJA	SJCHGC02565 protein
comp12635_seq0	netphos-3.1b	phos-unsp	61	61	0.994	M	Q8T5G5	Q8T5G5_SCHJA	Polyprotein
comp12635_seq1	netphos-3.1b	phos-unsp	61	61	0.994	F,M	Q8T5G5	Q8T5G5_SCHJA	Polyprotein
comp12636_seq0	netphos-3.1b	phos-unsp	45	45	0.998	F,M	Q5C3A3	Q5C3A3_SCHJA	SJCHGC09318 protein (Fragment)
comp12639_seq0	netphos-3.1b	phos-unsp	384	384	0.991	F,M	G4VHH0	G4VHH0_SCHMA	Putative wd-repeat protein
comp12639_seq1	netphos-3.1b	phos-unsp	361	361	0.996	M	G4VHH0	G4VHH0_SCHMA	Putative wd-repeat protein
comp12639_seq2	netphos-3.1b	phos-unsp	362	362	0.996	M	G4VHH0	G4VHH0_SCHMA	Putative wd-repeat protein
comp1264_seq1	netphos-3.1b	phos-unsp	110	110	0.997	F,M	G4V8G9	G4V8G9_SCHMA	Putative zygin
comp1264_seq5	netphos-3.1b	phos-unsp	110	110	0.997	F,M	G4V8G9	G4V8G9_SCHMA	Putative zygin
comp1265_seq0	netphos-3.1b	phos-unsp	98	98	0.993	F,M	Q5DFP6	Q5DFP6_SCHJA	SJCHGC00967 protein
comp1265_seq1	netphos-3.1b	phos-unsp	98	98	0.993	F,M	Q5DFP6	Q5DFP6_SCHJA	SJCHGC00967 protein
comp12650_seq0	netphos-3.1b	phos-unsp	720	720	0.998	F,M	A0A183NT53	A0A183NT53_9TREM	Uncharacterized protein
comp12650_seq1	netphos-3.1b	phos-unsp	765	765	0.998	F,M	A0A183K0J3	A0A183K0J3_9TREM	Uncharacterized protein
comp1266_seq0	netphos-3.1b	phos-unsp	19	19	0.997	M	C1L439	C1L439_SCHJA	Mediator complex subunit 11
comp1266_seq1	netphos-3.1b	phos-unsp	19	19	0.997	F,M	C1L439	C1L439_SCHJA	Mediator complex subunit 11
comp1266_seq2	netphos-3.1b	phos-unsp	19	19	0.997	F,M	C1L439	C1L439_SCHJA	Mediator complex subunit 11
comp12664_seq2	netphos-3.1b	phos-unsp	65	65	0.997	F,M	G4VPV3	G4VPV3_SCHMA	Uncharacterized protein
comp1267_seq0	netphos-3.1b	phos-unsp	177	177	0.996	F,M	A0A183PVB2	A0A183PVB2_9TREM	Uncharacterized protein
comp1267_seq1	netphos-3.1b	phos-unsp	310	310	0.996	F,M	A0A183PVB2	A0A183PVB2_9TREM	Uncharacterized protein
comp1268_seq0	netphos-3.1b	phos-unsp	165	165	0.998	F,M	B5B7R2	B5B7R2_SCHJA	Uncharacterized protein
comp1268_seq1	netphos-3.1b	phos-unsp	220	220	0.998	F,M	A0A183R5X5	A0A183R5X5_9TREM	Uncharacterized protein
comp1269_seq0	netphos-3.1b	phos-unsp	352	352	0.995	F,M	Q5C1E9	Q5C1E9_SCHJA	SJCHGC09040 protein (Fragment)
comp127_seq3	netphos-3.1b	phos-unsp	20	20	0.991	F,M	Q5DD05	Q5DD05_SCHJA	SJCHGC05876 protein
comp12700_seq0	netphos-3.1b	phos-unsp	58	58	0.997	F,M	A0A183K7Y0	A0A183K7Y0_9TREM	Uncharacterized protein
comp1271_seq0	netphos-3.1b	phos-unsp	170	170	0.998	F,M	A4GU99	A4GU99_SCHJA	RNA-binding protein 8A
comp12711_seq0	netphos-3.1b	phos-unsp	815	815	0.998	F,M	G4V5H3	G4V5H3_SCHMA	Putative leucine-rich repeat-containing protein
comp12718_seq0	netphos-3.1b	phos-unsp	107	107	0.991	F,M	A0A095APK9	A0A095APK9_SCHHA	Uncharacterized protein
comp12718_seq1	netphos-3.1b	phos-unsp	107	107	0.991	M	A0A095APK9	A0A095APK9_SCHHA	Uncharacterized protein
comp12718_seq2	netphos-3.1b	phos-unsp	140	140	0.993	F,M	A0A183K915	A0A183K915_9TREM	Uncharacterized protein
comp12718_seq3	netphos-3.1b	phos-unsp	107	107	0.991	M	A0A095APK9	A0A095APK9_SCHHA	Uncharacterized protein
comp12720_seq0	netphos-3.1b	phos-unsp	634	634	0.998	F,M	G4LXB2	G4LXB2_SCHMA	Copine, putative
comp12720_seq1	netphos-3.1b	phos-unsp	135	135	0.996	F,M	A0A094ZKZ4	A0A094ZKZ4_SCHHA	Copine-8 (Fragment)
comp12724_seq0	netphos-3.1b	phos-unsp	253	253	0.992	M	A0A183NRM3	A0A183NRM3_9TREM	Uncharacterized protein
comp12724_seq1	netphos-3.1b	phos-unsp	204	204	0.992	M	A0A183NRM3	A0A183NRM3_9TREM	Uncharacterized protein
comp12724_seq2	netphos-3.1b	phos-unsp	239	239	0.992	F,M	A0A183NRM3	A0A183NRM3_9TREM	Uncharacterized protein
comp1273_seq0	netphos-3.1b	phos-unsp	430	430	0.997	F,M	A0A094ZZ78	A0A094ZZ78_SCHHA	Annexin
comp12736_seq0	netphos-3.1b	phos-unsp	161	161	0.994	F,M	#N/A	#N/A	#N/A
comp12738_seq0	netphos-3.1b	phos-unsp	472	472	0.997	F,M	C1L4M6	C1L4M6_SCHJA	ATP-dependent DNA helicase (EC 3.6.4.12)
comp12738_seq1	netphos-3.1b	phos-unsp	36	36	0.991	F,M	C1L4M6	C1L4M6_SCHJA	ATP-dependent DNA helicase (EC 3.6.4.12)
comp12741_seq0	netphos-3.1b	phos-unsp	125	125	0.998	F,M	A0A183MER6	A0A183MER6_9TREM	Uncharacterized protein
comp12741_seq1	netphos-3.1b	phos-unsp	61	61	0.998	F,M	A0A183MER6	A0A183MER6_9TREM	Uncharacterized protein
comp12744_seq0	netphos-3.1b	phos-unsp	256	256	0.994	F,M	A0A095BVX7	A0A095BVX7_SCHHA	Tafazzin
comp12744_seq3	netphos-3.1b	phos-unsp	150	150	0.993	M	A0A095BVX7	A0A095BVX7_SCHHA	Tafazzin
comp12746_seq0	netphos-3.1b	phos-unsp	317	317	0.996	F,M	G4V5Y9	G4V5Y9_SCHMA	Uncharacterized protein
comp12749_seq0	netphos-3.1b	phos-unsp	386	386	0.995	F,M	G4LXU7	G4LXU7_SCHMA	DNA replication licensing factor MCM8, putative
comp1276_seq0	netphos-3.1b	phos-unsp	36	36	0.998	F,M	Q5C2C7	Q5C2C7_SCHJA	SJCHGC02690 protein (Fragment)
comp1276_seq3	netphos-3.1b	phos-unsp	140	140	0.997	F,M	A0A183W222	A0A183W222_TRIRE	Kinesin-like protein
comp12763_seq0	netphos-3.1b	phos-unsp	94	94	0.995	F,M	A0A183NBB2	A0A183NBB2_9TREM	Uncharacterized protein
comp127704_seq0	netphos-3.1b	phos-unsp	17	17	0.996	F,M	Q26537	14332_SCHMA	14-3-3 protein homolog 2 (14-3-3-2) (Fragment)
comp12773_seq0	netphos-3.1b	phos-unsp	291	291	0.998	F,M	A0A183QW19	A0A183QW19_9TREM	Uncharacterized protein
comp12777_seq1	netphos-3.1b	phos-unsp	131	131	0.997	F,M	G4LXI0	G4LXI0_SCHMA	Uncharacterized protein
comp12778_seq0	netphos-3.1b	phos-unsp	318	318	0.998	F,M	A0A183LGB6	A0A183LGB6_9TREM	Uncharacterized protein
comp12782_seq0	netphos-3.1b	phos-unsp	99	99	0.995	F,M	A0A183QRX9	A0A183QRX9_9TREM	Uncharacterized protein
comp12782_seq1	netphos-3.1b	phos-unsp	99	99	0.995	F,M	A0A183JQF0	A0A183JQF0_9TREM	Uncharacterized protein
comp12782_seq3	netphos-3.1b	phos-unsp	258	258	0.992	M	A0A183QRX9	A0A183QRX9_9TREM	Uncharacterized protein
comp12782_seq4	netphos-3.1b	phos-unsp	305	305	0.992	F,M	A0A183QRX9	A0A183QRX9_9TREM	Uncharacterized protein
comp12784_seq3	netphos-3.1b	phos-unsp	417	417	0.998	F,M	A0A183MQ80	A0A183MQ80_9TREM	Uncharacterized protein
comp12789_seq0	netphos-3.1b	phos-unsp	510	510	0.994	F,M	C1LEE0	C1LEE0_SCHJA	Dopamine D2-like receptor
comp1279_seq0	netphos-3.1b	phos-unsp	1640	1640	0.998	F,M	G4VHX5	G4VHX5_SCHMA	Myotubularin-related protein
comp1279_seq2	netphos-3.1b	phos-unsp	1645	1645	0.998	F,M	G4VHX5	G4VHX5_SCHMA	Myotubularin-related protein
comp1279_seq4	netphos-3.1b	phos-unsp	1645	1645	0.998	F,M	G4VHX5	G4VHX5_SCHMA	Myotubularin-related protein
comp1280_seq0	netphos-3.1b	phos-unsp	439	439	0.993	F,M	C1L3N1	C1L3N1_SCHJA	Malic enzyme 1, NADP(+)-dependent, cytosolic (EC 1.1.1.40)
comp12802_seq2	netphos-3.1b	phos-unsp	115	115	0.994	F,M	A0A183JDJ8	A0A183JDJ8_9TREM	Uncharacterized protein
comp12811_seq0	netphos-3.1b	phos-unsp	116	116	0.996	F,M	G4M0V8	G4M0V8_SCHMA	Nephrin related
comp12811_seq1	netphos-3.1b	phos-unsp	116	116	0.996	F,M	G4M0V8	G4M0V8_SCHMA	Nephrin related
comp12811_seq2	netphos-3.1b	phos-unsp	116	116	0.996	M	A0A183LRI2	A0A183LRI2_9TREM	Uncharacterized protein
comp1282_seq0	netphos-3.1b	phos-unsp	149	149	0.997	F,M	C1L7B4	C1L7B4_SCHJA	Transmembrane protein 147
comp1283_seq0	netphos-3.1b	phos-unsp	280	280	0.993	F,M	C1L5S8	C1L5S8_SCHJA	Putative cellular retinaldehyde-binding protein
comp12835_seq0	netphos-3.1b	phos-unsp	23	23	0.996	F,M	C6ERB7	C6ERB7_SCHJA	Frizzled 5
comp1284_seq2	netphos-3.1b	phos-unsp	30	30	0.997	F,M	G4VRC7	G4VRC7_SCHMA	Putative tegumental protein (Tegumental antigen)
comp12842_seq0	netphos-3.1b	phos-unsp	85	85	0.994	F,M	A0A183KB32	A0A183KB32_9TREM	Uncharacterized protein
comp12842_seq1	netphos-3.1b	phos-unsp	85	85	0.994	F,M	A0A183KB32	A0A183KB32_9TREM	Uncharacterized protein
comp1285_seq0	netphos-3.1b	phos-unsp	370	370	0.998	F,M	C1LHH4	C1LHH4_SCHJA	Putative Cell division protein kinase 10 (Serine/threonine-protein kinase PISSLRE) (EC 2.7.11.22)
comp12855_seq0	netphos-3.1b	phos-unsp	61	61	0.997	F,M	A0A183LUC5	A0A183LUC5_9TREM	Uncharacterized protein
comp12855_seq1	netphos-3.1b	phos-unsp	61	61	0.997	F,M	A0A183R742	A0A183R742_9TREM	Uncharacterized protein
comp1286_seq0	netphos-3.1b	phos-unsp	46	46	0.993	F,M	Q5DFN3	Q5DFN3_SCHJA	SJCHGC05602 protein
comp12861_seq0	netphos-3.1b	phos-unsp	40	40	0.997	F,M	A0A183MKS0	A0A183MKS0_9TREM	Uncharacterized protein
comp12878_seq0	netphos-3.1b	phos-unsp	180	180	0.994	M	A0A183QJD2	A0A183QJD2_9TREM	Uncharacterized protein
comp12878_seq1	netphos-3.1b	phos-unsp	125	125	0.993	M	A0A183L020	A0A183L020_9TREM	Uncharacterized protein
comp1288_seq3	netphos-3.1b	phos-unsp	356	356	0.996	F,M	Q5BYQ8	Q5BYQ8_SCHJA	SJCHGC07480 protein (Fragment)
comp12883_seq0	netphos-3.1b	phos-unsp	160	160	0.998	F,M	G4VPS9	G4VPS9_SCHMA	Putative choline o-acyltransferase
comp12884_seq0	netphos-3.1b	phos-unsp	256	256	0.997	F,M	C1LE48	C1LE48_SCHJA	Major facilitator superfamily
comp1289_seq1	netphos-3.1b	phos-unsp	238	238	0.998	F,M	A0A094ZLG2	A0A094ZLG2_SCHHA	Bicaudal D-related protein 1
comp1289_seq2	netphos-3.1b	phos-unsp	238	238	0.998	F,M	A0A094ZLG2	A0A094ZLG2_SCHHA	Bicaudal D-related protein 1
comp12896_seq1	netphos-3.1b	phos-unsp	736	736	0.997	F,M	A0A095C6D2	A0A095C6D2_SCHHA	Uncharacterized protein
comp12898_seq0	netphos-3.1b	phos-unsp	59	59	0.993	F,M	A0A183RK54	A0A183RK54_9TREM	Uncharacterized protein
comp12899_seq0	netphos-3.1b	phos-unsp	121	121	0.997	M	A0A183A974	A0A183A974_9TREM	Uncharacterized protein
comp12899_seq4	netphos-3.1b	phos-unsp	121	121	0.997	M	A0A183A974	A0A183A974_9TREM	Uncharacterized protein
comp129_seq0	netphos-3.1b	phos-unsp	155	155	0.996	F,M	C1LS91	C1LS91_SCHJA	40S ribosomal protein SA
comp1290_seq0	netphos-3.1b	phos-unsp	425	425	0.998	F,M	A0A094ZHZ3	A0A094ZHZ3_SCHHA	V-type proton ATPase subunit B
comp12900_seq0	netphos-3.1b	phos-unsp	473	473	0.998	F,M	A0A183NRP3	A0A183NRP3_9TREM	Uncharacterized protein
comp12900_seq1	netphos-3.1b	phos-unsp	141	141	0.998	F,M	A0A183QFC5	A0A183QFC5_9TREM	Uncharacterized protein
comp12908_seq0	netphos-3.1b	phos-unsp	62	62	0.997	F,M	A0A094ZNG3	A0A094ZNG3_SCHHA	Uncharacterized protein
comp12908_seq1	netphos-3.1b	phos-unsp	62	62	0.997	M	A0A094ZNG3	A0A094ZNG3_SCHHA	Uncharacterized protein
comp1291_seq0	netphos-3.1b	phos-unsp	152	152	0.997	F,M	A0A183JDD0	A0A183JDD0_9TREM	Uncharacterized protein
comp12912_seq0	netphos-3.1b	phos-unsp	18	18	0.997	F,M	G7Y960	G7Y960_CLOSI	FMRFamide-activated amiloride-sensitive sodium channel
comp1292_seq0	netphos-3.1b	phos-unsp	311	311	0.998	F,M	A0A183K0M8	A0A183K0M8_9TREM	Uncharacterized protein
comp1292_seq1	netphos-3.1b	phos-unsp	628	628	0.997	F,M	A0A094ZSY8	A0A094ZSY8_SCHHA	26S proteasome non-ATPase regulatory subunit 1
comp12922_seq0	netphos-3.1b	phos-unsp	29	29	0.995	F,M	A0A094ZT17	A0A094ZT17_SCHHA	Uncharacterized protein
comp12925_seq1	netphos-3.1b	phos-unsp	303	303	0.992	F,M	C7TYZ7	C7TYZ7_SCHJA	Egg protein CP1084
comp12925_seq3	netphos-3.1b	phos-unsp	333	333	0.998	M	C7TYZ7	C7TYZ7_SCHJA	Egg protein CP1084
comp12927_seq0	netphos-3.1b	phos-unsp	27	27	0.998	F,M	Q5D9N9	Q5D9N9_SCHJA	SJCHGC09457 protein
comp12927_seq1	netphos-3.1b	phos-unsp	27	27	0.998	F,M	Q5D9N9	Q5D9N9_SCHJA	SJCHGC09457 protein
comp1293_seq2	netphos-3.1b	phos-unsp	53	53	0.998	F,M	C1LF03	C1LF03_SCHJA	Translation machinery-associated protein 46
comp1294_seq0	netphos-3.1b	phos-unsp	307	307	0.992	F,M	Q5DAP9	Q5DAP9_SCHJA	Importin subunit alpha
comp1294_seq1	netphos-3.1b	phos-unsp	523	523	0.992	F,M	Q5DAP9	Q5DAP9_SCHJA	Importin subunit alpha
comp1295_seq1	netphos-3.1b	phos-unsp	217	217	0.995	F,M	C9W186	C9W186_SCHJA	Lysophospholipase II (EC 3.1.1.5)
comp12951_seq0	netphos-3.1b	phos-unsp	83	83	0.998	F,M	A0A183NVJ0	A0A183NVJ0_9TREM	Uncharacterized protein
comp12955_seq1	netphos-3.1b	phos-unsp	428	428	0.998	F,M	A0A095AJZ9	A0A095AJZ9_SCHHA	Protocadherin Fat 4
comp12958_seq0	netphos-3.1b	phos-unsp	102	102	0.997	F,M	G4VIL0	G4VIL0_SCHMA	Tubulin tyrosine ligase-related
comp1296_seq0	netphos-3.1b	phos-unsp	139	139	0.997	F,M	A0A183PRL3	A0A183PRL3_9TREM	Rab GDP dissociation inhibitor
comp12961_seq1	netphos-3.1b	phos-unsp	6	6	0.993	F,M	#N/A	#N/A	#N/A
comp12966_seq0	netphos-3.1b	phos-unsp	168	168	0.998	F,M	C7C208	C7C208_SCHJA	Endonuclease-reverse transcriptase
comp1297_seq0	netphos-3.1b	phos-unsp	78	78	0.993	F,M	Q5DAF6	Q5DAF6_SCHJA	SJCHGC01149 protein
comp12983_seq0	netphos-3.1b	phos-unsp	41	41	0.994	F,M	Q5DGU8	Q5DGU8_SCHJA	SJCHGC00947 protein
comp12983_seq1	netphos-3.1b	phos-unsp	41	41	0.994	M	Q5DGU8	Q5DGU8_SCHJA	SJCHGC00947 protein
comp12983_seq2	netphos-3.1b	phos-unsp	159	159	0.995	F,M	A0A183MKQ8	A0A183MKQ8_9TREM	Uncharacterized protein
comp12983_seq3	netphos-3.1b	phos-unsp	41	41	0.994	F,M	Q5DGU8	Q5DGU8_SCHJA	SJCHGC00947 protein
comp1299_seq0	netphos-3.1b	phos-unsp	118	118	0.992	F,M	Q5BRL7	Q5BRL7_SCHJA	SJCHGC07844 protein (Fragment)
comp130_seq0	netphos-3.1b	phos-unsp	116	116	0.998	F,M	Q5DAM0	Q5DAM0_SCHJA	SJCHGC02213 protein
comp130_seq1	netphos-3.1b	phos-unsp	116	116	0.998	F,M	Q5DAM0	Q5DAM0_SCHJA	SJCHGC02213 protein
comp13001_seq0	netphos-3.1b	phos-unsp	52	52	0.997	#N/A	A0A183N463	A0A183N463_9TREM	Uncharacterized protein
comp1301_seq0	netphos-3.1b	phos-unsp	44	44	0.995	F,M	C1L4H6	C1L4H6_SCHJA	Uridylate kinase (EC 2.7.4.-)
comp13013_seq1	netphos-3.1b	phos-unsp	450	450	0.994	F,M	A0A183QVV4	A0A183QVV4_9TREM	Uncharacterized protein
comp13018_seq0	netphos-3.1b	phos-unsp	80	80	0.998	M	A0A183QHN1	A0A183QHN1_9TREM	Uncharacterized protein
comp1302_seq0	netphos-3.1b	phos-unsp	443	443	0.998	F,M	A0A095AQH4	A0A095AQH4_SCHHA	Uncharacterized protein (Fragment)
comp1303_seq0	netphos-3.1b	phos-unsp	374	374	0.998	F,M	G4LYJ0	G4LYJ0_SCHMA	Uncharacterized protein
comp1303_seq2	netphos-3.1b	phos-unsp	374	374	0.998	F,M	G4LYJ0	G4LYJ0_SCHMA	Uncharacterized protein
comp13031_seq0	netphos-3.1b	phos-unsp	115	115	0.998	F,M	Q5C3A7	Q5C3A7_SCHJA	SJCHGC06937 protein (Fragment)
comp13034_seq0	netphos-3.1b	phos-unsp	89	89	0.997	F,M	A0A183KJH4	A0A183KJH4_9TREM	Uncharacterized protein
comp1304_seq0	netphos-3.1b	phos-unsp	24	24	0.996	F,M	A0A095AIH6	A0A095AIH6_SCHHA	Uncharacterized protein
comp1304_seq1	netphos-3.1b	phos-unsp	148	148	0.996	F,M	A0A095AIH6	A0A095AIH6_SCHHA	Uncharacterized protein
comp13045_seq0	netphos-3.1b	phos-unsp	346	346	0.995	F,M	A0A183QFR3	A0A183QFR3_9TREM	Uncharacterized protein
comp13045_seq1	netphos-3.1b	phos-unsp	27	27	0.995	M	G4VME5	G4VME5_SCHMA	Putative tektin
comp1305_seq1	netphos-3.1b	phos-unsp	112	112	0.995	F,M	Q5DGI5	Q5DGI5_SCHJA	SJCHGC06340 protein
comp1306_seq0	netphos-3.1b	phos-unsp	858	858	0.997	F,M	A0A095A186	A0A095A186_SCHHA	Nuclear pore complex protein Nup98-Nup96 (Fragment)
comp1306_seq1	netphos-3.1b	phos-unsp	858	858	0.997	F,M	A0A095A186	A0A095A186_SCHHA	Nuclear pore complex protein Nup98-Nup96 (Fragment)
comp1306_seq2	netphos-3.1b	phos-unsp	295	295	0.997	F,M	A0A183N2H0	A0A183N2H0_9TREM	Uncharacterized protein
comp1306_seq3	netphos-3.1b	phos-unsp	295	295	0.997	F,M	A0A095A186	A0A095A186_SCHHA	Nuclear pore complex protein Nup98-Nup96 (Fragment)
comp1306_seq4	netphos-3.1b	phos-unsp	295	295	0.997	#N/A	A0A183N2H0	A0A183N2H0_9TREM	Uncharacterized protein
comp1306_seq5	netphos-3.1b	phos-unsp	157	157	0.996	F,M	C1LH74	C1LH74_SCHJA	Synembryn-A
comp13060_seq0	netphos-3.1b	phos-unsp	285	285	0.997	F,M	A0A183ND22	A0A183ND22_9TREM	Uncharacterized protein
comp13060_seq1	netphos-3.1b	phos-unsp	285	285	0.997	F,M	A0A183ND22	A0A183ND22_9TREM	Uncharacterized protein
comp1307_seq1	netphos-3.1b	phos-unsp	60	60	0.991	F,M	Q5DE20	Q5DE20_SCHJA	SJCHGC05387 protein
comp130711_seq0	netphos-3.1b	phos-unsp	48	48	0.991	F,M	#N/A	#N/A	#N/A
comp130772_seq0	netphos-3.1b	phos-unsp	57	57	0.997	F,M	#N/A	#N/A	#N/A
comp13082_seq0	netphos-3.1b	phos-unsp	202	202	0.998	F,M	A0A183RCB8	A0A183RCB8_9TREM	Uncharacterized protein
comp1309_seq0	netphos-3.1b	phos-unsp	116	116	0.991	F,M	Q5DF22	Q5DF22_SCHJA	SJCHGC04269 protein
comp1309_seq1	netphos-3.1b	phos-unsp	116	116	0.991	F,M	Q5DF22	Q5DF22_SCHJA	SJCHGC04269 protein
comp13091_seq0	netphos-3.1b	phos-unsp	424	424	0.997	F,M	A0A183K531	A0A183K531_9TREM	Uncharacterized protein
comp13091_seq1	netphos-3.1b	phos-unsp	424	424	0.997	F,M	G4VMM6	G4VMM6_SCHMA	Putative g-protein coupled receptor
comp13093_seq0	netphos-3.1b	phos-unsp	176	176	0.995	F,M	A0A094ZYK3	A0A094ZYK3_SCHHA	Uncharacterized protein
comp13093_seq1	netphos-3.1b	phos-unsp	45	45	0.995	F,M	A0A094ZYK3	A0A094ZYK3_SCHHA	Uncharacterized protein
comp13095_seq0	netphos-3.1b	phos-unsp	72	72	0.998	F,M	G4LXU7	G4LXU7_SCHMA	DNA replication licensing factor MCM8, putative
comp13099_seq0	netphos-3.1b	phos-unsp	408	408	0.996	F,M	A0A183MEC9	A0A183MEC9_9TREM	Uncharacterized protein
comp13099_seq1	netphos-3.1b	phos-unsp	27	27	0.997	F,M	A0A183MEC9	A0A183MEC9_9TREM	Uncharacterized protein
comp13099_seq2	netphos-3.1b	phos-unsp	27	27	0.997	F,M	A0A095AGY9	A0A095AGY9_SCHHA	GTP-binding protein 2
comp13099_seq3	netphos-3.1b	phos-unsp	18	18	0.998	F,M	A0A183KNK5	A0A183KNK5_9TREM	Uncharacterized protein
comp1310_seq0	netphos-3.1b	phos-unsp	39	39	0.995	F,M	G4VKC5	G4VKC5_SCHMA	Sec24-related C, d
comp1310_seq1	netphos-3.1b	phos-unsp	801	801	0.997	F,M	C1LIN9	C1LIN9_SCHJA	Uncharacterized protein
comp13109_seq0	netphos-3.1b	phos-unsp	20	20	0.997	F,M	A0A183N5X7	A0A183N5X7_9TREM	Uncharacterized protein
comp1311_seq0	netphos-3.1b	phos-unsp	882	882	0.997	F,M	A0A094ZTR3	A0A094ZTR3_SCHHA	Titin
comp13119_seq0	netphos-3.1b	phos-unsp	121	121	0.997	F,M	A0A095C530	A0A095C530_SCHHA	Zinc finger homeobox protein 4
comp1312_seq0	netphos-3.1b	phos-unsp	49	49	0.997	F,M	C1L544	C1L544_SCHJA	Transaldolase (EC 2.2.1.2)
comp1312_seq1	netphos-3.1b	phos-unsp	272	272	0.997	F,M	Q5DEG0	Q5DEG0_SCHJA	Transaldolase (EC 2.2.1.2)
comp1312_seq2	netphos-3.1b	phos-unsp	49	49	0.997	F,M	C1L544	C1L544_SCHJA	Transaldolase (EC 2.2.1.2)
comp13128_seq0	netphos-3.1b	phos-unsp	191	191	0.996	F,M	A0A094ZEL2	A0A094ZEL2_SCHHA	Homeobox protein ceh-19
comp13128_seq1	netphos-3.1b	phos-unsp	191	191	0.996	F,M	A0A183LQ84	A0A183LQ84_9TREM	Uncharacterized protein
comp1313_seq0	netphos-3.1b	phos-unsp	397	397	0.992	F,M	Q5DGF3	Q5DGF3_SCHJA	SJCHGC06900 protein
comp1313_seq1	netphos-3.1b	phos-unsp	211	211	0.993	F,M	G4VFP8	G4VFP8_SCHMA	Receptor protein serine/threonine kinase (EC 2.7.11.30)
comp13131_seq0	netphos-3.1b	phos-unsp	43	43	0.992	F,M	Q5DDG3	Q5DDG3_SCHJA	Palmitoyltransferase (EC 2.3.1.225)
comp13131_seq1	netphos-3.1b	phos-unsp	43	43	0.992	F,M	Q5DDG3	Q5DDG3_SCHJA	Palmitoyltransferase (EC 2.3.1.225)
comp13133_seq0	netphos-3.1b	phos-unsp	32	32	0.998	M	A0A183MUX4	A0A183MUX4_9TREM	Uncharacterized protein
comp13133_seq1	netphos-3.1b	phos-unsp	39	39	0.998	F,M	A0A183PLK1	A0A183PLK1_9TREM	Uncharacterized protein
comp131377_seq0	netphos-3.1b	phos-unsp	57	57	0.995	F,M	#N/A	#N/A	#N/A
comp13139_seq0	netphos-3.1b	phos-unsp	35	35	0.994	#N/A	A0A183LXW3	A0A183LXW3_9TREM	Uncharacterized protein
comp131407_seq0	netphos-3.1b	phos-unsp	75	75	0.997	F,M	H2KUU7	H2KUU7_CLOSI	Endochitinase CH5B
comp131461_seq0	netphos-3.1b	phos-unsp	139	139	0.994	F,M	A0A074ZG18	A0A074ZG18_9TREM	Glutamine synthetase (EC 6.3.1.2)
comp13149_seq0	netphos-3.1b	phos-unsp	233	233	0.997	F,M	G4VPP8	G4VPP8_SCHMA	Formin-related
comp1315_seq0	netphos-3.1b	phos-unsp	20	20	0.995	F,M	Q5DHM0	Q5DHM0_SCHJA	SJCHGC07282 protein
comp1315_seq1	netphos-3.1b	phos-unsp	20	20	0.995	F,M	Q5DHM0	Q5DHM0_SCHJA	SJCHGC07282 protein
comp1315_seq2	netphos-3.1b	phos-unsp	291	291	0.995	F,M	A0A094ZXX3	A0A094ZXX3_SCHHA	Uncharacterized protein
comp1315_seq3	netphos-3.1b	phos-unsp	291	291	0.995	F,M	A0A094ZXX3	A0A094ZXX3_SCHHA	Uncharacterized protein
comp131503_seq0	netphos-3.1b	phos-unsp	17	17	0.997	F,M	A0A068LJN3	A0A068LJN3_FASHE	Glyceraldehyde-3-phosphate dehydrogenase (EC 1.2.1.12)
comp1316_seq0	netphos-3.1b	phos-unsp	139	139	0.996	F,M	D2JWR5	D2JWR5_SCHJA	cAMP-dependent protein kinase catalytic subunit
comp1316_seq1	netphos-3.1b	phos-unsp	139	139	0.996	F,M	D2JWR5	D2JWR5_SCHJA	cAMP-dependent protein kinase catalytic subunit
comp1316_seq2	netphos-3.1b	phos-unsp	139	139	0.996	F,M	D2JWR5	D2JWR5_SCHJA	cAMP-dependent protein kinase catalytic subunit
comp131620_seq0	netphos-3.1b	phos-unsp	54	54	0.994	M	H2KR87	H2KR87_CLOSI	6-phosphogluconolactonase
comp13163_seq0	netphos-3.1b	phos-unsp	178	178	0.996	F,M	A0A183LYZ2	A0A183LYZ2_9TREM	Tubulin beta chain
comp1317_seq0	netphos-3.1b	phos-unsp	20	20	0.998	F,M	Q4QQE0	Q4QQE0_SCHMA	Endonuclease-reverse transcriptase
comp13172_seq0	netphos-3.1b	phos-unsp	235	235	0.998	F,M	G4VGQ8	G4VGQ8_SCHMA	Tubulin tyrosine ligase-related
comp13172_seq2	netphos-3.1b	phos-unsp	235	235	0.998	M	G4VGQ8	G4VGQ8_SCHMA	Tubulin tyrosine ligase-related
comp13172_seq3	netphos-3.1b	phos-unsp	605	605	0.998	M	G4VGQ8	G4VGQ8_SCHMA	Tubulin tyrosine ligase-related
comp13174_seq0	netphos-3.1b	phos-unsp	291	291	0.995	F,M	C1LFP9	C1LFP9_SCHJA	Carbonic anhydrase XIII (EC 4.2.1.1)
comp13178_seq0	netphos-3.1b	phos-unsp	183	183	0.997	M	A0A095AV19	A0A095AV19_SCHHA	Uncharacterized protein
comp13178_seq1	netphos-3.1b	phos-unsp	243	243	0.997	F,M	A0A095AV19	A0A095AV19_SCHHA	Uncharacterized protein
comp1318_seq0	netphos-3.1b	phos-unsp	253	253	0.996	F,M	C1LIE7	C1LIE7_SCHJA	Pyruvate dehydrogenase E1 component subunit beta (EC 1.2.4.1)
comp1318_seq1	netphos-3.1b	phos-unsp	343	343	0.996	F,M	C1LIE7	C1LIE7_SCHJA	Pyruvate dehydrogenase E1 component subunit beta (EC 1.2.4.1)
comp132_seq1	netphos-3.1b	phos-unsp	64	64	0.996	F,M	O01372	O01372_SCHJA	22.6kDa membrane-associated antigen (Tegument antigen (I(H)A)) (Tegument membrane-associated antigen)
comp13209_seq1	netphos-3.1b	phos-unsp	90	90	0.998	F,M	A0A094ZWE7	A0A094ZWE7_SCHHA	Dual 3',5'-cyclic-AMP and-GMP phosphodiesterase 11 (Fragment)
comp1321_seq0	netphos-3.1b	phos-unsp	205	205	0.997	F,M	Q5C525	Q5C525_SCHJA	SJCHGC04867 protein (Fragment)
comp1321_seq1	netphos-3.1b	phos-unsp	205	205	0.997	F,M	Q5C525	Q5C525_SCHJA	SJCHGC04867 protein (Fragment)
comp1322_seq0	netphos-3.1b	phos-unsp	474	474	0.991	F,M	A0A095A2F7	A0A095A2F7_SCHHA	Phosphoglucomutase-1
comp1322_seq1	netphos-3.1b	phos-unsp	474	474	0.991	F,M	A0A095A2F7	A0A095A2F7_SCHHA	Phosphoglucomutase-1
comp1322_seq2	netphos-3.1b	phos-unsp	474	474	0.991	F,M	A0A095A2F7	A0A095A2F7_SCHHA	Phosphoglucomutase-1
comp1322_seq3	netphos-3.1b	phos-unsp	220	220	0.998	F,M	A0A183QUV0	A0A183QUV0_9TREM	Uncharacterized protein
comp1323_seq1	netphos-3.1b	phos-unsp	23	23	0.998	F,M	C1L4P6	C1L4P6_SCHJA	Splicing factor, arginine/serine-rich 7
comp1324_seq0	netphos-3.1b	phos-unsp	183	183	0.996	F,M	A0A183WCZ0	A0A183WCZ0_TRIRE	Uncharacterized protein
comp1324_seq1	netphos-3.1b	phos-unsp	172	172	0.996	F,M	A0A183WCZ0	A0A183WCZ0_TRIRE	Uncharacterized protein
comp1325_seq0	netphos-3.1b	phos-unsp	166	166	0.996	F,M	A0A183P0M4	A0A183P0M4_9TREM	Uncharacterized protein
comp1325_seq1	netphos-3.1b	phos-unsp	276	276	0.996	F,M	A0A075ADT6	A0A075ADT6_9TREM	Uncharacterized protein
comp1325_seq2	netphos-3.1b	phos-unsp	124	124	0.996	F,M	A0A183P0M4	A0A183P0M4_9TREM	Uncharacterized protein
comp1325_seq3	netphos-3.1b	phos-unsp	135	135	0.996	F,M	A0A183P0M4	A0A183P0M4_9TREM	Uncharacterized protein
comp132519_seq0	netphos-3.1b	phos-unsp	56	56	0.996	F,M	#N/A	#N/A	#N/A
comp13259_seq0	netphos-3.1b	phos-unsp	525	525	0.998	F,M	A0A095AJC8	A0A095AJC8_SCHHA	X-ray radiation resistance-associated protein 1
comp13259_seq1	netphos-3.1b	phos-unsp	430	430	0.998	M	A0A095AJC8	A0A095AJC8_SCHHA	X-ray radiation resistance-associated protein 1
comp13259_seq2	netphos-3.1b	phos-unsp	412	412	0.998	F,M	A0A095AJC8	A0A095AJC8_SCHHA	X-ray radiation resistance-associated protein 1
comp1326_seq0	netphos-3.1b	phos-unsp	465	465	0.997	F,M	C1LK88	C1LK88_SCHJA	GTPase-activating protein ZNF289
comp13260_seq0	netphos-3.1b	phos-unsp	64	64	0.996	F,M	Q5DAW4	Q5DAW4_SCHJA	SJCHGC05505 protein (Fragment)
comp1327_seq0	netphos-3.1b	phos-unsp	317	317	0.998	F,M	C1LF24	C1LF24_SCHJA	LIM domain-containing protein
comp13270_seq0	netphos-3.1b	phos-unsp	541	541	0.998	F,M	G4VJB9	G4VJB9_SCHMA	Putative ceramide glucosyltransferase (EC 2.4.1.80)
comp13270_seq3	netphos-3.1b	phos-unsp	527	527	0.998	F,M	G4VJB9	G4VJB9_SCHMA	Putative ceramide glucosyltransferase (EC 2.4.1.80)
comp13271_seq0	netphos-3.1b	phos-unsp	288	288	0.998	F,M	A0A183K1D1	A0A183K1D1_9TREM	Uncharacterized protein
comp1328_seq0	netphos-3.1b	phos-unsp	1131	1131	0.996	F,M	G4VIC6	G4VIC6_SCHMA	Putative multidrug resistance protein 1, 2, 3 (P glycoprotein 1, 2, 3) (EC 3.6.3.44)
comp1328_seq1	netphos-3.1b	phos-unsp	20	20	0.998	F,M	C1LJQ9	C1LJQ9_SCHJA	Putative RNA-binding protein 15B
comp1328_seq2	netphos-3.1b	phos-unsp	20	20	0.998	F,M	C1LJQ9	C1LJQ9_SCHJA	Putative RNA-binding protein 15B
comp1328_seq3	netphos-3.1b	phos-unsp	20	20	0.998	#N/A	C1LJQ9	C1LJQ9_SCHJA	Putative RNA-binding protein 15B
comp1328_seq4	netphos-3.1b	phos-unsp	94	94	0.998	#N/A	C1LJQ9	C1LJQ9_SCHJA	Putative RNA-binding protein 15B
comp132842_seq0	netphos-3.1b	phos-unsp	27	27	0.994	F,M	#N/A	#N/A	#N/A
comp1329_seq0	netphos-3.1b	phos-unsp	18	18	0.993	F,M	A0A183VKA5	A0A183VKA5_TRIRE	Uncharacterized protein
comp1329_seq1	netphos-3.1b	phos-unsp	77	77	0.998	F,M	C1LIY0	C1LIY0_SCHJA	60S ribosomal protein L7
comp133_seq0	netphos-3.1b	phos-unsp	10	10	0.994	F,M	Q5DDJ0	Q5DDJ0_SCHJA	Ribosomal protein S10 (SJCHGC09089 protein)
comp1330_seq0	netphos-3.1b	phos-unsp	216	216	0.998	F,M	C1L4F9	C1L4F9_SCHJA	Tetraspanin
comp1331_seq1	netphos-3.1b	phos-unsp	55	55	0.997	F,M	Q1A7N0	Q1A7N0_SCHJA	Adenosine deaminase (EC 3.5.4.4)
comp1331_seq2	netphos-3.1b	phos-unsp	9	9	0.998	F,M	A0A183JX00	A0A183JX00_9TREM	Uncharacterized protein
comp13313_seq0	netphos-3.1b	phos-unsp	132	132	0.997	F,M	A0A183MIM3	A0A183MIM3_9TREM	Uncharacterized protein
comp13313_seq1	netphos-3.1b	phos-unsp	84	84	0.992	F,M	C7TYU9	C7TYU9_SCHJA	Uncharacterized protein
comp13318_seq1	netphos-3.1b	phos-unsp	20	20	0.993	F,M	C1L6H3	C1L6H3_SCHJA	Tryptophanyl-tRNA synthetase (EC 6.1.1.2)
comp1332_seq0	netphos-3.1b	phos-unsp	585	585	0.998	F,M	A0A094ZJG0	A0A094ZJG0_SCHHA	Microtubule-associated protein futsch
comp133218_seq0	netphos-3.1b	phos-unsp	18	18	0.996	F,M	A0A183AAH3	A0A183AAH3_9TREM	Carbonic anhydrase (EC 4.2.1.1) (Carbonate dehydratase)
comp133242_seq0	netphos-3.1b	phos-unsp	101	101	0.998	F,M	#N/A	#N/A	#N/A
comp133250_seq0	netphos-3.1b	phos-unsp	35	35	0.996	M	A0A095CA51	A0A095CA51_SCHHA	Putative phosphoglycerate mutase
comp13326_seq0	netphos-3.1b	phos-unsp	258	258	0.997	F,M	C1LFR5	C1LFR5_SCHJA	Uncharacterized protein
comp13326_seq2	netphos-3.1b	phos-unsp	258	258	0.997	F,M	C1LFR5	C1LFR5_SCHJA	Uncharacterized protein
comp13326_seq3	netphos-3.1b	phos-unsp	265	265	0.995	F,M	C1LFR5	C1LFR5_SCHJA	Uncharacterized protein
comp1333_seq1	netphos-3.1b	phos-unsp	83	83	0.991	F,M	Q5DE17	Q5DE17_SCHJA	SJCHGC02093 protein
comp13337_seq0	netphos-3.1b	phos-unsp	503	503	0.998	F,M	G4V919	G4V919_SCHMA	Uncharacterized protein
comp133386_seq0	netphos-3.1b	phos-unsp	74	74	0.992	F,M	#N/A	#N/A	#N/A
comp1334_seq3	netphos-3.1b	phos-unsp	564	564	0.996	F,M	A0A095AM30	A0A095AM30_SCHHA	YTH domain family protein 1 (Fragment)
comp13347_seq0	netphos-3.1b	phos-unsp	7	7	0.995	M	A0A183PBI8	A0A183PBI8_9TREM	Uncharacterized protein
comp1335_seq0	netphos-3.1b	phos-unsp	60	60	0.998	F,M	Q5D9P3	Q5D9P3_SCHJA	Calcyphosin-like protein (SJCHGC06212 protein)
comp1335_seq1	netphos-3.1b	phos-unsp	60	60	0.998	F,M	Q5D9P3	Q5D9P3_SCHJA	Calcyphosin-like protein (SJCHGC06212 protein)
comp13354_seq0	netphos-3.1b	phos-unsp	90	90	0.996	F,M	A0A183MYC0	A0A183MYC0_9TREM	Uncharacterized protein
comp1336_seq0	netphos-3.1b	phos-unsp	54	54	0.993	F,M	Q86FH2	Q86FH2_SCHJA	Putative translocase of the inner mitochondrial membrane 14 isoform d (SJCHGC00581 protein)
comp1336_seq1	netphos-3.1b	phos-unsp	57	57	0.993	F,M	Q86FH2	Q86FH2_SCHJA	Putative translocase of the inner mitochondrial membrane 14 isoform d (SJCHGC00581 protein)
comp133627_seq0	netphos-3.1b	phos-unsp	89	89	0.992	M	#N/A	#N/A	#N/A
comp13369_seq0	netphos-3.1b	phos-unsp	195	195	0.997	F,M	A0A094ZTT9	A0A094ZTT9_SCHHA	SKI family transcriptional corepressor 2
comp1337_seq0	netphos-3.1b	phos-unsp	200	200	0.997	F,M	Q5DH75	Q5DH75_SCHJA	Clathrin light chain
comp13372_seq1	netphos-3.1b	phos-unsp	117	117	0.995	F,M	G4VTA2	G4VTA2_SCHMA	Putative dna double-strand break repair rad50 ATPase
comp13376_seq1	netphos-3.1b	phos-unsp	123	123	0.991	F,M	A0A183NUD0	A0A183NUD0_9TREM	Uncharacterized protein
comp13376_seq2	netphos-3.1b	phos-unsp	33	33	0.995	F,M	A0A094ZNY5	A0A094ZNY5_SCHHA	Tyrosine-protein kinase RYK
comp13377_seq1	netphos-3.1b	phos-unsp	251	251	0.998	F,M	A0A183NZR0	A0A183NZR0_9TREM	Uncharacterized protein
comp13377_seq2	netphos-3.1b	phos-unsp	149	149	0.998	F,M	A0A183RC35	A0A183RC35_9TREM	Uncharacterized protein
comp13385_seq1	netphos-3.1b	phos-unsp	398	398	0.995	F,M	A0A183R541	A0A183R541_9TREM	Uncharacterized protein
comp1339_seq0	netphos-3.1b	phos-unsp	39	39	0.995	F,M	A0A183RFQ0	A0A183RFQ0_9TREM	Uncharacterized protein
comp1339_seq1	netphos-3.1b	phos-unsp	39	39	0.995	M	A0A183RFQ0	A0A183RFQ0_9TREM	Uncharacterized protein
comp1339_seq2	netphos-3.1b	phos-unsp	39	39	0.995	F,M	A0A183RFQ0	A0A183RFQ0_9TREM	Uncharacterized protein
comp13394_seq2	netphos-3.1b	phos-unsp	276	276	0.997	F,M	A0A094ZQE0	A0A094ZQE0_SCHHA	Epidermal growth factor receptor
comp134_seq0	netphos-3.1b	phos-unsp	55	55	0.997	F,M	C1LT62	C1LT62_SCHJA	Putative 40S ribosomal protein S9
comp13404_seq0	netphos-3.1b	phos-unsp	427	427	0.995	F,M	G4VR06	G4VR06_SCHMA	Uncharacterized protein
comp13404_seq2	netphos-3.1b	phos-unsp	427	427	0.995	F,M	G4VR06	G4VR06_SCHMA	Uncharacterized protein
comp13404_seq3	netphos-3.1b	phos-unsp	73	73	0.995	F,M	G4VR06	G4VR06_SCHMA	Uncharacterized protein
comp13404_seq5	netphos-3.1b	phos-unsp	73	73	0.995	M	G4VR06	G4VR06_SCHMA	Uncharacterized protein
comp13405_seq0	netphos-3.1b	phos-unsp	166	166	0.997	F,M	A0A183QMA0	A0A183QMA0_9TREM	Uncharacterized protein
comp13416_seq0	netphos-3.1b	phos-unsp	378	378	0.991	F,M	A0A183W5E3	A0A183W5E3_TRIRE	Uncharacterized protein
comp13416_seq1	netphos-3.1b	phos-unsp	387	387	0.991	M	A0A183W5E3	A0A183W5E3_TRIRE	Uncharacterized protein
comp1342_seq0	netphos-3.1b	phos-unsp	397	397	0.998	F,M	Q5DF74	Q5DF74_SCHJA	SJCHGC06456 protein
comp13420_seq0	netphos-3.1b	phos-unsp	171	171	0.997	M	A0A183NTA0	A0A183NTA0_9TREM	Uncharacterized protein
comp1343_seq0	netphos-3.1b	phos-unsp	276	276	0.998	F,M	C1L586	C1L586_SCHJA	Serine-threonine kinase receptor-associated protein
comp1343_seq1	netphos-3.1b	phos-unsp	153	153	0.998	F,M	C1L586	C1L586_SCHJA	Serine-threonine kinase receptor-associated protein
comp1343_seq2	netphos-3.1b	phos-unsp	287	287	0.998	F,M	C1L586	C1L586_SCHJA	Serine-threonine kinase receptor-associated protein
comp1343_seq3	netphos-3.1b	phos-unsp	153	153	0.998	#N/A	C1L586	C1L586_SCHJA	Serine-threonine kinase receptor-associated protein
comp1343_seq4	netphos-3.1b	phos-unsp	153	153	0.998	F,M	C1L586	C1L586_SCHJA	Serine-threonine kinase receptor-associated protein
comp1344_seq0	netphos-3.1b	phos-unsp	129	129	0.994	M	G4M189	G4M189_SCHMA	Malate dehydrogenase, putative
comp1344_seq1	netphos-3.1b	phos-unsp	264	264	0.996	M	Q86F54	Q86F54_SCHJA	SJCHGC02103 protein
comp1344_seq2	netphos-3.1b	phos-unsp	58	58	0.997	F,M	G4M189	G4M189_SCHMA	Malate dehydrogenase, putative
comp1344_seq3	netphos-3.1b	phos-unsp	185	185	0.996	F,M	Q86F54	Q86F54_SCHJA	SJCHGC02103 protein
comp13452_seq0	netphos-3.1b	phos-unsp	92	92	0.998	F,M	A0A183MDP8	A0A183MDP8_9TREM	Uncharacterized protein
comp13453_seq0	netphos-3.1b	phos-unsp	341	341	0.997	F,M	A0A183NRF4	A0A183NRF4_9TREM	Uncharacterized protein
comp13463_seq3	netphos-3.1b	phos-unsp	103	103	0.998	F,M	A0A183M9W8	A0A183M9W8_9TREM	Uncharacterized protein
comp1347_seq3	netphos-3.1b	phos-unsp	383	383	0.998	F,M	A0A094ZT84	A0A094ZT84_SCHHA	Ankyrin-3
comp134748_seq0	netphos-3.1b	phos-unsp	96	96	0.996	M	G4VE66	G4VE66_SCHMA	Putative paired box protein pax-3 and
comp13477_seq0	netphos-3.1b	phos-unsp	31	31	0.997	F,M	A0A094ZMX7	A0A094ZMX7_SCHHA	Uncharacterized protein
comp1348_seq0	netphos-3.1b	phos-unsp	218	218	0.997	F,M	Q5DD35	Q5DD35_SCHJA	SJCHGC09241 protein
comp13487_seq0	netphos-3.1b	phos-unsp	87	87	0.995	F,M	A0A094ZU83	A0A094ZU83_SCHHA	Uncharacterized protein (Fragment)
comp135_seq2	netphos-3.1b	phos-unsp	38	38	0.995	F,M	C1L5W0	C1L5W0_SCHJA	Zinc finger, C2H2-type domain-containing protein
comp1350_seq1	netphos-3.1b	phos-unsp	32	32	0.997	F,M	A0A183N2R8	A0A183N2R8_9TREM	Uncharacterized protein
comp1350_seq2	netphos-3.1b	phos-unsp	168	168	0.993	F,M	A0A183QV36	A0A183QV36_9TREM	Uncharacterized protein
comp1350_seq3	netphos-3.1b	phos-unsp	32	32	0.997	F,M	A0A183N2R8	A0A183N2R8_9TREM	Uncharacterized protein
comp13508_seq0	netphos-3.1b	phos-unsp	203	203	0.994	F,M	A0A094ZQT9	A0A094ZQT9_SCHHA	T-box transcription factor TBX20 (Fragment)
comp1351_seq0	netphos-3.1b	phos-unsp	652	652	0.994	F,M	C4Q7T4	C4Q7T4_SCHMA	Nuclear protein localization, putative
comp1351_seq1	netphos-3.1b	phos-unsp	591	591	0.994	F,M	C4Q7T4	C4Q7T4_SCHMA	Nuclear protein localization, putative
comp1352_seq0	netphos-3.1b	phos-unsp	305	305	0.996	F,M	G4LWS3	G4LWS3_SCHMA	Guanyl-nucleotide exchange factor, putative
comp1352_seq4	netphos-3.1b	phos-unsp	399	399	0.996	F,M	A0A095C2N7	A0A095C2N7_SCHHA	Cytohesin-2
comp13529_seq0	netphos-3.1b	phos-unsp	187	187	0.991	F,M	A0A095AUN6	A0A095AUN6_SCHHA	Uncharacterized protein
comp1353_seq0	netphos-3.1b	phos-unsp	322	322	0.997	F,M	A0A094ZE71	A0A094ZE71_SCHHA	Serine/threonine-protein phosphatase (EC 3.1.3.16)
comp13531_seq1	netphos-3.1b	phos-unsp	63	63	0.992	F,M	A0A183RTN2	A0A183RTN2_9TREM	Uncharacterized protein
comp1354_seq6	netphos-3.1b	phos-unsp	287	287	0.996	F,M	G4VTK3	G4VTK3_SCHMA	Uncharacterized protein
comp1354_seq7	netphos-3.1b	phos-unsp	143	143	0.997	F,M	G4VTK3	G4VTK3_SCHMA	Uncharacterized protein
comp13548_seq0	netphos-3.1b	phos-unsp	7	7	0.995	F,M	A0A094ZHD4	A0A094ZHD4_SCHHA	Band 7 protein
comp1355_seq1	netphos-3.1b	phos-unsp	198	198	0.995	F,M	Q5BZ69	Q5BZ69_SCHJA	SJCHGC05680 protein (Fragment)
comp13550_seq0	netphos-3.1b	phos-unsp	143	143	0.998	F,M	A0A183PD95	A0A183PD95_9TREM	Uncharacterized protein
comp13553_seq0	netphos-3.1b	phos-unsp	555	555	0.998	F,M	G4VA40	G4VA40_SCHMA	Calcium-activated potassium channel
comp13553_seq1	netphos-3.1b	phos-unsp	263	263	0.998	M	G4VA40	G4VA40_SCHMA	Calcium-activated potassium channel
comp1356_seq2	netphos-3.1b	phos-unsp	82	82	0.994	F,M	G4VK19	G4VK19_SCHMA	Uncharacterized protein
comp135649_seq0	netphos-3.1b	phos-unsp	121	121	0.996	F,M	#N/A	#N/A	#N/A
comp1357_seq0	netphos-3.1b	phos-unsp	314	314	0.998	F,M	A0A095ALE3	A0A095ALE3_SCHHA	Sister chromatid cohesion protein PDS5 B-B
comp1357_seq1	netphos-3.1b	phos-unsp	21	21	0.998	F,M	A0A095ALE3	A0A095ALE3_SCHHA	Sister chromatid cohesion protein PDS5 B-B
comp1357_seq3	netphos-3.1b	phos-unsp	731	731	0.998	F,M	A0A095ALE3	A0A095ALE3_SCHHA	Sister chromatid cohesion protein PDS5 B-B
comp13597_seq0	netphos-3.1b	phos-unsp	17	17	0.997	F,M	A0A183JGJ9	A0A183JGJ9_9TREM	Histone-lysine N-methyltransferase, H3 lysine-79 specific (EC 2.1.1.43) (Histone H3-K79 methyltransferase)
comp13597_seq1	netphos-3.1b	phos-unsp	306	306	0.998	F,M	G4VM17	G4VM17_SCHMA	Histone-lysine N-methyltransferase, H3 lysine-79 specific (EC 2.1.1.43) (Histone H3-K79 methyltransferase)
comp136_seq0	netphos-3.1b	phos-unsp	171	171	0.992	F,M	Q5DC26	Q5DC26_SCHJA	ADP-ribosylation factor 3 (SJCHGC02557 protein)
comp1360_seq0	netphos-3.1b	phos-unsp	509	509	0.998	F,M	A0A183LND0	A0A183LND0_9TREM	Uncharacterized protein
comp1360_seq2	netphos-3.1b	phos-unsp	509	509	0.998	F,M	A0A183LND0	A0A183LND0_9TREM	Uncharacterized protein
comp13605_seq0	netphos-3.1b	phos-unsp	127	127	0.992	F,M	A0A183MTA1	A0A183MTA1_9TREM	Uncharacterized protein
comp13605_seq2	netphos-3.1b	phos-unsp	145	145	0.997	F,M	A0A183MTA1	A0A183MTA1_9TREM	Uncharacterized protein
comp13612_seq0	netphos-3.1b	phos-unsp	350	350	0.994	F,M	A0A094ZHP0	A0A094ZHP0_SCHHA	F-box only protein 47
comp13612_seq1	netphos-3.1b	phos-unsp	360	360	0.994	F,M	A0A094ZHP0	A0A094ZHP0_SCHHA	F-box only protein 47
comp1362_seq0	netphos-3.1b	phos-unsp	196	196	0.998	F,M	A0A183K7P0	A0A183K7P0_9TREM	Uncharacterized protein
comp1362_seq1	netphos-3.1b	phos-unsp	196	196	0.998	F,M	A0A183K7P0	A0A183K7P0_9TREM	Uncharacterized protein
comp1362_seq2	netphos-3.1b	phos-unsp	82	82	0.998	F,M	A0A183K7P0	A0A183K7P0_9TREM	Uncharacterized protein
comp1362_seq4	netphos-3.1b	phos-unsp	89	89	0.996	#N/A	C1LI03	C1LI03_SCHJA	Brix domain-containing protein 1
comp13624_seq1	netphos-3.1b	phos-unsp	452	452	0.997	F,M	A0A183MED8	A0A183MED8_9TREM	Uncharacterized protein
comp13624_seq2	netphos-3.1b	phos-unsp	316	316	0.997	F,M	G4LZ32	G4LZ32_SCHMA	Normocyte binding protein 2a, putative
comp1363_seq0	netphos-3.1b	phos-unsp	938	938	0.995	F,M	Q95WT4	Q95WT4_SCHMA	Sodium/potassium-transporting ATPase subunit alpha (EC 3.6.3.-)
comp13630_seq1	netphos-3.1b	phos-unsp	87	87	0.997	F,M	G4VH07	G4VH07_SCHMA	Glutamine-dependent NAD(+) synthetase (EC 6.3.5.1) (NAD(+) synthase [glutamine-hydrolyzing])
comp13631_seq0	netphos-3.1b	phos-unsp	207	207	0.996	F,M	A0A183JDK1	A0A183JDK1_9TREM	Uncharacterized protein
comp13631_seq1	netphos-3.1b	phos-unsp	575	575	0.997	F,M	A0A094ZZZ6	A0A094ZZZ6_SCHHA	Uncharacterized protein
comp13632_seq0	netphos-3.1b	phos-unsp	1068	1068	0.998	F,M	G4VSN1	G4VSN1_SCHMA	Uncharacterized protein
comp1364_seq1	netphos-3.1b	phos-unsp	129	129	0.998	F,M	C1LK24	C1LK24_SCHJA	Transcription initiation factor TFIID subunit 3
comp1365_seq0	netphos-3.1b	phos-unsp	41	41	0.992	F,M	C1LHB8	C1LHB8_SCHJA	GDP-fucose transporter
comp1365_seq1	netphos-3.1b	phos-unsp	104	104	0.991	F,M	C1LHB8	C1LHB8_SCHJA	GDP-fucose transporter
comp1365_seq4	netphos-3.1b	phos-unsp	140	140	0.992	F,M	E2EAJ0	E2EAJ0_SCHMA	GDP-L-fucose transporter
comp1365_seq5	netphos-3.1b	phos-unsp	41	41	0.992	M	C1LHB8	C1LHB8_SCHJA	GDP-fucose transporter
comp13651_seq0	netphos-3.1b	phos-unsp	17	17	0.992	M	A0A183S6N5	A0A183S6N5_9TREM	Uncharacterized protein
comp136547_seq0	netphos-3.1b	phos-unsp	115	115	0.997	F,M	G7YIS5	G7YIS5_CLOSI	Homeotic protein labial (Fragment)
comp13655_seq0	netphos-3.1b	phos-unsp	228	228	0.997	F,M	A0A094ZYG0	A0A094ZYG0_SCHHA	Protein broad-minded
comp1366_seq0	netphos-3.1b	phos-unsp	16	16	0.991	F,M	A0A183LQ23	A0A183LQ23_9TREM	Uncharacterized protein
comp1366_seq1	netphos-3.1b	phos-unsp	311	311	0.996	F,M	A0A183AMY1	A0A183AMY1_9TREM	Uncharacterized protein
comp13660_seq0	netphos-3.1b	phos-unsp	242	242	0.996	F,M	C1LHA1	C1LHA1_SCHJA	Glutamine synthase (EC 6.3.1.2)
comp13660_seq1	netphos-3.1b	phos-unsp	250	250	0.996	F,M	C1LHA1	C1LHA1_SCHJA	Glutamine synthase (EC 6.3.1.2)
comp13660_seq2	netphos-3.1b	phos-unsp	254	254	0.996	F,M	C1LHA1	C1LHA1_SCHJA	Glutamine synthase (EC 6.3.1.2)
comp1367_seq1	netphos-3.1b	phos-unsp	416	416	0.998	F,M	G4VT51	G4VT51_SCHMA	Putative rho/rac guanine nucleotide exchange factor
comp13673_seq0	netphos-3.1b	phos-unsp	95	95	0.998	F,M	A0A183N6J8	A0A183N6J8_9TREM	Uncharacterized protein
comp13679_seq0	netphos-3.1b	phos-unsp	609	609	0.997	F,M	A0A094ZQG0	A0A094ZQG0_SCHHA	Uncharacterized protein (Fragment)
comp13679_seq1	netphos-3.1b	phos-unsp	134	134	0.995	M	G4M1G0	G4M1G0_SCHMA	Uncharacterized protein
comp13679_seq2	netphos-3.1b	phos-unsp	134	134	0.995	F,M	G4M1G0	G4M1G0_SCHMA	Uncharacterized protein
comp13679_seq3	netphos-3.1b	phos-unsp	134	134	0.995	M	G4M1G0	G4M1G0_SCHMA	Uncharacterized protein
comp13679_seq4	netphos-3.1b	phos-unsp	134	134	0.995	F,M	G4M1G0	G4M1G0_SCHMA	Uncharacterized protein
comp13680_seq0	netphos-3.1b	phos-unsp	87	87	0.995	F,M	A0A094ZEC1	A0A094ZEC1_SCHHA	Uncharacterized protein
comp13689_seq0	netphos-3.1b	phos-unsp	26	26	0.991	F,M	A0A183LB05	A0A183LB05_9TREM	Uncharacterized protein
comp1369_seq0	netphos-3.1b	phos-unsp	22	22	0.997	F,M	Q8MWP9	Q8MWP9_SCHJA	Polyprotein (Fragment)
comp1369_seq2	netphos-3.1b	phos-unsp	210	210	0.997	F,M	G4V5Y4	G4V5Y4_SCHMA	Uncharacterized protein
comp136910_seq0	netphos-3.1b	phos-unsp	117	117	0.993	M	A0A183W3R4	A0A183W3R4_TRIRE	Uncharacterized protein
comp13695_seq0	netphos-3.1b	phos-unsp	100	100	0.996	F,M	A0A183QM37	A0A183QM37_9TREM	Uncharacterized protein
comp13697_seq0	netphos-3.1b	phos-unsp	523	523	0.997	F,M	A0A183LJV7	A0A183LJV7_9TREM	Uncharacterized protein
comp13697_seq1	netphos-3.1b	phos-unsp	543	543	0.997	M	A0A183LJV7	A0A183LJV7_9TREM	Uncharacterized protein
comp137_seq1	netphos-3.1b	phos-unsp	220	220	0.998	F,M	B3W666	B3W666_SCHJA	Tropomyosin
comp1370_seq0	netphos-3.1b	phos-unsp	1284	1284	0.998	F,M	A0A094ZZ43	A0A094ZZ43_SCHHA	Protein NRDE2-like protein
comp1370_seq1	netphos-3.1b	phos-unsp	168	168	0.997	F,M	A0A183PKJ3	A0A183PKJ3_9TREM	Uncharacterized protein
comp1370_seq2	netphos-3.1b	phos-unsp	101	101	0.995	F,M	Q5DHI1	Q5DHI1_SCHJA	SJCHGC05627 protein
comp13706_seq0	netphos-3.1b	phos-unsp	202	202	0.997	F,M	G4LUW1	G4LUW1_SCHMA	Uncharacterized protein
comp13706_seq1	netphos-3.1b	phos-unsp	202	202	0.997	M	G4LUW1	G4LUW1_SCHMA	Uncharacterized protein
comp137162_seq0	netphos-3.1b	phos-unsp	147	147	0.997	F,M	A0A183LGQ3	A0A183LGQ3_9TREM	Uncharacterized protein
comp13719_seq0	netphos-3.1b	phos-unsp	18	18	0.991	F,M	A0A094ZER5	A0A094ZER5_SCHHA	Nuclear hormone receptor family member nhr-25 (Fragment)
comp1373_seq0	netphos-3.1b	phos-unsp	163	163	0.995	F,M	Q5DCF2	Q5DCF2_SCHJA	SEC22 vesicle trafficking protein homolog B, b (SJCHGC05683 protein)
comp1373_seq1	netphos-3.1b	phos-unsp	163	163	0.995	F,M	Q5DCF2	Q5DCF2_SCHJA	SEC22 vesicle trafficking protein homolog B, b (SJCHGC05683 protein)
comp13732_seq0	netphos-3.1b	phos-unsp	34	34	0.995	M	A0A183QQ76	A0A183QQ76_9TREM	Uncharacterized protein
comp13732_seq1	netphos-3.1b	phos-unsp	127	127	0.996	M	C1LJS9	C1LJS9_SCHJA	Endothelin-converting enzyme
comp13746_seq0	netphos-3.1b	phos-unsp	10	10	0.993	F,M	#N/A	#N/A	#N/A
comp1375_seq0	netphos-3.1b	phos-unsp	183	183	0.998	F,M	Q5DFL7	Q5DFL7_SCHJA	Uncharacterized protein
comp13756_seq0	netphos-3.1b	phos-unsp	11	11	0.998	F,M	A0A095AZC5	A0A095AZC5_SCHHA	Meiosis-specific with OB domain-containing protein (Fragment)
comp13756_seq1	netphos-3.1b	phos-unsp	11	11	0.998	F,M	A0A095AZC5	A0A095AZC5_SCHHA	Meiosis-specific with OB domain-containing protein (Fragment)
comp13758_seq0	netphos-3.1b	phos-unsp	57	57	0.993	F,M	Q5C394	Q5C394_SCHJA	SJCHGC09145 protein (Fragment)
comp1376_seq0	netphos-3.1b	phos-unsp	368	368	0.998	F,M	C4QMR1	C4QMR1_SCHMA	tRNA-dihydrouridine synthase, putative
comp1376_seq2	netphos-3.1b	phos-unsp	128	128	0.997	F,M	C4QMR1	C4QMR1_SCHMA	tRNA-dihydrouridine synthase, putative
comp1376_seq3	netphos-3.1b	phos-unsp	128	128	0.997	F,M	C4QMR1	C4QMR1_SCHMA	tRNA-dihydrouridine synthase, putative
comp1376_seq4	netphos-3.1b	phos-unsp	128	128	0.997	F,M	C4QMR1	C4QMR1_SCHMA	tRNA-dihydrouridine synthase, putative
comp13764_seq0	netphos-3.1b	phos-unsp	133	133	0.993	F,M	A0A183VSW3	A0A183VSW3_TRIRE	Uncharacterized protein
comp137641_seq0	netphos-3.1b	phos-unsp	66	66	0.995	F,M	A0A1S8WGM5	A0A1S8WGM5_9TREM	DEAD/DEAH box helicase (Fragment)
comp13768_seq0	netphos-3.1b	phos-unsp	213	213	0.994	F,M	#N/A	#N/A	#N/A
comp1377_seq0	netphos-3.1b	phos-unsp	355	355	0.997	F,M	A0A095BXL6	A0A095BXL6_SCHHA	Histone-binding protein RBBP4
comp13773_seq0	netphos-3.1b	phos-unsp	48	48	0.997	F,M	A0A183N5Y1	A0A183N5Y1_9TREM	Uncharacterized protein
comp13776_seq0	netphos-3.1b	phos-unsp	57	57	0.996	F,M	A0A183RGV1	A0A183RGV1_9TREM	Uncharacterized protein
comp13779_seq0	netphos-3.1b	phos-unsp	47	47	0.995	M	C7C208	C7C208_SCHJA	Endonuclease-reverse transcriptase
comp1378_seq0	netphos-3.1b	phos-unsp	407	407	0.998	F,M	Q5DBC6	Q5DBC6_SCHJA	SJCHGC09313 protein
comp1378_seq1	netphos-3.1b	phos-unsp	210	210	0.998	M	Q5DBC6	Q5DBC6_SCHJA	SJCHGC09313 protein
comp137855_seq0	netphos-3.1b	phos-unsp	13	13	0.994	M	C1LB38	C1LB38_SCHJA	Tyrosine 3-monooxygenase/tryptophan 5-monooxygenase activation protein, beta polypeptide
comp13788_seq0	netphos-3.1b	phos-unsp	266	266	0.997	F,M	Q5BYD5	Q5BYD5_SCHJA	SJCHGC01963 protein (Fragment)
comp13788_seq1	netphos-3.1b	phos-unsp	108	108	0.997	F,M	Q5D9J0	Q5D9J0_SCHJA	SJCHGC03180 protein
comp13788_seq2	netphos-3.1b	phos-unsp	108	108	0.997	F,M	Q5D9J0	Q5D9J0_SCHJA	SJCHGC03180 protein
comp13788_seq3	netphos-3.1b	phos-unsp	196	196	0.997	F,M	C1LMT4	C1LMT4_SCHJA	Uncharacterized protein
comp1379_seq0	netphos-3.1b	phos-unsp	230	230	0.997	F,M	G7YU66	G7YU66_CLOSI	Vigilin
comp1379_seq1	netphos-3.1b	phos-unsp	76	76	0.995	F,M	Q5C1F5	Q5C1F5_SCHJA	SJCHGC07050 protein (Fragment)
comp1379_seq2	netphos-3.1b	phos-unsp	490	490	0.996	F,M	G7YU66	G7YU66_CLOSI	Vigilin
comp1379_seq3	netphos-3.1b	phos-unsp	490	490	0.996	M	G7YU66	G7YU66_CLOSI	Vigilin
comp138_seq0	netphos-3.1b	phos-unsp	215	215	0.996	F,M	Q5C0Q8	Q5C0Q8_SCHJA	SJCHGC08958 protein (Fragment)
comp138_seq1	netphos-3.1b	phos-unsp	215	215	0.996	F,M	Q5C0Q8	Q5C0Q8_SCHJA	SJCHGC08958 protein (Fragment)
comp138_seq10	netphos-3.1b	phos-unsp	215	215	0.996	F,M	Q5C0Q8	Q5C0Q8_SCHJA	SJCHGC08958 protein (Fragment)
comp138_seq11	netphos-3.1b	phos-unsp	215	215	0.996	F,M	Q5C0Q8	Q5C0Q8_SCHJA	SJCHGC08958 protein (Fragment)
comp138_seq2	netphos-3.1b	phos-unsp	215	215	0.996	F,M	Q5C0Q8	Q5C0Q8_SCHJA	SJCHGC08958 protein (Fragment)
comp138_seq3	netphos-3.1b	phos-unsp	215	215	0.996	F,M	Q5C0Q8	Q5C0Q8_SCHJA	SJCHGC08958 protein (Fragment)
comp138_seq4	netphos-3.1b	phos-unsp	215	215	0.996	M	Q5C0Q8	Q5C0Q8_SCHJA	SJCHGC08958 protein (Fragment)
comp138_seq5	netphos-3.1b	phos-unsp	215	215	0.996	F,M	Q5C0Q8	Q5C0Q8_SCHJA	SJCHGC08958 protein (Fragment)
comp138_seq6	netphos-3.1b	phos-unsp	215	215	0.996	M	Q5C0Q8	Q5C0Q8_SCHJA	SJCHGC08958 protein (Fragment)
comp138_seq7	netphos-3.1b	phos-unsp	215	215	0.996	F,M	Q5C0Q8	Q5C0Q8_SCHJA	SJCHGC08958 protein (Fragment)
comp138_seq8	netphos-3.1b	phos-unsp	215	215	0.996	M	Q5C0Q8	Q5C0Q8_SCHJA	SJCHGC08958 protein (Fragment)
comp138_seq9	netphos-3.1b	phos-unsp	215	215	0.996	#N/A	Q5C0Q8	Q5C0Q8_SCHJA	SJCHGC08958 protein (Fragment)
comp13803_seq0	netphos-3.1b	phos-unsp	94	94	0.995	F,M	A0A183JF45	A0A183JF45_9TREM	Uncharacterized protein
comp13809_seq1	netphos-3.1b	phos-unsp	279	279	0.994	F,M	Q5C4T8	Q5C4T8_SCHJA	SJCHGC06595 protein (Fragment)
comp138130_seq0	netphos-3.1b	phos-unsp	216	216	0.994	F,M	G4VSN0	G4VSN0_SCHMA	Putative notum
comp1382_seq0	netphos-3.1b	phos-unsp	59	59	0.993	F,M	C1LI81	C1LI81_SCHJA	Transmembrane 9 superfamily member
comp1383_seq0	netphos-3.1b	phos-unsp	99	99	0.997	F,M	C1LEE6	C1LEE6_SCHJA	Putative GMP synthase (EC 6.3.5.2)
comp1385_seq0	netphos-3.1b	phos-unsp	311	311	0.997	F,M	A0A183LFF7	A0A183LFF7_9TREM	Uncharacterized protein
comp13858_seq0	netphos-3.1b	phos-unsp	361	361	0.996	M	A0A183MMZ1	A0A183MMZ1_9TREM	Uncharacterized protein
comp1386_seq0	netphos-3.1b	phos-unsp	262	262	0.997	F,M	A0A183MI57	A0A183MI57_9TREM	DNA-directed RNA polymerase subunit (EC 2.7.7.6)
comp1386_seq1	netphos-3.1b	phos-unsp	364	364	0.997	F,M	A0A183MI57	A0A183MI57_9TREM	DNA-directed RNA polymerase subunit (EC 2.7.7.6)
comp1386_seq5	netphos-3.1b	phos-unsp	131	131	0.997	F,M	A0A095C485	A0A095C485_SCHHA	Oxysterol-binding protein
comp1387_seq1	netphos-3.1b	phos-unsp	485	485	0.996	F,M	C1LH68	C1LH68_SCHJA	SKI interacting protein
comp1387_seq2	netphos-3.1b	phos-unsp	408	408	0.996	F,M	C1LH68	C1LH68_SCHJA	SKI interacting protein
comp13871_seq0	netphos-3.1b	phos-unsp	8	8	0.994	F,M	A0A183LR22	A0A183LR22_9TREM	Uncharacterized protein
comp13871_seq1	netphos-3.1b	phos-unsp	8	8	0.994	F,M	A0A183LR22	A0A183LR22_9TREM	Uncharacterized protein
comp13871_seq2	netphos-3.1b	phos-unsp	8	8	0.994	F,M	A0A183LR22	A0A183LR22_9TREM	Uncharacterized protein
comp1388_seq2	netphos-3.1b	phos-unsp	14	14	0.993	F,M	Q86EA8	Q86EA8_SCHJA	Clone ZZD612 mRNA sequence
comp1388_seq4	netphos-3.1b	phos-unsp	14	14	0.993	F,M	Q86EA8	Q86EA8_SCHJA	Clone ZZD612 mRNA sequence
comp13883_seq0	netphos-3.1b	phos-unsp	10	10	0.998	F,M	A0A095C3S9	A0A095C3S9_SCHHA	Uncharacterized protein
comp13885_seq0	netphos-3.1b	phos-unsp	482	482	0.998	F,M	A0A094ZHS2	A0A094ZHS2_SCHHA	Sodium/potassium/calcium exchanger 6, mitochondrial
comp13885_seq1	netphos-3.1b	phos-unsp	482	482	0.998	F,M	A0A094ZHS2	A0A094ZHS2_SCHHA	Sodium/potassium/calcium exchanger 6, mitochondrial
comp13885_seq2	netphos-3.1b	phos-unsp	482	482	0.998	M	A0A094ZHS2	A0A094ZHS2_SCHHA	Sodium/potassium/calcium exchanger 6, mitochondrial
comp13885_seq4	netphos-3.1b	phos-unsp	482	482	0.998	F,M	A0A094ZHS2	A0A094ZHS2_SCHHA	Sodium/potassium/calcium exchanger 6, mitochondrial
comp1389_seq0	netphos-3.1b	phos-unsp	691	691	0.997	F,M	A0A183LD98	A0A183LD98_9TREM	Uncharacterized protein
comp1389_seq1	netphos-3.1b	phos-unsp	139	139	0.996	F,M	C1LNG0	C1LNG0_SCHJA	6-phosphogluconate dehydrogenase, decarboxylating (EC 1.1.1.44)
comp1389_seq4	netphos-3.1b	phos-unsp	637	637	0.997	F,M	A0A183LD98	A0A183LD98_9TREM	Uncharacterized protein
comp13891_seq0	netphos-3.1b	phos-unsp	132	132	0.991	F,M	A0A183NBZ3	A0A183NBZ3_9TREM	Uncharacterized protein
comp139_seq0	netphos-3.1b	phos-unsp	138	138	0.994	F,M	C1L873	C1L873_SCHJA	Universal stress protein
comp139_seq1	netphos-3.1b	phos-unsp	138	138	0.994	F,M	C1L873	C1L873_SCHJA	Universal stress protein
comp139_seq2	netphos-3.1b	phos-unsp	10	10	0.998	F,M	G7YGQ5	G7YGQ5_CLOSI	Uncharacterized protein (Fragment)
comp1391_seq0	netphos-3.1b	phos-unsp	38	38	0.998	F,M	Q5DI59	Q5DI59_SCHJA	Protein FAM125B (SJCHGC02469 protein)
comp1392_seq0	netphos-3.1b	phos-unsp	70	70	0.995	F,M	Q5DHT7	Q5DHT7_SCHJA	SJCHGC02803 protein
comp13922_seq0	netphos-3.1b	phos-unsp	231	231	0.998	F,M	Q5DG29	Q5DG29_SCHJA	SJCHGC08982 protein
comp13924_seq0	netphos-3.1b	phos-unsp	108	108	0.995	F,M	A0A183PVM7	A0A183PVM7_9TREM	Uncharacterized protein
comp13924_seq1	netphos-3.1b	phos-unsp	176	176	0.995	F,M	G4LY25	G4LY25_SCHMA	Uncharacterized protein
comp1393_seq0	netphos-3.1b	phos-unsp	115	115	0.997	F,M	Q5DCA5	Q5DCA5_SCHJA	SJCHGC02678 protein
comp1393_seq1	netphos-3.1b	phos-unsp	47	47	0.997	F,M	Q5DCA5	Q5DCA5_SCHJA	SJCHGC02678 protein
comp1394_seq0	netphos-3.1b	phos-unsp	28	28	0.996	F,M	C1L4F5	C1L4F5_SCHJA	Putative Family with sequence similarity 98, member A
comp1394_seq1	netphos-3.1b	phos-unsp	137	137	0.996	F,M	C1L4F5	C1L4F5_SCHJA	Putative Family with sequence similarity 98, member A
comp1394_seq2	netphos-3.1b	phos-unsp	72	72	0.997	F,M	A0A183QU11	A0A183QU11_9TREM	Uncharacterized protein
comp13943_seq0	netphos-3.1b	phos-unsp	72	72	0.998	F,M	A0A094ZK02	A0A094ZK02_SCHHA	Uncharacterized protein
comp13943_seq2	netphos-3.1b	phos-unsp	72	72	0.998	F,M	G4LX17	G4LX17_SCHMA	Uncharacterized protein
comp1395_seq0	netphos-3.1b	phos-unsp	71	71	0.992	F,M	Q5DAY7	Q5DAY7_SCHJA	Clathrin light chain (Fragment)
comp1395_seq1	netphos-3.1b	phos-unsp	71	71	0.992	F,M	Q5DAY7	Q5DAY7_SCHJA	Clathrin light chain (Fragment)
comp13957_seq0	netphos-3.1b	phos-unsp	25	25	0.998	F,M	A0A183PHE0	A0A183PHE0_9TREM	Uncharacterized protein
comp13957_seq1	netphos-3.1b	phos-unsp	25	25	0.998	F,M	A0A183PHE0	A0A183PHE0_9TREM	Uncharacterized protein
comp13958_seq0	netphos-3.1b	phos-unsp	38	38	0.995	F,M	A0A183P6R8	A0A183P6R8_9TREM	Uncharacterized protein
comp13958_seq1	netphos-3.1b	phos-unsp	38	38	0.995	M	A0A183P6R8	A0A183P6R8_9TREM	Uncharacterized protein
comp13966_seq0	netphos-3.1b	phos-unsp	57	57	0.998	F,M	A0A183R5X6	A0A183R5X6_9TREM	Uncharacterized protein
comp13977_seq1	netphos-3.1b	phos-unsp	63	63	0.997	F,M	Q8MWP9	Q8MWP9_SCHJA	Polyprotein (Fragment)
comp13977_seq2	netphos-3.1b	phos-unsp	63	63	0.997	M	Q8MWP9	Q8MWP9_SCHJA	Polyprotein (Fragment)
comp13989_seq0	netphos-3.1b	phos-unsp	1106	1106	0.997	F,M	A0A183L956	A0A183L956_9TREM	Uncharacterized protein
comp13989_seq1	netphos-3.1b	phos-unsp	1088	1088	0.997	F,M	A0A183L956	A0A183L956_9TREM	Uncharacterized protein
comp139969_seq0	netphos-3.1b	phos-unsp	123	123	0.996	F,M	#N/A	#N/A	#N/A
comp13997_seq1	netphos-3.1b	phos-unsp	11	11	0.992	F,M	A0A183RHT2	A0A183RHT2_9TREM	Uncharacterized protein
comp140_seq0	netphos-3.1b	phos-unsp	169	169	0.995	F,M	Q5DH26	Q5DH26_SCHJA	60S ribosomal protein L18a
comp1400_seq0	netphos-3.1b	phos-unsp	110	110	0.995	F,M	A0A1S8X3I4	A0A1S8X3I4_9TREM	Cation-transporting ATPase (EC 3.6.3.-)
comp1400_seq1	netphos-3.1b	phos-unsp	651	651	0.998	F,M	G4VBM0	G4VBM0_SCHMA	Putative cation-transporting atpase worm
comp1401_seq0	netphos-3.1b	phos-unsp	85	85	0.997	F,M	G4VEJ8	G4VEJ8_SCHMA	Dihydroceramide desaturase (EC 3.4.24.81)
comp1401_seq1	netphos-3.1b	phos-unsp	176	176	0.995	F,M	A0A094ZL01	A0A094ZL01_SCHHA	ADAMTS-like protein 3
comp1401_seq2	netphos-3.1b	phos-unsp	176	176	0.995	F,M	A0A094ZL01	A0A094ZL01_SCHHA	ADAMTS-like protein 3
comp1401_seq5	netphos-3.1b	phos-unsp	176	176	0.995	#N/A	A0A094ZL01	A0A094ZL01_SCHHA	ADAMTS-like protein 3
comp14025_seq0	netphos-3.1b	phos-unsp	427	427	0.997	M	G4V6P5	G4V6P5_SCHMA	Uncharacterized protein
comp14025_seq2	netphos-3.1b	phos-unsp	338	338	0.996	F,M	A0A183LPH7	A0A183LPH7_9TREM	Uncharacterized protein
comp14025_seq3	netphos-3.1b	phos-unsp	49	49	0.996	F,M	A0A183NT70	A0A183NT70_9TREM	Uncharacterized protein
comp14028_seq0	netphos-3.1b	phos-unsp	469	469	0.998	F,M	A0A094ZID8	A0A094ZID8_SCHHA	Uncharacterized protein
comp14028_seq2	netphos-3.1b	phos-unsp	348	348	0.998	M	G4VPY1	G4VPY1_SCHMA	Uncharacterized protein
comp14029_seq0	netphos-3.1b	phos-unsp	39	39	0.991	M	#N/A	#N/A	#N/A
comp1403_seq0	netphos-3.1b	phos-unsp	95	95	0.996	F,M	A0A095CC61	A0A095CC61_SCHHA	Zinc finger protein 271
comp1404_seq1	netphos-3.1b	phos-unsp	166	166	0.997	F,M	Q5DC83	Q5DC83_SCHJA	SJCHGC00439 protein
comp1405_seq1	netphos-3.1b	phos-unsp	29	29	0.997	F,M	C1LD65	C1LD65_SCHJA	Cullin
comp14051_seq0	netphos-3.1b	phos-unsp	38	38	0.998	F,M	Q5BWV6	Q5BWV6_SCHJA	SJCHGC09373 protein (Fragment)
comp14051_seq1	netphos-3.1b	phos-unsp	38	38	0.998	M	Q5BWV6	Q5BWV6_SCHJA	SJCHGC09373 protein (Fragment)
comp14061_seq0	netphos-3.1b	phos-unsp	177	177	0.997	F,M	Q5DEK0	Q5DEK0_SCHJA	SJCHGC05741 protein
comp14067_seq0	netphos-3.1b	phos-unsp	445	445	0.997	F,M	G4VK75	G4VK75_SCHMA	Uncharacterized protein
comp14067_seq1	netphos-3.1b	phos-unsp	230	230	0.997	F,M	A0A094ZVQ2	A0A094ZVQ2_SCHHA	Uncharacterized protein
comp1407_seq0	netphos-3.1b	phos-unsp	178	178	0.996	F,M	A0A094ZDB6	A0A094ZDB6_SCHHA	Putative glycerol kinase 5
comp1407_seq1	netphos-3.1b	phos-unsp	178	178	0.996	F,M	A0A094ZDB6	A0A094ZDB6_SCHHA	Putative glycerol kinase 5
comp1407_seq2	netphos-3.1b	phos-unsp	572	572	0.996	F,M	A0A094ZDB6	A0A094ZDB6_SCHHA	Putative glycerol kinase 5
comp14079_seq0	netphos-3.1b	phos-unsp	495	495	0.998	F,M	A0A094ZWU0	A0A094ZWU0_SCHHA	Uncharacterized protein (Fragment)
comp1408_seq1	netphos-3.1b	phos-unsp	179	179	0.996	F,M	C1LF05	C1LF05_SCHJA	SWI/SNF related, matrix associated, actin dependent regulator of chromatin, subfamily b, member 1 (EC 3.4.24.-)
comp14085_seq0	netphos-3.1b	phos-unsp	24	24	0.998	M	#N/A	#N/A	#N/A
comp1409_seq0	netphos-3.1b	phos-unsp	23	23	0.996	F,M	A0A183R9Q6	A0A183R9Q6_9TREM	Uncharacterized protein
comp1409_seq1	netphos-3.1b	phos-unsp	121	121	0.995	F,M	A0A095ANW8	A0A095ANW8_SCHHA	Uncharacterized protein
comp141_seq0	netphos-3.1b	phos-unsp	100	100	0.997	F,M	A0A094ZNE5	A0A094ZNE5_SCHHA	Uncharacterized protein
comp141_seq1	netphos-3.1b	phos-unsp	271	271	0.995	F,M	G4VP10	G4VP10_SCHMA	alpha-1,2-Mannosidase (EC 3.2.1.-)
comp141_seq2	netphos-3.1b	phos-unsp	320	320	0.997	F,M	A0A183LJ31	A0A183LJ31_9TREM	Uncharacterized protein
comp141_seq3	netphos-3.1b	phos-unsp	320	320	0.997	F,M	A0A183LJ31	A0A183LJ31_9TREM	Uncharacterized protein
comp1410_seq0	netphos-3.1b	phos-unsp	195	195	0.998	F,M	A0A095ATE6	A0A095ATE6_SCHHA	F-actin-capping protein subunit beta
comp1410_seq1	netphos-3.1b	phos-unsp	195	195	0.998	F,M	A0A095ATE6	A0A095ATE6_SCHHA	F-actin-capping protein subunit beta
comp14100_seq1	netphos-3.1b	phos-unsp	48	48	0.997	F,M	A0A183W2U8	A0A183W2U8_TRIRE	Uncharacterized protein
comp14100_seq2	netphos-3.1b	phos-unsp	58	58	0.997	F,M	A0A183W2U8	A0A183W2U8_TRIRE	Uncharacterized protein
comp14101_seq0	netphos-3.1b	phos-unsp	735	735	0.998	F,M	A0A183N1E2	A0A183N1E2_9TREM	Uncharacterized protein
comp14110_seq0	netphos-3.1b	phos-unsp	124	124	0.993	F,M	A0A183JF21	A0A183JF21_9TREM	Uncharacterized protein
comp14110_seq1	netphos-3.1b	phos-unsp	131	131	0.993	F,M	A0A183JF21	A0A183JF21_9TREM	Uncharacterized protein
comp14113_seq0	netphos-3.1b	phos-unsp	40	40	0.996	F,M	Q86FJ2	Q86FJ2_SCHJA	Clone ZZD1464 mRNA sequence
comp14113_seq1	netphos-3.1b	phos-unsp	40	40	0.996	F,M	Q86FJ2	Q86FJ2_SCHJA	Clone ZZD1464 mRNA sequence
comp14115_seq0	netphos-3.1b	phos-unsp	281	281	0.992	F,M	Q5C2J8	Q5C2J8_SCHJA	SJCHGC08393 protein (Fragment)
comp1412_seq0	netphos-3.1b	phos-unsp	291	291	0.991	F,M	Q5DFF3	Q5DFF3_SCHJA	SJCHGC02549 protein
comp1412_seq1	netphos-3.1b	phos-unsp	139	139	0.991	F,M	Q5DFF3	Q5DFF3_SCHJA	SJCHGC02549 protein
comp1412_seq2	netphos-3.1b	phos-unsp	140	140	0.997	F,M	Q5C106	Q5C106_SCHJA	SJCHGC00767 protein (Fragment)
comp1412_seq3	netphos-3.1b	phos-unsp	360	360	0.991	F,M	G4V8T6	G4V8T6_SCHMA	Putative sodium-dependent neurotransmitter transporter
comp1412_seq6	netphos-3.1b	phos-unsp	140	140	0.997	F,M	Q5C106	Q5C106_SCHJA	SJCHGC00767 protein (Fragment)
comp14126_seq1	netphos-3.1b	phos-unsp	96	96	0.997	F,M	A0A183P3T4	A0A183P3T4_9TREM	Uncharacterized protein
comp14126_seq2	netphos-3.1b	phos-unsp	96	96	0.997	M	A0A183P3T4	A0A183P3T4_9TREM	Uncharacterized protein
comp14126_seq3	netphos-3.1b	phos-unsp	119	119	0.997	M	A0A183P3T4	A0A183P3T4_9TREM	Uncharacterized protein
comp14126_seq4	netphos-3.1b	phos-unsp	96	96	0.997	F,M	A0A183P3T4	A0A183P3T4_9TREM	Uncharacterized protein
comp1413_seq0	netphos-3.1b	phos-unsp	48	48	0.997	F,M	G4VGN0	G4VGN0_SCHMA	Kinesin-like protein
comp1413_seq1	netphos-3.1b	phos-unsp	48	48	0.997	F,M	G4VGN0	G4VGN0_SCHMA	Kinesin-like protein
comp1413_seq2	netphos-3.1b	phos-unsp	48	48	0.997	F,M	G4VGN0	G4VGN0_SCHMA	Kinesin-like protein
comp1413_seq3	netphos-3.1b	phos-unsp	48	48	0.997	F,M	G4VGN0	G4VGN0_SCHMA	Kinesin-like protein
comp14137_seq0	netphos-3.1b	phos-unsp	66	66	0.995	F,M	Q8T5G5	Q8T5G5_SCHJA	Polyprotein
comp14137_seq1	netphos-3.1b	phos-unsp	66	66	0.995	F,M	G4LXE5	G4LXE5_SCHMA	Uncharacterized protein
comp14142_seq0	netphos-3.1b	phos-unsp	190	190	0.994	F,M	A0A183QG10	A0A183QG10_9TREM	Uncharacterized protein
comp1415_seq0	netphos-3.1b	phos-unsp	19	19	0.996	F,M	Q5DDJ8	Q5DDJ8_SCHJA	SJCHGC05178 protein
comp141565_seq0	netphos-3.1b	phos-unsp	69	69	0.998	F,M	C1LBV3	C1LBV3_SCHJA	Eukaryotic translation elongation factor 1 alpha 2 (EC 3.6.5.3)
comp1416_seq0	netphos-3.1b	phos-unsp	117	117	0.997	F,M	C1L5X6	C1L5X6_SCHJA	AMME syndrome candidate gene 1 protein homolog
comp1416_seq1	netphos-3.1b	phos-unsp	117	117	0.997	F,M	C1L5X6	C1L5X6_SCHJA	AMME syndrome candidate gene 1 protein homolog
comp14160_seq0	netphos-3.1b	phos-unsp	75	75	0.993	F,M	#N/A	#N/A	#N/A
comp14164_seq0	netphos-3.1b	phos-unsp	369	369	0.997	M	A0A094ZGT7	A0A094ZGT7_SCHHA	Protocadherin beta-11
comp14164_seq1	netphos-3.1b	phos-unsp	53	53	0.997	F,M	A0A094ZGT7	A0A094ZGT7_SCHHA	Protocadherin beta-11
comp14174_seq0	netphos-3.1b	phos-unsp	808	808	0.993	F,M	C7TZ09	C7TZ09_SCHJA	Macrophage expressed gene 1
comp141768_seq0	netphos-3.1b	phos-unsp	6	6	0.998	F,M	#N/A	#N/A	#N/A
comp1418_seq0	netphos-3.1b	phos-unsp	39	39	0.997	F,M	C1LED9	C1LED9_SCHJA	NFS1 nitrogen fixation 1 (EC 2.8.1.7)
comp1418_seq1	netphos-3.1b	phos-unsp	61	61	0.992	F,M	C1LED9	C1LED9_SCHJA	NFS1 nitrogen fixation 1 (EC 2.8.1.7)
comp1419_seq0	netphos-3.1b	phos-unsp	14	14	0.994	F,M	A0JI78	A0JI78_SCHMA	PrA2 protein
comp1419_seq1	netphos-3.1b	phos-unsp	202	202	0.996	F,M	G4LUS5	G4LUS5_SCHMA	Uncharacterized protein
comp1419_seq3	netphos-3.1b	phos-unsp	103	103	0.996	F,M	A0A183RRA0	A0A183RRA0_9TREM	Uncharacterized protein
comp142_seq0	netphos-3.1b	phos-unsp	5	5	0.995	F,M	B3GUY4	B3GUY4_SCHJA	60S acidic ribosomal protein P0
comp1420_seq0	netphos-3.1b	phos-unsp	67	67	0.996	F,M	A0A094ZYY0	A0A094ZYY0_SCHHA	Uncharacterized protein
comp1420_seq1	netphos-3.1b	phos-unsp	67	67	0.996	F,M	A0A094ZYY0	A0A094ZYY0_SCHHA	Uncharacterized protein
comp1420_seq3	netphos-3.1b	phos-unsp	67	67	0.996	F,M	A0A094ZYY0	A0A094ZYY0_SCHHA	Uncharacterized protein
comp14209_seq0	netphos-3.1b	phos-unsp	185	185	0.996	F,M	A0A094ZCD0	A0A094ZCD0_SCHHA	Uncharacterized protein
comp14209_seq1	netphos-3.1b	phos-unsp	139	139	0.996	M	A0A094ZCD0	A0A094ZCD0_SCHHA	Uncharacterized protein
comp1421_seq1	netphos-3.1b	phos-unsp	10	10	0.996	F,M	B3GUY5	B3GUY5_SCHJA	Putative 26S proteasome non-ATPase regulatory subunit 7
comp1421_seq2	netphos-3.1b	phos-unsp	10	10	0.996	F,M	B3GUY5	B3GUY5_SCHJA	Putative 26S proteasome non-ATPase regulatory subunit 7
comp14217_seq1	netphos-3.1b	phos-unsp	11	11	0.997	F,M	Q5C4D1	Q5C4D1_SCHJA	SJCHGC03752 protein (Fragment)
comp14218_seq0	netphos-3.1b	phos-unsp	137	137	0.992	F,M	A0A183JE46	A0A183JE46_9TREM	Uncharacterized protein
comp14219_seq0	netphos-3.1b	phos-unsp	13	13	0.998	F,M	A0A183N5X4	A0A183N5X4_9TREM	Uncharacterized protein
comp14219_seq2	netphos-3.1b	phos-unsp	13	13	0.998	M	A0A183N5X4	A0A183N5X4_9TREM	Uncharacterized protein
comp1422_seq0	netphos-3.1b	phos-unsp	108	108	0.996	F,M	G4V9U0	G4V9U0_SCHMA	Putative 39s ribosomal protein L35, mitochondrial
comp14220_seq0	netphos-3.1b	phos-unsp	416	416	0.998	F,M	A0A183K0V3	A0A183K0V3_9TREM	Uncharacterized protein
comp14220_seq1	netphos-3.1b	phos-unsp	271	271	0.998	M	A0A183K0V3	A0A183K0V3_9TREM	Uncharacterized protein
comp14220_seq2	netphos-3.1b	phos-unsp	271	271	0.998	M	A0A183K0V3	A0A183K0V3_9TREM	Uncharacterized protein
comp14221_seq0	netphos-3.1b	phos-unsp	342	342	0.996	F,M	C1LE87	C1LE87_SCHJA	Rhodopsin-like GPCR superfamily,domain-containing protein
comp14225_seq0	netphos-3.1b	phos-unsp	123	123	0.991	F,M	#N/A	#N/A	#N/A
comp14227_seq0	netphos-3.1b	phos-unsp	120	120	0.996	M	Q5DDP2	Q5DDP2_SCHJA	Eukaryotic translation initiation factor 3 subunit 5 (SJCHGC06192 protein)
comp14227_seq1	netphos-3.1b	phos-unsp	120	120	0.996	F,M	Q5DDP2	Q5DDP2_SCHJA	Eukaryotic translation initiation factor 3 subunit 5 (SJCHGC06192 protein)
comp1423_seq1	netphos-3.1b	phos-unsp	335	335	0.997	F,M	C1LGM0	C1LGM0_SCHJA	COP9 signalosome complex subunit 2
comp1424_seq0	netphos-3.1b	phos-unsp	660	660	0.998	F,M	G4V9D3	G4V9D3_SCHMA	Putative unc-13 (Munc13)
comp1424_seq1	netphos-3.1b	phos-unsp	660	660	0.998	F,M	G4V9D3	G4V9D3_SCHMA	Putative unc-13 (Munc13)
comp1425_seq0	netphos-3.1b	phos-unsp	210	210	0.998	F,M	Q5DH05	Q5DH05_SCHJA	SJCHGC06619 protein
comp14257_seq0	netphos-3.1b	phos-unsp	872	872	0.997	F,M	A0A095AI88	A0A095AI88_SCHHA	DNA topoisomerase 2-binding protein 1
comp14257_seq1	netphos-3.1b	phos-unsp	6	6	0.997	F,M	A0A095AI88	A0A095AI88_SCHHA	DNA topoisomerase 2-binding protein 1
comp14262_seq0	netphos-3.1b	phos-unsp	479	479	0.998	F,M	Q5C3F4	Q5C3F4_SCHJA	SJCHGC04907 protein (Fragment)
comp14264_seq0	netphos-3.1b	phos-unsp	35	35	0.998	F,M	A0A183MX56	A0A183MX56_9TREM	Uncharacterized protein
comp14264_seq1	netphos-3.1b	phos-unsp	133	133	0.998	F,M	A0A183NK86	A0A183NK86_9TREM	Uncharacterized protein
comp14264_seq2	netphos-3.1b	phos-unsp	133	133	0.998	F,M	A0A183NK86	A0A183NK86_9TREM	Uncharacterized protein
comp1427_seq0	netphos-3.1b	phos-unsp	427	427	0.997	F,M	A0A183NUH3	A0A183NUH3_9TREM	Uncharacterized protein
comp1427_seq2	netphos-3.1b	phos-unsp	57	57	0.997	F,M	A0A183NUH3	A0A183NUH3_9TREM	Uncharacterized protein
comp1428_seq0	netphos-3.1b	phos-unsp	226	226	0.998	F,M	A0A094ZJV9	A0A094ZJV9_SCHHA	Serine protease HTRA2, mitochondrial
comp1428_seq1	netphos-3.1b	phos-unsp	226	226	0.998	F,M	A0A094ZJV9	A0A094ZJV9_SCHHA	Serine protease HTRA2, mitochondrial
comp14283_seq0	netphos-3.1b	phos-unsp	122	122	0.997	F,M	A0A183MPF0	A0A183MPF0_9TREM	Uncharacterized protein
comp14284_seq0	netphos-3.1b	phos-unsp	5	5	0.996	F,M	A0A095BZB5	A0A095BZB5_SCHHA	Uncharacterized protein
comp1429_seq0	netphos-3.1b	phos-unsp	111	111	0.995	F,M	Q5DGQ9	Q5DGQ9_SCHJA	SJCHGC06640 protein
comp14296_seq1	netphos-3.1b	phos-unsp	45	45	0.995	F,M	C1LGX2	C1LGX2_SCHJA	Uncharacterized protein
comp14299_seq0	netphos-3.1b	phos-unsp	220	220	0.996	F,M	A0A183MHF4	A0A183MHF4_9TREM	Phosphodiesterase (EC 3.1.4.-)
comp14299_seq1	netphos-3.1b	phos-unsp	883	883	0.998	F,M	A0A183QS33	A0A183QS33_9TREM	Uncharacterized protein
comp14299_seq2	netphos-3.1b	phos-unsp	883	883	0.998	M	G4V5J6	G4V5J6_SCHMA	Putative adenylate kinase (EC 2.7.4.3)
comp14299_seq4	netphos-3.1b	phos-unsp	883	883	0.998	M	G4V5J6	G4V5J6_SCHMA	Putative adenylate kinase (EC 2.7.4.3)
comp143_seq0	netphos-3.1b	phos-unsp	22	22	0.993	F,M	Q5DGT3	Q5DGT3_SCHJA	Histone H2B
comp143_seq1	netphos-3.1b	phos-unsp	22	22	0.993	#N/A	Q5DGT3	Q5DGT3_SCHJA	Histone H2B
comp143_seq2	netphos-3.1b	phos-unsp	22	22	0.993	F,M	Q5DGT3	Q5DGT3_SCHJA	Histone H2B
comp14300_seq0	netphos-3.1b	phos-unsp	434	434	0.997	F,M	A0A095BUV2	A0A095BUV2_SCHHA	Uncharacterized protein (Fragment)
comp14309_seq0	netphos-3.1b	phos-unsp	106	106	0.998	F,M	G4VF98	G4VF98_SCHMA	Putative xp-G/rad2 DNA repair endonuclease family member
comp143098_seq0	netphos-3.1b	phos-unsp	49	49	0.993	M	#N/A	#N/A	#N/A
comp1431_seq1	netphos-3.1b	phos-unsp	262	262	0.998	F,M	C4Q5Y7	C4Q5Y7_SCHMA	Uncharacterized protein
comp1431_seq2	netphos-3.1b	phos-unsp	262	262	0.998	F,M	C4Q5Y3	C4Q5Y3_SCHMA	Uncharacterized protein
comp1431_seq5	netphos-3.1b	phos-unsp	262	262	0.998	F,M	C4Q5Y7	C4Q5Y7_SCHMA	Uncharacterized protein
comp14318_seq0	netphos-3.1b	phos-unsp	49	49	0.997	M	A0A183PML6	A0A183PML6_9TREM	Uncharacterized protein
comp1432_seq0	netphos-3.1b	phos-unsp	95	95	0.996	F,M	A0A094ZM11	A0A094ZM11_SCHHA	T-cell immunomodulatory protein
comp1432_seq1	netphos-3.1b	phos-unsp	95	95	0.996	F,M	G4VRP9	G4VRP9_SCHMA	T-cell immunomodulatory protein
comp14321_seq1	netphos-3.1b	phos-unsp	9	9	0.995	F,M	C7C208	C7C208_SCHJA	Endonuclease-reverse transcriptase
comp14327_seq0	netphos-3.1b	phos-unsp	444	444	0.996	F,M	A0A094ZHZ8	A0A094ZHZ8_SCHHA	Neurofibromin
comp14327_seq1	netphos-3.1b	phos-unsp	166	166	0.996	F,M	A0A183JEX6	A0A183JEX6_9TREM	Uncharacterized protein
comp1433_seq0	netphos-3.1b	phos-unsp	110	110	0.997	F,M	Q86EN0	Q86EN0_SCHJA	RAB39, member RAS oncogene family (SJCHGC06552 protein)
comp1433_seq1	netphos-3.1b	phos-unsp	110	110	0.997	F,M	Q86EN0	Q86EN0_SCHJA	RAB39, member RAS oncogene family (SJCHGC06552 protein)
comp1433_seq2	netphos-3.1b	phos-unsp	149	149	0.993	F,M	Q5BWD6	Q5BWD6_SCHJA	SJCHGC00602 protein (Fragment)
comp1434_seq2	netphos-3.1b	phos-unsp	345	345	0.996	F,M	G4VHA2	G4VHA2_SCHMA	Putative dead box ATP-dependent RNA helicase
comp1434_seq5	netphos-3.1b	phos-unsp	345	345	0.996	M	A0A183QEE0	A0A183QEE0_9TREM	Uncharacterized protein
comp1434_seq6	netphos-3.1b	phos-unsp	132	132	0.996	F,M	A0A183LEW5	A0A183LEW5_9TREM	Uncharacterized protein
comp1434_seq7	netphos-3.1b	phos-unsp	132	132	0.996	F,M	A0A183LEW5	A0A183LEW5_9TREM	Uncharacterized protein
comp1434_seq8	netphos-3.1b	phos-unsp	132	132	0.996	#N/A	A0A183LEW5	A0A183LEW5_9TREM	Uncharacterized protein
comp14345_seq0	netphos-3.1b	phos-unsp	50	50	0.996	F,M	A0A183JW61	A0A183JW61_9TREM	Uncharacterized protein
comp14348_seq0	netphos-3.1b	phos-unsp	974	974	0.995	F,M	G4VKX9	G4VKX9_SCHMA	Uncharacterized protein
comp1435_seq1	netphos-3.1b	phos-unsp	133	133	0.996	F,M	A0A095AZJ2	A0A095AZJ2_SCHHA	DnaJ subfamily C member 7
comp1436_seq0	netphos-3.1b	phos-unsp	230	230	0.998	F,M	G4VSN5	G4VSN5_SCHMA	Uncharacterized protein
comp1436_seq2	netphos-3.1b	phos-unsp	230	230	0.998	F,M	G4VSN5	G4VSN5_SCHMA	Uncharacterized protein
comp14363_seq0	netphos-3.1b	phos-unsp	9	9	0.995	F,M	C7C208	C7C208_SCHJA	Endonuclease-reverse transcriptase
comp14363_seq1	netphos-3.1b	phos-unsp	26	26	0.994	F,M	A0A183N463	A0A183N463_9TREM	Uncharacterized protein
comp1437_seq0	netphos-3.1b	phos-unsp	953	953	0.996	F,M	A0A094ZCM0	A0A094ZCM0_SCHHA	Ras-associated and pleckstrin homology domains-containing protein 1
comp1437_seq1	netphos-3.1b	phos-unsp	227	227	0.995	F,M	G4VHZ8	G4VHZ8_SCHMA	Uncharacterized protein
comp1437_seq3	netphos-3.1b	phos-unsp	227	227	0.995	F,M	A0A094ZCM0	A0A094ZCM0_SCHHA	Ras-associated and pleckstrin homology domains-containing protein 1
comp14371_seq0	netphos-3.1b	phos-unsp	1024	1024	0.998	F,M	A0A183QGA1	A0A183QGA1_9TREM	Uncharacterized protein
comp14371_seq1	netphos-3.1b	phos-unsp	759	759	0.998	F,M	A0A094ZIQ3	A0A094ZIQ3_SCHHA	Peripheral-type benzodiazepine receptor-associated protein 1
comp1438_seq0	netphos-3.1b	phos-unsp	259	259	0.994	F,M	G4V5G7	G4V5G7_SCHMA	Glycogenin-related
comp1438_seq1	netphos-3.1b	phos-unsp	259	259	0.994	F,M	G4V5G7	G4V5G7_SCHMA	Glycogenin-related
comp143818_seq0	netphos-3.1b	phos-unsp	66	66	0.997	F,M	#N/A	#N/A	#N/A
comp143827_seq0	netphos-3.1b	phos-unsp	18	18	0.997	M	A0A183KRZ4	A0A183KRZ4_9TREM	Uncharacterized protein
comp1439_seq0	netphos-3.1b	phos-unsp	67	67	0.997	M	C1LL36	C1LL36_SCHJA	Mitochondrial deoxynucleotide carrier
comp1439_seq1	netphos-3.1b	phos-unsp	67	67	0.997	F,M	C1LL36	C1LL36_SCHJA	Mitochondrial deoxynucleotide carrier
comp1440_seq0	netphos-3.1b	phos-unsp	180	180	0.997	F,M	C1L7D3	C1L7D3_SCHJA	General transcription factor IIF, polypeptide 2
comp1440_seq1	netphos-3.1b	phos-unsp	296	296	0.997	F,M	A0A183LJG4	A0A183LJG4_9TREM	Uncharacterized protein
comp14402_seq0	netphos-3.1b	phos-unsp	167	167	0.993	F,M	G4VM60	G4VM60_SCHMA	Venom allergen-like (VAL) 1 protein
comp14413_seq0	netphos-3.1b	phos-unsp	195	195	0.998	F,M	A0A095C2H0	A0A095C2H0_SCHHA	Serine/threonine-protein kinase D1
comp14413_seq1	netphos-3.1b	phos-unsp	329	329	0.998	F,M	A0A095C2H0	A0A095C2H0_SCHHA	Serine/threonine-protein kinase D1
comp14417_seq0	netphos-3.1b	phos-unsp	247	247	0.994	F,M	A0A094ZFP2	A0A094ZFP2_SCHHA	Innexin
comp14417_seq1	netphos-3.1b	phos-unsp	247	247	0.994	M	A0A183MF98	A0A183MF98_9TREM	Innexin
comp14427_seq0	netphos-3.1b	phos-unsp	19	19	0.998	#N/A	Q5C3A7	Q5C3A7_SCHJA	SJCHGC06937 protein (Fragment)
comp1443_seq0	netphos-3.1b	phos-unsp	61	61	0.998	M	Q5DHC1	Q5DHC1_SCHJA	Ataxin-3 (EC 3.4.22.-) (SJCHGC06165 protein)
comp1443_seq1	netphos-3.1b	phos-unsp	121	121	0.998	F,M	Q5DHC1	Q5DHC1_SCHJA	Ataxin-3 (EC 3.4.22.-) (SJCHGC06165 protein)
comp1443_seq2	netphos-3.1b	phos-unsp	224	224	0.998	F,M	Q5DHC1	Q5DHC1_SCHJA	Ataxin-3 (EC 3.4.22.-) (SJCHGC06165 protein)
comp1443_seq4	netphos-3.1b	phos-unsp	61	61	0.998	F,M	Q5DHC1	Q5DHC1_SCHJA	Ataxin-3 (EC 3.4.22.-) (SJCHGC06165 protein)
comp1443_seq5	netphos-3.1b	phos-unsp	164	164	0.998	F,M	Q5DHC1	Q5DHC1_SCHJA	Ataxin-3 (EC 3.4.22.-) (SJCHGC06165 protein)
comp14444_seq0	netphos-3.1b	phos-unsp	79	79	0.992	M	Q5DHM6	Q5DHM6_SCHJA	SJCHGC00893 protein
comp14444_seq1	netphos-3.1b	phos-unsp	79	79	0.992	F,M	Q5DHM6	Q5DHM6_SCHJA	SJCHGC00893 protein
comp1445_seq1	netphos-3.1b	phos-unsp	334	334	0.996	F,M	A0A183API2	A0A183API2_9TREM	Uncharacterized protein
comp1445_seq2	netphos-3.1b	phos-unsp	77	77	0.997	F,M	C1LH95	C1LH95_SCHJA	3'-phosphoadenosine 5'-phosphosulfate synthase 1 (EC 2.7.1.25) (EC 2.7.7.4)
comp14456_seq0	netphos-3.1b	phos-unsp	507	507	0.997	F,M	A0A094ZSQ0	A0A094ZSQ0_SCHHA	Forkhead box protein J1-B
comp14456_seq1	netphos-3.1b	phos-unsp	495	495	0.997	F,M	A0A094ZSQ0	A0A094ZSQ0_SCHHA	Forkhead box protein J1-B
comp1446_seq1	netphos-3.1b	phos-unsp	69	69	0.994	F,M	C1L3U1	C1L3U1_SCHJA	Rab-protein 8
comp14461_seq0	netphos-3.1b	phos-unsp	46	46	0.997	F,M	C1LG81	C1LG81_SCHJA	Sushi/SCR/CCP,domain-containing protein
comp14461_seq1	netphos-3.1b	phos-unsp	46	46	0.997	F,M	C1LG80	C1LG80_SCHJA	Sushi/SCR/CCP,domain-containing protein
comp14467_seq0	netphos-3.1b	phos-unsp	283	283	0.995	F,M	G4VKE7	G4VKE7_SCHMA	Uncharacterized protein Smp_202880
comp14473_seq0	netphos-3.1b	phos-unsp	102	102	0.996	F,M	Q8MWP9	Q8MWP9_SCHJA	Polyprotein (Fragment)
comp14476_seq1	netphos-3.1b	phos-unsp	59	59	0.998	F,M	G4V6U0	G4V6U0_SCHMA	Multidrug resistance-associated protein 4 (Mrp/cmoat-related abc transporter)
comp14476_seq5	netphos-3.1b	phos-unsp	622	622	0.998	F,M	A0A095AXT6	A0A095AXT6_SCHHA	Cystic fibrosis transmembrane conductance regulator
comp1448_seq0	netphos-3.1b	phos-unsp	304	304	0.997	F,M	G4VET9	G4VET9_SCHMA	Putative suppression of tumorigenicity
comp1448_seq1	netphos-3.1b	phos-unsp	177	177	0.997	F,M	A0A095B176	A0A095B176_SCHHA	Protein ST7-like protein
comp14482_seq0	netphos-3.1b	phos-unsp	19	19	0.992	F,M	C1LJQ3	C1LJQ3_SCHJA	Polymerase delta-interacting protein 3
comp14482_seq1	netphos-3.1b	phos-unsp	19	19	0.992	F,M	C1LJQ3	C1LJQ3_SCHJA	Polymerase delta-interacting protein 3
comp14493_seq0	netphos-3.1b	phos-unsp	58	58	0.993	F,M	A0A094ZIE9	A0A094ZIE9_SCHHA	Uncharacterized protein
comp1450_seq0	netphos-3.1b	phos-unsp	106	106	0.996	F,M	Q5DBN4	Q5DBN4_SCHJA	SJCHGC05332 protein
comp1450_seq1	netphos-3.1b	phos-unsp	106	106	0.996	F,M	Q5DBN4	Q5DBN4_SCHJA	SJCHGC05332 protein
comp14512_seq0	netphos-3.1b	phos-unsp	53	53	0.997	F,M	#N/A	#N/A	#N/A
comp1452_seq0	netphos-3.1b	phos-unsp	226	226	0.998	F,M	C1LHI1	C1LHI1_SCHJA	Cell cycle control protein 50A (Transmembrane protein 30A)
comp1452_seq1	netphos-3.1b	phos-unsp	226	226	0.998	F,M	C1LHI1	C1LHI1_SCHJA	Cell cycle control protein 50A (Transmembrane protein 30A)
comp14521_seq0	netphos-3.1b	phos-unsp	150	150	0.994	F,M	A0A183N6C7	A0A183N6C7_9TREM	Uncharacterized protein
comp14521_seq1	netphos-3.1b	phos-unsp	245	245	0.994	F,M	G4LY24	G4LY24_SCHMA	Uncharacterized protein
comp1453_seq0	netphos-3.1b	phos-unsp	263	263	0.998	F,M	C1LK79	C1LK79_SCHJA	Phosphatase (EC 3.1.3.16)
comp1453_seq1	netphos-3.1b	phos-unsp	263	263	0.998	F,M	C1LK80	C1LK80_SCHJA	Phosphatase (EC 3.1.3.16)
comp1454_seq0	netphos-3.1b	phos-unsp	244	244	0.997	F,M	G4V8H8	G4V8H8_SCHMA	Family C19 unassigned peptidase (C19 family)
comp1454_seq3	netphos-3.1b	phos-unsp	244	244	0.997	M	G4V8H8	G4V8H8_SCHMA	Family C19 unassigned peptidase (C19 family)
comp1454_seq4	netphos-3.1b	phos-unsp	244	244	0.997	F,M	G4V8H8	G4V8H8_SCHMA	Family C19 unassigned peptidase (C19 family)
comp1454_seq5	netphos-3.1b	phos-unsp	244	244	0.997	M	G4V8H8	G4V8H8_SCHMA	Family C19 unassigned peptidase (C19 family)
comp1454_seq7	netphos-3.1b	phos-unsp	72	72	0.997	F,M	A0A094ZGL6	A0A094ZGL6_SCHHA	Ubiquitin carboxyl-terminal hydrolase 20
comp1454_seq8	netphos-3.1b	phos-unsp	72	72	0.997	F,M	A0A094ZGL6	A0A094ZGL6_SCHHA	Ubiquitin carboxyl-terminal hydrolase 20
comp1455_seq0	netphos-3.1b	phos-unsp	717	717	0.997	F,M	A0A095A0Q9	A0A095A0Q9_SCHHA	Band 4.1-like protein 3
comp1455_seq2	netphos-3.1b	phos-unsp	717	717	0.997	F,M	A0A095A0Q9	A0A095A0Q9_SCHHA	Band 4.1-like protein 3
comp14557_seq0	netphos-3.1b	phos-unsp	500	500	0.997	F,M	G4LVP9	G4LVP9_SCHMA	Cadherin, putative
comp14557_seq1	netphos-3.1b	phos-unsp	216	216	0.995	M	A0A183QKQ4	A0A183QKQ4_9TREM	Uncharacterized protein
comp14557_seq2	netphos-3.1b	phos-unsp	37	37	0.995	M	A0A183QKQ4	A0A183QKQ4_9TREM	Uncharacterized protein
comp14562_seq0	netphos-3.1b	phos-unsp	270	270	0.993	M	A0A183PTN2	A0A183PTN2_9TREM	Uncharacterized protein
comp1458_seq0	netphos-3.1b	phos-unsp	333	333	0.997	F,M	A0A094ZWR7	A0A094ZWR7_SCHHA	Paramyosin
comp14583_seq0	netphos-3.1b	phos-unsp	447	447	0.997	M	A0A183QD94	A0A183QD94_9TREM	Uncharacterized protein
comp14583_seq1	netphos-3.1b	phos-unsp	353	353	0.997	F,M	A0A183QD94	A0A183QD94_9TREM	Uncharacterized protein
comp14583_seq2	netphos-3.1b	phos-unsp	376	376	0.993	F,M	Q5BXV4	Q5BXV4_SCHJA	SJCHGC08936 protein (Fragment)
comp14583_seq3	netphos-3.1b	phos-unsp	78	78	0.996	F,M	Q5BXV4	Q5BXV4_SCHJA	SJCHGC08936 protein (Fragment)
comp1459_seq0	netphos-3.1b	phos-unsp	448	448	0.997	F,M	A0A095BTV9	A0A095BTV9_SCHHA	Alpha-adducin
comp1459_seq1	netphos-3.1b	phos-unsp	789	789	0.997	F,M	G4VBV5	G4VBV5_SCHMA	Adducin related protein
comp1459_seq3	netphos-3.1b	phos-unsp	828	828	0.997	F,M	G4VBV5	G4VBV5_SCHMA	Adducin related protein
comp14597_seq0	netphos-3.1b	phos-unsp	48	48	0.996	F,M	Q5C0G6	Q5C0G6_SCHJA	SJCHGC04378 protein (Fragment)
comp14608_seq0	netphos-3.1b	phos-unsp	14	14	0.997	F,M	C1LFZ0	C1LFZ0_SCHJA	Glutamine rich 2
comp14608_seq1	netphos-3.1b	phos-unsp	14	14	0.997	M	C1LFZ0	C1LFZ0_SCHJA	Glutamine rich 2
comp14608_seq2	netphos-3.1b	phos-unsp	14	14	0.997	F,M	C1LFZ1	C1LFZ1_SCHJA	Glutamine rich 2
comp1461_seq0	netphos-3.1b	phos-unsp	242	242	0.997	F,M	A0A183JDJ8	A0A183JDJ8_9TREM	Uncharacterized protein
comp1461_seq1	netphos-3.1b	phos-unsp	482	482	0.997	F,M	G4VJQ1	G4VJQ1_SCHMA	Serine/threonine kinase
comp1461_seq2	netphos-3.1b	phos-unsp	614	614	0.997	F,M	A0A183MY31	A0A183MY31_9TREM	Uncharacterized protein
comp14616_seq0	netphos-3.1b	phos-unsp	79	79	0.993	#N/A	A0A183P555	A0A183P555_9TREM	Uncharacterized protein
comp14617_seq0	netphos-3.1b	phos-unsp	67	67	0.996	F,M	A0A183MIM4	A0A183MIM4_9TREM	Uncharacterized protein
comp14617_seq1	netphos-3.1b	phos-unsp	78	78	0.996	M	A0A183MIM4	A0A183MIM4_9TREM	Uncharacterized protein
comp1462_seq0	netphos-3.1b	phos-unsp	33	33	0.994	F,M	C7TYG4	C7TYG4_SCHJA	Hypotheticial protein
comp1462_seq1	netphos-3.1b	phos-unsp	184	184	0.998	F,M	Q5DCE7	Q5DCE7_SCHJA	Dual specificity protein phosphatase 23 (EC 3.1.3.48) (SJCHGC01133 protein)
comp1463_seq0	netphos-3.1b	phos-unsp	55	55	0.991	F,M	G4VLD3	G4VLD3_SCHMA	Putative heterogeneous nuclear ribonucleoprotein (Hnrnp)
comp14634_seq0	netphos-3.1b	phos-unsp	404	404	0.998	F,M	A0A095CAW7	A0A095CAW7_SCHHA	Uncharacterized protein
comp14634_seq1	netphos-3.1b	phos-unsp	415	415	0.998	F,M	A0A095CAW7	A0A095CAW7_SCHHA	Uncharacterized protein
comp1464_seq0	netphos-3.1b	phos-unsp	53	53	0.998	F,M	C1L421	C1L421_SCHJA	Uncharacterized protein
comp14641_seq1	netphos-3.1b	phos-unsp	14	14	0.998	F,M	A0A183P404	A0A183P404_9TREM	Uncharacterized protein
comp14641_seq2	netphos-3.1b	phos-unsp	14	14	0.998	F,M	A0A183P404	A0A183P404_9TREM	Uncharacterized protein
comp14641_seq3	netphos-3.1b	phos-unsp	14	14	0.998	F,M	A0A183P404	A0A183P404_9TREM	Uncharacterized protein
comp14641_seq4	netphos-3.1b	phos-unsp	14	14	0.998	F,M	A0A183P404	A0A183P404_9TREM	Uncharacterized protein
comp14642_seq0	netphos-3.1b	phos-unsp	157	157	0.994	M	A0A094ZYP7	A0A094ZYP7_SCHHA	Multiple PDZ domain protein
comp14642_seq1	netphos-3.1b	phos-unsp	368	368	0.997	F,M	A0A094ZYP7	A0A094ZYP7_SCHHA	Multiple PDZ domain protein
comp14647_seq0	netphos-3.1b	phos-unsp	181	181	0.994	F,M	A0A183P9A6	A0A183P9A6_9TREM	Uncharacterized protein
comp1465_seq0	netphos-3.1b	phos-unsp	19	19	0.997	F,M	C1L5J1	C1L5J1_SCHJA	Uncharacterized protein
comp1467_seq1	netphos-3.1b	phos-unsp	150	150	0.996	F,M	Q5DHZ9	Q5DHZ9_SCHJA	SJCHGC09252 protein
comp1467_seq2	netphos-3.1b	phos-unsp	150	150	0.996	F,M	Q5DHZ9	Q5DHZ9_SCHJA	SJCHGC09252 protein
comp14674_seq0	netphos-3.1b	phos-unsp	25	25	0.994	F,M	C7C207	C7C207_SCHJA	Endonuclease-reverse transcriptase
comp14677_seq0	netphos-3.1b	phos-unsp	18	18	0.997	F,M	Q8MWP9	Q8MWP9_SCHJA	Polyprotein (Fragment)
comp1468_seq0	netphos-3.1b	phos-unsp	126	126	0.997	F,M	Q5DBX7	Q5DBX7_SCHJA	Tubulin alpha chain
comp1469_seq0	netphos-3.1b	phos-unsp	568	568	0.996	F,M	C1LMF7	C1LMF7_SCHJA	E3 ubiquitin-protein ligase synoviolin-B (EC 6.3.2.-)
comp1469_seq1	netphos-3.1b	phos-unsp	370	370	0.996	F,M	C1LMF9	C1LMF9_SCHJA	E3 ubiquitin-protein ligase synoviolin-B (EC 6.3.2.-)
comp14699_seq1	netphos-3.1b	phos-unsp	77	77	0.996	F,M	C1LG38	C1LG38_SCHJA	Alpha-1,6-mannosyl-glycoprotein
comp1470_seq0	netphos-3.1b	phos-unsp	104	104	0.998	F,M	Q5DBY1	Q5DBY1_SCHJA	SJCHGC02304 protein
comp14706_seq0	netphos-3.1b	phos-unsp	15	15	0.991	F,M	C1LJS8	C1LJS8_SCHJA	Endothelin-converting enzyme 1 (EC 3.4.24.71)
comp14706_seq2	netphos-3.1b	phos-unsp	15	15	0.991	M	C1LJS8	C1LJS8_SCHJA	Endothelin-converting enzyme 1 (EC 3.4.24.71)
comp14706_seq3	netphos-3.1b	phos-unsp	235	235	0.994	F,M	C1LJS7	C1LJS7_SCHJA	Endothelin-converting enzyme 1 (EC 3.4.24.71)
comp14713_seq0	netphos-3.1b	phos-unsp	55	55	0.995	M	A0A183JBU9	A0A183JBU9_9TREM	Uncharacterized protein
comp14716_seq1	netphos-3.1b	phos-unsp	68	68	0.995	F,M	G4LXM2	G4LXM2_SCHMA	KRAB-A domain-containing protein
comp14716_seq2	netphos-3.1b	phos-unsp	380	380	0.995	F,M	G4LYS1	G4LYS1_SCHMA	Uncharacterized protein
[truncated: 13,170 more rows]

## Sheet: M-bias(1531)
Title: Phosphoproteomics analysis of male and female Schistosoma mekongi adult worms
Authors: Nattapon Simanon, Poom Adisakwattana, Tipparat Thiangtrongjit, Yanin Limpanont, Phiraphol Chusongsang, Yupa Chusongsang, Songtham Anuntakarun, Sunchai Payungporn, Sumate Ampawong, Onrapak Reamtong*
Affiliations: Department of Molecular Tropical Medicine and Genetics, Faculty of Tropical Medicine, Mahidol University, Bangkok, 10400, Thailand, Department of Helminthology, Faculty of Tropical Medicine, Mahidol University, Bangkok, 10400, Thailand, Department of Social and Environmental Medicine, Faculty of Tropical Medicine, Mahidol University, Bangkok, 10400, Thailand, Department of Biochemis…
*Corresponding authors: Onrapak Reamtong, onrapak.rea@mahidol.ac.th
Supplementary Dataset 1: Potential phosphoproteins of S. mekongi male using the NetPhos 3.1 server prediction
Transcriptome ID	Source	Feature	Start	End	Score	Sex	Entry	Entry_Name	GI Number	Protein_Names
comp10003_seq1	netphos-3.1b	phos-unsp	798	798	0.998	M	A0A094ZZM6	A0A094ZZM6_SCHHA	A0A094ZZM6	Short spindle protein 4
comp100179_seq0	netphos-3.1b	phos-unsp	87	87	0.997	M	A0A1S8WWJ8	A0A1S8WWJ8_9TREM	A0A1S8WWJ8	Tubulin-specific chaperone A
comp10054_seq4	netphos-3.1b	phos-unsp	253	253	0.998	M	G4VQC0	G4VQC0_SCHMA	G4VQC0	Uncharacterized protein
comp10059_seq0	netphos-3.1b	phos-unsp	850	850	0.998	M	C4QJB3	C4QJB3_SCHMA	C4QJB3	Uncharacterized protein
comp10059_seq6	netphos-3.1b	phos-unsp	147	147	0.996	M	A0A183NWC2	A0A183NWC2_9TREM	#N/A	Uncharacterized protein
comp10059_seq8	netphos-3.1b	phos-unsp	28	28	0.997	M	C4QJB3	C4QJB3_SCHMA	C4QJB3	Uncharacterized protein
comp100763_seq0	netphos-3.1b	phos-unsp	258	258	0.997	M	G4VHL1	G4VHL1_SCHMA	G4VHL1	Putative paired box protein pax-6
comp100921_seq0	netphos-3.1b	phos-unsp	67	67	0.997	M	A0A183LQS1	A0A183LQS1_9TREM	#N/A	Uncharacterized protein
comp101027_seq0	netphos-3.1b	phos-unsp	37	37	0.991	M	A0A074ZVH5	A0A074ZVH5_9TREM	A0A074ZVH5	Uncharacterized protein
comp10106_seq4	netphos-3.1b	phos-unsp	7	7	0.995	M	A0A095B0R6	A0A095B0R6_SCHHA	A0A095B0R6	Uncharacterized protein
comp10110_seq0	netphos-3.1b	phos-unsp	300	300	0.993	M	G4VKH7	G4VKH7_SCHMA	G4VKH7	Kelch-like protein
comp10110_seq1	netphos-3.1b	phos-unsp	300	300	0.993	M	G4VKH7	G4VKH7_SCHMA	G4VKH7	Kelch-like protein
comp10140_seq4	netphos-3.1b	phos-unsp	912	912	0.994	M	A0A095BT79	A0A095BT79_SCHHA	A0A095BT79	Uncharacterized protein C20orf26
comp10140_seq5	netphos-3.1b	phos-unsp	678	678	0.994	M	G4VDA9	G4VDA9_SCHMA	G4VDA9	Uncharacterized protein
comp10146_seq0	netphos-3.1b	phos-unsp	233	233	0.997	M	C1LE12	C1LE12_SCHJA	C1LE12	Mitogen-activated protein kinase 15 (EC 2.7.11.24)
comp10146_seq2	netphos-3.1b	phos-unsp	131	131	0.997	M	C1LE12	C1LE12_SCHJA	C1LE12	Mitogen-activated protein kinase 15 (EC 2.7.11.24)
comp101510_seq0	netphos-3.1b	phos-unsp	62	62	0.993	M	Q5DFZ4	Q5DFZ4_SCHJA	Q5DFZ4	Epididymal secretory protein E1 (Niemann Pick type C2 protein homolog)
comp10178_seq0	netphos-3.1b	phos-unsp	108	108	0.997	M	Q5DFI6	Q5DFI6_SCHJA	Q5DFI6	SJCHGC06351 protein
comp10205_seq1	netphos-3.1b	phos-unsp	213	213	0.995	M	A0A183K577	A0A183K577_9TREM	#N/A	Uncharacterized protein
comp10209_seq1	netphos-3.1b	phos-unsp	307	307	0.995	M	A0A183MNL6	A0A183MNL6_9TREM	#N/A	Uncharacterized protein
comp1021_seq1	netphos-3.1b	phos-unsp	154	154	0.997	M	Q5DBZ7	Q5DBZ7_SCHJA	Q5DBZ7	Transmembrane 9 superfamily member
comp10275_seq3	netphos-3.1b	phos-unsp	68	68	0.995	M	A0A183KD68	A0A183KD68_9TREM	#N/A	Uncharacterized protein
comp10275_seq4	netphos-3.1b	phos-unsp	68	68	0.995	M	A0A183KD68	A0A183KD68_9TREM	#N/A	Uncharacterized protein
comp1029_seq2	netphos-3.1b	phos-unsp	100	100	0.996	M	C1LFU8	C1LFU8_SCHJA	C1LFU8	Beta-ketoacyl synthase,domain-containing protein
comp103525_seq0	netphos-3.1b	phos-unsp	89	89	0.996	M	C1LMT4	C1LMT4_SCHJA	C1LMT4	Uncharacterized protein
comp10369_seq3	netphos-3.1b	phos-unsp	593	593	0.997	M	A0A183MJ20	A0A183MJ20_9TREM	#N/A	Uncharacterized protein
comp103808_seq0	netphos-3.1b	phos-unsp	153	153	0.998	M	A0A183A1X6	A0A183A1X6_9TREM	#N/A	Uncharacterized protein
comp103824_seq0	netphos-3.1b	phos-unsp	6	6	0.997	M	#N/A	#N/A	#N/A	#N/A
comp10394_seq0	netphos-3.1b	phos-unsp	567	567	0.997	M	A0A183NVT8	A0A183NVT8_9TREM	#N/A	Uncharacterized protein
comp10405_seq0	netphos-3.1b	phos-unsp	86	86	0.993	M	A0A183ALE2	A0A183ALE2_9TREM	#N/A	Uncharacterized protein
comp10414_seq1	netphos-3.1b	phos-unsp	18	18	0.998	M	C1LFZ5	C1LFZ5_SCHJA	C1LFZ5	Uncharacterized protein
comp10428_seq0	netphos-3.1b	phos-unsp	146	146	0.991	M	A0A094ZZG1	A0A094ZZG1_SCHHA	A0A094ZZG1	TBC1 domain family member 19
comp10428_seq5	netphos-3.1b	phos-unsp	146	146	0.991	M	A0A094ZZG1	A0A094ZZG1_SCHHA	A0A094ZZG1	TBC1 domain family member 19
comp10445_seq0	netphos-3.1b	phos-unsp	58	58	0.998	M	C1L5I4	C1L5I4_SCHJA	C1L5I4	Placental protein 11 related (EC 3.4.21.-)
comp10446_seq1	netphos-3.1b	phos-unsp	54	54	0.994	M	A0A183NHS1	A0A183NHS1_9TREM	#N/A	Uncharacterized protein
comp104484_seq0	netphos-3.1b	phos-unsp	48	48	0.991	M	#N/A	#N/A	#N/A	#N/A
comp104579_seq0	netphos-3.1b	phos-unsp	18	18	0.998	M	#N/A	#N/A	#N/A	#N/A
comp10465_seq1	netphos-3.1b	phos-unsp	589	589	0.998	M	A0A094ZFE6	A0A094ZFE6_SCHHA	A0A094ZFE6	DNA polymerase theta
comp10478_seq3	netphos-3.1b	phos-unsp	216	216	0.996	M	A0A094ZV46	A0A094ZV46_SCHHA	A0A094ZV46	Pikachurin
comp10484_seq0	netphos-3.1b	phos-unsp	1123	1123	0.997	M	A0A183JCF2	A0A183JCF2_9TREM	#N/A	Uncharacterized protein
comp10496_seq1	netphos-3.1b	phos-unsp	278	278	0.996	M	A0A094ZSB8	A0A094ZSB8_SCHHA	A0A094ZSB8	Uncharacterized protein
comp10496_seq3	netphos-3.1b	phos-unsp	278	278	0.996	M	A0A094ZSB8	A0A094ZSB8_SCHHA	A0A094ZSB8	Uncharacterized protein
comp10498_seq1	netphos-3.1b	phos-unsp	73	73	0.994	M	A0A183LNM8	A0A183LNM8_9TREM	#N/A	Uncharacterized protein
comp10518_seq4	netphos-3.1b	phos-unsp	111	111	0.994	M	A0A183M4Y5	A0A183M4Y5_9TREM	#N/A	Uncharacterized protein
comp1052_seq0	netphos-3.1b	phos-unsp	70	70	0.996	M	A0A183QTU8	A0A183QTU8_9TREM	#N/A	Uncharacterized protein
comp1052_seq3	netphos-3.1b	phos-unsp	70	70	0.996	M	A0A183QTU8	A0A183QTU8_9TREM	#N/A	Uncharacterized protein
comp10640_seq2	netphos-3.1b	phos-unsp	474	474	0.996	M	A0A095A3X3	A0A095A3X3_SCHHA	A0A095A3X3	TWiK family of potassium channels protein 18
comp10646_seq1	netphos-3.1b	phos-unsp	56	56	0.993	M	A0A183QRS2	A0A183QRS2_9TREM	#N/A	Uncharacterized protein
comp106547_seq0	netphos-3.1b	phos-unsp	58	58	0.993	M	A0A183S3X3	A0A183S3X3_9TREM	#N/A	Uncharacterized protein
comp106875_seq0	netphos-3.1b	phos-unsp	90	90	0.992	M	#N/A	#N/A	#N/A	#N/A
comp10692_seq1	netphos-3.1b	phos-unsp	357	357	0.997	M	A0A183W2C7	A0A183W2C7_TRIRE	#N/A	Uncharacterized protein
comp10710_seq3	netphos-3.1b	phos-unsp	234	234	0.998	M	G4VQB1	G4VQB1_SCHMA	G4VQB1	Uncharacterized protein
comp10710_seq4	netphos-3.1b	phos-unsp	234	234	0.998	M	G4VQB1	G4VQB1_SCHMA	G4VQB1	Uncharacterized protein
comp107108_seq0	netphos-3.1b	phos-unsp	151	151	0.997	M	A0A075A1Y7	A0A075A1Y7_9TREM	A0A075A1Y7	Nucleoside diphosphate kinase (EC 2.7.4.6)
comp10711_seq0	netphos-3.1b	phos-unsp	46	46	0.995	M	Q5BSW0	Q5BSW0_SCHJA	Q5BSW0	SJCHGC03146 protein
comp10711_seq3	netphos-3.1b	phos-unsp	100	100	0.995	M	#N/A	#N/A	#N/A	#N/A
comp107314_seq0	netphos-3.1b	phos-unsp	31	31	0.996	M	A0A183RRN2	A0A183RRN2_9TREM	#N/A	Uncharacterized protein
comp10754_seq0	netphos-3.1b	phos-unsp	21	21	0.998	M	A0A094ZQQ2	A0A094ZQQ2_SCHHA	A0A094ZQQ2	Uncharacterized protein
comp10759_seq0	netphos-3.1b	phos-unsp	69	69	0.997	M	G4VF96	G4VF96_SCHMA	G4VF96	Uncharacterized protein
comp10772_seq1	netphos-3.1b	phos-unsp	8	8	0.996	M	A0A183N7N1	A0A183N7N1_9TREM	#N/A	Uncharacterized protein
comp108128_seq0	netphos-3.1b	phos-unsp	21	21	0.995	M	#N/A	#N/A	#N/A	#N/A
comp10846_seq1	netphos-3.1b	phos-unsp	343	343	0.998	M	A0A183QW01	A0A183QW01_9TREM	#N/A	Uncharacterized protein
comp10850_seq0	netphos-3.1b	phos-unsp	605	605	0.997	M	A0A094ZJU2	A0A094ZJU2_SCHHA	A0A094ZJU2	Mitogen-activated protein kinase (EC 2.7.11.24)
comp10850_seq5	netphos-3.1b	phos-unsp	408	408	0.997	M	A0A094ZJU2	A0A094ZJU2_SCHHA	A0A094ZJU2	Mitogen-activated protein kinase (EC 2.7.11.24)
comp108626_seq0	netphos-3.1b	phos-unsp	137	137	0.997	M	G4VDH6	G4VDH6_SCHMA	G4VDH6	Putative gtp-binding protein (I) alpha-2 subunit, gnai2
comp10875_seq3	netphos-3.1b	phos-unsp	66	66	0.995	M	G4V7E8	G4V7E8_SCHMA	G4V7E8	Uncharacterized protein
comp10879_seq3	netphos-3.1b	phos-unsp	213	213	0.998	M	G4VSK3	G4VSK3_SCHMA	G4VSK3	Uncharacterized protein
comp10959_seq2	netphos-3.1b	phos-unsp	8	8	0.995	M	A0A183MS56	A0A183MS56_9TREM	#N/A	Uncharacterized protein
comp110127_seq0	netphos-3.1b	phos-unsp	111	111	0.995	M	#N/A	#N/A	#N/A	#N/A
comp11015_seq2	netphos-3.1b	phos-unsp	458	458	0.998	M	G4VDC4	G4VDC4_SCHMA	G4VDC4	Putative cadherin
comp110155_seq0	netphos-3.1b	phos-unsp	114	114	0.992	M	A0A074Z4R4	A0A074Z4R4_9TREM	A0A074Z4R4	Complex 1 protein
comp110297_seq0	netphos-3.1b	phos-unsp	157	157	0.997	M	#N/A	#N/A	#N/A	#N/A
comp11041_seq0	netphos-3.1b	phos-unsp	40	40	0.995	M	A0A094ZEV1	A0A094ZEV1_SCHHA	A0A094ZEV1	Adenylate kinase 7
comp11041_seq4	netphos-3.1b	phos-unsp	40	40	0.995	M	A0A094ZEV1	A0A094ZEV1_SCHHA	A0A094ZEV1	Adenylate kinase 7
comp1105_seq2	netphos-3.1b	phos-unsp	38	38	0.994	M	Q5BVW2	Q5BVW2_SCHJA	Q5BVW2	SJCHGC05759 protein (Fragment)
comp110581_seq0	netphos-3.1b	phos-unsp	66	66	0.994	M	A0A183KMI3	A0A183KMI3_9TREM	#N/A	Uncharacterized protein
comp11062_seq2	netphos-3.1b	phos-unsp	59	59	0.997	M	G4LYV7	G4LYV7_SCHMA	G4LYV7	Uncharacterized protein
comp110685_seq0	netphos-3.1b	phos-unsp	22	22	0.992	M	#N/A	#N/A	#N/A	#N/A
comp110844_seq0	netphos-3.1b	phos-unsp	121	121	0.993	M	A0A183NAS3	A0A183NAS3_9TREM	#N/A	Uncharacterized protein
comp110873_seq0	netphos-3.1b	phos-unsp	19	19	0.997	M	G7Y4Z3	G7Y4Z3_CLOSI	G7Y4Z3	Titin
comp11132_seq0	netphos-3.1b	phos-unsp	180	180	0.998	M	A0A183BEN9	A0A183BEN9_9TREM	#N/A	Uncharacterized protein
comp11132_seq5	netphos-3.1b	phos-unsp	957	957	0.998	M	A0A095CDF3	A0A095CDF3_SCHHA	A0A095CDF3	Uncharacterized protein CXorf22
comp11133_seq1	netphos-3.1b	phos-unsp	31	31	0.995	M	A0A095C8H7	A0A095C8H7_SCHHA	A0A095C8H7	Anosmin-1 (Fragment)
comp111524_seq0	netphos-3.1b	phos-unsp	11	11	0.995	M	#N/A	#N/A	#N/A	#N/A
comp1117_seq1	netphos-3.1b	phos-unsp	528	528	0.998	M	A0A094ZCM5	A0A094ZCM5_SCHHA	A0A094ZCM5	RNA-binding motif, single-stranded-interacting protein 1
comp11172_seq1	netphos-3.1b	phos-unsp	151	151	0.998	M	A0A094ZP45	A0A094ZP45_SCHHA	A0A094ZP45	Uncharacterized protein (Fragment)
comp11194_seq0	netphos-3.1b	phos-unsp	76	76	0.998	M	A0A183VKM5	A0A183VKM5_TRIRE	#N/A	Uncharacterized protein
comp11235_seq2	netphos-3.1b	phos-unsp	238	238	0.997	M	A0A183QYL2	A0A183QYL2_9TREM	#N/A	Uncharacterized protein
comp11274_seq1	netphos-3.1b	phos-unsp	285	285	0.996	M	A0A183K463	A0A183K463_9TREM	#N/A	Uncharacterized protein
comp11274_seq2	netphos-3.1b	phos-unsp	285	285	0.996	M	A0A183K463	A0A183K463_9TREM	#N/A	Uncharacterized protein
comp11306_seq2	netphos-3.1b	phos-unsp	339	339	0.994	M	G4VQ20	G4VQ20_SCHMA	G4VQ20	Kinesin-like protein
comp11314_seq1	netphos-3.1b	phos-unsp	57	57	0.993	M	A0A183M2S6	A0A183M2S6_9TREM	#N/A	Uncharacterized protein
comp11316_seq2	netphos-3.1b	phos-unsp	22	22	0.991	M	A0A183K728	A0A183K728_9TREM	#N/A	Uncharacterized protein
comp113342_seq0	netphos-3.1b	phos-unsp	174	174	0.995	M	A0A183VWV4	A0A183VWV4_TRIRE	#N/A	Uncharacterized protein
comp11376_seq0	netphos-3.1b	phos-unsp	9	9	0.996	M	G4V6W7	G4V6W7_SCHMA	G4V6W7	Uncharacterized protein
comp11386_seq0	netphos-3.1b	phos-unsp	18	18	0.994	M	A0A183R6Y2	A0A183R6Y2_9TREM	#N/A	Uncharacterized protein
comp11403_seq1	netphos-3.1b	phos-unsp	211	211	0.995	M	A0A094ZUS2	A0A094ZUS2_SCHHA	A0A094ZUS2	Uncharacterized protein
comp11428_seq0	netphos-3.1b	phos-unsp	28	28	0.998	M	#N/A	#N/A	#N/A	#N/A
comp11439_seq0	netphos-3.1b	phos-unsp	571	571	0.998	M	G4LVV1	G4LVV1_SCHMA	G4LVV1	Mername-AA213 putative peptidase (M14 family)
comp114487_seq0	netphos-3.1b	phos-unsp	101	101	0.998	M	A0A183MJR6	A0A183MJR6_9TREM	#N/A	Uncharacterized protein
comp11492_seq0	netphos-3.1b	phos-unsp	236	236	0.997	M	A0A094ZLI7	A0A094ZLI7_SCHHA	A0A094ZLI7	Calcium-dependent protein kinase C
comp11492_seq2	netphos-3.1b	phos-unsp	448	448	0.997	M	G4M0Q1	G4M0Q1_SCHMA	G4M0Q1	Protein kinase C (EC 2.7.11.13)
comp11492_seq3	netphos-3.1b	phos-unsp	106	106	0.997	M	A0A094ZLI7	A0A094ZLI7_SCHHA	A0A094ZLI7	Calcium-dependent protein kinase C
comp115_seq0	netphos-3.1b	phos-unsp	576	576	0.998	M	A0A183MF45	A0A183MF45_9TREM	#N/A	Uncharacterized protein
comp11501_seq0	netphos-3.1b	phos-unsp	72	72	0.994	M	A0A183R071	A0A183R071_9TREM	#N/A	Uncharacterized protein
comp11501_seq1	netphos-3.1b	phos-unsp	72	72	0.994	M	A0A183R071	A0A183R071_9TREM	#N/A	Uncharacterized protein
comp11507_seq0	netphos-3.1b	phos-unsp	295	295	0.998	M	A0A183JWJ2	A0A183JWJ2_9TREM	#N/A	Uncharacterized protein
comp11524_seq0	netphos-3.1b	phos-unsp	335	335	0.996	M	A0A183K7U5	A0A183K7U5_9TREM	#N/A	Uncharacterized protein
comp11545_seq0	netphos-3.1b	phos-unsp	37	37	0.991	M	#N/A	#N/A	#N/A	#N/A
comp11553_seq2	netphos-3.1b	phos-unsp	155	155	0.997	M	A0A094ZFG4	A0A094ZFG4_SCHHA	A0A094ZFG4	TNF receptor-associated factor 2
comp11557_seq4	netphos-3.1b	phos-unsp	71	71	0.995	M	A0A183L0E0	A0A183L0E0_9TREM	#N/A	Uncharacterized protein
comp11579_seq0	netphos-3.1b	phos-unsp	326	326	0.995	M	A0A094ZHI4	A0A094ZHI4_SCHHA	A0A094ZHI4	Protein escargot
comp11593_seq0	netphos-3.1b	phos-unsp	98	98	0.994	M	A0A183LZT0	A0A183LZT0_9TREM	#N/A	Uncharacterized protein
comp11650_seq1	netphos-3.1b	phos-unsp	392	392	0.996	M	G4V5F3	G4V5F3_SCHMA	G4V5F3	Putative DNA double-strand break repair rad50 ATPase
comp11669_seq3	netphos-3.1b	phos-unsp	413	413	0.997	M	A0A095ARB7	A0A095ARB7_SCHHA	A0A095ARB7	Uncharacterized protein (Fragment)
comp11677_seq2	netphos-3.1b	phos-unsp	89	89	0.998	M	A0A094ZIQ5	A0A094ZIQ5_SCHHA	A0A094ZIQ5	Uncharacterized protein
comp11708_seq0	netphos-3.1b	phos-unsp	499	499	0.997	M	G4LVG3	G4LVG3_SCHMA	G4LVG3	Uncharacterized protein
comp117384_seq0	netphos-3.1b	phos-unsp	127	127	0.997	M	A0A094ZN13	A0A094ZN13_SCHHA	A0A094ZN13	Uncharacterized protein
comp11741_seq2	netphos-3.1b	phos-unsp	141	141	0.995	M	A0A094ZS15	A0A094ZS15_SCHHA	A0A094ZS15	Cytosolic carboxypeptidase 6
comp11803_seq3	netphos-3.1b	phos-unsp	15	15	0.995	M	A0A183MRM9	A0A183MRM9_9TREM	#N/A	Uncharacterized protein
comp11803_seq5	netphos-3.1b	phos-unsp	15	15	0.995	M	A0A183MRM9	A0A183MRM9_9TREM	#N/A	Uncharacterized protein
comp11805_seq1	netphos-3.1b	phos-unsp	574	574	0.998	M	A0A094ZI17	A0A094ZI17_SCHHA	A0A094ZI17	Protocadherin-11 Y-linked
comp11820_seq1	netphos-3.1b	phos-unsp	77	77	0.998	M	G4V685	G4V685_SCHMA	G4V685	Putative T-box transcription factor tbx2
comp11869_seq8	netphos-3.1b	phos-unsp	162	162	0.995	M	A0A183KFI0	A0A183KFI0_9TREM	#N/A	Uncharacterized protein
comp118769_seq0	netphos-3.1b	phos-unsp	104	104	0.995	M	A0A074YYL5	A0A074YYL5_9TREM	A0A074YYL5	Ras family protein
comp11926_seq0	netphos-3.1b	phos-unsp	99	99	0.998	M	A0A1S8X8X2	A0A1S8X8X2_9TREM	A0A1S8X8X2	Cyclic nucleotide-binding domain protein (Fragment)
comp11937_seq2	netphos-3.1b	phos-unsp	426	426	0.997	M	G4VJC5	G4VJC5_SCHMA	G4VJC5	Uncharacterized protein
comp11937_seq3	netphos-3.1b	phos-unsp	93	93	0.997	M	Q5DEM9	Q5DEM9_SCHJA	Q5DEM9	SJCHGC07557 protein
comp119450_seq0	netphos-3.1b	phos-unsp	24	24	0.996	M	#N/A	#N/A	#N/A	#N/A
comp1201_seq1	netphos-3.1b	phos-unsp	70	70	0.992	M	Q5DF32	Q5DF32_SCHJA	Q5DF32	Eukaryotic translation initiation factor 3 subunit G (eIF3g) (Eukaryotic translation initiation factor 3 RNA-binding subunit) (eIF-3 RNA-binding subunit) (Eukaryotic translation initiation factor 3 subunit 4)
comp12020_seq0	netphos-3.1b	phos-unsp	10	10	0.997	M	A0A183QJD2	A0A183QJD2_9TREM	#N/A	Uncharacterized protein
comp12045_seq1	netphos-3.1b	phos-unsp	51	51	0.997	M	A0A183WUT1	A0A183WUT1_TRIRE	#N/A	Uncharacterized protein
comp12070_seq0	netphos-3.1b	phos-unsp	129	129	0.992	M	A0A183JYA8	A0A183JYA8_9TREM	#N/A	Uncharacterized protein
comp12071_seq1	netphos-3.1b	phos-unsp	375	375	0.997	M	A0A094ZN91	A0A094ZN91_SCHHA	A0A094ZN91	MYCBP-associated protein
comp12072_seq2	netphos-3.1b	phos-unsp	120	120	0.994	M	A0A094ZZU1	A0A094ZZU1_SCHHA	A0A094ZZU1	Uncharacterized protein
comp12107_seq4	netphos-3.1b	phos-unsp	258	258	0.996	M	G4M0E6	G4M0E6_SCHMA	G4M0E6	Uncharacterized protein
comp12107_seq5	netphos-3.1b	phos-unsp	258	258	0.996	M	G4M0E6	G4M0E6_SCHMA	G4M0E6	Uncharacterized protein
comp12127_seq0	netphos-3.1b	phos-unsp	78	78	0.998	M	A0A183LAM3	A0A183LAM3_9TREM	#N/A	Uncharacterized protein
comp12155_seq6	netphos-3.1b	phos-unsp	345	345	0.996	M	A0A094ZNU4	A0A094ZNU4_SCHHA	A0A094ZNU4	Neurobeachin-like protein 2
comp12179_seq1	netphos-3.1b	phos-unsp	49	49	0.996	M	Q5C546	Q5C546_SCHJA	Q5C546	SJCHGC09012 protein (Fragment)
comp1218_seq1	netphos-3.1b	phos-unsp	130	130	0.997	M	A0A094ZLA2	A0A094ZLA2_SCHHA	A0A094ZLA2	Connector enhancer of kinase suppressor of ras 2
comp12181_seq0	netphos-3.1b	phos-unsp	77	77	0.991	M	C1LEX0	C1LEX0_SCHJA	C1LEX0	Tyrosine--tRNA ligase (EC 6.1.1.1) (Tyrosyl-tRNA synthetase)
comp12189_seq0	netphos-3.1b	phos-unsp	125	125	0.997	M	A0A183JW98	A0A183JW98_9TREM	#N/A	Uncharacterized protein
comp12195_seq0	netphos-3.1b	phos-unsp	119	119	0.994	M	C1LIV3	C1LIV3_SCHJA	C1LIV3	Putative plexin domain containing 2
comp12195_seq1	netphos-3.1b	phos-unsp	93	93	0.994	M	Q5DCL3	Q5DCL3_SCHJA	Q5DCL3	SJCHGC04417 protein
comp12195_seq2	netphos-3.1b	phos-unsp	149	149	0.994	M	Q5DCL3	Q5DCL3_SCHJA	Q5DCL3	SJCHGC04417 protein
comp12195_seq3	netphos-3.1b	phos-unsp	119	119	0.994	M	C1LIV3	C1LIV3_SCHJA	C1LIV3	Putative plexin domain containing 2
comp12195_seq4	netphos-3.1b	phos-unsp	93	93	0.994	M	Q5DCL3	Q5DCL3_SCHJA	Q5DCL3	SJCHGC04417 protein
comp12195_seq5	netphos-3.1b	phos-unsp	149	149	0.994	M	Q5DCL3	Q5DCL3_SCHJA	Q5DCL3	SJCHGC04417 protein
comp12263_seq0	netphos-3.1b	phos-unsp	78	78	0.992	M	A0A183KJJ9	A0A183KJJ9_9TREM	#N/A	Uncharacterized protein
comp12263_seq4	netphos-3.1b	phos-unsp	18	18	0.992	M	A0A183NDB0	A0A183NDB0_9TREM	#N/A	Uncharacterized protein
comp12360_seq0	netphos-3.1b	phos-unsp	103	103	0.994	M	Q8MWP9	Q8MWP9_SCHJA	Q8MWP9	Polyprotein (Fragment)
comp12378_seq0	netphos-3.1b	phos-unsp	130	130	0.997	M	A0A183W8I6	A0A183W8I6_TRIRE	#N/A	Uncharacterized protein
comp123812_seq0	netphos-3.1b	phos-unsp	133	133	0.996	M	A0A183AHI1	A0A183AHI1_9TREM	#N/A	Uncharacterized protein
comp1241_seq2	netphos-3.1b	phos-unsp	199	199	0.998	M	Q5DG09	Q5DG09_SCHJA	Q5DG09	SJCHGC06310 protein
comp12475_seq3	netphos-3.1b	phos-unsp	23	23	0.998	M	A0A183JY25	A0A183JY25_9TREM	#N/A	Uncharacterized protein
comp12475_seq4	netphos-3.1b	phos-unsp	23	23	0.998	M	A0A183JY25	A0A183JY25_9TREM	#N/A	Uncharacterized protein
comp12487_seq0	netphos-3.1b	phos-unsp	186	186	0.998	M	A0A094ZE44	A0A094ZE44_SCHHA	A0A094ZE44	Hemicentin-2
comp12490_seq0	netphos-3.1b	phos-unsp	374	374	0.994	M	G4M1K5	G4M1K5_SCHMA	G4M1K5	Defective proboscis extension response (Dpr)-related
comp12490_seq1	netphos-3.1b	phos-unsp	376	376	0.994	M	G4M1K5	G4M1K5_SCHMA	G4M1K5	Defective proboscis extension response (Dpr)-related
comp12490_seq3	netphos-3.1b	phos-unsp	335	335	0.994	M	G4M1K5	G4M1K5_SCHMA	G4M1K5	Defective proboscis extension response (Dpr)-related
comp12493_seq0	netphos-3.1b	phos-unsp	139	139	0.998	M	A0A183LYS2	A0A183LYS2_9TREM	#N/A	Uncharacterized protein
comp12498_seq2	netphos-3.1b	phos-unsp	201	201	0.997	M	G4VG11	G4VG11_SCHMA	G4VG11	Subfamily A1A unassigned peptidase (A01 family)
comp12498_seq3	netphos-3.1b	phos-unsp	201	201	0.997	M	G4VG11	G4VG11_SCHMA	G4VG11	Subfamily A1A unassigned peptidase (A01 family)
comp125081_seq0	netphos-3.1b	phos-unsp	55	55	0.992	M	#N/A	#N/A	#N/A	#N/A
comp125149_seq0	netphos-3.1b	phos-unsp	16	16	0.997	M	A0A183MUJ7	A0A183MUJ7_9TREM	#N/A	Uncharacterized protein
comp12526_seq0	netphos-3.1b	phos-unsp	162	162	0.993	M	A0A183R8Y1	A0A183R8Y1_9TREM	#N/A	Uncharacterized protein
comp125314_seq0	netphos-3.1b	phos-unsp	115	115	0.992	M	#N/A	#N/A	#N/A	#N/A
comp125580_seq0	netphos-3.1b	phos-unsp	133	133	0.998	M	#N/A	#N/A	#N/A	#N/A
comp12588_seq1	netphos-3.1b	phos-unsp	1182	1182	0.998	M	A0A183QZ52	A0A183QZ52_9TREM	#N/A	Uncharacterized protein
comp12635_seq0	netphos-3.1b	phos-unsp	61	61	0.994	M	Q8T5G5	Q8T5G5_SCHJA	Q8T5G5	Polyprotein
comp12639_seq1	netphos-3.1b	phos-unsp	361	361	0.996	M	G4VHH0	G4VHH0_SCHMA	G4VHH0	Putative wd-repeat protein
comp12639_seq2	netphos-3.1b	phos-unsp	362	362	0.996	M	G4VHH0	G4VHH0_SCHMA	G4VHH0	Putative wd-repeat protein
comp1266_seq0	netphos-3.1b	phos-unsp	19	19	0.997	M	C1L439	C1L439_SCHJA	C1L439	Mediator complex subunit 11
comp12718_seq1	netphos-3.1b	phos-unsp	107	107	0.991	M	A0A095APK9	A0A095APK9_SCHHA	A0A095APK9	Uncharacterized protein
comp12718_seq3	netphos-3.1b	phos-unsp	107	107	0.991	M	A0A095APK9	A0A095APK9_SCHHA	A0A095APK9	Uncharacterized protein
comp12724_seq0	netphos-3.1b	phos-unsp	253	253	0.992	M	A0A183NRM3	A0A183NRM3_9TREM	#N/A	Uncharacterized protein
comp12724_seq1	netphos-3.1b	phos-unsp	204	204	0.992	M	A0A183NRM3	A0A183NRM3_9TREM	#N/A	Uncharacterized protein
comp12744_seq3	netphos-3.1b	phos-unsp	150	150	0.993	M	A0A095BVX7	A0A095BVX7_SCHHA	A0A095BVX7	Tafazzin
comp12782_seq3	netphos-3.1b	phos-unsp	258	258	0.992	M	A0A183QRX9	A0A183QRX9_9TREM	#N/A	Uncharacterized protein
comp12811_seq2	netphos-3.1b	phos-unsp	116	116	0.996	M	A0A183LRI2	A0A183LRI2_9TREM	#N/A	Uncharacterized protein
comp12878_seq0	netphos-3.1b	phos-unsp	180	180	0.994	M	A0A183QJD2	A0A183QJD2_9TREM	#N/A	Uncharacterized protein
comp12878_seq1	netphos-3.1b	phos-unsp	125	125	0.993	M	A0A183L020	A0A183L020_9TREM	#N/A	Uncharacterized protein
comp12899_seq0	netphos-3.1b	phos-unsp	121	121	0.997	M	A0A183A974	A0A183A974_9TREM	#N/A	Uncharacterized protein
comp12899_seq4	netphos-3.1b	phos-unsp	121	121	0.997	M	A0A183A974	A0A183A974_9TREM	#N/A	Uncharacterized protein
comp12908_seq1	netphos-3.1b	phos-unsp	62	62	0.997	M	A0A094ZNG3	A0A094ZNG3_SCHHA	A0A094ZNG3	Uncharacterized protein
comp12925_seq3	netphos-3.1b	phos-unsp	333	333	0.998	M	C7TYZ7	C7TYZ7_SCHJA	C7TYZ7	Egg protein CP1084
comp12983_seq1	netphos-3.1b	phos-unsp	41	41	0.994	M	Q5DGU8	Q5DGU8_SCHJA	Q5DGU8	SJCHGC00947 protein
comp13018_seq0	netphos-3.1b	phos-unsp	80	80	0.998	M	A0A183QHN1	A0A183QHN1_9TREM	#N/A	Uncharacterized protein
comp13045_seq1	netphos-3.1b	phos-unsp	27	27	0.995	M	G4VME5	G4VME5_SCHMA	G4VME5	Putative tektin
comp13133_seq0	netphos-3.1b	phos-unsp	32	32	0.998	M	A0A183MUX4	A0A183MUX4_9TREM	#N/A	Uncharacterized protein
comp131620_seq0	netphos-3.1b	phos-unsp	54	54	0.994	M	H2KR87	H2KR87_CLOSI	H2KR87	6-phosphogluconolactonase
comp13172_seq2	netphos-3.1b	phos-unsp	235	235	0.998	M	G4VGQ8	G4VGQ8_SCHMA	G4VGQ8	Tubulin tyrosine ligase-related
comp13172_seq3	netphos-3.1b	phos-unsp	605	605	0.998	M	G4VGQ8	G4VGQ8_SCHMA	G4VGQ8	Tubulin tyrosine ligase-related
comp13178_seq0	netphos-3.1b	phos-unsp	183	183	0.997	M	A0A095AV19	A0A095AV19_SCHHA	A0A095AV19	Uncharacterized protein
comp13259_seq1	netphos-3.1b	phos-unsp	430	430	0.998	M	A0A095AJC8	A0A095AJC8_SCHHA	A0A095AJC8	X-ray radiation resistance-associated protein 1
comp133250_seq0	netphos-3.1b	phos-unsp	35	35	0.996	M	A0A095CA51	A0A095CA51_SCHHA	A0A095CA51	Putative phosphoglycerate mutase
comp13347_seq0	netphos-3.1b	phos-unsp	7	7	0.995	M	A0A183PBI8	A0A183PBI8_9TREM	#N/A	Uncharacterized protein
comp133627_seq0	netphos-3.1b	phos-unsp	89	89	0.992	M	#N/A	#N/A	#N/A	#N/A
comp1339_seq1	netphos-3.1b	phos-unsp	39	39	0.995	M	A0A183RFQ0	A0A183RFQ0_9TREM	#N/A	Uncharacterized protein
comp13404_seq5	netphos-3.1b	phos-unsp	73	73	0.995	M	G4VR06	G4VR06_SCHMA	G4VR06	Uncharacterized protein
comp13416_seq1	netphos-3.1b	phos-unsp	387	387	0.991	M	A0A183W5E3	A0A183W5E3_TRIRE	#N/A	Uncharacterized protein
comp13420_seq0	netphos-3.1b	phos-unsp	171	171	0.997	M	A0A183NTA0	A0A183NTA0_9TREM	#N/A	Uncharacterized protein
comp1344_seq0	netphos-3.1b	phos-unsp	129	129	0.994	M	G4M189	G4M189_SCHMA	G4M189	Malate dehydrogenase, putative
comp1344_seq1	netphos-3.1b	phos-unsp	264	264	0.996	M	Q86F54	Q86F54_SCHJA	Q86F54	SJCHGC02103 protein
comp134748_seq0	netphos-3.1b	phos-unsp	96	96	0.996	M	G4VE66	G4VE66_SCHMA	G4VE66	Putative paired box protein pax-3 and
comp13553_seq1	netphos-3.1b	phos-unsp	263	263	0.998	M	G4VA40	G4VA40_SCHMA	G4VA40	Calcium-activated potassium channel
comp1365_seq5	netphos-3.1b	phos-unsp	41	41	0.992	M	C1LHB8	C1LHB8_SCHJA	C1LHB8	GDP-fucose transporter
comp13651_seq0	netphos-3.1b	phos-unsp	17	17	0.992	M	A0A183S6N5	A0A183S6N5_9TREM	#N/A	Uncharacterized protein
comp13679_seq1	netphos-3.1b	phos-unsp	134	134	0.995	M	G4M1G0	G4M1G0_SCHMA	G4M1G0	Uncharacterized protein
comp13679_seq3	netphos-3.1b	phos-unsp	134	134	0.995	M	G4M1G0	G4M1G0_SCHMA	G4M1G0	Uncharacterized protein
comp136910_seq0	netphos-3.1b	phos-unsp	117	117	0.993	M	A0A183W3R4	A0A183W3R4_TRIRE	#N/A	Uncharacterized protein
comp13697_seq1	netphos-3.1b	phos-unsp	543	543	0.997	M	A0A183LJV7	A0A183LJV7_9TREM	#N/A	Uncharacterized protein
comp13706_seq1	netphos-3.1b	phos-unsp	202	202	0.997	M	G4LUW1	G4LUW1_SCHMA	G4LUW1	Uncharacterized protein
comp13732_seq0	netphos-3.1b	phos-unsp	34	34	0.995	M	A0A183QQ76	A0A183QQ76_9TREM	#N/A	Uncharacterized protein
comp13732_seq1	netphos-3.1b	phos-unsp	127	127	0.996	M	C1LJS9	C1LJS9_SCHJA	C1LJS9	Endothelin-converting enzyme
comp13779_seq0	netphos-3.1b	phos-unsp	47	47	0.995	M	C7C208	C7C208_SCHJA	C7C208	Endonuclease-reverse transcriptase
comp1378_seq1	netphos-3.1b	phos-unsp	210	210	0.998	M	Q5DBC6	Q5DBC6_SCHJA	Q5DBC6	SJCHGC09313 protein
comp137855_seq0	netphos-3.1b	phos-unsp	13	13	0.994	M	C1LB38	C1LB38_SCHJA	C1LB38	Tyrosine 3-monooxygenase/tryptophan 5-monooxygenase activation protein, beta polypeptide
comp1379_seq3	netphos-3.1b	phos-unsp	490	490	0.996	M	G7YU66	G7YU66_CLOSI	G7YU66	Vigilin
comp138_seq4	netphos-3.1b	phos-unsp	215	215	0.996	M	Q5C0Q8	Q5C0Q8_SCHJA	Q5C0Q8	SJCHGC08958 protein (Fragment)
comp138_seq6	netphos-3.1b	phos-unsp	215	215	0.996	M	Q5C0Q8	Q5C0Q8_SCHJA	Q5C0Q8	SJCHGC08958 protein (Fragment)
comp138_seq8	netphos-3.1b	phos-unsp	215	215	0.996	M	Q5C0Q8	Q5C0Q8_SCHJA	Q5C0Q8	SJCHGC08958 protein (Fragment)
comp13858_seq0	netphos-3.1b	phos-unsp	361	361	0.996	M	A0A183MMZ1	A0A183MMZ1_9TREM	#N/A	Uncharacterized protein
comp13885_seq2	netphos-3.1b	phos-unsp	482	482	0.998	M	A0A094ZHS2	A0A094ZHS2_SCHHA	A0A094ZHS2	Sodium/potassium/calcium exchanger 6, mitochondrial
comp13958_seq1	netphos-3.1b	phos-unsp	38	38	0.995	M	A0A183P6R8	A0A183P6R8_9TREM	#N/A	Uncharacterized protein
comp13977_seq2	netphos-3.1b	phos-unsp	63	63	0.997	M	Q8MWP9	Q8MWP9_SCHJA	Q8MWP9	Polyprotein (Fragment)
comp14025_seq0	netphos-3.1b	phos-unsp	427	427	0.997	M	G4V6P5	G4V6P5_SCHMA	G4V6P5	Uncharacterized protein
comp14028_seq2	netphos-3.1b	phos-unsp	348	348	0.998	M	G4VPY1	G4VPY1_SCHMA	G4VPY1	Uncharacterized protein
comp14029_seq0	netphos-3.1b	phos-unsp	39	39	0.991	M	#N/A	#N/A	#N/A	#N/A
comp14051_seq1	netphos-3.1b	phos-unsp	38	38	0.998	M	Q5BWV6	Q5BWV6_SCHJA	Q5BWV6	SJCHGC09373 protein (Fragment)
comp14085_seq0	netphos-3.1b	phos-unsp	24	24	0.998	M	#N/A	#N/A	#N/A	#N/A
comp14126_seq2	netphos-3.1b	phos-unsp	96	96	0.997	M	A0A183P3T4	A0A183P3T4_9TREM	#N/A	Uncharacterized protein
comp14126_seq3	netphos-3.1b	phos-unsp	119	119	0.997	M	A0A183P3T4	A0A183P3T4_9TREM	#N/A	Uncharacterized protein
comp14164_seq0	netphos-3.1b	phos-unsp	369	369	0.997	M	A0A094ZGT7	A0A094ZGT7_SCHHA	A0A094ZGT7	Protocadherin beta-11
comp14209_seq1	netphos-3.1b	phos-unsp	139	139	0.996	M	A0A094ZCD0	A0A094ZCD0_SCHHA	A0A094ZCD0	Uncharacterized protein
comp14219_seq2	netphos-3.1b	phos-unsp	13	13	0.998	M	A0A183N5X4	A0A183N5X4_9TREM	#N/A	Uncharacterized protein
comp14220_seq1	netphos-3.1b	phos-unsp	271	271	0.998	M	A0A183K0V3	A0A183K0V3_9TREM	#N/A	Uncharacterized protein
comp14220_seq2	netphos-3.1b	phos-unsp	271	271	0.998	M	A0A183K0V3	A0A183K0V3_9TREM	#N/A	Uncharacterized protein
comp14227_seq0	netphos-3.1b	phos-unsp	120	120	0.996	M	Q5DDP2	Q5DDP2_SCHJA	Q5DDP2	Eukaryotic translation initiation factor 3 subunit 5 (SJCHGC06192 protein)
comp14299_seq2	netphos-3.1b	phos-unsp	883	883	0.998	M	G4V5J6	G4V5J6_SCHMA	G4V5J6	Putative adenylate kinase (EC 2.7.4.3)
comp14299_seq4	netphos-3.1b	phos-unsp	883	883	0.998	M	G4V5J6	G4V5J6_SCHMA	G4V5J6	Putative adenylate kinase (EC 2.7.4.3)
comp143098_seq0	netphos-3.1b	phos-unsp	49	49	0.993	M	#N/A	#N/A	#N/A	#N/A
comp14318_seq0	netphos-3.1b	phos-unsp	49	49	0.997	M	A0A183PML6	A0A183PML6_9TREM	#N/A	Uncharacterized protein
comp1434_seq5	netphos-3.1b	phos-unsp	345	345	0.996	M	A0A183QEE0	A0A183QEE0_9TREM	#N/A	Uncharacterized protein
comp143827_seq0	netphos-3.1b	phos-unsp	18	18	0.997	M	A0A183KRZ4	A0A183KRZ4_9TREM	#N/A	Uncharacterized protein
comp1439_seq0	netphos-3.1b	phos-unsp	67	67	0.997	M	C1LL36	C1LL36_SCHJA	C1LL36	Mitochondrial deoxynucleotide carrier
comp14417_seq1	netphos-3.1b	phos-unsp	247	247	0.994	M	A0A183MF98	A0A183MF98_9TREM	#N/A	Innexin
comp1443_seq0	netphos-3.1b	phos-unsp	61	61	0.998	M	Q5DHC1	Q5DHC1_SCHJA	Q5DHC1	Ataxin-3 (EC 3.4.22.-) (SJCHGC06165 protein)
comp14444_seq0	netphos-3.1b	phos-unsp	79	79	0.992	M	Q5DHM6	Q5DHM6_SCHJA	Q5DHM6	SJCHGC00893 protein
comp1454_seq3	netphos-3.1b	phos-unsp	244	244	0.997	M	G4V8H8	G4V8H8_SCHMA	G4V8H8	Family C19 unassigned peptidase (C19 family)
comp1454_seq5	netphos-3.1b	phos-unsp	244	244	0.997	M	G4V8H8	G4V8H8_SCHMA	G4V8H8	Family C19 unassigned peptidase (C19 family)
comp14557_seq1	netphos-3.1b	phos-unsp	216	216	0.995	M	A0A183QKQ4	A0A183QKQ4_9TREM	#N/A	Uncharacterized protein
comp14557_seq2	netphos-3.1b	phos-unsp	37	37	0.995	M	A0A183QKQ4	A0A183QKQ4_9TREM	#N/A	Uncharacterized protein
comp14562_seq0	netphos-3.1b	phos-unsp	270	270	0.993	M	A0A183PTN2	A0A183PTN2_9TREM	#N/A	Uncharacterized protein
comp14583_seq0	netphos-3.1b	phos-unsp	447	447	0.997	M	A0A183QD94	A0A183QD94_9TREM	#N/A	Uncharacterized protein
comp14608_seq1	netphos-3.1b	phos-unsp	14	14	0.997	M	C1LFZ0	C1LFZ0_SCHJA	C1LFZ0	Glutamine rich 2
comp14617_seq1	netphos-3.1b	phos-unsp	78	78	0.996	M	A0A183MIM4	A0A183MIM4_9TREM	#N/A	Uncharacterized protein
comp14642_seq0	netphos-3.1b	phos-unsp	157	157	0.994	M	A0A094ZYP7	A0A094ZYP7_SCHHA	A0A094ZYP7	Multiple PDZ domain protein
comp14706_seq2	netphos-3.1b	phos-unsp	15	15	0.991	M	C1LJS8	C1LJS8_SCHJA	C1LJS8	Endothelin-converting enzyme 1 (EC 3.4.24.71)
comp14713_seq0	netphos-3.1b	phos-unsp	55	55	0.995	M	A0A183JBU9	A0A183JBU9_9TREM	#N/A	Uncharacterized protein
comp14782_seq0	netphos-3.1b	phos-unsp	372	372	0.993	M	A0A095ATA2	A0A095ATA2_SCHHA	A0A095ATA2	p2X purinoceptor 4
comp1483_seq3	netphos-3.1b	phos-unsp	13	13	0.998	M	A0A183KBQ5	A0A183KBQ5_9TREM	#N/A	Uncharacterized protein
comp1483_seq4	netphos-3.1b	phos-unsp	13	13	0.998	M	G4VI44	G4VI44_SCHMA	G4VI44	Elongation of very long chain fatty acids protein (EC 2.3.1.199) (Very-long-chain 3-oxoacyl-CoA synthase)
comp14848_seq2	netphos-3.1b	phos-unsp	262	262	0.997	M	A0A183QYP0	A0A183QYP0_9TREM	#N/A	Uncharacterized protein
comp14880_seq0	netphos-3.1b	phos-unsp	160	160	0.998	M	A0A183LX09	A0A183LX09_9TREM	#N/A	Uncharacterized protein
comp14907_seq0	netphos-3.1b	phos-unsp	13	13	0.998	M	G4VP07	G4VP07_SCHMA	G4VP07	Putative kif9
comp1491_seq5	netphos-3.1b	phos-unsp	30	30	0.991	M	A0A183W152	A0A183W152_TRIRE	#N/A	Uncharacterized protein
comp15001_seq0	netphos-3.1b	phos-unsp	117	117	0.993	M	A0A183M3Y7	A0A183M3Y7_9TREM	#N/A	Uncharacterized protein
comp15019_seq1	netphos-3.1b	phos-unsp	245	245	0.997	M	A0A183R1V0	A0A183R1V0_9TREM	#N/A	Uncharacterized protein
comp15032_seq0	netphos-3.1b	phos-unsp	96	96	0.997	M	A0A183MXS2	A0A183MXS2_9TREM	#N/A	Uncharacterized protein
comp15075_seq0	netphos-3.1b	phos-unsp	13	13	0.996	M	#N/A	#N/A	#N/A	#N/A
comp15111_seq0	netphos-3.1b	phos-unsp	107	107	0.998	M	A0A183LCC0	A0A183LCC0_9TREM	#N/A	O-phosphoseryl-tRNA(Sec) selenium transferase (EC 2.9.1.2) (Selenocysteine synthase) (Selenocysteinyl-tRNA(Sec) synthase) (Sep-tRNA:Sec-tRNA synthase)
comp15171_seq1	netphos-3.1b	phos-unsp	82	82	0.996	M	A0A183K4J5	A0A183K4J5_9TREM	#N/A	Uncharacterized protein
comp15189_seq0	netphos-3.1b	phos-unsp	24	24	0.991	M	A0A183PQE7	A0A183PQE7_9TREM	#N/A	Uncharacterized protein
comp152055_seq0	netphos-3.1b	phos-unsp	93	93	0.994	M	A0A183JF45	A0A183JF45_9TREM	#N/A	Uncharacterized protein
comp15211_seq2	netphos-3.1b	phos-unsp	91	91	0.995	M	G4M0B2	G4M0B2_SCHMA	G4M0B2	Uncharacterized protein
comp15219_seq1	netphos-3.1b	phos-unsp	12	12	0.994	M	C7C210	C7C210_SCHJA	C7C210	Reverse transcriptase
comp15247_seq3	netphos-3.1b	phos-unsp	83	83	0.997	M	G4VH22	G4VH22_SCHMA	G4VH22	Tubulin tyrosine ligase-related
comp15248_seq0	netphos-3.1b	phos-unsp	271	271	0.992	M	G4V7Q7	G4V7Q7_SCHMA	G4V7Q7	Putative z-protein (S1r protein)
comp15248_seq2	netphos-3.1b	phos-unsp	196	196	0.992	M	G4V7Q7	G4V7Q7_SCHMA	G4V7Q7	Putative z-protein (S1r protein)
comp15305_seq0	netphos-3.1b	phos-unsp	110	110	0.991	M	A0A183LKR1	A0A183LKR1_9TREM	#N/A	Uncharacterized protein
comp15311_seq1	netphos-3.1b	phos-unsp	208	208	0.997	M	A0A094ZRS7	A0A094ZRS7_SCHHA	A0A094ZRS7	Soluble guanylate cyclase 88E
comp15325_seq0	netphos-3.1b	phos-unsp	71	71	0.996	M	A0A183K534	A0A183K534_9TREM	#N/A	Uncharacterized protein
comp15325_seq1	netphos-3.1b	phos-unsp	147	147	0.996	M	G4LWK5	G4LWK5_SCHMA	G4LWK5	Lim domain binding protein, putative
comp15431_seq1	netphos-3.1b	phos-unsp	382	382	0.997	M	A0A094ZYX3	A0A094ZYX3_SCHHA	A0A094ZYX3	Sperm-associated antigen 17
comp15436_seq1	netphos-3.1b	phos-unsp	1124	1124	0.996	M	A0A183NRP2	A0A183NRP2_9TREM	#N/A	Uncharacterized protein
comp15492_seq0	netphos-3.1b	phos-unsp	33	33	0.995	M	C1LEA1	C1LEA1_SCHJA	C1LEA1	PMS1 protein homolog 2
comp1551_seq0	netphos-3.1b	phos-unsp	156	156	0.995	M	Q5DB24	Q5DB24_SCHJA	Q5DB24	SJCHGC09271 protein
comp1551_seq6	netphos-3.1b	phos-unsp	221	221	0.994	M	C1L3N6	C1L3N6_SCHJA	C1L3N6	Inhibitor of growth protein 3
comp1558_seq3	netphos-3.1b	phos-unsp	22	22	0.996	M	Q5DFT1	Q5DFT1_SCHJA	Q5DFT1	SJCHGC04020 protein
comp1561_seq0	netphos-3.1b	phos-unsp	307	307	0.998	M	A0A183LJW8	A0A183LJW8_9TREM	#N/A	Uncharacterized protein
comp157_seq5	netphos-3.1b	phos-unsp	155	155	0.997	M	A0A183A5N4	A0A183A5N4_9TREM	#N/A	Uncharacterized protein
comp15701_seq0	netphos-3.1b	phos-unsp	539	539	0.995	M	A0A183VPD7	A0A183VPD7_TRIRE	#N/A	Uncharacterized protein
comp1575_seq0	netphos-3.1b	phos-unsp	69	69	0.996	M	Q86E25	Q86E25_SCHJA	Q86E25	Clone ZZZ31 mRNA sequence
comp15841_seq1	netphos-3.1b	phos-unsp	103	103	0.995	M	A0A1S8X605	A0A1S8X605_9TREM	A0A1S8X605	40S ribosomal protein S24
comp1592_seq1	netphos-3.1b	phos-unsp	190	190	0.998	M	Q5D9B7	Q5D9B7_SCHJA	Q5D9B7	SJCHGC01135 protein
comp15953_seq1	netphos-3.1b	phos-unsp	74	74	0.995	M	A0A095ARS4	A0A095ARS4_SCHHA	A0A095ARS4	Uncharacterized protein
comp16110_seq0	netphos-3.1b	phos-unsp	28	28	0.994	M	#N/A	#N/A	#N/A	#N/A
comp1617_seq0	netphos-3.1b	phos-unsp	420	420	0.995	M	C7TZH8	C7TZH8_SCHJA	C7TZH8	Mitofusin 2 (EC 3.6.5.-) (Fragment)
comp16174_seq1	netphos-3.1b	phos-unsp	43	43	0.994	M	A0A183LV53	A0A183LV53_9TREM	#N/A	Uncharacterized protein
comp1620_seq1	netphos-3.1b	phos-unsp	405	405	0.997	M	A0A095CF13	A0A095CF13_SCHHA	A0A095CF13	Phosphatase and actin regulator 1
comp1620_seq3	netphos-3.1b	phos-unsp	405	405	0.997	M	A0A095CF13	A0A095CF13_SCHHA	A0A095CF13	Phosphatase and actin regulator 1
comp16265_seq0	netphos-3.1b	phos-unsp	571	571	0.998	M	G4VII7	G4VII7_SCHMA	G4VII7	Uncharacterized protein
comp16265_seq3	netphos-3.1b	phos-unsp	571	571	0.998	M	G4VII7	G4VII7_SCHMA	G4VII7	Uncharacterized protein
comp16265_seq4	netphos-3.1b	phos-unsp	571	571	0.998	M	G4VII7	G4VII7_SCHMA	G4VII7	Uncharacterized protein
comp16281_seq1	netphos-3.1b	phos-unsp	103	103	0.998	M	Q86FA0	Q86FA0_SCHJA	Q86FA0	Clone ZZZ355 mRNA sequence
comp1634_seq4	netphos-3.1b	phos-unsp	78	78	0.996	M	Q5C0P7	Q5C0P7_SCHJA	Q5C0P7	SJCHGC00776 protein (Fragment)
comp16461_seq0	netphos-3.1b	phos-unsp	6	6	0.993	M	A0A183MGY9	A0A183MGY9_9TREM	#N/A	Uncharacterized protein
comp16505_seq0	netphos-3.1b	phos-unsp	87	87	0.996	M	A0A183LT19	A0A183LT19_9TREM	#N/A	Uncharacterized protein
comp16510_seq1	netphos-3.1b	phos-unsp	41	41	0.994	M	Q5C2U8	Q5C2U8_SCHJA	Q5C2U8	SJCHGC02480 protein (Fragment)
comp16512_seq0	netphos-3.1b	phos-unsp	258	258	0.997	M	A0A095AT95	A0A095AT95_SCHHA	A0A095AT95	Protein lozenge
comp16534_seq0	netphos-3.1b	phos-unsp	27	27	0.995	M	C1LEC4	C1LEC4_SCHJA	C1LEC4	Dynein-associated protein (EC 3.6.4.2)
comp16537_seq1	netphos-3.1b	phos-unsp	483	483	0.996	M	A0A183QJX8	A0A183QJX8_9TREM	#N/A	Uncharacterized protein
comp1659_seq0	netphos-3.1b	phos-unsp	657	657	0.996	M	A0A183KRU7	A0A183KRU7_9TREM	#N/A	Uncharacterized protein
comp16604_seq0	netphos-3.1b	phos-unsp	93	93	0.995	M	A0A094ZI32	A0A094ZI32_SCHHA	A0A094ZI32	Uncharacterized protein
comp16667_seq0	netphos-3.1b	phos-unsp	2522	2522	0.998	M	A0A094ZQC8	A0A094ZQC8_SCHHA	A0A094ZQC8	Fibrocystin-L (Fragment)
comp16670_seq1	netphos-3.1b	phos-unsp	236	236	0.997	M	A0A094ZFZ2	A0A094ZFZ2_SCHHA	A0A094ZFZ2	Uncharacterized protein
comp16670_seq2	netphos-3.1b	phos-unsp	81	81	0.997	M	A0A183KH34	A0A183KH34_9TREM	#N/A	Uncharacterized protein
comp16685_seq2	netphos-3.1b	phos-unsp	111	111	0.991	M	A0A183NRV7	A0A183NRV7_9TREM	#N/A	Uncharacterized protein
comp16700_seq0	netphos-3.1b	phos-unsp	29	29	0.991	M	Q5C3C1	Q5C3C1_SCHJA	Q5C3C1	SJCHGC04023 protein (Fragment)
comp16701_seq1	netphos-3.1b	phos-unsp	68	68	0.998	M	A0A183Q0B6	A0A183Q0B6_9TREM	#N/A	Uncharacterized protein
comp16766_seq0	netphos-3.1b	phos-unsp	115	115	0.995	M	G4V6V1	G4V6V1_SCHMA	G4V6V1	Uncharacterized protein
comp16810_seq1	netphos-3.1b	phos-unsp	476	476	0.995	M	A0A095AFB8	A0A095AFB8_SCHHA	A0A095AFB8	Uncharacterized protein
comp16813_seq0	netphos-3.1b	phos-unsp	85	85	0.993	M	Q8MWP9	Q8MWP9_SCHJA	Q8MWP9	Polyprotein (Fragment)
comp1701_seq0	netphos-3.1b	phos-unsp	143	143	0.996	M	Q5DGQ1	Q5DGQ1_SCHJA	Q5DGQ1	SJCHGC02852 protein
comp17101_seq0	netphos-3.1b	phos-unsp	100	100	0.996	M	G4LZQ7	G4LZQ7_SCHMA	G4LZQ7	Uncharacterized protein
comp17170_seq0	netphos-3.1b	phos-unsp	76	76	0.995	M	C7TXQ4	C7TXQ4_SCHJA	C7TXQ4	Fak-like tyrosine kinase (EC 2.7.10.1)
comp17183_seq0	netphos-3.1b	phos-unsp	92	92	0.997	M	A0A183LT65	A0A183LT65_9TREM	#N/A	Uncharacterized protein
comp17196_seq1	netphos-3.1b	phos-unsp	245	245	0.996	M	A0A183NRE7	A0A183NRE7_9TREM	#N/A	Uncharacterized protein
comp17196_seq2	netphos-3.1b	phos-unsp	245	245	0.996	M	G4VE47	G4VE47_SCHMA	G4VE47	Putative normocyte-binding protein 1
comp17197_seq1	netphos-3.1b	phos-unsp	609	609	0.997	M	A0A183QJD2	A0A183QJD2_9TREM	#N/A	Uncharacterized protein
comp1723_seq0	netphos-3.1b	phos-unsp	193	193	0.998	M	A0A095C4S5	A0A095C4S5_SCHHA	A0A095C4S5	cAMP-dependent protein kinase regulatory subunit
comp17282_seq1	netphos-3.1b	phos-unsp	152	152	0.997	M	A0A183KGE9	A0A183KGE9_9TREM	#N/A	Uncharacterized protein
comp17347_seq2	netphos-3.1b	phos-unsp	113	113	0.994	M	A0A183WSF8	A0A183WSF8_TRIRE	#N/A	Uncharacterized protein
comp17446_seq1	netphos-3.1b	phos-unsp	176	176	0.995	M	A0A183KK56	A0A183KK56_9TREM	#N/A	Uncharacterized protein
comp17470_seq0	netphos-3.1b	phos-unsp	104	104	0.996	M	A0A183KD71	A0A183KD71_9TREM	#N/A	Uncharacterized protein
comp17527_seq0	netphos-3.1b	phos-unsp	57	57	0.994	M	A0A183QNG5	A0A183QNG5_9TREM	#N/A	Uncharacterized protein
comp1754_seq0	netphos-3.1b	phos-unsp	15	15	0.993	M	G4VE88	G4VE88_SCHMA	G4VE88	Jab1/MPN domain metalloenzyme (M67 family)
comp17585_seq0	netphos-3.1b	phos-unsp	142	142	0.992	M	A0A183NU81	A0A183NU81_9TREM	#N/A	Uncharacterized protein
comp1763_seq1	netphos-3.1b	phos-unsp	145	145	0.998	M	Q5C3S0	Q5C3S0_SCHJA	Q5C3S0	SJCHGC04402 protein (Fragment)
comp17730_seq0	netphos-3.1b	phos-unsp	42	42	0.992	M	Q5C0H7	Q5C0H7_SCHJA	Q5C0H7	SJCHGC06482 protein (Fragment)
comp17762_seq0	netphos-3.1b	phos-unsp	96	96	0.997	M	Q26604	SMOX5_SCHMA	Q26604	Homeobox protein SMOX-5
comp1800_seq2	netphos-3.1b	phos-unsp	255	255	0.992	M	Q5D8S9	Q5D8S9_SCHJA	Q5D8S9	SJCHGC02137 protein
comp1800_seq5	netphos-3.1b	phos-unsp	88	88	0.992	M	Q5D8S9	Q5D8S9_SCHJA	Q5D8S9	SJCHGC02137 protein
comp1804_seq0	netphos-3.1b	phos-unsp	578	578	0.997	M	C1LMG9	C1LMG9_SCHJA	C1LMG9	Seryl tRNA Synthetase (EC 6.1.1.11)
comp1809_seq4	netphos-3.1b	phos-unsp	143	143	0.995	M	G4V9R1	G4V9R1_SCHMA	G4V9R1	Putative dead box ATP-dependent RNA helicase
comp1827_seq0	netphos-3.1b	phos-unsp	30	30	0.991	M	C1LFR2	C1LFR2_SCHJA	C1LFR2	Dentin sialophosphoprotein
comp18283_seq2	netphos-3.1b	phos-unsp	92	92	0.993	M	A0A183RWT1	A0A183RWT1_9TREM	#N/A	Uncharacterized protein
comp18304_seq1	netphos-3.1b	phos-unsp	65	65	0.994	M	A0A095A603	A0A095A603_SCHHA	A0A095A603	Uncharacterized protein
comp1833_seq2	netphos-3.1b	phos-unsp	178	178	0.996	M	A0A183QV50	A0A183QV50_9TREM	#N/A	Uncharacterized protein
comp18437_seq0	netphos-3.1b	phos-unsp	120	120	0.997	M	G4VNI2	G4VNI2_SCHMA	G4VNI2	Uncharacterized protein
comp18437_seq1	netphos-3.1b	phos-unsp	287	287	0.997	M	A0A095AL55	A0A095AL55_SCHHA	A0A095AL55	Uncharacterized protein
comp1845_seq3	netphos-3.1b	phos-unsp	197	197	0.997	M	A0A094ZS60	A0A094ZS60_SCHHA	A0A094ZS60	Zinc finger protein 407
comp18512_seq0	netphos-3.1b	phos-unsp	218	218	0.993	M	C1LEH2	C1LEH2_SCHJA	C1LEH2	Ribonuclease Oy (EC 3.1.27.-)
comp18521_seq2	netphos-3.1b	phos-unsp	180	180	0.998	M	A0A094ZQQ5	A0A094ZQQ5_SCHHA	A0A094ZQQ5	Somatostatin receptor type 5
comp18546_seq0	netphos-3.1b	phos-unsp	114	114	0.998	M	C7TY37	C7TY37_SCHJA	C7TY37	Hypotheticial protein
comp18546_seq1	netphos-3.1b	phos-unsp	114	114	0.998	M	C7TY37	C7TY37_SCHJA	C7TY37	Hypotheticial protein
comp1858_seq8	netphos-3.1b	phos-unsp	45	45	0.992	M	A0A183MJI8	A0A183MJI8_9TREM	#N/A	Uncharacterized protein
comp18608_seq1	netphos-3.1b	phos-unsp	108	108	0.997	M	A0A183LL67	A0A183LL67_9TREM	#N/A	Uncharacterized protein
comp18613_seq0	netphos-3.1b	phos-unsp	72	72	0.997	M	C1LH59	C1LH59_SCHJA	C1LH59	Uncharacterized protein
comp1872_seq5	netphos-3.1b	phos-unsp	39	39	0.997	M	Q5BX61	Q5BX61_SCHJA	Q5BX61	SJCHGC01182 protein (Fragment)
comp18867_seq1	netphos-3.1b	phos-unsp	116	116	0.997	M	#N/A	#N/A	#N/A	#N/A
comp18867_seq2	netphos-3.1b	phos-unsp	116	116	0.997	M	#N/A	#N/A	#N/A	#N/A
comp18876_seq3	netphos-3.1b	phos-unsp	34	34	0.996	M	A0A095A2H7	A0A095A2H7_SCHHA	A0A095A2H7	Sperm-tail PG-rich repeat-containing protein 2 (Fragment)
comp18876_seq4	netphos-3.1b	phos-unsp	34	34	0.996	M	A0A095A2H7	A0A095A2H7_SCHHA	A0A095A2H7	Sperm-tail PG-rich repeat-containing protein 2 (Fragment)
comp1890_seq2	netphos-3.1b	phos-unsp	303	303	0.998	M	G4VRY2	G4VRY2_SCHMA	G4VRY2	Putative smile protein
comp1906_seq1	netphos-3.1b	phos-unsp	102	102	0.996	M	C1LFJ9	C1LFJ9_SCHJA	C1LFJ9	Mitochondrial 39S ribosomal protein L49
comp19077_seq0	netphos-3.1b	phos-unsp	20	20	0.997	M	A0A183JPT8	A0A183JPT8_9TREM	#N/A	Uncharacterized protein
comp19113_seq1	netphos-3.1b	phos-unsp	55	55	0.991	M	Q5D981	Q5D981_SCHJA	Q5D981	SJCHGC01869 protein
comp19127_seq0	netphos-3.1b	phos-unsp	148	148	0.997	M	A0A094ZI31	A0A094ZI31_SCHHA	A0A094ZI31	Uncharacterized protein
comp19127_seq1	netphos-3.1b	phos-unsp	271	271	0.997	M	A0A094ZI31	A0A094ZI31_SCHHA	A0A094ZI31	Uncharacterized protein
comp19132_seq2	netphos-3.1b	phos-unsp	270	270	0.994	M	A0A094ZTB6	A0A094ZTB6_SCHHA	A0A094ZTB6	ETS translocation variant 4
comp1917_seq1	netphos-3.1b	phos-unsp	579	579	0.998	M	A0A183QNE5	A0A183QNE5_9TREM	#N/A	Lysine--tRNA ligase (EC 6.1.1.6) (Lysyl-tRNA synthetase)
comp19179_seq3	netphos-3.1b	phos-unsp	31	31	0.997	M	#N/A	#N/A	#N/A	#N/A
comp1919_seq2	netphos-3.1b	phos-unsp	65	65	0.994	M	A0A183KQD3	A0A183KQD3_9TREM	#N/A	Uncharacterized protein
comp1921_seq1	netphos-3.1b	phos-unsp	136	136	0.997	M	A0A183R7X1	A0A183R7X1_9TREM	#N/A	Uncharacterized protein
comp19221_seq1	netphos-3.1b	phos-unsp	40	40	0.997	M	A0A183P835	A0A183P835_9TREM	#N/A	Uncharacterized protein
comp1933_seq1	netphos-3.1b	phos-unsp	239	239	0.997	M	A0A183LX92	A0A183LX92_9TREM	#N/A	Uncharacterized protein
comp19342_seq2	netphos-3.1b	phos-unsp	92	92	0.992	M	A0A183RC68	A0A183RC68_9TREM	#N/A	Uncharacterized protein
comp1938_seq2	netphos-3.1b	phos-unsp	49	49	0.991	M	C1LL26	C1LL26_SCHJA	C1LL26	Putative ATP-dependent RNA helicase DDX5 (EC 3.6.1.-)
comp19494_seq0	netphos-3.1b	phos-unsp	21	21	0.997	M	A0A183NNT6	A0A183NNT6_9TREM	#N/A	Uncharacterized protein
comp1957_seq0	netphos-3.1b	phos-unsp	123	123	0.994	M	Q5DGS4	Q5DGS4_SCHJA	Q5DGS4	SJCHGC03479 protein
comp1961_seq3	netphos-3.1b	phos-unsp	223	223	0.996	M	Q5DHG4	Q5DHG4_SCHJA	Q5DHG4	SJCHGC00899 protein
comp19626_seq0	netphos-3.1b	phos-unsp	165	165	0.993	M	A0A183JEC8	A0A183JEC8_9TREM	#N/A	Uncharacterized protein
comp19638_seq1	netphos-3.1b	phos-unsp	446	446	0.995	M	A0A183NZW1	A0A183NZW1_9TREM	#N/A	Uncharacterized protein
comp19676_seq0	netphos-3.1b	phos-unsp	67	67	0.995	M	A0A095C9C1	A0A095C9C1_SCHHA	A0A095C9C1	Uncharacterized protein (Fragment)
comp19740_seq1	netphos-3.1b	phos-unsp	40	40	0.991	M	G4V6B4	G4V6B4_SCHMA	G4V6B4	Uncharacterized protein
comp19784_seq0	netphos-3.1b	phos-unsp	44	44	0.994	M	A0A183MUG2	A0A183MUG2_9TREM	#N/A	Uncharacterized protein
comp19874_seq0	netphos-3.1b	phos-unsp	80	80	0.996	M	#N/A	#N/A	#N/A	#N/A
comp19899_seq1	netphos-3.1b	phos-unsp	66	66	0.998	M	A0A183LPG7	A0A183LPG7_9TREM	#N/A	Uncharacterized protein
comp20002_seq1	netphos-3.1b	phos-unsp	340	340	0.998	M	A0A183LKK0	A0A183LKK0_9TREM	#N/A	Uncharacterized protein
comp20014_seq1	netphos-3.1b	phos-unsp	507	507	0.997	M	A0A094ZNM8	A0A094ZNM8_SCHHA	A0A094ZNM8	Uncharacterized protein (Fragment)
comp20019_seq0	netphos-3.1b	phos-unsp	181	181	0.995	M	A0A095BT48	A0A095BT48_SCHHA	A0A095BT48	Fibroblast growth factor receptor-like 1
comp20234_seq0	netphos-3.1b	phos-unsp	20	20	0.995	M	A0A183MR36	A0A183MR36_9TREM	#N/A	Uncharacterized protein
comp20313_seq0	netphos-3.1b	phos-unsp	21	21	0.994	M	C7C208	C7C208_SCHJA	C7C208	Endonuclease-reverse transcriptase
comp20348_seq0	netphos-3.1b	phos-unsp	29	29	0.997	M	A0A183LB25	A0A183LB25_9TREM	#N/A	Uncharacterized protein
comp20348_seq1	netphos-3.1b	phos-unsp	29	29	0.997	M	A0A183LB25	A0A183LB25_9TREM	#N/A	Uncharacterized protein
comp20348_seq2	netphos-3.1b	phos-unsp	29	29	0.997	M	A0A183LB25	A0A183LB25_9TREM	#N/A	Uncharacterized protein
comp20383_seq1	netphos-3.1b	phos-unsp	117	117	0.996	M	A0A0U3SDS9	A0A0U3SDS9_SCHMA	A0A0U3SDS9	Cytochrome P450 (EC 1.14.14.1)
comp2051_seq2	netphos-3.1b	phos-unsp	166	166	0.992	M	C1LD64	C1LD64_SCHJA	C1LD64	Uncharacterized protein
comp20510_seq1	netphos-3.1b	phos-unsp	76	76	0.996	M	A0A183K2L6	A0A183K2L6_9TREM	#N/A	Uncharacterized protein
comp2062_seq0	netphos-3.1b	phos-unsp	577	577	0.998	M	A0A095CF02	A0A095CF02_SCHHA	A0A095CF02	Uncharacterized protein
comp20625_seq1	netphos-3.1b	phos-unsp	11	11	0.993	M	A0A183QXA4	A0A183QXA4_9TREM	#N/A	Uncharacterized protein
comp2068_seq2	netphos-3.1b	phos-unsp	318	318	0.995	M	G4VF90	G4VF90_SCHMA	G4VF90	Putative wd-repeat protein
comp2074_seq7	netphos-3.1b	phos-unsp	117	117	0.997	M	Q86EP3	Q86EP3_SCHJA	Q86EP3	Clone ZZD1564 mRNA sequence (Fragment)
comp2087_seq0	netphos-3.1b	phos-unsp	39	39	0.997	M	G4VBE4	G4VBE4_SCHMA	G4VBE4	Uncharacterized protein
comp2090_seq2	netphos-3.1b	phos-unsp	259	259	0.992	M	G4V9I2	G4V9I2_SCHMA	G4V9I2	Putative fuse-binding protein-interacting repressor siahbp1
comp2091_seq3	netphos-3.1b	phos-unsp	94	94	0.998	M	Q6PMM5	Q6PMM5_SCHJA	Q6PMM5	Mitogen-activated protein kinase (EC 2.7.11.24)
comp2103_seq6	netphos-3.1b	phos-unsp	303	303	0.997	M	G4VFW1	G4VFW1_SCHMA	G4VFW1	Putative aaa family ATPase
comp21084_seq0	netphos-3.1b	phos-unsp	76	76	0.996	M	A0A095BU91	A0A095BU91_SCHHA	A0A095BU91	Pleckstrin homology domain-containing family G member 7 (Fragment)
comp21208_seq1	netphos-3.1b	phos-unsp	115	115	0.995	M	A0A183M9I7	A0A183M9I7_9TREM	#N/A	Uncharacterized protein
comp2124_seq2	netphos-3.1b	phos-unsp	100	100	0.997	M	A0A094ZP27	A0A094ZP27_SCHHA	A0A094ZP27	Calpain-7
comp2124_seq7	netphos-3.1b	phos-unsp	100	100	0.997	M	A0A094ZP27	A0A094ZP27_SCHHA	A0A094ZP27	Calpain-7
comp2125_seq3	netphos-3.1b	phos-unsp	110	110	0.994	M	Q86E92	Q86E92_SCHJA	Q86E92	Clone ZZD730 mRNA sequence
comp21306_seq0	netphos-3.1b	phos-unsp	628	628	0.997	M	A0A095C8R3	A0A095C8R3_SCHHA	A0A095C8R3	Uncharacterized protein
comp21403_seq0	netphos-3.1b	phos-unsp	39	39	0.992	M	A0A183LRK6	A0A183LRK6_9TREM	#N/A	Uncharacterized protein
comp21416_seq0	netphos-3.1b	phos-unsp	26	26	0.996	M	A0A183KBV5	A0A183KBV5_9TREM	#N/A	Uncharacterized protein
comp21554_seq0	netphos-3.1b	phos-unsp	8	8	0.997	M	A0A183M045	A0A183M045_9TREM	#N/A	Palmitoyltransferase (EC 2.3.1.225)
comp21554_seq2	netphos-3.1b	phos-unsp	8	8	0.997	M	A0A183M045	A0A183M045_9TREM	#N/A	Palmitoyltransferase (EC 2.3.1.225)
comp21638_seq1	netphos-3.1b	phos-unsp	107	107	0.997	M	C1LJS9	C1LJS9_SCHJA	C1LJS9	Endothelin-converting enzyme
comp21656_seq1	netphos-3.1b	phos-unsp	220	220	0.997	M	A0A183KKK9	A0A183KKK9_9TREM	#N/A	Uncharacterized protein
comp21715_seq0	netphos-3.1b	phos-unsp	184	184	0.998	M	A0A094ZI15	A0A094ZI15_SCHHA	A0A094ZI15	5-hydroxytryptamine receptor 2B
comp21791_seq1	netphos-3.1b	phos-unsp	45	45	0.997	M	C7TXX4	C7TXX4_SCHJA	C7TXX4	Long-chain-fatty-acid--CoA ligase 5 (EC 6.2.1.3)
comp21791_seq2	netphos-3.1b	phos-unsp	210	210	0.994	M	C7TXQ9	C7TXQ9_SCHJA	C7TXQ9	Long-chain-fatty-acid--CoA ligase 5 (EC 6.2.1.3)
comp21833_seq0	netphos-3.1b	phos-unsp	98	98	0.998	M	A0A183N7C0	A0A183N7C0_9TREM	#N/A	Uncharacterized protein
comp21889_seq0	netphos-3.1b	phos-unsp	414	414	0.998	M	G4LUM1	G4LUM1_SCHMA	G4LUM1	Hyperpolarization activated cyclic nucleotide-gated potassium channel, putative
comp2194_seq1	netphos-3.1b	phos-unsp	23	23	0.996	M	Q5DDQ5	Q5DDQ5_SCHJA	Q5DDQ5	SJCHGC01481 protein
comp2195_seq3	netphos-3.1b	phos-unsp	585	585	0.998	M	A0A183LBL0	A0A183LBL0_9TREM	#N/A	Uncharacterized protein
comp22090_seq1	netphos-3.1b	phos-unsp	483	483	0.998	M	G4VGP7	G4VGP7_SCHMA	G4VGP7	Uncharacterized protein
comp22134_seq0	netphos-3.1b	phos-unsp	43	43	0.992	M	#N/A	#N/A	#N/A	#N/A
comp22134_seq1	netphos-3.1b	phos-unsp	43	43	0.992	M	#N/A	#N/A	#N/A	#N/A
comp22160_seq0	netphos-3.1b	phos-unsp	137	137	0.996	M	G4LZT7	G4LZT7_SCHMA	G4LZT7	Cadherin, putative
comp22481_seq1	netphos-3.1b	phos-unsp	31	31	0.998	M	C7C1Y8	C7C1Y8_SCHJA	C7C1Y8	Pol polyprotein
comp2252_seq4	netphos-3.1b	phos-unsp	271	271	0.994	M	A0A095BUP1	A0A095BUP1_SCHHA	A0A095BUP1	Copper-transporting ATPase 2
comp22575_seq1	netphos-3.1b	phos-unsp	58	58	0.997	M	A0A183JLE1	A0A183JLE1_9TREM	#N/A	Uncharacterized protein
comp226_seq1	netphos-3.1b	phos-unsp	231	231	0.998	M	G4LZH1	G4LZH1_SCHMA	G4LZH1	Dystrophin, putative
comp22615_seq1	netphos-3.1b	phos-unsp	250	250	0.998	M	A0A094ZK28	A0A094ZK28_SCHHA	A0A094ZK28	Transient receptor potential cation channel subfamily M member 6
comp22638_seq0	netphos-3.1b	phos-unsp	129	129	0.998	M	A0A095BVP6	A0A095BVP6_SCHHA	A0A095BVP6	Uncharacterized protein
comp2271_seq2	netphos-3.1b	phos-unsp	478	478	0.998	M	G4VSJ1	G4VSJ1_SCHMA	G4VSJ1	Muscleblind-like protein
comp2271_seq4	netphos-3.1b	phos-unsp	478	478	0.998	M	G4VSJ1	G4VSJ1_SCHMA	G4VSJ1	Muscleblind-like protein
comp2274_seq2	netphos-3.1b	phos-unsp	64	64	0.997	M	G4LY86	G4LY86_SCHMA	G4LY86	Ccr4-not transcription complex, putative
comp22820_seq1	netphos-3.1b	phos-unsp	92	92	0.993	M	A0A183NRM3	A0A183NRM3_9TREM	#N/A	Uncharacterized protein
comp22847_seq0	netphos-3.1b	phos-unsp	565	565	0.995	M	A0A183KID1	A0A183KID1_9TREM	#N/A	Uncharacterized protein
comp22858_seq0	netphos-3.1b	phos-unsp	131	131	0.995	M	Q5DHH0	Q5DHH0_SCHJA	Q5DHH0	SJCHGC05143 protein
comp2307_seq1	netphos-3.1b	phos-unsp	371	371	0.998	M	G4VIF6	G4VIF6_SCHMA	G4VIF6	Putative dna replication helicase dna2
comp2311_seq1	netphos-3.1b	phos-unsp	315	315	0.994	M	G4VFV5	G4VFV5_SCHMA	G4VFV5	Phospholipase d-related
comp2313_seq0	netphos-3.1b	phos-unsp	105	105	0.998	M	Q5C7N3	Q5C7N3_SCHJA	Q5C7N3	SJCHGC02736 protein (Fragment)
comp2314_seq3	netphos-3.1b	phos-unsp	202	202	0.997	M	C1LFR3	C1LFR3_SCHJA	C1LFR3	WW domain-binding protein 11
comp23275_seq0	netphos-3.1b	phos-unsp	330	330	0.995	M	A0A183MG69	A0A183MG69_9TREM	#N/A	Uncharacterized protein
comp2339_seq0	netphos-3.1b	phos-unsp	233	233	0.997	M	A0A183R2T1	A0A183R2T1_9TREM	#N/A	Uncharacterized protein
comp23417_seq1	netphos-3.1b	phos-unsp	96	96	0.997	M	A0A183LBZ3	A0A183LBZ3_9TREM	#N/A	Uncharacterized protein
comp2349_seq1	netphos-3.1b	phos-unsp	515	515	0.996	M	C1LDV1	C1LDV1_SCHJA	C1LDV1	Ankyrin repeat domain-containing protein 15 (Kidney ankyrin repeat-containing protein)
comp2349_seq4	netphos-3.1b	phos-unsp	349	349	0.997	M	C1LDV1	C1LDV1_SCHJA	C1LDV1	Ankyrin repeat domain-containing protein 15 (Kidney ankyrin repeat-containing protein)
comp2350_seq1	netphos-3.1b	phos-unsp	22	22	0.998	M	G4VCI8	G4VCI8_SCHMA	G4VCI8	Putative cationic amino acid transporter
comp2354_seq6	netphos-3.1b	phos-unsp	80	80	0.993	M	A0A094ZYL5	A0A094ZYL5_SCHHA	A0A094ZYL5	Synaptic vesicle 2-related protein (Fragment)
comp23550_seq0	netphos-3.1b	phos-unsp	80	80	0.996	M	A0A183QDN2	A0A183QDN2_9TREM	#N/A	Uncharacterized protein
comp23550_seq1	netphos-3.1b	phos-unsp	80	80	0.996	M	A0A183QDN2	A0A183QDN2_9TREM	#N/A	Uncharacterized protein
comp23583_seq0	netphos-3.1b	phos-unsp	89	89	0.998	M	#N/A	#N/A	#N/A	#N/A
comp2360_seq2	netphos-3.1b	phos-unsp	231	231	0.995	M	A0A094ZZL7	A0A094ZZL7_SCHHA	A0A094ZZL7	General transcription factor 3C polypeptide 3 (Fragment)
comp23743_seq0	netphos-3.1b	phos-unsp	9	9	0.993	M	A0A094ZT17	A0A094ZT17_SCHHA	A0A094ZT17	Uncharacterized protein
comp23754_seq1	netphos-3.1b	phos-unsp	41	41	0.993	M	C1LG69	C1LG69_SCHJA	C1LG69	Sorting nexin-18
comp23845_seq0	netphos-3.1b	phos-unsp	63	63	0.994	M	A0A183RR05	A0A183RR05_9TREM	#N/A	Uncharacterized protein
comp23992_seq0	netphos-3.1b	phos-unsp	144	144	0.998	M	A0A094ZMD4	A0A094ZMD4_SCHHA	A0A094ZMD4	Uncharacterized protein
comp2405_seq0	netphos-3.1b	phos-unsp	147	147	0.998	M	A0A095C5I5	A0A095C5I5_SCHHA	A0A095C5I5	Lysophospholipid acyltransferase 5
comp2405_seq8	netphos-3.1b	phos-unsp	147	147	0.998	M	A0A095C5I5	A0A095C5I5_SCHHA	A0A095C5I5	Lysophospholipid acyltransferase 5
comp2434_seq3	netphos-3.1b	phos-unsp	263	263	0.996	M	C7TXR3	C7TXR3_SCHJA	C7TXR3	Oxalate/formate antiporter
comp24370_seq0	netphos-3.1b	phos-unsp	104	104	0.998	M	Q3KTL6	Q3KTL6_SCHJA	Q3KTL6	SJCHGC01393 protein
comp24455_seq1	netphos-3.1b	phos-unsp	637	637	0.996	M	A0A183QDG0	A0A183QDG0_9TREM	#N/A	Uncharacterized protein
comp24474_seq0	netphos-3.1b	phos-unsp	999	999	0.998	M	A0A183L8T8	A0A183L8T8_9TREM	#N/A	Uncharacterized protein
comp2450_seq1	netphos-3.1b	phos-unsp	21	21	0.994	M	C1LK52	C1LK52_SCHJA	C1LK52	Protein RMD5 homolog A
comp24530_seq0	netphos-3.1b	phos-unsp	164	164	0.997	M	A0A183JBS0	A0A183JBS0_9TREM	#N/A	Uncharacterized protein
comp2466_seq2	netphos-3.1b	phos-unsp	63	63	0.997	M	C1LEH1	C1LEH1_SCHJA	C1LEH1	Four and a half LIM domains protein 2
comp2479_seq2	netphos-3.1b	phos-unsp	915	915	0.997	M	A0A095C490	A0A095C490_SCHHA	A0A095C490	Neurobeachin
comp24912_seq0	netphos-3.1b	phos-unsp	102	102	0.991	M	A0A183NAK5	A0A183NAK5_9TREM	#N/A	Uncharacterized protein
comp2512_seq3	netphos-3.1b	phos-unsp	256	256	0.991	M	G4VGF1	G4VGF1_SCHMA	G4VGF1	Uncharacterized protein
comp2514_seq1	netphos-3.1b	phos-unsp	169	169	0.996	M	Q5D988	Q5D988_SCHJA	Q5D988	SJCHGC05833 protein
comp2520_seq1	netphos-3.1b	phos-unsp	25	25	0.992	M	Q5DGH0	Q5DGH0_SCHJA	Q5DGH0	SJCHGC09282 protein
comp25329_seq2	netphos-3.1b	phos-unsp	160	160	0.995	M	#N/A	#N/A	#N/A	#N/A
comp255_seq4	netphos-3.1b	phos-unsp	115	115	0.996	M	A0A183MYE1	A0A183MYE1_9TREM	#N/A	Uncharacterized protein
comp25523_seq0	netphos-3.1b	phos-unsp	50	50	0.992	M	#N/A	#N/A	#N/A	#N/A
comp2556_seq4	netphos-3.1b	phos-unsp	959	959	0.998	M	A0A183MNQ8	A0A183MNQ8_9TREM	#N/A	Uncharacterized protein
comp2556_seq5	netphos-3.1b	phos-unsp	484	484	0.997	M	A0A183MNQ8	A0A183MNQ8_9TREM	#N/A	Uncharacterized protein
comp2556_seq8	netphos-3.1b	phos-unsp	191	191	0.997	M	A0A183MNQ8	A0A183MNQ8_9TREM	#N/A	Uncharacterized protein
comp2560_seq3	netphos-3.1b	phos-unsp	221	221	0.993	M	A0A183LEW6	A0A183LEW6_9TREM	#N/A	Uncharacterized protein
comp25682_seq0	netphos-3.1b	phos-unsp	108	108	0.994	M	A0A183KXD1	A0A183KXD1_9TREM	#N/A	Uncharacterized protein
comp26077_seq0	netphos-3.1b	phos-unsp	267	267	0.997	M	A0A183LFG4	A0A183LFG4_9TREM	#N/A	Uncharacterized protein
comp2613_seq0	netphos-3.1b	phos-unsp	58	58	0.997	M	C7TY13	C7TY13_SCHJA	C7TY13	Zinc finger protein 235
comp2627_seq3	netphos-3.1b	phos-unsp	295	295	0.992	M	C1LDZ3	C1LDZ3_SCHJA	C1LDZ3	RNA helicase (EC 3.6.4.13)
comp26283_seq1	netphos-3.1b	phos-unsp	69	69	0.993	M	Q5BZW3	Q5BZW3_SCHJA	Q5BZW3	SJCHGC04857 protein (Fragment)
comp26338_seq0	netphos-3.1b	phos-unsp	109	109	0.996	M	#N/A	#N/A	#N/A	#N/A
comp2638_seq2	netphos-3.1b	phos-unsp	45	45	0.993	M	G4V6B6	G4V6B6_SCHMA	G4V6B6	Putative chromosome transmission fidelity factor
comp26498_seq0	netphos-3.1b	phos-unsp	32	32	0.997	M	G4VER0	G4VER0_SCHMA	G4VER0	Uncharacterized protein
comp266_seq0	netphos-3.1b	phos-unsp	93	93	0.992	M	A0A183KKA6	A0A183KKA6_9TREM	#N/A	Uncharacterized protein
comp2686_seq5	netphos-3.1b	phos-unsp	471	471	0.992	M	A0A183ME64	A0A183ME64_9TREM	#N/A	Malic enzyme
comp26918_seq1	netphos-3.1b	phos-unsp	123	123	0.997	M	A0A095AL77	A0A095AL77_SCHHA	A0A095AL77	Uncharacterized protein
comp2692_seq5	netphos-3.1b	phos-unsp	84	84	0.997	M	Q5DGU0	Q5DGU0_SCHJA	Q5DGU0	SJCHGC05420 protein
comp2695_seq4	netphos-3.1b	phos-unsp	293	293	0.997	M	Q5DD52	Q5DD52_SCHJA	Q5DD52	SJCHGC01295 protein
comp2702_seq3	netphos-3.1b	phos-unsp	152	152	0.994	M	A0A095A101	A0A095A101_SCHHA	A0A095A101	NAD-dependent protein deacetylase sirtuin-6
comp2702_seq4	netphos-3.1b	phos-unsp	19	19	0.997	M	G4VCC4	G4VCC4_SCHMA	G4VCC4	Mannosyltransferase (EC 2.4.1.-)
comp2702_seq5	netphos-3.1b	phos-unsp	19	19	0.997	M	G4VCC4	G4VCC4_SCHMA	G4VCC4	Mannosyltransferase (EC 2.4.1.-)
comp2706_seq3	netphos-3.1b	phos-unsp	246	246	0.997	M	Q5DGL6	Q5DGL6_SCHJA	Q5DGL6	SJCHGC03993 protein (Transmembrane protein 77)
comp2718_seq0	netphos-3.1b	phos-unsp	35	35	0.994	M	C1LFW0	C1LFW0_SCHJA	C1LFW0	Troponin I
comp2718_seq1	netphos-3.1b	phos-unsp	35	35	0.994	M	C1LFW0	C1LFW0_SCHJA	C1LFW0	Troponin I
comp27385_seq1	netphos-3.1b	phos-unsp	33	33	0.993	M	A0A183LRC6	A0A183LRC6_9TREM	#N/A	POU domain protein
comp27395_seq0	netphos-3.1b	phos-unsp	91	91	0.992	M	Q5BZP2	Q5BZP2_SCHJA	Q5BZP2	SJCHGC03804 protein (Fragment)
comp2744_seq10	netphos-3.1b	phos-unsp	409	409	0.998	M	G4VKQ2	G4VKQ2_SCHMA	G4VKQ2	Ras-related GTP binding rag C,d/gtr2
comp2744_seq12	netphos-3.1b	phos-unsp	409	409	0.998	M	G4VKQ2	G4VKQ2_SCHMA	G4VKQ2	Ras-related GTP binding rag C,d/gtr2
comp2744_seq7	netphos-3.1b	phos-unsp	409	409	0.998	M	G4VKQ2	G4VKQ2_SCHMA	G4VKQ2	Ras-related GTP binding rag C,d/gtr2
comp2744_seq8	netphos-3.1b	phos-unsp	409	409	0.998	M	G4VKQ2	G4VKQ2_SCHMA	G4VKQ2	Ras-related GTP binding rag C,d/gtr2
comp27461_seq0	netphos-3.1b	phos-unsp	72	72	0.994	M	Q5D8P6	Q5D8P6_SCHJA	Q5D8P6	Uncharacterized protein
comp27467_seq0	netphos-3.1b	phos-unsp	48	48	0.994	M	A0A183LXI7	A0A183LXI7_9TREM	#N/A	Uncharacterized protein
comp27476_seq0	netphos-3.1b	phos-unsp	71	71	0.995	M	A0A183WZF2	A0A183WZF2_TRIRE	#N/A	Uncharacterized protein
comp27521_seq0	netphos-3.1b	phos-unsp	56	56	0.997	M	A0A183JQ95	A0A183JQ95_9TREM	#N/A	Uncharacterized protein
comp2754_seq4	netphos-3.1b	phos-unsp	684	684	0.998	M	A0A094ZK55	A0A094ZK55_SCHHA	A0A094ZK55	ATP-binding cassette sub-family B member 7, mitochondrial
comp2755_seq12	netphos-3.1b	phos-unsp	400	400	0.997	M	A0A095AQR5	A0A095AQR5_SCHHA	A0A095AQR5	Uncharacterized protein
comp2755_seq13	netphos-3.1b	phos-unsp	411	411	0.997	M	A0A095AQR5	A0A095AQR5_SCHHA	A0A095AQR5	Uncharacterized protein
comp2755_seq6	netphos-3.1b	phos-unsp	411	411	0.997	M	A0A095AQR5	A0A095AQR5_SCHHA	A0A095AQR5	Uncharacterized protein
comp2755_seq8	netphos-3.1b	phos-unsp	411	411	0.997	M	A0A095AQR5	A0A095AQR5_SCHHA	A0A095AQR5	Uncharacterized protein
comp27734_seq0	netphos-3.1b	phos-unsp	168	168	0.998	M	A0A183L8J0	A0A183L8J0_9TREM	#N/A	Uncharacterized protein
comp2788_seq1	netphos-3.1b	phos-unsp	82	82	0.997	M	A0A095AN77	A0A095AN77_SCHHA	A0A095AN77	Transmembrane protein 45B
comp2794_seq10	netphos-3.1b	phos-unsp	532	532	0.994	M	A0A095ASB2	A0A095ASB2_SCHHA	A0A095ASB2	Inositol hexakisphosphate and diphosphoinositol-pentakisphosphate kinase 2
comp2794_seq12	netphos-3.1b	phos-unsp	802	802	0.997	M	A0A095ASB2	A0A095ASB2_SCHHA	A0A095ASB2	Inositol hexakisphosphate and diphosphoinositol-pentakisphosphate kinase 2
comp2794_seq3	netphos-3.1b	phos-unsp	532	532	0.994	M	A0A095ASB2	A0A095ASB2_SCHHA	A0A095ASB2	Inositol hexakisphosphate and diphosphoinositol-pentakisphosphate kinase 2
comp2794_seq9	netphos-3.1b	phos-unsp	802	802	0.997	M	A0A095ASB2	A0A095ASB2_SCHHA	A0A095ASB2	Inositol hexakisphosphate and diphosphoinositol-pentakisphosphate kinase 2
comp27953_seq0	netphos-3.1b	phos-unsp	135	135	0.996	M	Q8MWP9	Q8MWP9_SCHJA	Q8MWP9	Polyprotein (Fragment)
comp2797_seq2	netphos-3.1b	phos-unsp	23	23	0.998	M	V9V935	V9V935_SCHJA	V9V935	Scribble protein
comp2797_seq4	netphos-3.1b	phos-unsp	23	23	0.998	M	V9V935	V9V935_SCHJA	V9V935	Scribble protein
comp2801_seq2	netphos-3.1b	phos-unsp	6	6	0.997	M	A0A183NKJ7	A0A183NKJ7_9TREM	#N/A	Uncharacterized protein
comp2813_seq0	netphos-3.1b	phos-unsp	33	33	0.996	M	C1L3N0	C1L3N0_SCHJA	C1L3N0	Thyroid receptor-interacting protein 11
comp2818_seq2	netphos-3.1b	phos-unsp	1358	1358	0.997	M	A0A094ZFB9	A0A094ZFB9_SCHHA	A0A094ZFB9	Cell adhesion molecule-related/down-regulated by oncogenes
comp28205_seq0	netphos-3.1b	phos-unsp	102	102	0.997	M	Q5DFU3	Q5DFU3_SCHJA	Q5DFU3	SJCHGC04051 protein
comp28212_seq0	netphos-3.1b	phos-unsp	72	72	0.991	M	A0A183PAL3	A0A183PAL3_9TREM	#N/A	Uncharacterized protein
comp2830_seq2	netphos-3.1b	phos-unsp	30	30	0.998	M	Q5BWL3	Q5BWL3_SCHJA	Q5BWL3	SJCHGC04683 protein (Fragment)
comp2831_seq1	netphos-3.1b	phos-unsp	508	508	0.998	M	A0A183LIA7	A0A183LIA7_9TREM	#N/A	Uncharacterized protein
comp284_seq3	netphos-3.1b	phos-unsp	354	354	0.996	M	G4VDC9	G4VDC9_SCHMA	G4VDC9	Putative normocyte-binding protein 1
comp2858_seq5	netphos-3.1b	phos-unsp	277	277	0.998	M	A0A095AYM8	A0A095AYM8_SCHHA	A0A095AYM8	RNA polymerase-associated protein RTF1-like protein
comp28624_seq1	netphos-3.1b	phos-unsp	139	139	0.997	M	Q5DGH7	Q5DGH7_SCHJA	Q5DGH7	SJCHGC09501 protein
comp2870_seq1	netphos-3.1b	phos-unsp	86	86	0.998	M	G4VEQ0	G4VEQ0_SCHMA	G4VEQ0	Zuotin related factor
comp28703_seq1	netphos-3.1b	phos-unsp	20	20	0.996	M	A0A183RRY7	A0A183RRY7_9TREM	#N/A	Uncharacterized protein
comp28710_seq0	netphos-3.1b	phos-unsp	302	302	0.995	M	A0A095A2M7	A0A095A2M7_SCHHA	A0A095A2M7	Centrosomal protein of 112 kDa
comp2874_seq4	netphos-3.1b	phos-unsp	78	78	0.993	M	A0A183R944	A0A183R944_9TREM	#N/A	Uncharacterized protein
comp2874_seq5	netphos-3.1b	phos-unsp	172	172	0.996	M	A0A183R944	A0A183R944_9TREM	#N/A	Uncharacterized protein
comp2878_seq6	netphos-3.1b	phos-unsp	401	401	0.997	M	G4VAJ8	G4VAJ8_SCHMA	G4VAJ8	Protein kinase
comp2880_seq1	netphos-3.1b	phos-unsp	206	206	0.998	M	C1LG65	C1LG65_SCHJA	C1LG65	Leucine zipper-EF-hand-containing transmembrane protein 1, mitochondrial
comp28987_seq0	netphos-3.1b	phos-unsp	102	102	0.993	M	G7YPN7	G7YPN7_CLOSI	G7YPN7	Uncharacterized protein (Fragment)
comp2901_seq1	netphos-3.1b	phos-unsp	148	148	0.997	M	C1LGH1	C1LGH1_SCHJA	C1LGH1	Inhibitor of growth protein 2
comp2901_seq10	netphos-3.1b	phos-unsp	148	148	0.997	M	C1LGH1	C1LGH1_SCHJA	C1LGH1	Inhibitor of growth protein 2
comp2905_seq0	netphos-3.1b	phos-unsp	582	582	0.997	M	G4VII2	G4VII2_SCHMA	G4VII2	Putative rna binding protein
comp2906_seq3	netphos-3.1b	phos-unsp	282	282	0.997	M	A0A095C8F7	A0A095C8F7_SCHHA	A0A095C8F7	CD97 antigen (Fragment)
comp2919_seq0	netphos-3.1b	phos-unsp	61	61	0.997	M	A0A183MU47	A0A183MU47_9TREM	#N/A	Uncharacterized protein
comp29200_seq0	netphos-3.1b	phos-unsp	69	69	0.997	M	#N/A	#N/A	#N/A	#N/A
comp2929_seq4	netphos-3.1b	phos-unsp	19	19	0.997	M	G4VE38	G4VE38_SCHMA	G4VE38	Putative pumilio
comp2933_seq1	netphos-3.1b	phos-unsp	345	345	0.995	M	A0A183N9Y5	A0A183N9Y5_9TREM	#N/A	Uncharacterized protein
comp2940_seq3	netphos-3.1b	phos-unsp	373	373	0.998	M	A0A094ZLW0	A0A094ZLW0_SCHHA	A0A094ZLW0	JNK-interacting protein 3
comp2941_seq3	netphos-3.1b	phos-unsp	688	688	0.998	M	A0A183MJW0	A0A183MJW0_9TREM	#N/A	Uncharacterized protein
comp2943_seq0	netphos-3.1b	phos-unsp	46	46	0.998	M	Q5DE33	Q5DE33_SCHJA	Q5DE33	SJCHGC07939 protein
comp2948_seq6	netphos-3.1b	phos-unsp	179	179	0.996	M	C1LJ45	C1LJ45_SCHJA	C1LJ45	SRY (Sex determining region Y)-box 7
comp2951_seq0	netphos-3.1b	phos-unsp	184	184	0.997	M	C7C208	C7C208_SCHJA	C7C208	Endonuclease-reverse transcriptase
comp2953_seq3	netphos-3.1b	phos-unsp	134	134	0.994	M	M4QHU0	M4QHU0_SCHJA	M4QHU0	Ago3
comp2968_seq5	netphos-3.1b	phos-unsp	62	62	0.995	M	A0A095AYL0	A0A095AYL0_SCHHA	A0A095AYL0	Putative beta-D-xylosidase 7
comp2968_seq9	netphos-3.1b	phos-unsp	62	62	0.995	M	A0A095AYL0	A0A095AYL0_SCHHA	A0A095AYL0	Putative beta-D-xylosidase 7
comp29695_seq0	netphos-3.1b	phos-unsp	14	14	0.997	M	Q8MWP9	Q8MWP9_SCHJA	Q8MWP9	Polyprotein (Fragment)
comp29774_seq1	netphos-3.1b	phos-unsp	189	189	0.998	M	A0A095A360	A0A095A360_SCHHA	A0A095A360	Uncharacterized protein
comp298_seq2	netphos-3.1b	phos-unsp	790	790	0.997	M	A0A183MKG1	A0A183MKG1_9TREM	#N/A	Uncharacterized protein
comp29912_seq0	netphos-3.1b	phos-unsp	91	91	0.998	M	C1LFK5	C1LFK5_SCHJA	C1LFK5	Uncharacterized protein
comp2997_seq1	netphos-3.1b	phos-unsp	188	188	0.995	M	A0A183MPX1	A0A183MPX1_9TREM	#N/A	Uncharacterized protein
comp3000_seq0	netphos-3.1b	phos-unsp	199	199	0.997	M	Q5C368	Q5C368_SCHJA	Q5C368	SJCHGC09404 protein (Fragment)
comp3000_seq5	netphos-3.1b	phos-unsp	199	199	0.997	M	Q5C368	Q5C368_SCHJA	Q5C368	SJCHGC09404 protein (Fragment)
comp3007_seq2	netphos-3.1b	phos-unsp	686	686	0.997	M	G4VR10	G4VR10_SCHMA	G4VR10	Uncharacterized protein
comp30143_seq0	netphos-3.1b	phos-unsp	67	67	0.991	M	A0A183JQ61	A0A183JQ61_9TREM	#N/A	Uncharacterized protein
comp30267_seq0	netphos-3.1b	phos-unsp	16	16	0.992	M	#N/A	#N/A	#N/A	#N/A
comp30339_seq0	netphos-3.1b	phos-unsp	27	27	0.998	M	A0A094ZT37	A0A094ZT37_SCHHA	A0A094ZT37	Histone-lysine N-methyltransferase PRDM9
comp30339_seq1	netphos-3.1b	phos-unsp	27	27	0.998	M	A0A183RJP3	A0A183RJP3_9TREM	#N/A	Uncharacterized protein
comp30372_seq0	netphos-3.1b	phos-unsp	104	104	0.998	M	A0A183LX57	A0A183LX57_9TREM	#N/A	Uncharacterized protein
comp3038_seq1	netphos-3.1b	phos-unsp	872	872	0.998	M	G4LVM8	G4LVM8_SCHMA	G4LVM8	Host cell factor (DHcf)
comp30396_seq0	netphos-3.1b	phos-unsp	30	30	0.996	M	A0A183R254	A0A183R254_9TREM	#N/A	Uncharacterized protein
comp30411_seq0	netphos-3.1b	phos-unsp	7	7	0.991	M	A0A095AS74	A0A095AS74_SCHHA	A0A095AS74	Uncharacterized protein (Fragment)
comp3045_seq3	netphos-3.1b	phos-unsp	91	91	0.997	M	Q5DCC3	Q5DCC3_SCHJA	Q5DCC3	Transcription initiation factor IIE subunit beta
comp3050_seq3	netphos-3.1b	phos-unsp	206	206	0.996	M	Q5C7J8	Q5C7J8_SCHJA	Q5C7J8	SJCHGC08972 protein (Fragment)
comp30644_seq0	netphos-3.1b	phos-unsp	128	128	0.996	M	A0A095BZ08	A0A095BZ08_SCHHA	A0A095BZ08	DC-STAMP domain-containing protein 2
comp3068_seq3	netphos-3.1b	phos-unsp	89	89	0.994	M	Q5C407	Q5C407_SCHJA	Q5C407	SJCHGC07439 protein (Fragment)
comp3069_seq0	netphos-3.1b	phos-unsp	97	97	0.993	M	A0A183MYC0	A0A183MYC0_9TREM	#N/A	Uncharacterized protein
comp30721_seq0	netphos-3.1b	phos-unsp	84	84	0.993	M	Q3KTD5	Q3KTD5_SCHJA	Q3KTD5	SJCHGC09844 protein (Fragment)
comp30790_seq0	netphos-3.1b	phos-unsp	74	74	0.997	M	A0A183L1U2	A0A183L1U2_9TREM	#N/A	Uncharacterized protein
comp30836_seq0	netphos-3.1b	phos-unsp	77	77	0.993	M	A0A183QSP5	A0A183QSP5_9TREM	#N/A	Uncharacterized protein
comp30839_seq0	netphos-3.1b	phos-unsp	352	352	0.998	M	A0A094ZWQ5	A0A094ZWQ5_SCHHA	A0A094ZWQ5	Homeobox protein SMOX-6
comp30839_seq1	netphos-3.1b	phos-unsp	202	202	0.998	M	A0A094ZWQ5	A0A094ZWQ5_SCHHA	A0A094ZWQ5	Homeobox protein SMOX-6
comp30847_seq0	netphos-3.1b	phos-unsp	74	74	0.997	M	A0A183LNX8	A0A183LNX8_9TREM	#N/A	Uncharacterized protein
comp3085_seq5	netphos-3.1b	phos-unsp	41	41	0.996	M	C1LFK0	C1LFK0_SCHJA	C1LFK0	Uncharacterized protein
comp3095_seq1	netphos-3.1b	phos-unsp	155	155	0.994	M	C1LIZ2	C1LIZ2_SCHJA	C1LIZ2	Uncharacterized protein
comp3095_seq2	netphos-3.1b	phos-unsp	61	61	0.994	M	#N/A	#N/A	#N/A	#N/A
comp3095_seq4	netphos-3.1b	phos-unsp	56	56	0.994	M	Q5BR20	Q5BR20_SCHJA	Q5BR20	SJCHGC09721 protein
comp3095_seq6	netphos-3.1b	phos-unsp	61	61	0.994	M	#N/A	#N/A	#N/A	#N/A
comp31278_seq0	netphos-3.1b	phos-unsp	132	132	0.996	M	Q8T5G5	Q8T5G5_SCHJA	Q8T5G5	Polyprotein
comp31289_seq0	netphos-3.1b	phos-unsp	131	131	0.991	M	C1L6J3	C1L6J3_SCHJA	C1L6J3	Uncharacterized protein
comp31386_seq0	netphos-3.1b	phos-unsp	116	116	0.996	M	G7YHG8	G7YHG8_CLOSI	G7YHG8	Protein slit (Fragment)
comp3141_seq3	netphos-3.1b	phos-unsp	188	188	0.997	M	C7TXQ5	C7TXQ5_SCHJA	C7TXQ5	Putative zinc finger protein
comp3141_seq4	netphos-3.1b	phos-unsp	188	188	0.997	M	C7TXQ5	C7TXQ5_SCHJA	C7TXQ5	Putative zinc finger protein
comp315_seq6	netphos-3.1b	phos-unsp	481	481	0.998	M	C1LHH0	C1LHH0_SCHJA	C1LHH0	Cell division cycle and apoptosis regulator protein 1
comp31516_seq0	netphos-3.1b	phos-unsp	15	15	0.996	M	A0A183PIY0	A0A183PIY0_9TREM	#N/A	Uncharacterized protein
comp31516_seq1	netphos-3.1b	phos-unsp	15	15	0.996	M	A0A183PIY0	A0A183PIY0_9TREM	#N/A	Uncharacterized protein
comp3152_seq4	netphos-3.1b	phos-unsp	72	72	0.998	M	C1L6M3	C1L6M3_SCHJA	C1L6M3	LIN1-like protein
comp316_seq1	netphos-3.1b	phos-unsp	60	60	0.997	M	Q5D961	Q5D961_SCHJA	Q5D961	SJCHGC01269 protein
comp31611_seq0	netphos-3.1b	phos-unsp	160	160	0.994	M	A0A183QFP9	A0A183QFP9_9TREM	#N/A	Uncharacterized protein
comp3167_seq3	netphos-3.1b	phos-unsp	28	28	0.998	M	A0A183KAZ4	A0A183KAZ4_9TREM	#N/A	Uncharacterized protein
comp3182_seq1	netphos-3.1b	phos-unsp	1520	1520	0.997	M	G4VNC7	G4VNC7_SCHMA	G4VNC7	Putative multiple ankyrin repeats single kh domain protein
comp3186_seq3	netphos-3.1b	phos-unsp	1557	1557	0.998	M	G4VQF7	G4VQF7_SCHMA	G4VQF7	Putative heat containing protein
comp3186_seq4	netphos-3.1b	phos-unsp	1774	1774	0.998	M	A0A094ZEB7	A0A094ZEB7_SCHHA	A0A094ZEB7	Protein furry-like protein
comp3201_seq5	netphos-3.1b	phos-unsp	86	86	0.996	M	Q5DE87	Q5DE87_SCHJA	Q5DE87	SJCHGC06824 protein
comp3208_seq1	netphos-3.1b	phos-unsp	321	321	0.997	M	A0A094ZHZ7	A0A094ZHZ7_SCHHA	A0A094ZHZ7	Pyruvate carboxylase (EC 6.4.1.1)
comp32080_seq0	netphos-3.1b	phos-unsp	45	45	0.995	M	C7C208	C7C208_SCHJA	C7C208	Endonuclease-reverse transcriptase
comp3210_seq0	netphos-3.1b	phos-unsp	114	114	0.996	M	G4VDZ2	G4VDZ2_SCHMA	G4VDZ2	Putative replication factor C / DNA polymerase III gamma-tau subunit
comp32165_seq0	netphos-3.1b	phos-unsp	554	554	0.997	M	Q1JV36	Q1JV36_SCHMA	Q1JV36	Zinc finger protein Sma-Zic
comp3222_seq1	netphos-3.1b	phos-unsp	104	104	0.997	M	Q5DGJ4	Q5DGJ4_SCHJA	Q5DGJ4	SJCHGC01341 protein
comp32368_seq0	netphos-3.1b	phos-unsp	195	195	0.994	M	A0A183LVF8	A0A183LVF8_9TREM	#N/A	Uncharacterized protein
comp32368_seq1	netphos-3.1b	phos-unsp	210	210	0.992	M	A0A095A451	A0A095A451_SCHHA	A0A095A451	Protein polyglycylase TTLL10
comp32451_seq0	netphos-3.1b	phos-unsp	96	96	0.997	M	A0A183LRB6	A0A183LRB6_9TREM	#N/A	Uncharacterized protein
comp32456_seq1	netphos-3.1b	phos-unsp	112	112	0.998	M	A0A183LW72	A0A183LW72_9TREM	#N/A	Uncharacterized protein
comp3250_seq5	netphos-3.1b	phos-unsp	5	5	0.995	M	Q5DD38	Q5DD38_SCHJA	Q5DD38	SJCHGC01787 protein
comp3269_seq6	netphos-3.1b	phos-unsp	200	200	0.997	M	G4VSF6	G4VSF6_SCHMA	G4VSF6	Putative tropomyosin
comp32713_seq0	netphos-3.1b	phos-unsp	86	86	0.996	M	A0A183JM10	A0A183JM10_9TREM	#N/A	Uncharacterized protein
comp3272_seq3	netphos-3.1b	phos-unsp	91	91	0.997	M	A0A095A0B7	A0A095A0B7_SCHHA	A0A095A0B7	5-azacytidine-induced protein 1
comp3272_seq6	netphos-3.1b	phos-unsp	215	215	0.997	M	Q5C5I7	Q5C5I7_SCHJA	Q5C5I7	SJCHGC08476 protein (Fragment)
comp3276_seq2	netphos-3.1b	phos-unsp	233	233	0.998	M	G4M1I1	G4M1I1_SCHMA	G4M1I1	Uncharacterized protein
comp3276_seq3	netphos-3.1b	phos-unsp	225	225	0.998	M	G4M1I1	G4M1I1_SCHMA	G4M1I1	Uncharacterized protein
comp3276_seq4	netphos-3.1b	phos-unsp	233	233	0.998	M	G4M1I1	G4M1I1_SCHMA	G4M1I1	Uncharacterized protein
comp32821_seq0	netphos-3.1b	phos-unsp	60	60	0.993	M	A0A183N0G1	A0A183N0G1_9TREM	#N/A	Uncharacterized protein
comp3292_seq0	netphos-3.1b	phos-unsp	134	134	0.991	M	G4V8Z2	G4V8Z2_SCHMA	G4V8Z2	Uncharacterized protein
comp32977_seq0	netphos-3.1b	phos-unsp	98	98	0.998	M	E2EAI9	E2EAI9_SCHMA	E2EAI9	Alpha 1,3 fucosyltransferase F
comp3311_seq0	netphos-3.1b	phos-unsp	81	81	0.994	M	Q5DGF9	Q5DGF9_SCHJA	Q5DGF9	SJCHGC06635 protein
comp33161_seq0	netphos-3.1b	phos-unsp	65	65	0.997	M	Q5C5X4	Q5C5X4_SCHJA	Q5C5X4	SJCHGC08384 protein (Fragment)
comp33382_seq1	netphos-3.1b	phos-unsp	105	105	0.994	M	C1LJS7	C1LJS7_SCHJA	C1LJS7	Endothelin-converting enzyme 1 (EC 3.4.24.71)
comp3353_seq0	netphos-3.1b	phos-unsp	335	335	0.994	M	A0A095B1B6	A0A095B1B6_SCHHA	A0A095B1B6	CTP synthase (EC 6.3.4.2) (UTP--ammonia ligase)
comp33652_seq0	netphos-3.1b	phos-unsp	47	47	0.994	M	A0A183PGM4	A0A183PGM4_9TREM	#N/A	Uncharacterized protein
comp33658_seq0	netphos-3.1b	phos-unsp	81	81	0.994	M	A0A183N1V4	A0A183N1V4_9TREM	#N/A	Uncharacterized protein
comp3368_seq1	netphos-3.1b	phos-unsp	130	130	0.997	M	C1L4P4	C1L4P4_SCHJA	C1L4P4	Kaptin
comp34169_seq0	netphos-3.1b	phos-unsp	68	68	0.996	M	A0A183QJD2	A0A183QJD2_9TREM	#N/A	Uncharacterized protein
comp3417_seq4	netphos-3.1b	phos-unsp	276	276	0.998	M	Q5DEQ6	Q5DEQ6_SCHJA	Q5DEQ6	SJCHGC00891 protein
comp34326_seq0	netphos-3.1b	phos-unsp	383	383	0.998	M	A0A183QYC3	A0A183QYC3_9TREM	#N/A	Uncharacterized protein
comp34326_seq1	netphos-3.1b	phos-unsp	420	420	0.998	M	A0A183QYC3	A0A183QYC3_9TREM	#N/A	Uncharacterized protein
comp3434_seq0	netphos-3.1b	phos-unsp	105	105	0.995	M	Q86F22	Q86F22_SCHJA	Q86F22	Clone ZZD1177 mRNA sequence
comp3434_seq4	netphos-3.1b	phos-unsp	105	105	0.995	M	Q86F22	Q86F22_SCHJA	Q86F22	Clone ZZD1177 mRNA sequence
comp3445_seq0	netphos-3.1b	phos-unsp	780	780	0.997	M	Q26566	Q26566_SCHMA	Q26566	Receptor protein-tyrosine kinase (EC 2.7.10.1)
comp34484_seq0	netphos-3.1b	phos-unsp	76	76	0.995	M	A0A183KTF0	A0A183KTF0_9TREM	#N/A	Uncharacterized protein
comp3451_seq2	netphos-3.1b	phos-unsp	200	200	0.995	M	G4VKV0	G4VKV0_SCHMA	G4VKV0	Uncharacterized protein
comp34601_seq0	netphos-3.1b	phos-unsp	180	180	0.997	M	A0A183QV20	A0A183QV20_9TREM	#N/A	Uncharacterized protein
comp34601_seq1	netphos-3.1b	phos-unsp	220	220	0.997	M	A0A183QV20	A0A183QV20_9TREM	#N/A	Uncharacterized protein
comp34698_seq0	netphos-3.1b	phos-unsp	19	19	0.996	M	A0A183LXH0	A0A183LXH0_9TREM	#N/A	Uncharacterized protein
comp34829_seq0	netphos-3.1b	phos-unsp	186	186	0.998	M	A0A095BXD7	A0A095BXD7_SCHHA	A0A095BXD7	Uncharacterized protein
comp34829_seq1	netphos-3.1b	phos-unsp	186	186	0.998	M	A0A095BXD7	A0A095BXD7_SCHHA	A0A095BXD7	Uncharacterized protein
comp3484_seq1	netphos-3.1b	phos-unsp	261	261	0.995	M	A0A183KP08	A0A183KP08_9TREM	#N/A	Uncharacterized protein
comp3493_seq2	netphos-3.1b	phos-unsp	115	115	0.998	M	Q86FA3	Q86FA3_SCHJA	Q86FA3	SJCHGC06199 protein (Fragment)
comp350_seq9	netphos-3.1b	phos-unsp	171	171	0.998	M	C7TZI5	C7TZI5_SCHJA	C7TZI5	Protein VHS3 (Viable in a HAL3 SIT4 background protein 3) (Fragment)
comp3503_seq0	netphos-3.1b	phos-unsp	13	13	0.997	M	A0A183JH88	A0A183JH88_9TREM	#N/A	Uncharacterized protein
comp35063_seq0	netphos-3.1b	phos-unsp	86	86	0.993	M	D2SY08	D2SY08_SCHJA	D2SY08	MHC class II antigen (Fragment)
comp3508_seq2	netphos-3.1b	phos-unsp	1055	1055	0.998	M	G4VMM0	G4VMM0_SCHMA	G4VMM0	Rabconnectin-related
comp3508_seq3	netphos-3.1b	phos-unsp	1055	1055	0.998	M	A0A094ZH90	A0A094ZH90_SCHHA	A0A094ZH90	DmX-like protein 1
comp3509_seq1	netphos-3.1b	phos-unsp	26	26	0.997	M	G4V7H6	G4V7H6_SCHMA	G4V7H6	Putative glycogen synthase kinase 3-related (Gsk3) (EC 2.7.11.26)
comp3509_seq2	netphos-3.1b	phos-unsp	26	26	0.997	M	G4V7H6	G4V7H6_SCHMA	G4V7H6	Putative glycogen synthase kinase 3-related (Gsk3) (EC 2.7.11.26)
comp3517_seq2	netphos-3.1b	phos-unsp	15	15	0.998	M	A0A094ZJC0	A0A094ZJC0_SCHHA	A0A094ZJC0	Rho guanine nucleotide exchange factor 12 (Fragment)
comp35248_seq0	netphos-3.1b	phos-unsp	154	154	0.993	M	A0A074ZPY8	A0A074ZPY8_9TREM	A0A074ZPY8	Uncharacterized protein
comp3543_seq1	netphos-3.1b	phos-unsp	244	244	0.998	M	G4VMR3	G4VMR3_SCHMA	G4VMR3	Anion exchange protein
comp3544_seq2	netphos-3.1b	phos-unsp	259	259	0.996	M	C1LEC4	C1LEC4_SCHJA	C1LEC4	Dynein-associated protein (EC 3.6.4.2)
comp35472_seq1	netphos-3.1b	phos-unsp	85	85	0.998	M	G4V7W5	G4V7W5_SCHMA	G4V7W5	MEG-7
comp35504_seq2	netphos-3.1b	phos-unsp	11	11	0.994	M	A0A183LR34	A0A183LR34_9TREM	#N/A	Uncharacterized protein
comp357_seq1	netphos-3.1b	phos-unsp	460	460	0.997	M	C1LGM9	C1LGM9_SCHJA	C1LGM9	Granulins (Proepithelin)
comp3575_seq6	netphos-3.1b	phos-unsp	108	108	0.993	M	A0A095ADL2	A0A095ADL2_SCHHA	A0A095ADL2	Uncharacterized protein
comp3576_seq3	netphos-3.1b	phos-unsp	219	219	0.998	M	Q5BYR0	Q5BYR0_SCHJA	Q5BYR0	SJCHGC06483 protein (Fragment)
comp3590_seq0	netphos-3.1b	phos-unsp	347	347	0.998	M	C1L4P7	C1L4P7_SCHJA	C1L4P7	Solute carrier family 16 member 1
comp3593_seq0	netphos-3.1b	phos-unsp	112	112	0.997	M	G4VNC8	G4VNC8_SCHMA	G4VNC8	Uncharacterized protein
comp3606_seq5	netphos-3.1b	phos-unsp	45	45	0.995	M	Q5DDR8	Q5DDR8_SCHJA	Q5DDR8	Pseudouridine synthase (EC 5.4.99.-)
comp36139_seq0	netphos-3.1b	phos-unsp	9	9	0.996	M	A0A183KTI5	A0A183KTI5_9TREM	#N/A	Uncharacterized protein
comp3627_seq2	netphos-3.1b	phos-unsp	259	259	0.998	M	G4V976	G4V976_SCHMA	G4V976	Putative helicase
comp3631_seq5	netphos-3.1b	phos-unsp	88	88	0.997	M	C1LET2	C1LET2_SCHJA	C1LET2	Putative DNA helicase INO80 (EC 3.6.1.-)
comp3636_seq2	netphos-3.1b	phos-unsp	336	336	0.993	M	C4QII2	C4QII2_SCHMA	C4QII2	Autophagy protein 5
comp3637_seq3	netphos-3.1b	phos-unsp	191	191	0.996	M	G4LXY9	G4LXY9_SCHMA	G4LXY9	Uncharacterized protein
comp3637_seq4	netphos-3.1b	phos-unsp	191	191	0.996	M	G4LXY9	G4LXY9_SCHMA	G4LXY9	Uncharacterized protein
comp36380_seq0	netphos-3.1b	phos-unsp	85	85	0.998	M	A0A183PE03	A0A183PE03_9TREM	#N/A	Uncharacterized protein
comp36439_seq0	netphos-3.1b	phos-unsp	10	10	0.993	M	#N/A	#N/A	#N/A	#N/A
comp3644_seq1	netphos-3.1b	phos-unsp	214	214	0.996	M	A0A094ZKN8	A0A094ZKN8_SCHHA	A0A094ZKN8	Multidrug resistance-associated protein 4
comp3647_seq3	netphos-3.1b	phos-unsp	96	96	0.992	M	A0A183RG87	A0A183RG87_9TREM	#N/A	Uncharacterized protein
comp3649_seq1	netphos-3.1b	phos-unsp	9	9	0.997	M	A0A094ZXJ4	A0A094ZXJ4_SCHHA	A0A094ZXJ4	Histone-lysine N-methyltransferase eggless (Fragment)
comp3666_seq2	netphos-3.1b	phos-unsp	35	35	0.998	M	C1LDG0	C1LDG0_SCHJA	C1LDG0	Vasodilator-stimulated phosphoprotein
comp36707_seq0	netphos-3.1b	phos-unsp	116	116	0.996	M	#N/A	#N/A	#N/A	#N/A
comp3679_seq0	netphos-3.1b	phos-unsp	294	294	0.997	M	A0A183NSP7	A0A183NSP7_9TREM	#N/A	Uncharacterized protein
comp3681_seq4	netphos-3.1b	phos-unsp	449	449	0.998	M	A0A183LGR0	A0A183LGR0_9TREM	#N/A	Mediator of RNA polymerase II transcription subunit 13
comp3704_seq1	netphos-3.1b	phos-unsp	196	196	0.997	M	C1LIF1	C1LIF1_SCHJA	C1LIF1	Peptidyl--hydroxyglycine--amidating lyase
comp37084_seq0	netphos-3.1b	phos-unsp	109	109	0.995	M	A0A183LCD3	A0A183LCD3_9TREM	#N/A	Uncharacterized protein
comp3712_seq5	netphos-3.1b	phos-unsp	729	729	0.998	M	A0A183MZB7	A0A183MZB7_9TREM	#N/A	Protein arginine N-methyltransferase (EC 2.1.1.-)
comp3714_seq1	netphos-3.1b	phos-unsp	27	27	0.991	M	Q5DFA6	Q5DFA6_SCHJA	Q5DFA6	Breast cancer metastasis-suppressor 1 homolog (SJCHGC01139 protein)
comp3747_seq2	netphos-3.1b	phos-unsp	89	89	0.996	M	A0A183MVK1	A0A183MVK1_9TREM	#N/A	Uncharacterized protein
comp37489_seq0	netphos-3.1b	phos-unsp	21	21	0.998	M	G4LYA0	G4LYA0_SCHMA	G4LYA0	Mitogen-activated protein kinase (EC 2.7.11.24)
comp37531_seq1	netphos-3.1b	phos-unsp	173	173	0.997	M	A0A094ZU00	A0A094ZU00_SCHHA	A0A094ZU00	Hydrocephalus-inducing protein-like protein
comp3754_seq1	netphos-3.1b	phos-unsp	627	627	0.997	M	A0A094ZVZ2	A0A094ZVZ2_SCHHA	A0A094ZVZ2	Metastasis suppressor protein 1
comp3755_seq2	netphos-3.1b	phos-unsp	1192	1192	0.998	M	G4VE79	G4VE79_SCHMA	G4VE79	Uncharacterized protein
comp3759_seq1	netphos-3.1b	phos-unsp	1205	1205	0.998	M	G4V9M6	G4V9M6_SCHMA	G4V9M6	Putative alstrom syndrome protein
comp3777_seq0	netphos-3.1b	phos-unsp	215	215	0.993	M	A0A095CGR0	A0A095CGR0_SCHHA	A0A095CGR0	E3 ubiquitin-protein ligase ARIH1
comp37859_seq0	netphos-3.1b	phos-unsp	35	35	0.991	M	A0A183JPG6	A0A183JPG6_9TREM	#N/A	Uncharacterized protein
comp3786_seq1	netphos-3.1b	phos-unsp	629	629	0.997	M	G4VR70	G4VR70_SCHMA	G4VR70	Putative merlin/moesin/ezrin/radixin
comp3797_seq0	netphos-3.1b	phos-unsp	27	27	0.997	M	A0A183LPL9	A0A183LPL9_9TREM	#N/A	Uncharacterized protein
comp3797_seq3	netphos-3.1b	phos-unsp	27	27	0.997	M	A0A183LPL9	A0A183LPL9_9TREM	#N/A	Uncharacterized protein
comp37976_seq0	netphos-3.1b	phos-unsp	173	173	0.995	M	A0A094ZWJ0	A0A094ZWJ0_SCHHA	A0A094ZWJ0	Glutamate receptor ionotropic, delta-1
comp37976_seq1	netphos-3.1b	phos-unsp	173	173	0.995	M	A0A094ZWJ0	A0A094ZWJ0_SCHHA	A0A094ZWJ0	Glutamate receptor ionotropic, delta-1
comp3811_seq7	netphos-3.1b	phos-unsp	225	225	0.998	M	A0A095B3G3	A0A095B3G3_SCHHA	A0A095B3G3	DNA repair endonuclease XPF
comp3811_seq8	netphos-3.1b	phos-unsp	26	26	0.998	M	A0A095B3G3	A0A095B3G3_SCHHA	A0A095B3G3	DNA repair endonuclease XPF
comp38135_seq1	netphos-3.1b	phos-unsp	51	51	0.995	M	Q5BWZ3	Q5BWZ3_SCHJA	Q5BWZ3	SJCHGC05931 protein (Fragment)
comp3833_seq0	netphos-3.1b	phos-unsp	97	97	0.997	M	A0A095C214	A0A095C214_SCHHA	A0A095C214	Uncharacterized protein
comp3833_seq1	netphos-3.1b	phos-unsp	97	97	0.997	M	A0A095C214	A0A095C214_SCHHA	A0A095C214	Uncharacterized protein
comp3833_seq5	netphos-3.1b	phos-unsp	97	97	0.997	M	A0A095C214	A0A095C214_SCHHA	A0A095C214	Uncharacterized protein
comp38547_seq0	netphos-3.1b	phos-unsp	93	93	0.997	M	#N/A	#N/A	#N/A	#N/A
comp38592_seq0	netphos-3.1b	phos-unsp	83	83	0.996	M	C7C208	C7C208_SCHJA	C7C208	Endonuclease-reverse transcriptase
comp3866_seq1	netphos-3.1b	phos-unsp	89	89	0.995	M	C1LG56	C1LG56_SCHJA	C1LG56	Tyrosine-protein kinase (EC 2.7.10.2)
comp3871_seq10	netphos-3.1b	phos-unsp	84	84	0.998	M	A0A183NTP9	A0A183NTP9_9TREM	#N/A	Uncharacterized protein
comp3879_seq1	netphos-3.1b	phos-unsp	1178	1178	0.998	M	A0A095AEL3	A0A095AEL3_SCHHA	A0A095AEL3	Semaphorin-5A
comp3879_seq2	netphos-3.1b	phos-unsp	1178	1178	0.998	M	A0A095AEL3	A0A095AEL3_SCHHA	A0A095AEL3	Semaphorin-5A
comp3879_seq3	netphos-3.1b	phos-unsp	1178	1178	0.998	M	A0A095AEL3	A0A095AEL3_SCHHA	A0A095AEL3	Semaphorin-5A
comp3879_seq6	netphos-3.1b	phos-unsp	1178	1178	0.998	M	A0A095AEL3	A0A095AEL3_SCHHA	A0A095AEL3	Semaphorin-5A
comp3899_seq0	netphos-3.1b	phos-unsp	87	87	0.994	M	A0A183R8X9	A0A183R8X9_9TREM	#N/A	Uncharacterized protein
comp3899_seq3	netphos-3.1b	phos-unsp	87	87	0.994	M	A0A183R8X9	A0A183R8X9_9TREM	#N/A	Uncharacterized protein
comp39054_seq2	netphos-3.1b	phos-unsp	317	317	0.998	M	A0A183JWV4	A0A183JWV4_9TREM	#N/A	Uncharacterized protein
comp3908_seq1	netphos-3.1b	phos-unsp	454	454	0.997	M	G4LWD0	G4LWD0_SCHMA	G4LWD0	Phospholipid-transporting atpase (EC 3.6.3.1)
comp3914_seq2	netphos-3.1b	phos-unsp	125	125	0.997	M	A0A183QGJ6	A0A183QGJ6_9TREM	#N/A	Uncharacterized protein
comp3914_seq3	netphos-3.1b	phos-unsp	547	547	0.997	M	G4VRI2	G4VRI2_SCHMA	G4VRI2	Uncharacterized protein
comp3916_seq4	netphos-3.1b	phos-unsp	369	369	0.998	M	C1LKG3	C1LKG3_SCHJA	C1LKG3	Uncharacterized protein
comp39220_seq0	netphos-3.1b	phos-unsp	47	47	0.997	M	A0A183QSF4	A0A183QSF4_9TREM	#N/A	Uncharacterized protein
comp39225_seq0	netphos-3.1b	phos-unsp	705	705	0.996	M	A0A183NTG6	A0A183NTG6_9TREM	#N/A	Uncharacterized protein
comp3927_seq1	netphos-3.1b	phos-unsp	143	143	0.997	M	A0A095BVQ5	A0A095BVQ5_SCHHA	A0A095BVQ5	Uncharacterized protein
comp3956_seq1	netphos-3.1b	phos-unsp	369	369	0.995	M	A0A095CCN9	A0A095CCN9_SCHHA	A0A095CCN9	Protein lag-2 (Fragment)
comp3959_seq0	netphos-3.1b	phos-unsp	349	349	0.997	M	A0A094ZZ75	A0A094ZZ75_SCHHA	A0A094ZZ75	HIV Tat-specific factor 1-like protein
comp3962_seq0	netphos-3.1b	phos-unsp	36	36	0.997	M	C1LIM6	C1LIM6_SCHJA	C1LIM6	CDC16 cell division cycle 16 homolog
comp39705_seq0	netphos-3.1b	phos-unsp	37	37	0.993	M	A0A183K5X1	A0A183K5X1_9TREM	#N/A	Uncharacterized protein
comp39766_seq0	netphos-3.1b	phos-unsp	70	70	0.992	M	#N/A	#N/A	#N/A	#N/A
comp39783_seq0	netphos-3.1b	phos-unsp	55	55	0.998	M	A0A183N5X7	A0A183N5X7_9TREM	#N/A	Uncharacterized protein
comp39797_seq0	netphos-3.1b	phos-unsp	121	121	0.993	M	G4LVL3	G4LVL3_SCHMA	G4LVL3	Asparagine-rich protein, putative
comp3996_seq1	netphos-3.1b	phos-unsp	37	37	0.994	M	Q8MWP9	Q8MWP9_SCHJA	Q8MWP9	Polyprotein (Fragment)
comp3996_seq3	netphos-3.1b	phos-unsp	37	37	0.994	M	Q8MWP9	Q8MWP9_SCHJA	Q8MWP9	Polyprotein (Fragment)
comp39976_seq0	netphos-3.1b	phos-unsp	49	49	0.993	M	G4VTI1	G4VTI1_SCHMA	G4VTI1	Uncharacterized protein
comp4001_seq0	netphos-3.1b	phos-unsp	536	536	0.998	M	A0A183JZE4	A0A183JZE4_9TREM	#N/A	Uncharacterized protein
comp4006_seq1	netphos-3.1b	phos-unsp	110	110	0.995	M	G4VC52	G4VC52_SCHMA	G4VC52	Putative potassium channel beta
comp4007_seq0	netphos-3.1b	phos-unsp	178	178	0.997	M	A0A183JEA4	A0A183JEA4_9TREM	#N/A	Uncharacterized protein
comp4023_seq1	netphos-3.1b	phos-unsp	57	57	0.997	M	C1L648	C1L648_SCHJA	C1L648	Vacuolar protein sorting-associated protein 45
comp40271_seq0	netphos-3.1b	phos-unsp	45	45	0.997	M	C7C204	C7C204_SCHJA	C7C204	Gag-Pol polyprotein
comp4029_seq0	netphos-3.1b	phos-unsp	2582	2582	0.997	M	A0A095C1X0	A0A095C1X0_SCHHA	A0A095C1X0	Plexin-A1
comp40403_seq0	netphos-3.1b	phos-unsp	122	122	0.996	M	#N/A	#N/A	#N/A	#N/A
comp4042_seq2	netphos-3.1b	phos-unsp	343	343	0.998	M	A0A1S8WVY6	A0A1S8WVY6_9TREM	A0A1S8WVY6	SWIRM domain protein
comp40424_seq0	netphos-3.1b	phos-unsp	36	36	0.997	M	A0A183X7X6	A0A183X7X6_TRIRE	#N/A	Uncharacterized protein
comp4046_seq1	netphos-3.1b	phos-unsp	99	99	0.996	M	A0A094ZKS5	A0A094ZKS5_SCHHA	A0A094ZKS5	Gamma-tubulin complex component (Fragment)
comp4046_seq2	netphos-3.1b	phos-unsp	37	37	0.996	M	A0A094ZKS5	A0A094ZKS5_SCHHA	A0A094ZKS5	Gamma-tubulin complex component (Fragment)
comp4079_seq1	netphos-3.1b	phos-unsp	6	6	0.998	M	G4V6R2	G4V6R2_SCHMA	G4V6R2	Kelch-like protein
comp40811_seq0	netphos-3.1b	phos-unsp	10	10	0.998	M	G4VI57	G4VI57_SCHMA	G4VI57	Uncharacterized protein
comp4086_seq7	netphos-3.1b	phos-unsp	283	283	0.997	M	Q5C815	Q5C815_SCHJA	Q5C815	SJCHGC06399 protein (Fragment)
comp4089_seq0	netphos-3.1b	phos-unsp	177	177	0.997	M	A0A095BUU1	A0A095BUU1_SCHHA	A0A095BUU1	Cytochrome c oxidase assembly protein COX11, mitochondrial
comp4099_seq5	netphos-3.1b	phos-unsp	68	68	0.996	M	A0A183MP41	A0A183MP41_9TREM	#N/A	Uncharacterized protein
comp4099_seq6	netphos-3.1b	phos-unsp	68	68	0.996	M	A0A183MP41	A0A183MP41_9TREM	#N/A	Uncharacterized protein
comp41_seq3	netphos-3.1b	phos-unsp	59	59	0.991	M	Q5D8T5	Q5D8T5_SCHJA	Q5D8T5	SJCHGC01525 protein
comp410_seq1	netphos-3.1b	phos-unsp	49	49	0.997	M	A0A183LJI0	A0A183LJI0_9TREM	#N/A	Uncharacterized protein
comp4102_seq10	netphos-3.1b	phos-unsp	35	35	0.996	M	A0A183QQ67	A0A183QQ67_9TREM	#N/A	Uncharacterized protein
comp4102_seq9	netphos-3.1b	phos-unsp	112	112	0.998	M	A0A1S8X5L5	A0A1S8X5L5_9TREM	A0A1S8X5L5	Uncharacterized protein (Fragment)
comp4103_seq7	netphos-3.1b	phos-unsp	56	56	0.994	M	A0A095BV78	A0A095BV78_SCHHA	A0A095BV78	Uncharacterized protein
comp41094_seq0	netphos-3.1b	phos-unsp	24	24	0.996	M	A0A183MCC3	A0A183MCC3_9TREM	#N/A	Uncharacterized protein
comp4110_seq2	netphos-3.1b	phos-unsp	33	33	0.996	M	C1LGC2	C1LGC2_SCHJA	C1LGC2	Calpain-B (EC 3.4.22.-)
comp4114_seq3	netphos-3.1b	phos-unsp	55	55	0.996	M	Q5C016	Q5C016_SCHJA	Q5C016	SJCHGC04558 protein (Fragment)
comp41190_seq0	netphos-3.1b	phos-unsp	33	33	0.992	M	A0A094ZN20	A0A094ZN20_SCHHA	A0A094ZN20	Transient-receptor-potential-like protein
comp41263_seq0	netphos-3.1b	phos-unsp	76	76	0.998	M	Q5C3A7	Q5C3A7_SCHJA	Q5C3A7	SJCHGC06937 protein (Fragment)
comp4138_seq1	netphos-3.1b	phos-unsp	102	102	0.997	M	A0A183K8E6	A0A183K8E6_9TREM	#N/A	Uncharacterized protein
comp41503_seq0	netphos-3.1b	phos-unsp	296	296	0.996	M	A0A183LAD1	A0A183LAD1_9TREM	#N/A	Uncharacterized protein
comp4153_seq1	netphos-3.1b	phos-unsp	255	255	0.994	M	A0A183REL1	A0A183REL1_9TREM	#N/A	Uncharacterized protein
comp41657_seq0	netphos-3.1b	phos-unsp	66	66	0.998	M	A0A183JUV3	A0A183JUV3_9TREM	#N/A	Hexosyltransferase (EC 2.4.1.-)
comp41657_seq1	netphos-3.1b	phos-unsp	66	66	0.998	M	A0A183JUV3	A0A183JUV3_9TREM	#N/A	Hexosyltransferase (EC 2.4.1.-)
comp41660_seq0	netphos-3.1b	phos-unsp	101	101	0.998	M	A0A183MYY3	A0A183MYY3_9TREM	#N/A	Uncharacterized protein
comp4182_seq4	netphos-3.1b	phos-unsp	192	192	0.996	M	G4VNI5	G4VNI5_SCHMA	G4VNI5	Uncharacterized protein
comp41922_seq0	netphos-3.1b	phos-unsp	71	71	0.991	M	A0A183LCQ7	A0A183LCQ7_9TREM	#N/A	Uncharacterized protein
comp420_seq4	netphos-3.1b	phos-unsp	557	557	0.998	M	A0A095AR77	A0A095AR77_SCHHA	A0A095AR77	Histone acetyltransferase (EC 2.3.1.48)
comp4201_seq3	netphos-3.1b	phos-unsp	51	51	0.998	M	A0A094ZTQ3	A0A094ZTQ3_SCHHA	A0A094ZTQ3	Bifunctional protein NCOAT
comp4205_seq4	netphos-3.1b	phos-unsp	65	65	0.997	M	C1L3V8	C1L3V8_SCHJA	C1L3V8	Serine-rich adhesin for platelets (Staphylococcus aureus surface protein A)
comp42216_seq0	netphos-3.1b	phos-unsp	116	116	0.993	M	#N/A	#N/A	#N/A	#N/A
comp4229_seq1	netphos-3.1b	phos-unsp	425	425	0.998	M	A0A095BZZ4	A0A095BZZ4_SCHHA	A0A095BZZ4	BTB/POZ domain-containing protein 9
comp4232_seq4	netphos-3.1b	phos-unsp	51	51	0.994	M	Q5D8Y9	Q5D8Y9_SCHJA	Q5D8Y9	SJCHGC05921 protein
comp4235_seq5	netphos-3.1b	phos-unsp	935	935	0.996	M	G4VPU7	G4VPU7_SCHMA	G4VPU7	Uncharacterized protein
comp42352_seq0	netphos-3.1b	phos-unsp	65	65	0.996	M	A0A183JQ61	A0A183JQ61_9TREM	#N/A	Uncharacterized protein
comp4240_seq4	netphos-3.1b	phos-unsp	577	577	0.998	M	A0A094ZT64	A0A094ZT64_SCHHA	A0A094ZT64	WD repeat-containing protein 47
comp42475_seq0	netphos-3.1b	phos-unsp	12	12	0.998	M	C7C211	C7C211_SCHJA	C7C211	Reverse transcriptase
comp4266_seq4	netphos-3.1b	phos-unsp	249	249	0.996	M	A0A075A2Z6	A0A075A2Z6_9TREM	A0A075A2Z6	Protein kinase C (EC 2.7.11.13)
comp4267_seq1	netphos-3.1b	phos-unsp	144	144	0.995	M	A0A183QMS6	A0A183QMS6_9TREM	#N/A	Uncharacterized protein
comp4267_seq4	netphos-3.1b	phos-unsp	144	144	0.995	M	A0A183QMS6	A0A183QMS6_9TREM	#N/A	Uncharacterized protein
comp4274_seq4	netphos-3.1b	phos-unsp	51	51	0.996	M	G4VR77	G4VR77_SCHMA	G4VR77	Uncharacterized protein
comp42906_seq0	netphos-3.1b	phos-unsp	116	116	0.997	M	Q5C5F3	Q5C5F3_SCHJA	Q5C5F3	SJCHGC07217 protein (Fragment)
comp42957_seq0	netphos-3.1b	phos-unsp	119	119	0.996	M	A0A183R6P6	A0A183R6P6_9TREM	#N/A	Uncharacterized protein
comp43_seq2	netphos-3.1b	phos-unsp	67	67	0.997	M	Q5DI13	Q5DI13_SCHJA	Q5DI13	SJCHGC05202 protein
comp4306_seq1	netphos-3.1b	phos-unsp	44	44	0.998	M	C1LA73	C1LA73_SCHJA	C1LA73	Hypotheticial protein
comp4311_seq0	netphos-3.1b	phos-unsp	70	70	0.997	M	C7TXT2	C7TXT2_SCHJA	C7TXT2	Neuronal acetylcholine receptor subunit alpha-2
comp4313_seq2	netphos-3.1b	phos-unsp	265	265	0.998	M	Q5BWF3	Q5BWF3_SCHJA	Q5BWF3	SJCHGC05164 protein (Fragment)
comp4313_seq3	netphos-3.1b	phos-unsp	225	225	0.995	M	A0A094ZQX0	A0A094ZQX0_SCHHA	A0A094ZQX0	Rab effector MyRIP
comp4318_seq1	netphos-3.1b	phos-unsp	26	26	0.996	M	Q5DBN1	Q5DBN1_SCHJA	Q5DBN1	SJCHGC00931 protein
comp4319_seq0	netphos-3.1b	phos-unsp	201	201	0.997	M	A0A183NLL2	A0A183NLL2_9TREM	#N/A	Uncharacterized protein
comp432_seq2	netphos-3.1b	phos-unsp	105	105	0.998	M	A0A094ZUN9	A0A094ZUN9_SCHHA	A0A094ZUN9	Cyclin-dependent kinase 14 (Fragment)
comp43261_seq0	netphos-3.1b	phos-unsp	246	246	0.997	M	A0A183K779	A0A183K779_9TREM	#N/A	Uncharacterized protein
comp4338_seq5	netphos-3.1b	phos-unsp	128	128	0.997	M	Q5C4Y7	Q5C4Y7_SCHJA	Q5C4Y7	SJCHGC03436 protein (Fragment)
comp4338_seq6	netphos-3.1b	phos-unsp	139	139	0.997	M	A0A095AE63	A0A095AE63_SCHHA	A0A095AE63	SPRY domain-containing SOCS box protein 3
comp4342_seq3	netphos-3.1b	phos-unsp	288	288	0.998	M	A0A094ZUV5	A0A094ZUV5_SCHHA	A0A094ZUV5	Bifunctional heparan sulfate N-deacetylase/N-sulfotransferase
comp43499_seq0	netphos-3.1b	phos-unsp	30	30	0.991	M	#N/A	#N/A	#N/A	#N/A
comp4350_seq2	netphos-3.1b	phos-unsp	76	76	0.996	M	G4VC65	G4VC65_SCHMA	G4VC65	Uncharacterized protein
comp4362_seq0	netphos-3.1b	phos-unsp	57	57	0.997	M	A0A094ZL20	A0A094ZL20_SCHHA	A0A094ZL20	CpG-binding protein
comp4363_seq3	netphos-3.1b	phos-unsp	12	12	0.994	M	Q5DFK8	Q5DFK8_SCHJA	Q5DFK8	SJCHGC02705 protein
comp4370_seq6	netphos-3.1b	phos-unsp	7	7	0.997	M	A0A183PXJ4	A0A183PXJ4_9TREM	#N/A	Uncharacterized protein
comp4371_seq0	netphos-3.1b	phos-unsp	328	328	0.996	M	G4VAE5	G4VAE5_SCHMA	G4VAE5	Putative abc transporter
comp43906_seq1	netphos-3.1b	phos-unsp	122	122	0.997	M	A0A183MWN4	A0A183MWN4_9TREM	#N/A	Uncharacterized protein
comp4395_seq2	netphos-3.1b	phos-unsp	261	261	0.998	M	G4VGP4	G4VGP4_SCHMA	G4VGP4	Putative poly(Rc) binding protien
comp43967_seq0	netphos-3.1b	phos-unsp	134	134	0.996	M	A0A183PZU2	A0A183PZU2_9TREM	#N/A	Uncharacterized protein
comp4397_seq2	netphos-3.1b	phos-unsp	240	240	0.998	M	A0A094ZKG3	A0A094ZKG3_SCHHA	A0A094ZKG3	Ras and EF-hand domain-containing protein-like protein
comp440_seq2	netphos-3.1b	phos-unsp	84	84	0.998	M	Q5DAF0	Q5DAF0_SCHJA	Q5DAF0	Heterogeneous nuclear ribonucleoprotein A1, A2/B1 homolog (SJCHGC06052 protein)
comp4404_seq1	netphos-3.1b	phos-unsp	317	317	0.995	M	A0A094ZRK8	A0A094ZRK8_SCHHA	A0A094ZRK8	Cyclin-Y
comp4418_seq1	netphos-3.1b	phos-unsp	47	47	0.997	M	A0A183N596	A0A183N596_9TREM	#N/A	Uncharacterized protein
comp4418_seq5	netphos-3.1b	phos-unsp	693	693	0.998	M	A0A183N596	A0A183N596_9TREM	#N/A	Uncharacterized protein
comp4418_seq7	netphos-3.1b	phos-unsp	118	118	0.997	M	A0A183N596	A0A183N596_9TREM	#N/A	Uncharacterized protein
comp44198_seq0	netphos-3.1b	phos-unsp	70	70	0.997	M	A0A183QJT4	A0A183QJT4_9TREM	#N/A	Uncharacterized protein
comp4434_seq2	netphos-3.1b	phos-unsp	112	112	0.997	M	C1L474	C1L474_SCHJA	C1L474	Novel protin putative armadillo repeat containing 1
comp44358_seq0	netphos-3.1b	phos-unsp	34	34	0.995	M	C7C208	C7C208_SCHJA	C7C208	Endonuclease-reverse transcriptase
comp4440_seq0	netphos-3.1b	phos-unsp	250	250	0.996	M	A0A094ZKD2	A0A094ZKD2_SCHHA	A0A094ZKD2	Uncharacterized protein
comp44467_seq0	netphos-3.1b	phos-unsp	58	58	0.998	M	A0A183LZQ1	A0A183LZQ1_9TREM	#N/A	Uncharacterized protein
comp44478_seq0	netphos-3.1b	phos-unsp	87	87	0.995	M	A0A183L9M9	A0A183L9M9_9TREM	#N/A	Uncharacterized protein
comp44486_seq0	netphos-3.1b	phos-unsp	58	58	0.992	M	#N/A	#N/A	#N/A	#N/A
comp4463_seq2	netphos-3.1b	phos-unsp	17	17	0.998	M	G4LW54	G4LW54_SCHMA	G4LW54	Uncharacterized protein
comp44648_seq0	netphos-3.1b	phos-unsp	22	22	0.994	M	A0A094ZH49	A0A094ZH49_SCHHA	A0A094ZH49	Uncharacterized protein (Fragment)
comp44775_seq0	netphos-3.1b	phos-unsp	81	81	0.996	M	Q4QQE6	Q4QQE6_SCHMA	#N/A	Endonuclease-reverse transcriptase
comp4478_seq0	netphos-3.1b	phos-unsp	290	290	0.991	M	A0A095AIB8	A0A095AIB8_SCHHA	A0A095AIB8	Uncharacterized protein
comp4480_seq3	netphos-3.1b	phos-unsp	368	368	0.994	M	A0A095BXB5	A0A095BXB5_SCHHA	A0A095BXB5	GPI ethanolamine phosphate transferase 3
comp4485_seq0	netphos-3.1b	phos-unsp	622	622	0.997	M	C7TYF0	C7TYF0_SCHJA	C7TYF0	Uncharacterized protein
comp44873_seq0	netphos-3.1b	phos-unsp	101	101	0.996	M	A0A183MYC0	A0A183MYC0_9TREM	#N/A	Uncharacterized protein
comp4490_seq3	netphos-3.1b	phos-unsp	90	90	0.997	M	A0A095AIP0	A0A095AIP0_SCHHA	A0A095AIP0	Uncharacterized protein
comp4508_seq0	netphos-3.1b	phos-unsp	369	369	0.997	M	A0A0E3T038	A0A0E3T038_SCHMA	A0A0E3T038	Integrin
comp4511_seq4	netphos-3.1b	phos-unsp	115	115	0.996	M	Q5D9F7	Q5D9F7_SCHJA	Q5D9F7	SJCHGC05394 protein (Fragment)
comp45150_seq0	netphos-3.1b	phos-unsp	93	93	0.997	M	A0A183LNX8	A0A183LNX8_9TREM	#N/A	Uncharacterized protein
comp4529_seq3	netphos-3.1b	phos-unsp	216	216	0.998	M	A0A183QD19	A0A183QD19_9TREM	#N/A	Protein kintoun (Dynein assembly factor 2, axonemal homolog)
comp4530_seq1	netphos-3.1b	phos-unsp	122	122	0.996	M	Q5C301	Q5C301_SCHJA	Q5C301	SJCHGC06038 protein (Fragment)
comp45384_seq0	netphos-3.1b	phos-unsp	8	8	0.997	M	G7Y6C9	G7Y6C9_CLOSI	G7Y6C9	Cysteine-rich protein 1
comp4541_seq1	netphos-3.1b	phos-unsp	106	106	0.994	M	G4VTR0	G4VTR0_SCHMA	G4VTR0	Uncharacterized protein
comp4551_seq1	netphos-3.1b	phos-unsp	613	613	0.996	M	A0A094ZWT9	A0A094ZWT9_SCHHA	A0A094ZWT9	Protein sevenless
comp4551_seq2	netphos-3.1b	phos-unsp	613	613	0.996	M	A0A094ZWT9	A0A094ZWT9_SCHHA	A0A094ZWT9	Protein sevenless
comp45517_seq0	netphos-3.1b	phos-unsp	48	48	0.996	M	#N/A	#N/A	#N/A	#N/A
comp4559_seq0	netphos-3.1b	phos-unsp	273	273	0.997	M	A0A183PHG2	A0A183PHG2_9TREM	#N/A	Uncharacterized protein
comp4559_seq2	netphos-3.1b	phos-unsp	358	358	0.997	M	A0A183PHG2	A0A183PHG2_9TREM	#N/A	Uncharacterized protein
comp45612_seq0	netphos-3.1b	phos-unsp	19	19	0.998	M	A0A183LEV3	A0A183LEV3_9TREM	#N/A	Uncharacterized protein
comp45705_seq1	netphos-3.1b	phos-unsp	39	39	0.992	M	Q5BSN8	Q5BSN8_SCHJA	Q5BSN8	SJCHGC03699 protein
comp4589_seq1	netphos-3.1b	phos-unsp	86	86	0.997	M	A0A094ZM87	A0A094ZM87_SCHHA	A0A094ZM87	Uncharacterized protein
comp45898_seq0	netphos-3.1b	phos-unsp	186	186	0.995	M	G4VCE6	G4VCE6_SCHMA	G4VCE6	Lmp3-like protein
comp4594_seq1	netphos-3.1b	phos-unsp	265	265	0.997	M	G4VNI9	G4VNI9_SCHMA	G4VNI9	Uncharacterized protein
comp4620_seq2	netphos-3.1b	phos-unsp	719	719	0.998	M	C1LFC8	C1LFC8_SCHJA	C1LFC8	FCH domain only protein 2
comp46358_seq0	netphos-3.1b	phos-unsp	23	23	0.997	M	A0A183B2L1	A0A183B2L1_9TREM	#N/A	Uncharacterized protein
comp4645_seq4	netphos-3.1b	phos-unsp	194	194	0.998	M	A0A095CAT4	A0A095CAT4_SCHHA	A0A095CAT4	Multiple PDZ domain protein
comp46578_seq0	netphos-3.1b	phos-unsp	27	27	0.991	M	A0A183JJA8	A0A183JJA8_9TREM	#N/A	Uncharacterized protein
comp46610_seq0	netphos-3.1b	phos-unsp	152	152	0.998	M	A0A183QDW4	A0A183QDW4_9TREM	#N/A	Uncharacterized protein
comp4666_seq3	netphos-3.1b	phos-unsp	292	292	0.998	M	A0A094ZEJ6	A0A094ZEJ6_SCHHA	A0A094ZEJ6	Dynamin-like 120 kDa protein, mitochondrial
comp468_seq1	netphos-3.1b	phos-unsp	468	468	0.997	M	A0A183MQG7	A0A183MQG7_9TREM	#N/A	Uncharacterized protein
comp468_seq2	netphos-3.1b	phos-unsp	1264	1264	0.998	M	A0A183MQG7	A0A183MQG7_9TREM	#N/A	Uncharacterized protein
comp4694_seq0	netphos-3.1b	phos-unsp	327	327	0.994	M	G4LUR7	G4LUR7_SCHMA	G4LUR7	Uncharacterized protein
comp4699_seq1	netphos-3.1b	phos-unsp	468	468	0.998	M	A0A183LWA7	A0A183LWA7_9TREM	#N/A	Uncharacterized protein
comp4709_seq3	netphos-3.1b	phos-unsp	121	121	0.998	M	Q5C346	Q5C346_SCHJA	Q5C346	SJCHGC03643 protein (Fragment)
comp4714_seq1	netphos-3.1b	phos-unsp	78	78	0.998	M	A0A183S3V7	A0A183S3V7_9TREM	#N/A	Uncharacterized protein
comp47193_seq0	netphos-3.1b	phos-unsp	91	91	0.997	M	A0A095CD47	A0A095CD47_SCHHA	A0A095CD47	Uncharacterized protein
comp472_seq2	netphos-3.1b	phos-unsp	87	87	0.998	M	A0A094ZNM1	A0A094ZNM1_SCHHA	A0A094ZNM1	Uncharacterized protein
comp4721_seq3	netphos-3.1b	phos-unsp	67	67	0.997	M	Q5D9H3	Q5D9H3_SCHJA	Q5D9H3	Uncharacterized protein
comp47210_seq0	netphos-3.1b	phos-unsp	13	13	0.996	M	Q7RTK8	Q7RTK8_SCHMA	#N/A	Reverse transcriptase
comp47266_seq0	netphos-3.1b	phos-unsp	25	25	0.997	M	G4VGR7	G4VGR7_SCHMA	G4VGR7	Putative gata binding factor
comp4745_seq1	netphos-3.1b	phos-unsp	697	697	0.998	M	G4V9G7	G4V9G7_SCHMA	G4V9G7	Putative sarm1
comp4753_seq1	netphos-3.1b	phos-unsp	46	46	0.998	M	C1L4G4	C1L4G4_SCHJA	C1L4G4	Ran-binding protein 3
comp4756_seq4	netphos-3.1b	phos-unsp	76	76	0.997	M	G4VD97	G4VD97_SCHMA	G4VD97	Putative polybromo-1
comp4776_seq1	netphos-3.1b	phos-unsp	180	180	0.997	M	A0A183PYA4	A0A183PYA4_9TREM	#N/A	Uncharacterized protein
comp4778_seq1	netphos-3.1b	phos-unsp	85	85	0.998	M	C1LF35	C1LF35_SCHJA	C1LF35	Protein bicaudal D
comp47839_seq0	netphos-3.1b	phos-unsp	44	44	0.994	M	#N/A	#N/A	#N/A	#N/A
comp47976_seq0	netphos-3.1b	phos-unsp	81	81	0.995	M	A0A183LFX7	A0A183LFX7_9TREM	#N/A	Uncharacterized protein
comp4806_seq1	netphos-3.1b	phos-unsp	185	185	0.998	M	A0A095C6R5	A0A095C6R5_SCHHA	A0A095C6R5	Ral guanine nucleotide dissociation stimulator-like 3
comp4808_seq3	netphos-3.1b	phos-unsp	55	55	0.998	M	A0A183MJE8	A0A183MJE8_9TREM	#N/A	Uncharacterized protein
comp4808_seq9	netphos-3.1b	phos-unsp	55	55	0.998	M	A0A183MJE8	A0A183MJE8_9TREM	#N/A	Uncharacterized protein
comp48138_seq0	netphos-3.1b	phos-unsp	191	191	0.998	M	C1LD38	C1LD38_SCHJA	C1LD38	Glyceraldehyde-3-phosphate dehydrogenase (EC 1.2.1.12)
comp4814_seq2	netphos-3.1b	phos-unsp	640	640	0.996	M	A0A183NDC3	A0A183NDC3_9TREM	#N/A	Uncharacterized protein
comp4814_seq3	netphos-3.1b	phos-unsp	640	640	0.996	M	A0A183NDC3	A0A183NDC3_9TREM	#N/A	Uncharacterized protein
comp4827_seq1	netphos-3.1b	phos-unsp	373	373	0.995	M	C1LFH5	C1LFH5_SCHJA	C1LFH5	Uncharacterized protein
comp48409_seq2	netphos-3.1b	phos-unsp	241	241	0.997	M	A0A183KH88	A0A183KH88_9TREM	#N/A	Uncharacterized protein
comp48441_seq0	netphos-3.1b	phos-unsp	96	96	0.998	M	C7C1Z3	C7C1Z3_SCHJA	C7C1Z3	Gap-Pol polyprotein
comp48467_seq0	netphos-3.1b	phos-unsp	235	235	0.997	M	G4VH27	G4VH27_SCHMA	G4VH27	Putative tektin
comp48467_seq1	netphos-3.1b	phos-unsp	235	235	0.997	M	G4VH27	G4VH27_SCHMA	G4VH27	Putative tektin
comp4850_seq5	netphos-3.1b	phos-unsp	43	43	0.996	M	A0A183PD23	A0A183PD23_9TREM	#N/A	Uncharacterized protein
comp48565_seq0	netphos-3.1b	phos-unsp	37	37	0.998	M	C7C208	C7C208_SCHJA	C7C208	Endonuclease-reverse transcriptase
comp4872_seq4	netphos-3.1b	phos-unsp	293	293	0.997	M	G4M0L0	G4M0L0_SCHMA	G4M0L0	Poly [ADP-ribose] polymerase (PARP) (EC 2.4.2.30)
comp4877_seq5	netphos-3.1b	phos-unsp	110	110	0.998	M	A0A094ZYN5	A0A094ZYN5_SCHHA	A0A094ZYN5	Sodium bicarbonate transporter-like protein 11 (Fragment)
comp4879_seq5	netphos-3.1b	phos-unsp	76	76	0.991	M	G4VHY4	G4VHY4_SCHMA	G4VHY4	Uncharacterized protein
comp48812_seq0	netphos-3.1b	phos-unsp	233	233	0.993	M	#N/A	#N/A	#N/A	#N/A
comp48845_seq0	netphos-3.1b	phos-unsp	251	251	0.998	M	A0A183MJB4	A0A183MJB4_9TREM	#N/A	Uncharacterized protein
comp4895_seq2	netphos-3.1b	phos-unsp	213	213	0.997	M	A0A095AE82	A0A095AE82_SCHHA	A0A095AE82	Leishmanolysin-like peptidase
comp4897_seq2	netphos-3.1b	phos-unsp	292	292	0.997	M	G4VQR3	G4VQR3_SCHMA	G4VQR3	Nipped-B protein
comp4897_seq5	netphos-3.1b	phos-unsp	292	292	0.997	M	G4VQR3	G4VQR3_SCHMA	G4VQR3	Nipped-B protein
comp490_seq1	netphos-3.1b	phos-unsp	13	13	0.997	M	A0A094ZKW6	A0A094ZKW6_SCHHA	A0A094ZKW6	Serine/threonine-protein kinase PAK 3
comp490_seq3	netphos-3.1b	phos-unsp	13	13	0.997	M	A0A094ZKW6	A0A094ZKW6_SCHHA	A0A094ZKW6	Serine/threonine-protein kinase PAK 3
comp4927_seq0	netphos-3.1b	phos-unsp	476	476	0.998	M	A0A095C6U5	A0A095C6U5_SCHHA	A0A095C6U5	Fasciclin-1
comp4930_seq8	netphos-3.1b	phos-unsp	601	601	0.997	M	A0A094ZMU0	A0A094ZMU0_SCHHA	A0A094ZMU0	Anaphase-promoting complex subunit 1
comp4935_seq4	netphos-3.1b	phos-unsp	122	122	0.998	M	A0A095BWJ5	A0A095BWJ5_SCHHA	A0A095BWJ5	Uncharacterized protein
comp4935_seq5	netphos-3.1b	phos-unsp	422	422	0.998	M	A0A095BWJ5	A0A095BWJ5_SCHHA	A0A095BWJ5	Uncharacterized protein
comp4938_seq2	netphos-3.1b	phos-unsp	585	585	0.994	M	A0A095A291	A0A095A291_SCHHA	A0A095A291	MKL/myocardin-like protein 1
comp4942_seq2	netphos-3.1b	phos-unsp	604	604	0.997	M	A0A094ZL56	A0A094ZL56_SCHHA	A0A094ZL56	Anoctamin
comp4942_seq7	netphos-3.1b	phos-unsp	76	76	0.997	M	G4VMF7	G4VMF7_SCHMA	G4VMF7	Anoctamin
comp4960_seq4	netphos-3.1b	phos-unsp	82	82	0.995	M	Q5DAF5	Q5DAF5_SCHJA	Q5DAF5	SJCHGC07018 protein
comp4976_seq2	netphos-3.1b	phos-unsp	124	124	0.996	M	G4VEX1	G4VEX1_SCHMA	G4VEX1	Uncharacterized protein
comp4976_seq6	netphos-3.1b	phos-unsp	404	404	0.995	M	G4VEX1	G4VEX1_SCHMA	G4VEX1	Uncharacterized protein
comp49841_seq0	netphos-3.1b	phos-unsp	43	43	0.994	M	#N/A	#N/A	#N/A	#N/A
comp4985_seq7	netphos-3.1b	phos-unsp	275	275	0.994	M	G4VRW8	G4VRW8_SCHMA	G4VRW8	Putative zinc finger protein
comp4989_seq4	netphos-3.1b	phos-unsp	363	363	0.998	M	A0A094ZZC0	A0A094ZZC0_SCHHA	A0A094ZZC0	Phosphoinositide phospholipase C (EC 3.1.4.11) (Fragment)
comp49925_seq0	netphos-3.1b	phos-unsp	127	127	0.994	M	A0A095C7R2	A0A095C7R2_SCHHA	A0A095C7R2	Uncharacterized protein
comp5000_seq1	netphos-3.1b	phos-unsp	4	4	0.991	M	G4LZG2	G4LZG2_SCHMA	G4LZG2	Serine/threonine kinase
comp5019_seq3	netphos-3.1b	phos-unsp	72	72	0.997	M	A0A183N7R7	A0A183N7R7_9TREM	#N/A	Uncharacterized protein
comp50224_seq0	netphos-3.1b	phos-unsp	121	121	0.998	M	A0A095A1F1	A0A095A1F1_SCHHA	A0A095A1F1	Endothelin-converting enzyme 2
comp5031_seq4	netphos-3.1b	phos-unsp	108	108	0.993	M	G4VSG5	G4VSG5_SCHMA	G4VSG5	Rhomboid-7 peptidase (S54 family)
comp5039_seq3	netphos-3.1b	phos-unsp	390	390	0.997	M	A0A095C538	A0A095C538_SCHHA	A0A095C538	LIM and calponin homology domains-containing protein 1
comp504_seq4	netphos-3.1b	phos-unsp	81	81	0.998	M	C1LKL3	C1LKL3_SCHJA	C1LKL3	Fragile X mental retardation syndrome 1 homolog
comp504_seq7	netphos-3.1b	phos-unsp	861	861	0.997	M	A0A094ZNM2	A0A094ZNM2_SCHHA	A0A094ZNM2	MOB kinase activator-like 4
comp50511_seq0	netphos-3.1b	phos-unsp	10	10	0.992	M	C7C1Z3	C7C1Z3_SCHJA	C7C1Z3	Gap-Pol polyprotein
comp5079_seq2	netphos-3.1b	phos-unsp	510	510	0.998	M	G4V5B4	G4V5B4_SCHMA	G4V5B4	Uncharacterized protein
comp50842_seq0	netphos-3.1b	phos-unsp	80	80	0.998	M	A0A183R8S1	A0A183R8S1_9TREM	#N/A	Uncharacterized protein
comp50853_seq0	netphos-3.1b	phos-unsp	91	91	0.996	M	#N/A	#N/A	#N/A	#N/A
comp510_seq2	netphos-3.1b	phos-unsp	121	121	0.997	M	Q8MUK6	Q8MUK6_SCHJA	Q8MUK6	MA (Tropomyosin-2)
comp510_seq4	netphos-3.1b	phos-unsp	121	121	0.997	M	Q8MUK6	Q8MUK6_SCHJA	Q8MUK6	MA (Tropomyosin-2)
comp51102_seq0	netphos-3.1b	phos-unsp	139	139	0.996	M	#N/A	#N/A	#N/A	#N/A
comp5120_seq1	netphos-3.1b	phos-unsp	452	452	0.996	M	C7TY43	C7TY43_SCHJA	C7TY43	Belle
comp5120_seq3	netphos-3.1b	phos-unsp	149	149	0.996	M	C7TY43	C7TY43_SCHJA	C7TY43	Belle
comp5127_seq1	netphos-3.1b	phos-unsp	33	33	0.997	M	A0A094ZJ79	A0A094ZJ79_SCHHA	A0A094ZJ79	Tyrosine-protein kinase Abl
comp51281_seq0	netphos-3.1b	phos-unsp	211	211	0.995	M	G4V5D7	G4V5D7_SCHMA	G4V5D7	Putative dachshund homolog
comp5132_seq2	netphos-3.1b	phos-unsp	323	323	0.997	M	A0A183P687	A0A183P687_9TREM	#N/A	Uncharacterized protein
comp51336_seq0	netphos-3.1b	phos-unsp	9	9	0.993	M	A0A095AXD5	A0A095AXD5_SCHHA	A0A095AXD5	Uncharacterized protein
comp51479_seq0	netphos-3.1b	phos-unsp	193	193	0.997	M	A0A183P3K4	A0A183P3K4_9TREM	#N/A	Uncharacterized protein
comp5158_seq1	netphos-3.1b	phos-unsp	415	415	0.997	M	A0A094ZWU2	A0A094ZWU2_SCHHA	A0A094ZWU2	Negative elongation factor B
comp5159_seq3	netphos-3.1b	phos-unsp	317	317	0.998	M	A0A183JEY2	A0A183JEY2_9TREM	#N/A	Uncharacterized protein
comp5159_seq4	netphos-3.1b	phos-unsp	317	317	0.998	M	A0A183JEY2	A0A183JEY2_9TREM	#N/A	Uncharacterized protein
comp51621_seq0	netphos-3.1b	phos-unsp	46	46	0.996	M	#N/A	#N/A	#N/A	#N/A
comp5163_seq5	netphos-3.1b	phos-unsp	6	6	0.997	M	A0A095B3U3	A0A095B3U3_SCHHA	A0A095B3U3	Calcineurin subunit B type 1
comp5167_seq3	netphos-3.1b	phos-unsp	9	9	0.995	M	A0A095AKR8	A0A095AKR8_SCHHA	A0A095AKR8	Uncharacterized protein
comp51760_seq0	netphos-3.1b	phos-unsp	216	216	0.997	M	A0A183MNF0	A0A183MNF0_9TREM	#N/A	Uncharacterized protein
comp51835_seq0	netphos-3.1b	phos-unsp	67	67	0.996	M	#N/A	#N/A	#N/A	#N/A
comp51937_seq0	netphos-3.1b	phos-unsp	47	47	0.996	M	A0A183MJR6	A0A183MJR6_9TREM	#N/A	Uncharacterized protein
comp5194_seq8	netphos-3.1b	phos-unsp	271	271	0.997	M	G4V818	G4V818_SCHMA	G4V818	Putative hepatoma up-regulated protein
comp5202_seq2	netphos-3.1b	phos-unsp	308	308	0.991	M	A0A183MQ75	A0A183MQ75_9TREM	#N/A	Uncharacterized protein
comp5202_seq3	netphos-3.1b	phos-unsp	308	308	0.991	M	A0A183MQ75	A0A183MQ75_9TREM	#N/A	Uncharacterized protein
comp5204_seq2	netphos-3.1b	phos-unsp	467	467	0.997	M	A0A183LHG6	A0A183LHG6_9TREM	#N/A	Uncharacterized protein
comp5204_seq5	netphos-3.1b	phos-unsp	467	467	0.997	M	A0A183LHG6	A0A183LHG6_9TREM	#N/A	Uncharacterized protein
comp52128_seq0	netphos-3.1b	phos-unsp	244	244	0.998	M	C7TZ63	C7TZ63_SCHJA	C7TZ63	DNA double-strand break repair rad50 ATPase
comp5236_seq3	netphos-3.1b	phos-unsp	169	169	0.996	M	A0A095AFC3	A0A095AFC3_SCHHA	A0A095AFC3	Kinesin-like protein
comp5254_seq1	netphos-3.1b	phos-unsp	131	131	0.996	M	Q5DHA1	Q5DHA1_SCHJA	Q5DHA1	SJCHGC09311 protein
comp5264_seq5	netphos-3.1b	phos-unsp	593	593	0.997	M	A0A094ZK37	A0A094ZK37_SCHHA	A0A094ZK37	Receptor-type tyrosine-protein phosphatase delta
comp52697_seq0	netphos-3.1b	phos-unsp	51	51	0.991	M	Q5BX83	Q5BX83_SCHJA	Q5BX83	SJCHGC03156 protein (Fragment)
comp5284_seq5	netphos-3.1b	phos-unsp	57	57	0.996	M	A0A183N1S0	A0A183N1S0_9TREM	#N/A	Uncharacterized protein
comp52856_seq0	netphos-3.1b	phos-unsp	77	77	0.996	M	A0A183NSW0	A0A183NSW0_9TREM	#N/A	Uncharacterized protein
comp5312_seq0	netphos-3.1b	phos-unsp	254	254	0.992	M	G4VRY1	G4VRY1_SCHMA	G4VRY1	Uncharacterized protein
comp53181_seq0	netphos-3.1b	phos-unsp	43	43	0.996	M	#N/A	#N/A	#N/A	#N/A
comp5328_seq2	netphos-3.1b	phos-unsp	251	251	0.998	M	G4VGJ3	G4VGJ3_SCHMA	G4VGJ3	Putative transient receptor potential channel 2 isoform 3
comp53282_seq0	netphos-3.1b	phos-unsp	152	152	0.996	M	A0A183QN05	A0A183QN05_9TREM	#N/A	Uncharacterized protein
comp53282_seq1	netphos-3.1b	phos-unsp	231	231	0.996	M	A0A183JCB1	A0A183JCB1_9TREM	#N/A	Uncharacterized protein
comp53337_seq0	netphos-3.1b	phos-unsp	121	121	0.998	M	Q5C264	Q5C264_SCHJA	Q5C264	SJCHGC06886 protein (Fragment)
comp5336_seq3	netphos-3.1b	phos-unsp	153	153	0.991	M	C1LF68	C1LF68_SCHJA	C1LF68	Zinc finger, C2H2-type domain-containing protein
comp5340_seq1	netphos-3.1b	phos-unsp	327	327	0.998	M	A0A094ZXN6	A0A094ZXN6_SCHHA	A0A094ZXN6	Protein unc-80-like protein (Fragment)
comp5340_seq4	netphos-3.1b	phos-unsp	327	327	0.998	M	A0A094ZXN6	A0A094ZXN6_SCHHA	A0A094ZXN6	Protein unc-80-like protein (Fragment)
comp53514_seq0	netphos-3.1b	phos-unsp	90	90	0.998	M	#N/A	#N/A	#N/A	#N/A
comp53679_seq0	netphos-3.1b	phos-unsp	87	87	0.998	M	Q5D9M1	Q5D9M1_SCHJA	Q5D9M1	SJCHGC01610 protein
comp53679_seq1	netphos-3.1b	phos-unsp	87	87	0.998	M	Q5D9M1	Q5D9M1_SCHJA	Q5D9M1	SJCHGC01610 protein
comp5371_seq2	netphos-3.1b	phos-unsp	425	425	0.997	M	G7Y2K3	G7Y2K3_CLOSI	G7Y2K3	Poly [ADP-ribose] polymerase (PARP) (EC 2.4.2.30)
comp53824_seq0	netphos-3.1b	phos-unsp	37	37	0.997	M	A0A094ZGT0	A0A094ZGT0_SCHHA	A0A094ZGT0	GTP-binding protein GEM (Fragment)
comp5385_seq0	netphos-3.1b	phos-unsp	54	54	0.993	M	A0A183VRQ0	A0A183VRQ0_TRIRE	#N/A	Uncharacterized protein
comp53852_seq0	netphos-3.1b	phos-unsp	305	305	0.996	M	A0A1S8X7A2	A0A1S8X7A2_9TREM	A0A1S8X7A2	S-(hydroxymethyl)glutathione dehydrogenase (EC 1.1.1.284) (Fragment)
comp5387_seq1	netphos-3.1b	phos-unsp	366	366	0.995	M	G4LWR2	G4LWR2_SCHMA	G4LWR2	Serine/threonine kinase
comp5397_seq1	netphos-3.1b	phos-unsp	21	21	0.997	M	A0A095C9Z7	A0A095C9Z7_SCHHA	A0A095C9Z7	Band 4.1-like protein 2 (Fragment)
comp5413_seq0	netphos-3.1b	phos-unsp	171	171	0.997	M	A0A095A1X6	A0A095A1X6_SCHHA	A0A095A1X6	Cyclin-G-associated kinase
comp5432_seq0	netphos-3.1b	phos-unsp	38	38	0.996	M	A0A183JNG4	A0A183JNG4_9TREM	#N/A	Uncharacterized protein
comp54342_seq0	netphos-3.1b	phos-unsp	28	28	0.995	M	C7TXU1	C7TXU1_SCHJA	C7TXU1	Retrovirus-related Pol polyprotein
comp5435_seq3	netphos-3.1b	phos-unsp	49	49	0.992	M	G4VHT3	G4VHT3_SCHMA	G4VHT3	Uncharacterized protein
comp54397_seq0	netphos-3.1b	phos-unsp	38	38	0.997	M	C1LD61	C1LD61_SCHJA	C1LD61	Hypotheticial protein
comp54403_seq0	netphos-3.1b	phos-unsp	65	65	0.993	M	#N/A	#N/A	#N/A	#N/A
comp5447_seq1	netphos-3.1b	phos-unsp	38	38	0.998	M	A0A095BZW8	A0A095BZW8_SCHHA	A0A095BZW8	Myosin light chain kinase, smooth muscle
comp5447_seq2	netphos-3.1b	phos-unsp	259	259	0.997	M	A0A095BZW8	A0A095BZW8_SCHHA	A0A095BZW8	Myosin light chain kinase, smooth muscle
comp54472_seq0	netphos-3.1b	phos-unsp	101	101	0.998	M	A0A183VNQ4	A0A183VNQ4_TRIRE	#N/A	Uncharacterized protein
comp547_seq4	netphos-3.1b	phos-unsp	570	570	0.998	M	C1L580	C1L580_SCHJA	C1L580	V-type proton ATPase subunit a
comp54778_seq0	netphos-3.1b	phos-unsp	61	61	0.996	M	C1LJS8	C1LJS8_SCHJA	C1LJS8	Endothelin-converting enzyme 1 (EC 3.4.24.71)
comp5485_seq1	netphos-3.1b	phos-unsp	481	481	0.997	M	A0A183NUW5	A0A183NUW5_9TREM	#N/A	Uncharacterized protein
comp5487_seq0	netphos-3.1b	phos-unsp	457	457	0.991	M	A0A095AF49	A0A095AF49_SCHHA	A0A095AF49	Uncharacterized protein C7orf63-like protein
comp5512_seq1	netphos-3.1b	phos-unsp	215	215	0.995	M	Q5D9P1	Q5D9P1_SCHJA	Q5D9P1	SJCHGC04673 protein
comp5512_seq3	netphos-3.1b	phos-unsp	403	403	0.996	M	Q5D9P1	Q5D9P1_SCHJA	Q5D9P1	SJCHGC04673 protein
comp5513_seq1	netphos-3.1b	phos-unsp	65	65	0.995	M	A0A1S8X8D2	A0A1S8X8D2_9TREM	A0A1S8X8D2	Uncharacterized protein
comp5514_seq1	netphos-3.1b	phos-unsp	105	105	0.997	M	G4V6J6	G4V6J6_SCHMA	G4V6J6	Putative t-box transcription factor tbx20
comp5516_seq6	netphos-3.1b	phos-unsp	144	144	0.998	M	A0A095A4X4	A0A095A4X4_SCHHA	A0A095A4X4	ATP-binding cassette sub-family A member 3 (Fragment)
comp552_seq1	netphos-3.1b	phos-unsp	171	171	0.995	M	Q5DEV0	Q5DEV0_SCHJA	Q5DEV0	DnaJ (Hsp40) related, subfamily B, member 13 (SJCHGC06349 protein)
comp5522_seq1	netphos-3.1b	phos-unsp	575	575	0.997	M	G4VGP5	G4VGP5_SCHMA	G4VGP5	Serine/threonine kinase (EC 2.7.11.1)
comp5522_seq4	netphos-3.1b	phos-unsp	556	556	0.997	M	G4VGP5	G4VGP5_SCHMA	G4VGP5	Serine/threonine kinase (EC 2.7.11.1)
comp55230_seq0	netphos-3.1b	phos-unsp	67	67	0.996	M	#N/A	#N/A	#N/A	#N/A
comp55240_seq0	netphos-3.1b	phos-unsp	12	12	0.998	M	A0A094ZMQ2	A0A094ZMQ2_SCHHA	A0A094ZMQ2	Soluble guanylate cyclase 88E
comp55516_seq0	netphos-3.1b	phos-unsp	118	118	0.998	M	A0A183LC01	A0A183LC01_9TREM	#N/A	Uncharacterized protein
comp55531_seq0	netphos-3.1b	phos-unsp	42	42	0.991	M	A0A183RLX9	A0A183RLX9_9TREM	#N/A	Uncharacterized protein
comp55543_seq0	netphos-3.1b	phos-unsp	125	125	0.995	M	A0A094ZVI6	A0A094ZVI6_SCHHA	A0A094ZVI6	Uncharacterized protein
comp5555_seq0	netphos-3.1b	phos-unsp	29	29	0.997	M	G4VEU2	G4VEU2_SCHMA	G4VEU2	Host cell factor-related
comp5572_seq5	netphos-3.1b	phos-unsp	354	354	0.995	M	A0A094ZQE6	A0A094ZQE6_SCHHA	A0A094ZQE6	Phosphatidylinositol 4-phosphate 3-kinase C2 domain-containing subunit alpha
comp55771_seq0	netphos-3.1b	phos-unsp	16	16	0.995	M	A0A183QYM9	A0A183QYM9_9TREM	#N/A	Uncharacterized protein
comp5578_seq4	netphos-3.1b	phos-unsp	212	212	0.997	M	A0A183QGN7	A0A183QGN7_9TREM	#N/A	Uncharacterized protein
comp5581_seq4	netphos-3.1b	phos-unsp	244	244	0.996	M	A0A095A508	A0A095A508_SCHHA	A0A095A508	Putative arginine--tRNA ligase, mitochondrial
comp55830_seq0	netphos-3.1b	phos-unsp	107	107	0.995	M	Q8T5G5	Q8T5G5_SCHJA	Q8T5G5	Polyprotein
comp55846_seq0	netphos-3.1b	phos-unsp	88	88	0.995	M	G4VG76	G4VG76_SCHMA	G4VG76	KRAB-A domain-containing protein
comp55875_seq0	netphos-3.1b	phos-unsp	56	56	0.991	M	A0A183K2X6	A0A183K2X6_9TREM	#N/A	Uncharacterized protein
comp5602_seq3	netphos-3.1b	phos-unsp	121	121	0.998	M	C1LGF5	C1LGF5_SCHJA	C1LGF5	Uncharacterized protein
comp5603_seq2	netphos-3.1b	phos-unsp	133	133	0.994	M	G4VLB8	G4VLB8_SCHMA	G4VLB8	Putative phosphatidylinositol-binding clathrin assembly protein
comp561_seq3	netphos-3.1b	phos-unsp	37	37	0.998	M	Q5BWJ8	Q5BWJ8_SCHJA	Q5BWJ8	SJCHGC02734 protein (Fragment)
comp5615_seq6	netphos-3.1b	phos-unsp	152	152	0.997	M	Q5BW07	Q5BW07_SCHJA	Q5BW07	Histone acetyltransferase (EC 2.3.1.48) (Fragment)
comp56202_seq0	netphos-3.1b	phos-unsp	105	105	0.991	M	A0A183MD55	A0A183MD55_9TREM	#N/A	Uncharacterized protein
comp56508_seq0	netphos-3.1b	phos-unsp	166	166	0.995	M	C1LJ57	C1LJ57_SCHJA	C1LJ57	Uncharacterized protein
comp56606_seq0	netphos-3.1b	phos-unsp	108	108	0.998	M	Q5C2Z3	Q5C2Z3_SCHJA	Q5C2Z3	Uncharacterized protein
comp5666_seq0	netphos-3.1b	phos-unsp	409	409	0.997	M	G4VK74	G4VK74_SCHMA	G4VK74	Uncharacterized protein
comp5682_seq1	netphos-3.1b	phos-unsp	709	709	0.996	M	A0A183P236	A0A183P236_9TREM	#N/A	Uncharacterized protein
comp5688_seq1	netphos-3.1b	phos-unsp	138	138	0.997	M	A0A183LZN6	A0A183LZN6_9TREM	#N/A	Uncharacterized protein
comp5692_seq4	netphos-3.1b	phos-unsp	510	510	0.998	M	A0A183NWF9	A0A183NWF9_9TREM	#N/A	Phospholipid-transporting ATPase (EC 3.6.3.1)
comp5707_seq4	netphos-3.1b	phos-unsp	130	130	0.997	M	A0A095ARG8	A0A095ARG8_SCHHA	A0A095ARG8	Calcium-activated potassium channel subunit alpha-1
comp5707_seq5	netphos-3.1b	phos-unsp	440	440	0.997	M	A0A095ARG8	A0A095ARG8_SCHHA	A0A095ARG8	Calcium-activated potassium channel subunit alpha-1
comp57108_seq0	netphos-3.1b	phos-unsp	157	157	0.992	M	A0A183LL11	A0A183LL11_9TREM	#N/A	Malate dehydrogenase (EC 1.1.1.37)
comp572_seq1	netphos-3.1b	phos-unsp	338	338	0.997	M	Q26607	Q26607_SCHMA	Q26607	Surface protein (Fragment)
comp57204_seq0	netphos-3.1b	phos-unsp	48	48	0.998	M	C7C210	C7C210_SCHJA	C7C210	Reverse transcriptase
comp57259_seq0	netphos-3.1b	phos-unsp	356	356	0.997	M	A0A1B0R1N6	A0A1B0R1N6_SCHJA	A0A1B0R1N6	Protein Wnt
comp5732_seq1	netphos-3.1b	phos-unsp	231	231	0.996	M	A0A095C2F3	A0A095C2F3_SCHHA	A0A095C2F3	Receptor protein serine/threonine kinase (EC 2.7.11.30)
comp5751_seq1	netphos-3.1b	phos-unsp	195	195	0.997	M	C1LEX2	C1LEX2_SCHJA	C1LEX2	Inner nuclear membrane protein Man1 (LEM domain-containing protein 3)
comp57572_seq0	netphos-3.1b	phos-unsp	79	79	0.993	M	Q5BSN8	Q5BSN8_SCHJA	Q5BSN8	SJCHGC03699 protein
comp5759_seq0	netphos-3.1b	phos-unsp	702	702	0.998	M	A0A183MPC9	A0A183MPC9_9TREM	#N/A	Uncharacterized protein
comp57602_seq0	netphos-3.1b	phos-unsp	47	47	0.997	M	G4V6L0	G4V6L0_SCHMA	G4V6L0	Putative normocyte-binding protein 1
comp5762_seq1	netphos-3.1b	phos-unsp	191	191	0.998	M	C1LDY4	C1LDY4_SCHJA	C1LDY4	Pre-rRNA-processing protein ESF1
comp5770_seq1	netphos-3.1b	phos-unsp	56	56	0.997	M	A0A183RMF9	A0A183RMF9_9TREM	#N/A	Uncharacterized protein
comp5781_seq0	netphos-3.1b	phos-unsp	164	164	0.996	M	A0A094ZVF3	A0A094ZVF3_SCHHA	A0A094ZVF3	PAP-associated domain-containing protein 5
comp5793_seq1	netphos-3.1b	phos-unsp	420	420	0.998	M	G4VQ57	G4VQ57_SCHMA	G4VQ57	Egf-like domain protein
comp580_seq5	netphos-3.1b	phos-unsp	418	418	0.996	M	Q5DC78	Q5DC78_SCHJA	Q5DC78	Putative dolichyl-phosphate (UDP-N-acetylglucosamine) N-acetylglucosaminephosphotransferase 1 (GlcNAc-1-P transferase) (EC 2.7.8.15) (SJCHGC01805 protein)
comp5811_seq2	netphos-3.1b	phos-unsp	197	197	0.998	M	A0A183P5S3	A0A183P5S3_9TREM	#N/A	Uncharacterized protein
comp5811_seq8	netphos-3.1b	phos-unsp	1114	1114	0.998	M	A0A095AFM4	A0A095AFM4_SCHHA	A0A095AFM4	Rapamycin-insensitive companion of mTOR
comp5815_seq4	netphos-3.1b	phos-unsp	266	266	0.998	M	A0A094ZJJ2	A0A094ZJJ2_SCHHA	A0A094ZJJ2	Liprin-beta-1
comp5821_seq3	netphos-3.1b	phos-unsp	122	122	0.998	M	Q5DG87	Q5DG87_SCHJA	Q5DG87	SJCHGC08981 protein
comp5824_seq3	netphos-3.1b	phos-unsp	114	114	0.994	M	A0A095ADY7	A0A095ADY7_SCHHA	A0A095ADY7	Uncharacterized protein
comp5826_seq0	netphos-3.1b	phos-unsp	472	472	0.996	M	A0A183RCR2	A0A183RCR2_9TREM	#N/A	Uncharacterized protein
comp5826_seq2	netphos-3.1b	phos-unsp	472	472	0.996	M	A0A183RCR2	A0A183RCR2_9TREM	#N/A	Uncharacterized protein
comp5826_seq3	netphos-3.1b	phos-unsp	472	472	0.996	M	A0A183RCR2	A0A183RCR2_9TREM	#N/A	Uncharacterized protein
comp5826_seq5	netphos-3.1b	phos-unsp	472	472	0.996	M	A0A183MX38	A0A183MX38_9TREM	#N/A	Uncharacterized protein
comp58318_seq0	netphos-3.1b	phos-unsp	134	134	0.998	M	A0A183NYF9	A0A183NYF9_9TREM	#N/A	Uncharacterized protein
comp58452_seq0	netphos-3.1b	phos-unsp	15	15	0.998	M	A0A095C8U1	A0A095C8U1_SCHHA	A0A095C8U1	Uncharacterized protein (Fragment)
comp5848_seq4	netphos-3.1b	phos-unsp	331	331	0.998	M	G4VL85	G4VL85_SCHMA	G4VL85	Uncharacterized protein
comp58480_seq0	netphos-3.1b	phos-unsp	58	58	0.996	M	A0A183MJR6	A0A183MJR6_9TREM	#N/A	Uncharacterized protein
comp58732_seq0	netphos-3.1b	phos-unsp	32	32	0.996	M	A0A183MGM3	A0A183MGM3_9TREM	#N/A	Uncharacterized protein
comp5878_seq0	netphos-3.1b	phos-unsp	117	117	0.996	M	Q5DG68	Q5DG68_SCHJA	Q5DG68	SJCHGC04010 protein
comp5878_seq4	netphos-3.1b	phos-unsp	117	117	0.996	M	Q5DG68	Q5DG68_SCHJA	Q5DG68	SJCHGC04010 protein
comp5878_seq6	netphos-3.1b	phos-unsp	255	255	0.997	M	G4M1E6	G4M1E6_SCHMA	G4M1E6	Receptor protein-tyrosine kinase (EC 2.7.10.1)
comp58824_seq0	netphos-3.1b	phos-unsp	100	100	0.993	M	A0A183KHK9	A0A183KHK9_9TREM	#N/A	Uncharacterized protein
comp58879_seq0	netphos-3.1b	phos-unsp	55	55	0.992	M	A0A183VP10	A0A183VP10_TRIRE	#N/A	Uncharacterized protein
comp5892_seq5	netphos-3.1b	phos-unsp	70	70	0.997	M	C7TYG6	C7TYG6_SCHJA	C7TYG6	Synaptic vesicular amine transporter
comp59035_seq0	netphos-3.1b	phos-unsp	259	259	0.998	M	A0A183LUJ4	A0A183LUJ4_9TREM	#N/A	Uncharacterized protein
comp59094_seq0	netphos-3.1b	phos-unsp	38	38	0.995	M	#N/A	#N/A	#N/A	#N/A
comp5921_seq3	netphos-3.1b	phos-unsp	33	33	0.996	M	G4VA10	G4VA10_SCHMA	G4VA10	Putative zinc finger domain protein
comp593_seq2	netphos-3.1b	phos-unsp	175	175	0.998	M	A0A094ZNA9	A0A094ZNA9_SCHHA	A0A094ZNA9	Apoptosis-inducing factor 1, mitochondrial
comp5931_seq0	netphos-3.1b	phos-unsp	121	121	0.997	M	G4VSU4	G4VSU4_SCHMA	G4VSU4	Uncharacterized protein
comp5936_seq0	netphos-3.1b	phos-unsp	134	134	0.996	M	A0A094ZGT5	A0A094ZGT5_SCHHA	A0A094ZGT5	Niemann-Pick C1 protein
comp595_seq1	netphos-3.1b	phos-unsp	490	490	0.997	M	G4VTR2	G4VTR2_SCHMA	G4VTR2	Putative choline dehydrogenase (EC 1.1.99.1)
comp59521_seq0	netphos-3.1b	phos-unsp	51	51	0.992	M	C7C208	C7C208_SCHJA	C7C208	Endonuclease-reverse transcriptase
comp59567_seq0	netphos-3.1b	phos-unsp	46	46	0.994	M	A0A183N2N4	A0A183N2N4_9TREM	#N/A	Uncharacterized protein
comp5967_seq3	netphos-3.1b	phos-unsp	34	34	0.994	M	A0A095C6H8	A0A095C6H8_SCHHA	A0A095C6H8	Ubiquitin-associated and SH3 domain-containing protein A
comp5978_seq5	netphos-3.1b	phos-unsp	885	885	0.998	M	A0A094ZW49	A0A094ZW49_SCHHA	A0A094ZW49	Lysine-specific demethylase 5D
comp59827_seq0	netphos-3.1b	phos-unsp	128	128	0.992	M	#N/A	#N/A	#N/A	#N/A
comp60224_seq1	netphos-3.1b	phos-unsp	23	23	0.996	M	A0A183PW05	A0A183PW05_9TREM	#N/A	Uncharacterized protein
comp60226_seq0	netphos-3.1b	phos-unsp	73	73	0.993	M	A0A095BVK7	A0A095BVK7_SCHHA	A0A095BVK7	Kinase suppressor of Ras 1
comp6026_seq2	netphos-3.1b	phos-unsp	571	571	0.997	M	G4LW90	G4LW90_SCHMA	G4LW90	Ablim, putative
comp6051_seq5	netphos-3.1b	phos-unsp	28	28	0.994	M	A0A183L3R4	A0A183L3R4_9TREM	#N/A	Uncharacterized protein
comp60682_seq0	netphos-3.1b	phos-unsp	74	74	0.992	M	#N/A	#N/A	#N/A	#N/A
comp60876_seq0	netphos-3.1b	phos-unsp	204	204	0.997	M	G4LU79	G4LU79_SCHMA	G4LU79	Neural gene activation protein
comp6095_seq2	netphos-3.1b	phos-unsp	48	48	0.996	M	Q5DFF4	Q5DFF4_SCHJA	Q5DFF4	SJCHGC03412 protein
comp6105_seq2	netphos-3.1b	phos-unsp	49	49	0.997	M	Q5C6K3	Q5C6K3_SCHJA	Q5C6K3	SJCHGC07520 protein (Fragment)
comp6106_seq2	netphos-3.1b	phos-unsp	115	115	0.997	M	A0A183MEA3	A0A183MEA3_9TREM	#N/A	Uncharacterized protein
comp6123_seq3	netphos-3.1b	phos-unsp	47	47	0.996	M	Q5C734	Q5C734_SCHJA	Q5C734	SJCHGC03895 protein (Fragment)
comp61310_seq0	netphos-3.1b	phos-unsp	106	106	0.997	M	C7C1Z3	C7C1Z3_SCHJA	C7C1Z3	Gap-Pol polyprotein
comp6138_seq3	netphos-3.1b	phos-unsp	110	110	0.991	M	Q5C4C1	Q5C4C1_SCHJA	Q5C4C1	SJCHGC04159 protein (Fragment)
comp61382_seq2	netphos-3.1b	phos-unsp	22	22	0.998	M	Q5DDZ1	Q5DDZ1_SCHJA	Q5DDZ1	SJCHGC08551 protein
comp61388_seq0	netphos-3.1b	phos-unsp	27	27	0.997	M	A0A094ZPK0	A0A094ZPK0_SCHHA	A0A094ZPK0	Uncharacterized protein
comp61407_seq0	netphos-3.1b	phos-unsp	15	15	0.992	M	A0A183LCF9	A0A183LCF9_9TREM	#N/A	Uncharacterized protein
comp61429_seq0	netphos-3.1b	phos-unsp	197	197	0.994	M	#N/A	#N/A	#N/A	#N/A
comp616_seq0	netphos-3.1b	phos-unsp	50	50	0.994	M	Q5C6N2	Q5C6N2_SCHJA	Q5C6N2	SJCHGC08772 protein (Fragment)
comp6163_seq0	netphos-3.1b	phos-unsp	1153	1153	0.998	M	A0A094ZX68	A0A094ZX68_SCHHA	A0A094ZX68	Uncharacterized protein
comp6171_seq4	netphos-3.1b	phos-unsp	425	425	0.996	M	G4VID7	G4VID7_SCHMA	G4VID7	Putative mitochondrial solute carrier
comp6174_seq2	netphos-3.1b	phos-unsp	97	97	0.995	M	C1L4W5	C1L4W5_SCHJA	C1L4W5	Abhydrolase domain-containing protein 12
comp6177_seq1	netphos-3.1b	phos-unsp	482	482	0.998	M	A0A183MKI3	A0A183MKI3_9TREM	#N/A	Uncharacterized protein
comp6177_seq2	netphos-3.1b	phos-unsp	609	609	0.998	M	A0A183MKI3	A0A183MKI3_9TREM	#N/A	Uncharacterized protein
comp6179_seq2	netphos-3.1b	phos-unsp	18	18	0.992	M	C1LG74	C1LG74_SCHJA	C1LG74	Hypotheticial protein
comp6179_seq3	netphos-3.1b	phos-unsp	18	18	0.992	M	C1LG74	C1LG74_SCHJA	C1LG74	Hypotheticial protein
comp6197_seq1	netphos-3.1b	phos-unsp	333	333	0.998	M	A0A183PH98	A0A183PH98_9TREM	#N/A	Uncharacterized protein
comp6201_seq1	netphos-3.1b	phos-unsp	431	431	0.995	M	C1LE52	C1LE52_SCHJA	C1LE52	Mucolipin 3
comp6203_seq1	netphos-3.1b	phos-unsp	171	171	0.993	M	A0A183VVY4	A0A183VVY4_TRIRE	#N/A	Uncharacterized protein
comp6203_seq2	netphos-3.1b	phos-unsp	104	104	0.993	M	A0A183VVY4	A0A183VVY4_TRIRE	#N/A	Uncharacterized protein
comp62060_seq0	netphos-3.1b	phos-unsp	109	109	0.992	M	A0A183LGT5	A0A183LGT5_9TREM	#N/A	Uncharacterized protein
comp6211_seq2	netphos-3.1b	phos-unsp	153	153	0.997	M	A0A095AXA8	A0A095AXA8_SCHHA	A0A095AXA8	Rap guanine nucleotide exchange factor 2
comp6222_seq0	netphos-3.1b	phos-unsp	163	163	0.994	M	Q5DG81	Q5DG81_SCHJA	Q5DG81	SJCHGC09024 protein
comp62332_seq0	netphos-3.1b	phos-unsp	132	132	0.992	M	G4VB39	G4VB39_SCHMA	G4VB39	Putative lim/homeobox protein Awh (Protein arrowhead)
comp62543_seq0	netphos-3.1b	phos-unsp	113	113	0.997	M	Q5C3A3	Q5C3A3_SCHJA	Q5C3A3	SJCHGC09318 protein (Fragment)
comp6261_seq4	netphos-3.1b	phos-unsp	96	96	0.992	M	A0A183PCB0	A0A183PCB0_9TREM	#N/A	Uncharacterized protein
comp6261_seq5	netphos-3.1b	phos-unsp	465	465	0.996	M	G4VCL3	G4VCL3_SCHMA	G4VCL3	Putative sam/hd domain protein
comp62733_seq0	netphos-3.1b	phos-unsp	102	102	0.995	M	A0A183LM25	A0A183LM25_9TREM	#N/A	Uncharacterized protein
comp6276_seq0	netphos-3.1b	phos-unsp	144	144	0.998	M	A0A183NTD9	A0A183NTD9_9TREM	#N/A	Uncharacterized protein
comp6283_seq1	netphos-3.1b	phos-unsp	72	72	0.993	M	A0A095BZP5	A0A095BZP5_SCHHA	A0A095BZP5	Centrosomal protein of 135 kDa
comp631_seq0	netphos-3.1b	phos-unsp	64	64	0.997	M	#N/A	#N/A	#N/A	#N/A
comp63135_seq0	netphos-3.1b	phos-unsp	77	77	0.995	M	#N/A	#N/A	#N/A	#N/A
comp6315_seq2	netphos-3.1b	phos-unsp	454	454	0.996	M	C1L4N8	C1L4N8_SCHJA	C1L4N8	Uncharacterized protein
comp63217_seq0	netphos-3.1b	phos-unsp	20	20	0.993	M	#N/A	#N/A	#N/A	#N/A
comp6345_seq0	netphos-3.1b	phos-unsp	453	453	0.998	M	C1LFV3	C1LFV3_SCHJA	C1LFV3	Protein FAM46C
comp6346_seq1	netphos-3.1b	phos-unsp	452	452	0.997	M	A0A095B0A9	A0A095B0A9_SCHHA	A0A095B0A9	Aminopeptidase N
comp63638_seq0	netphos-3.1b	phos-unsp	102	102	0.998	M	A0A183PJE7	A0A183PJE7_9TREM	#N/A	Uncharacterized protein
comp63696_seq0	netphos-3.1b	phos-unsp	364	364	0.997	M	H9D1C4	H9D1C4_FASGI	H9D1C4	Glucose transporter-2 protein
comp637_seq3	netphos-3.1b	phos-unsp	98	98	0.998	M	A0A094ZMB5	A0A094ZMB5_SCHHA	A0A094ZMB5	Oxysterol-binding protein
comp6382_seq2	netphos-3.1b	phos-unsp	311	311	0.998	M	G4V5A0	G4V5A0_SCHMA	G4V5A0	Uncharacterized protein
comp6385_seq5	netphos-3.1b	phos-unsp	121	121	0.994	M	A0A094ZLD9	A0A094ZLD9_SCHHA	A0A094ZLD9	Nuclear pore complex protein Nup107
comp63870_seq0	netphos-3.1b	phos-unsp	120	120	0.996	M	A0A183WN00	A0A183WN00_TRIRE	#N/A	Uncharacterized protein
comp63896_seq0	netphos-3.1b	phos-unsp	131	131	0.991	M	A0A183PAL0	A0A183PAL0_9TREM	#N/A	Uncharacterized protein
comp6395_seq1	netphos-3.1b	phos-unsp	66	66	0.996	M	A0A095BUC0	A0A095BUC0_SCHHA	A0A095BUC0	Neural cell adhesion molecule 1
comp6403_seq0	netphos-3.1b	phos-unsp	478	478	0.998	M	A0A094ZLS4	A0A094ZLS4_SCHHA	A0A094ZLS4	Tubulin-specific chaperone cofactor E-like protein
comp6411_seq1	netphos-3.1b	phos-unsp	311	311	0.997	M	A0A183LD42	A0A183LD42_9TREM	#N/A	Uncharacterized protein
comp6411_seq4	netphos-3.1b	phos-unsp	338	338	0.997	M	A0A183LD42	A0A183LD42_9TREM	#N/A	Uncharacterized protein
comp6412_seq1	netphos-3.1b	phos-unsp	460	460	0.995	M	A0A094ZUG6	A0A094ZUG6_SCHHA	A0A094ZUG6	Uncharacterized protein
comp64212_seq0	netphos-3.1b	phos-unsp	145	145	0.994	M	G4VDS4	G4VDS4_SCHMA	G4VDS4	Sox transcription factor
comp64339_seq0	netphos-3.1b	phos-unsp	78	78	0.998	M	#N/A	#N/A	#N/A	#N/A
comp6477_seq0	netphos-3.1b	phos-unsp	388	388	0.996	M	A0A094ZGZ9	A0A094ZGZ9_SCHHA	A0A094ZGZ9	Negative elongation factor A
comp64977_seq0	netphos-3.1b	phos-unsp	53	53	0.996	M	C1LMT4	C1LMT4_SCHJA	C1LMT4	Uncharacterized protein
comp6500_seq0	netphos-3.1b	phos-unsp	966	966	0.998	M	A0A095BTE0	A0A095BTE0_SCHHA	A0A095BTE0	Uncharacterized protein
comp6504_seq4	netphos-3.1b	phos-unsp	241	241	0.998	M	G4VA57	G4VA57_SCHMA	G4VA57	Putative abc transporter
comp6504_seq5	netphos-3.1b	phos-unsp	20	20	0.998	M	A0A183QJ41	A0A183QJ41_9TREM	#N/A	Uncharacterized protein
comp6540_seq0	netphos-3.1b	phos-unsp	46	46	0.991	M	C1LTN4	C1LTN4_SCHJA	C1LTN4	Uncharacterized protein
comp6547_seq5	netphos-3.1b	phos-unsp	170	170	0.996	M	A0A095BZN6	A0A095BZN6_SCHHA	A0A095BZN6	MAGUK p55 subfamily member 7
comp65550_seq0	netphos-3.1b	phos-unsp	165	165	0.996	M	A0A183QJG3	A0A183QJG3_9TREM	#N/A	Uncharacterized protein
comp6557_seq1	netphos-3.1b	phos-unsp	120	120	0.996	M	C1LJ64	C1LJ64_SCHJA	C1LJ64	Ankyrin,domain-containing protein
comp656_seq0	netphos-3.1b	phos-unsp	129	129	0.998	M	G4V5Q5	G4V5Q5_SCHMA	G4V5Q5	Uncharacterized protein
comp657_seq3	netphos-3.1b	phos-unsp	403	403	0.996	M	C4QPP9	C4QPP9_SCHMA	C4QPP9	Uncharacterized protein
comp6574_seq3	netphos-3.1b	phos-unsp	167	167	0.995	M	A0A183PUE7	A0A183PUE7_9TREM	#N/A	Uncharacterized protein
comp6579_seq2	netphos-3.1b	phos-unsp	182	182	0.996	M	G4VGP8	G4VGP8_SCHMA	G4VGP8	Uncharacterized protein
comp65829_seq0	netphos-3.1b	phos-unsp	127	127	0.996	M	A0A183N4R6	A0A183N4R6_9TREM	#N/A	Uncharacterized protein
comp6588_seq1	netphos-3.1b	phos-unsp	21	21	0.996	M	C1LG27	C1LG27_SCHJA	C1LG27	Putative DNA ligase IV
comp659_seq8	netphos-3.1b	phos-unsp	8	8	0.995	M	G4LXB5	G4LXB5_SCHMA	G4LXB5	Uncharacterized protein
comp6606_seq3	netphos-3.1b	phos-unsp	177	177	0.997	M	A0A095C6I3	A0A095C6I3_SCHHA	A0A095C6I3	Breast cancer type 1 susceptibility protein-like protein
comp6613_seq5	netphos-3.1b	phos-unsp	51	51	0.997	M	Q5C537	Q5C537_SCHJA	Q5C537	SJCHGC08962 protein (Fragment)
comp6620_seq0	netphos-3.1b	phos-unsp	227	227	0.997	M	A0A094ZSD3	A0A094ZSD3_SCHHA	A0A094ZSD3	Uncharacterized protein
comp6627_seq2	netphos-3.1b	phos-unsp	144	144	0.996	M	G4VK90	G4VK90_SCHMA	G4VK90	Putative mitochondrial glutamate carrier protein
comp66288_seq0	netphos-3.1b	phos-unsp	13	13	0.997	M	A0A183MX15	A0A183MX15_9TREM	#N/A	Uncharacterized protein
comp66290_seq0	netphos-3.1b	phos-unsp	106	106	0.997	M	A0A183P9U9	A0A183P9U9_9TREM	#N/A	Uncharacterized protein
comp6630_seq2	netphos-3.1b	phos-unsp	330	330	0.998	M	G4VT85	G4VT85_SCHMA	G4VT85	Beige/beach protein-related
comp66376_seq0	netphos-3.1b	phos-unsp	6	6	0.996	M	A0A183P336	A0A183P336_9TREM	#N/A	Uncharacterized protein
comp66377_seq0	netphos-3.1b	phos-unsp	7	7	0.997	M	A0A094ZIU8	A0A094ZIU8_SCHHA	A0A094ZIU8	Dachshund 1
comp66378_seq0	netphos-3.1b	phos-unsp	40	40	0.993	M	A0A183MXM7	A0A183MXM7_9TREM	#N/A	Uncharacterized protein
comp6640_seq2	netphos-3.1b	phos-unsp	155	155	0.994	M	A0A183N1N9	A0A183N1N9_9TREM	#N/A	Uncharacterized protein
comp66475_seq0	netphos-3.1b	phos-unsp	32	32	0.998	M	#N/A	#N/A	#N/A	#N/A
comp6650_seq0	netphos-3.1b	phos-unsp	376	376	0.998	M	A0A183NTZ1	A0A183NTZ1_9TREM	#N/A	Uncharacterized protein
comp6650_seq6	netphos-3.1b	phos-unsp	105	105	0.997	M	G4VPF4	G4VPF4_SCHMA	G4VPF4	Putative prolyl-tRNA synthetase (EC 6.1.1.15)
comp6650_seq8	netphos-3.1b	phos-unsp	376	376	0.998	M	A0A183NTZ1	A0A183NTZ1_9TREM	#N/A	Uncharacterized protein
comp6650_seq9	netphos-3.1b	phos-unsp	764	764	0.998	M	A0A183NTZ1	A0A183NTZ1_9TREM	#N/A	Uncharacterized protein
comp6652_seq3	netphos-3.1b	phos-unsp	103	103	0.997	M	G4LVT9	G4LVT9_SCHMA	G4LVT9	PHD zinc finger protein XAP135-related
comp6659_seq1	netphos-3.1b	phos-unsp	1086	1086	0.998	M	A0A183L8P4	A0A183L8P4_9TREM	#N/A	Uncharacterized protein
comp6670_seq0	netphos-3.1b	phos-unsp	194	194	0.997	M	A0A095ALU2	A0A095ALU2_SCHHA	A0A095ALU2	Coiled-coil domain-containing protein 170 (Fragment)
comp6670_seq2	netphos-3.1b	phos-unsp	232	232	0.997	M	A0A094ZM52	A0A094ZM52_SCHHA	A0A094ZM52	Coiled-coil domain-containing protein 170
comp6670_seq4	netphos-3.1b	phos-unsp	232	232	0.997	M	A0A183P8B0	A0A183P8B0_9TREM	#N/A	Uncharacterized protein
comp6670_seq5	netphos-3.1b	phos-unsp	232	232	0.997	M	A0A183P8B0	A0A183P8B0_9TREM	#N/A	Uncharacterized protein
comp6677_seq1	netphos-3.1b	phos-unsp	121	121	0.993	M	A0A095AFN9	A0A095AFN9_SCHHA	A0A095AFN9	Eyes absent homolog (EC 3.1.3.48)
comp6679_seq3	netphos-3.1b	phos-unsp	887	887	0.998	M	A0A074YWU6	A0A074YWU6_9TREM	A0A074YWU6	Uncharacterized protein (Fragment)
comp6684_seq3	netphos-3.1b	phos-unsp	446	446	0.998	M	A0A095B2M0	A0A095B2M0_SCHHA	A0A095B2M0	Partitioning defective 3-like protein (Fragment)
comp6684_seq4	netphos-3.1b	phos-unsp	435	435	0.997	M	A0A183MMV0	A0A183MMV0_9TREM	#N/A	Uncharacterized protein
comp6691_seq0	netphos-3.1b	phos-unsp	118	118	0.996	M	A0A095B169	A0A095B169_SCHHA	A0A095B169	Uncharacterized protein (Fragment)
comp67031_seq0	netphos-3.1b	phos-unsp	38	38	0.993	M	A0A183LPC4	A0A183LPC4_9TREM	#N/A	Uncharacterized protein
comp6708_seq2	netphos-3.1b	phos-unsp	251	251	0.998	M	G4VFA2	G4VFA2_SCHMA	G4VFA2	Uncharacterized protein
comp6709_seq4	netphos-3.1b	phos-unsp	57	57	0.995	M	G4VTT9	G4VTT9_SCHMA	G4VTT9	Uncharacterized protein
comp671_seq2	netphos-3.1b	phos-unsp	47	47	0.994	M	Q5DGR9	Q5DGR9_SCHJA	Q5DGR9	Endonuclease III homolog (EC 3.2.2.-) (EC 4.2.99.18) (Bifunctional DNA N-glycosylase/DNA-(apurinic or apyrimidinic site) lyase) (DNA glycosylase/AP lyase)
comp6722_seq2	netphos-3.1b	phos-unsp	293	293	0.992	M	G4VF53	G4VF53_SCHMA	G4VF53	Putative atp-dependent RNA helicase
comp67474_seq0	netphos-3.1b	phos-unsp	43	43	0.995	M	#N/A	#N/A	#N/A	#N/A
comp6748_seq1	netphos-3.1b	phos-unsp	22	22	0.996	M	A0A183N2B1	A0A183N2B1_9TREM	#N/A	Uncharacterized protein
comp6781_seq1	netphos-3.1b	phos-unsp	483	483	0.997	M	A0A095B2S0	A0A095B2S0_SCHHA	A0A095B2S0	Uncharacterized protein
comp6798_seq3	netphos-3.1b	phos-unsp	171	171	0.998	M	A0A094ZW35	A0A094ZW35_SCHHA	A0A094ZW35	Tetratricopeptide repeat protein 30A
comp6805_seq4	netphos-3.1b	phos-unsp	29	29	0.992	M	A0A183N4Y8	A0A183N4Y8_9TREM	#N/A	Uncharacterized protein
comp6805_seq5	netphos-3.1b	phos-unsp	190	190	0.997	M	G4VR18	G4VR18_SCHMA	G4VR18	Serine/threonine kinase (EC 2.7.11.1)
comp6810_seq2	netphos-3.1b	phos-unsp	281	281	0.998	M	A0A183MU69	A0A183MU69_9TREM	#N/A	Uncharacterized protein
comp6817_seq3	netphos-3.1b	phos-unsp	365	365	0.998	M	G4V667	G4V667_SCHMA	G4V667	Uncharacterized protein
comp6827_seq0	netphos-3.1b	phos-unsp	347	347	0.992	M	A0A095BTG2	A0A095BTG2_SCHHA	A0A095BTG2	N-acetylated-alpha-linked acidic dipeptidase 2
comp68389_seq1	netphos-3.1b	phos-unsp	53	53	0.993	M	A0A183K2U1	A0A183K2U1_9TREM	#N/A	Uncharacterized protein
comp68641_seq0	netphos-3.1b	phos-unsp	16	16	0.997	M	A0A183LJS8	A0A183LJS8_9TREM	#N/A	Uncharacterized protein
comp6869_seq1	netphos-3.1b	phos-unsp	898	898	0.998	M	A0A183MPV4	A0A183MPV4_9TREM	#N/A	Uncharacterized protein
comp6870_seq1	netphos-3.1b	phos-unsp	495	495	0.997	M	A0A095AN65	A0A095AN65_SCHHA	A0A095AN65	Rho GTPase-activating protein 39
comp6870_seq2	netphos-3.1b	phos-unsp	495	495	0.997	M	A0A095AN65	A0A095AN65_SCHHA	A0A095AN65	Rho GTPase-activating protein 39
comp6871_seq5	netphos-3.1b	phos-unsp	183	183	0.994	M	G4M1E7	G4M1E7_SCHMA	G4M1E7	Uncharacterized protein
comp6878_seq4	netphos-3.1b	phos-unsp	654	654	0.997	M	A0A183MPZ7	A0A183MPZ7_9TREM	#N/A	Uncharacterized protein
comp68963_seq1	netphos-3.1b	phos-unsp	69	69	0.995	M	Q5D9Z7	Q5D9Z7_SCHJA	Q5D9Z7	SJCHGC03074 protein
comp6921_seq2	netphos-3.1b	phos-unsp	112	112	0.997	M	G4VKB8	G4VKB8_SCHMA	G4VKB8	Putative activating signal cointegrator 1 complex subunit 3, helc1
comp69246_seq0	netphos-3.1b	phos-unsp	99	99	0.997	M	A0A094ZRB0	A0A094ZRB0_SCHHA	A0A094ZRB0	Uncharacterized protein (Fragment)
comp6931_seq3	netphos-3.1b	phos-unsp	1412	1412	0.995	M	D5JEH1	D5JEH1_SCHMA	D5JEH1	Guanylate cyclase (EC 4.6.1.2)
comp6948_seq3	netphos-3.1b	phos-unsp	427	427	0.994	M	G4VJA4	G4VJA4_SCHMA	G4VJA4	Gtpase activating protein-related
comp69583_seq0	netphos-3.1b	phos-unsp	73	73	0.995	M	A0A183MG51	A0A183MG51_9TREM	#N/A	Uncharacterized protein
comp6962_seq1	netphos-3.1b	phos-unsp	323	323	0.996	M	A0A183P3L0	A0A183P3L0_9TREM	#N/A	Uncharacterized protein
comp7001_seq4	netphos-3.1b	phos-unsp	298	298	0.996	M	A0A183K3D6	A0A183K3D6_9TREM	#N/A	Uncharacterized protein
comp7016_seq1	netphos-3.1b	phos-unsp	321	321	0.996	M	A0A183NJD0	A0A183NJD0_9TREM	#N/A	Uncharacterized protein
comp70162_seq0	netphos-3.1b	phos-unsp	82	82	0.997	M	#N/A	#N/A	#N/A	#N/A
comp7018_seq1	netphos-3.1b	phos-unsp	1314	1314	0.998	M	G4LV04	G4LV04_SCHMA	G4LV04	Dock-9, putative
comp7023_seq4	netphos-3.1b	phos-unsp	130	130	0.998	M	G4VEQ1	G4VEQ1_SCHMA	G4VEQ1	Putative armc3
comp70923_seq0	netphos-3.1b	phos-unsp	34	34	0.995	M	A0A183LRR5	A0A183LRR5_9TREM	#N/A	Uncharacterized protein
comp7100_seq4	netphos-3.1b	phos-unsp	77	77	0.994	M	A0A183W4J8	A0A183W4J8_TRIRE	#N/A	Uncharacterized protein
comp7117_seq2	netphos-3.1b	phos-unsp	767	767	0.997	M	A0A183LJN6	A0A183LJN6_9TREM	#N/A	Uncharacterized protein
comp7123_seq2	netphos-3.1b	phos-unsp	108	108	0.998	M	A0A094ZHU4	A0A094ZHU4_SCHHA	A0A094ZHU4	Calcineurin-binding protein cabin-1 (Fragment)
comp7123_seq3	netphos-3.1b	phos-unsp	397	397	0.998	M	A0A094ZHU4	A0A094ZHU4_SCHHA	A0A094ZHU4	Calcineurin-binding protein cabin-1 (Fragment)
comp71413_seq0	netphos-3.1b	phos-unsp	112	112	0.994	M	C7C1Y8	C7C1Y8_SCHJA	C7C1Y8	Pol polyprotein
comp71421_seq0	netphos-3.1b	phos-unsp	48	48	0.994	M	A0A074ZT23	A0A074ZT23_9TREM	A0A074ZT23	Uncharacterized protein
comp7145_seq3	netphos-3.1b	phos-unsp	422	422	0.991	M	A0A094ZHH8	A0A094ZHH8_SCHHA	A0A094ZHH8	Uncharacterized protein
comp7145_seq4	netphos-3.1b	phos-unsp	572	572	0.997	M	A0A094ZHH8	A0A094ZHH8_SCHHA	A0A094ZHH8	Uncharacterized protein
comp7159_seq2	netphos-3.1b	phos-unsp	133	133	0.997	M	A0A095AR55	A0A095AR55_SCHHA	A0A095AR55	Uncharacterized protein
comp7159_seq3	netphos-3.1b	phos-unsp	245	245	0.997	M	A0A095AR55	A0A095AR55_SCHHA	A0A095AR55	Uncharacterized protein
comp7167_seq0	netphos-3.1b	phos-unsp	51	51	0.997	M	A0A183KAN1	A0A183KAN1_9TREM	#N/A	Uncharacterized protein
comp717_seq4	netphos-3.1b	phos-unsp	208	208	0.997	M	C1LGF6	C1LGF6_SCHJA	C1LGF6	Ras GTPase-activating protein-binding protein 1 (EC 3.6.1.-)
comp7175_seq3	netphos-3.1b	phos-unsp	794	794	0.998	M	A0A183K2K8	A0A183K2K8_9TREM	#N/A	Uncharacterized protein
comp7204_seq4	netphos-3.1b	phos-unsp	18	18	0.995	M	Q5C243	Q5C243_SCHJA	Q5C243	SJCHGC03570 protein (Fragment)
comp7221_seq1	netphos-3.1b	phos-unsp	102	102	0.994	M	A0A183NRA8	A0A183NRA8_9TREM	#N/A	Uncharacterized protein
comp7239_seq5	netphos-3.1b	phos-unsp	125	125	0.997	M	C1L3W7	C1L3W7_SCHJA	C1L3W7	Early growth response 1
comp72478_seq0	netphos-3.1b	phos-unsp	73	73	0.993	M	#N/A	#N/A	#N/A	#N/A
comp7249_seq0	netphos-3.1b	phos-unsp	441	441	0.996	M	G4M1X1	G4M1X1_SCHMA	G4M1X1	Multidrug resistance protein 1, 2, 3 (P glycoprotein 1, 2, 3), putative (EC 3.6.3.44) (Fragment)
comp7260_seq1	netphos-3.1b	phos-unsp	248	248	0.995	M	A0A183MF41	A0A183MF41_9TREM	#N/A	Uncharacterized protein
comp7269_seq5	netphos-3.1b	phos-unsp	349	349	0.995	M	A0A095A1R9	A0A095A1R9_SCHHA	A0A095A1R9	Eukaryotic elongation factor 2 kinase
comp72743_seq0	netphos-3.1b	phos-unsp	58	58	0.994	M	C7C1Z0	C7C1Z0_SCHJA	C7C1Z0	Gap-Pol polyprotein
comp72756_seq0	netphos-3.1b	phos-unsp	99	99	0.997	M	A0A183M7B8	A0A183M7B8_9TREM	#N/A	Uncharacterized protein
comp7278_seq3	netphos-3.1b	phos-unsp	292	292	0.997	M	A0A183NV26	A0A183NV26_9TREM	#N/A	Uncharacterized protein
comp7293_seq0	netphos-3.1b	phos-unsp	250	250	0.992	M	A0A183QDG4	A0A183QDG4_9TREM	#N/A	Uncharacterized protein
comp73041_seq0	netphos-3.1b	phos-unsp	224	224	0.993	M	Q27655	ENO_FASHE	Q27655	Enolase (EC 4.2.1.11) (2-phospho-D-glycerate hydro-lyase) (2-phosphoglycerate dehydratase)
comp7315_seq0	netphos-3.1b	phos-unsp	292	292	0.998	M	G4VPL1	G4VPL1_SCHMA	G4VPL1	Uncharacterized protein
comp7320_seq2	netphos-3.1b	phos-unsp	106	106	0.997	M	A0A095AR07	A0A095AR07_SCHHA	A0A095AR07	Acetyl-CoA carboxylase
comp7324_seq4	netphos-3.1b	phos-unsp	33	33	0.996	M	A0A183JHI8	A0A183JHI8_9TREM	#N/A	Uncharacterized protein
comp7324_seq5	netphos-3.1b	phos-unsp	33	33	0.996	M	A0A183JHI8	A0A183JHI8_9TREM	#N/A	Uncharacterized protein
comp7324_seq6	netphos-3.1b	phos-unsp	33	33	0.996	M	A0A183JHI8	A0A183JHI8_9TREM	#N/A	Uncharacterized protein
comp73350_seq0	netphos-3.1b	phos-unsp	55	55	0.995	M	#N/A	#N/A	#N/A	#N/A
comp73589_seq0	netphos-3.1b	phos-unsp	53	53	0.998	M	A0A183LQZ1	A0A183LQZ1_9TREM	#N/A	Uncharacterized protein
comp73592_seq0	netphos-3.1b	phos-unsp	73	73	0.994	M	A0A183KXP7	A0A183KXP7_9TREM	#N/A	Uncharacterized protein
comp7380_seq3	netphos-3.1b	phos-unsp	62	62	0.996	M	C1LE61	C1LE61_SCHJA	C1LE61	Ataxin-2-binding protein 1
comp7380_seq4	netphos-3.1b	phos-unsp	142	142	0.996	M	C1LE61	C1LE61_SCHJA	C1LE61	Ataxin-2-binding protein 1
comp7380_seq5	netphos-3.1b	phos-unsp	62	62	0.996	M	C1LE61	C1LE61_SCHJA	C1LE61	Ataxin-2-binding protein 1
comp73862_seq0	netphos-3.1b	phos-unsp	6	6	0.992	M	#N/A	#N/A	#N/A	#N/A
comp7411_seq1	netphos-3.1b	phos-unsp	824	824	0.998	M	C7DT90	C7DT90_SCHJA	C7DT90	Receptor protein-tyrosine kinase (EC 2.7.10.1) (Fragment)
comp74140_seq0	netphos-3.1b	phos-unsp	101	101	0.993	M	G4VS29	G4VS29_SCHMA	G4VS29	Putative alpha(1,3)fucosyltransferase (EC 2.4.1.214)
comp7451_seq0	netphos-3.1b	phos-unsp	29	29	0.994	M	A0A183Q3Q8	A0A183Q3Q8_9TREM	#N/A	Uncharacterized protein
comp7456_seq3	netphos-3.1b	phos-unsp	19	19	0.997	M	G4VS75	G4VS75_SCHMA	G4VS75	Uncharacterized protein
comp7459_seq1	netphos-3.1b	phos-unsp	91	91	0.997	M	G4VSE9	G4VSE9_SCHMA	G4VSE9	Putative guanine-nucleotide-exchange-factor
comp7467_seq7	netphos-3.1b	phos-unsp	1089	1089	0.997	M	A0A095A0F4	A0A095A0F4_SCHHA	A0A095A0F4	DNA polymerase (EC 2.7.7.7)
comp7467_seq8	netphos-3.1b	phos-unsp	1089	1089	0.997	M	A0A095A0F4	A0A095A0F4_SCHHA	A0A095A0F4	DNA polymerase (EC 2.7.7.7)
comp747_seq3	netphos-3.1b	phos-unsp	157	157	0.995	M	Q86F28	Q86F28_SCHJA	Q86F28	BAR,domain-containing protein (SJCHGC01855 protein)
comp747_seq5	netphos-3.1b	phos-unsp	164	164	0.995	M	Q86F28	Q86F28_SCHJA	Q86F28	BAR,domain-containing protein (SJCHGC01855 protein)
comp7482_seq7	netphos-3.1b	phos-unsp	80	80	0.996	M	C1L4C5	C1L4C5_SCHJA	C1L4C5	Gpi inositol deacylase pgap1
comp7482_seq8	netphos-3.1b	phos-unsp	32	32	0.997	M	Q5DAS5	Q5DAS5_SCHJA	Q5DAS5	SJCHGC06045 protein
comp7482_seq9	netphos-3.1b	phos-unsp	32	32	0.997	M	Q5DAS5	Q5DAS5_SCHJA	Q5DAS5	SJCHGC06045 protein
comp7499_seq4	netphos-3.1b	phos-unsp	671	671	0.998	M	G4V7A0	G4V7A0_SCHMA	G4V7A0	Protein kinase
comp7508_seq5	netphos-3.1b	phos-unsp	45	45	0.997	M	A0A183K760	A0A183K760_9TREM	#N/A	Uncharacterized protein
comp75140_seq0	netphos-3.1b	phos-unsp	56	56	0.997	M	Q5DHH3	Q5DHH3_SCHJA	Q5DHH3	Eukaryotic translation initiation factor 2 (SJCHGC06204 protein)
comp75430_seq0	netphos-3.1b	phos-unsp	16	16	0.991	M	A0A183MS03	A0A183MS03_9TREM	#N/A	Uncharacterized protein
comp7561_seq1	netphos-3.1b	phos-unsp	681	681	0.997	M	G4M1W9	G4M1W9_SCHMA	G4M1W9	Uncharacterized protein
comp75636_seq0	netphos-3.1b	phos-unsp	123	123	0.996	M	#N/A	#N/A	#N/A	#N/A
comp7571_seq0	netphos-3.1b	phos-unsp	396	396	0.994	M	A0A095C2I3	A0A095C2I3_SCHHA	A0A095C2I3	Venom carboxylesterase-6
comp7598_seq5	netphos-3.1b	phos-unsp	140	140	0.996	M	A0A183JW82	A0A183JW82_9TREM	#N/A	Uncharacterized protein
comp7598_seq7	netphos-3.1b	phos-unsp	140	140	0.996	M	A0A183JW82	A0A183JW82_9TREM	#N/A	Uncharacterized protein
comp76229_seq0	netphos-3.1b	phos-unsp	68	68	0.995	M	A0A183N0S4	A0A183N0S4_9TREM	#N/A	Uncharacterized protein
comp7623_seq1	netphos-3.1b	phos-unsp	357	357	0.994	M	Q5C7M3	Q5C7M3_SCHJA	Q5C7M3	SJCHGC04212 protein (Fragment)
comp7629_seq5	netphos-3.1b	phos-unsp	416	416	0.995	M	Q5QFB6	Q5QFB6_SCHMA	Q5QFB6	Dynein assembly factor 1, axonemal homolog
comp76293_seq1	netphos-3.1b	phos-unsp	72	72	0.995	M	C1LFQ7	C1LFQ7_SCHJA	C1LFQ7	Nose resistant to fluoxetine protein 6
comp7631_seq5	netphos-3.1b	phos-unsp	626	626	0.997	M	A0A183N1Z3	A0A183N1Z3_9TREM	#N/A	Uncharacterized protein
comp7646_seq0	netphos-3.1b	phos-unsp	166	166	0.991	M	A0A094ZSX7	A0A094ZSX7_SCHHA	A0A094ZSX7	Uncharacterized protein
comp7646_seq3	netphos-3.1b	phos-unsp	285	285	0.991	M	G4VRB8	G4VRB8_SCHMA	G4VRB8	Putative g-protein coupled receptor
comp7646_seq4	netphos-3.1b	phos-unsp	346	346	0.991	M	A0A094ZXK0	A0A094ZXK0_SCHHA	A0A094ZXK0	Uncharacterized protein
comp7649_seq1	netphos-3.1b	phos-unsp	47	47	0.994	M	C1LE57	C1LE57_SCHJA	C1LE57	Regulator of G-protein signaling 9
comp7650_seq1	netphos-3.1b	phos-unsp	277	277	0.998	M	A0A095A0Z3	A0A095A0Z3_SCHHA	A0A095A0Z3	Uncharacterized protein (Fragment)
comp76750_seq0	netphos-3.1b	phos-unsp	9	9	0.995	M	#N/A	#N/A	#N/A	#N/A
comp76761_seq0	netphos-3.1b	phos-unsp	26	26	0.992	M	#N/A	#N/A	#N/A	#N/A
comp7698_seq1	netphos-3.1b	phos-unsp	25	25	0.996	M	G7Y2W2	G7Y2W2_CLOSI	G7Y2W2	Cat eye syndrome critical region protein 5
comp7706_seq0	netphos-3.1b	phos-unsp	148	148	0.995	M	A0A094ZLD2	A0A094ZLD2_SCHHA	A0A094ZLD2	Rho GTPase-activating protein 26
comp7707_seq2	netphos-3.1b	phos-unsp	134	134	0.995	M	A0A183VN12	A0A183VN12_TRIRE	#N/A	Uncharacterized protein
comp77205_seq0	netphos-3.1b	phos-unsp	71	71	0.998	M	A0A183AD26	A0A183AD26_9TREM	#N/A	Uncharacterized protein
comp7733_seq0	netphos-3.1b	phos-unsp	554	554	0.997	M	A0A183JWA3	A0A183JWA3_9TREM	#N/A	Uncharacterized protein
comp77339_seq0	netphos-3.1b	phos-unsp	30	30	0.996	M	#N/A	#N/A	#N/A	#N/A
comp77524_seq0	netphos-3.1b	phos-unsp	26	26	0.995	M	#N/A	#N/A	#N/A	#N/A
comp7765_seq2	netphos-3.1b	phos-unsp	229	229	0.996	M	A0A095BU28	A0A095BU28_SCHHA	A0A095BU28	Protocadherin alpha-13
comp7769_seq2	netphos-3.1b	phos-unsp	224	224	0.996	M	A0A183LG86	A0A183LG86_9TREM	#N/A	Uncharacterized protein
comp7771_seq1	netphos-3.1b	phos-unsp	67	67	0.998	M	Q5DB25	Q5DB25_SCHJA	Q5DB25	SJCHGC08523 protein
comp7778_seq1	netphos-3.1b	phos-unsp	750	750	0.998	M	A0A095AMM7	A0A095AMM7_SCHHA	A0A095AMM7	Ubiquitin carboxyl-terminal hydrolase BAP1
comp77981_seq0	netphos-3.1b	phos-unsp	86	86	0.992	M	A0A183L5E2	A0A183L5E2_9TREM	#N/A	Uncharacterized protein
comp7823_seq7	netphos-3.1b	phos-unsp	35	35	0.995	M	C1L4L9	C1L4L9_SCHJA	C1L4L9	Transcriptional adapter 2B
comp7831_seq0	netphos-3.1b	phos-unsp	452	452	0.997	M	G4VB11	G4VB11_SCHMA	G4VB11	Uncharacterized protein
comp7831_seq3	netphos-3.1b	phos-unsp	573	573	0.997	M	G4VB11	G4VB11_SCHMA	G4VB11	Uncharacterized protein
comp7831_seq5	netphos-3.1b	phos-unsp	452	452	0.997	M	G4VB11	G4VB11_SCHMA	G4VB11	Uncharacterized protein
comp78364_seq0	netphos-3.1b	phos-unsp	83	83	0.991	M	#N/A	#N/A	#N/A	#N/A
comp7837_seq0	netphos-3.1b	phos-unsp	108	108	0.997	M	A0A183NXN6	A0A183NXN6_9TREM	#N/A	Uncharacterized protein
comp7837_seq2	netphos-3.1b	phos-unsp	908	908	0.998	M	A0A183NXN6	A0A183NXN6_9TREM	#N/A	Uncharacterized protein
comp78398_seq0	netphos-3.1b	phos-unsp	20	20	0.993	M	C7C1Z0	C7C1Z0_SCHJA	C7C1Z0	Gap-Pol polyprotein
comp7844_seq0	netphos-3.1b	phos-unsp	34	34	0.992	M	C1LFR0	C1LFR0_SCHJA	C1LFR0	Uncharacterized protein
comp78527_seq0	netphos-3.1b	phos-unsp	40	40	0.998	M	Q5BSN3	Q5BSN3_SCHJA	Q5BSN3	SJCHGC03740 protein
comp7854_seq1	netphos-3.1b	phos-unsp	172	172	0.997	M	A0A183VN03	A0A183VN03_TRIRE	#N/A	Uncharacterized protein
comp7857_seq0	netphos-3.1b	phos-unsp	114	114	0.997	M	C7TZQ6	C7TZQ6_SCHJA	C7TZQ6	Isoleucyl-tRNA synthetase (EC 6.1.1.5) (Fragment)
comp7891_seq2	netphos-3.1b	phos-unsp	88	88	0.992	M	A0A183KP69	A0A183KP69_9TREM	#N/A	Uncharacterized protein
comp7898_seq0	netphos-3.1b	phos-unsp	158	158	0.997	M	Q5C7B6	Q5C7B6_SCHJA	Q5C7B6	SJCHGC07113 protein (Fragment)
comp7901_seq0	netphos-3.1b	phos-unsp	290	290	0.997	M	Q5DFM8	Q5DFM8_SCHJA	Q5DFM8	SJCHGC06102 protein
comp79010_seq0	netphos-3.1b	phos-unsp	34	34	0.997	M	A0A183LUW0	A0A183LUW0_9TREM	#N/A	Uncharacterized protein
comp7906_seq1	netphos-3.1b	phos-unsp	432	432	0.998	M	G4V881	G4V881_SCHMA	G4V881	Putative transcriptional repressor protein yy (Yin and yang) (Delta transcription factor)
comp7931_seq1	netphos-3.1b	phos-unsp	1244	1244	0.997	M	A0A183NWE5	A0A183NWE5_9TREM	#N/A	Uncharacterized protein
comp7934_seq0	netphos-3.1b	phos-unsp	62	62	0.995	M	A0A183WVA8	A0A183WVA8_TRIRE	#N/A	Uncharacterized protein
comp7936_seq0	netphos-3.1b	phos-unsp	35	35	0.992	M	#N/A	#N/A	#N/A	#N/A
comp79424_seq0	netphos-3.1b	phos-unsp	129	129	0.997	M	A0A074ZUZ2	A0A074ZUZ2_9TREM	A0A074ZUZ2	Uncharacterized protein
comp79521_seq0	netphos-3.1b	phos-unsp	13	13	0.994	M	A0A183NWK6	A0A183NWK6_9TREM	#N/A	Uncharacterized protein
comp7957_seq1	netphos-3.1b	phos-unsp	235	235	0.997	M	G4VNM8	G4VNM8_SCHMA	G4VNM8	Putative dna double-strand break repair rad50 ATPase
comp79652_seq0	netphos-3.1b	phos-unsp	179	179	0.996	M	G4LZ79	G4LZ79_SCHMA	G4LZ79	Basic helix-loop-helix protein, putative
comp7981_seq5	netphos-3.1b	phos-unsp	130	130	0.997	M	#N/A	#N/A	#N/A	#N/A
comp7981_seq6	netphos-3.1b	phos-unsp	29	29	0.997	M	#N/A	#N/A	#N/A	#N/A
comp80115_seq0	netphos-3.1b	phos-unsp	111	111	0.991	M	Q5C4T4	Q5C4T4_SCHJA	Q5C4T4	SJCHGC06867 protein (Fragment)
comp8014_seq0	netphos-3.1b	phos-unsp	42	42	0.994	M	Q5D9Z7	Q5D9Z7_SCHJA	Q5D9Z7	SJCHGC03074 protein
comp8028_seq2	netphos-3.1b	phos-unsp	384	384	0.998	M	A0A183NRG8	A0A183NRG8_9TREM	#N/A	Uncharacterized protein
comp80400_seq0	netphos-3.1b	phos-unsp	32	32	0.993	M	A0A183RB95	A0A183RB95_9TREM	#N/A	Uncharacterized protein
comp80977_seq0	netphos-3.1b	phos-unsp	84	84	0.997	M	#N/A	#N/A	#N/A	#N/A
comp8101_seq1	netphos-3.1b	phos-unsp	33	33	0.993	M	A0A183W7I4	A0A183W7I4_TRIRE	#N/A	Uncharacterized protein
comp81103_seq0	netphos-3.1b	phos-unsp	118	118	0.994	M	A0A183W9G4	A0A183W9G4_TRIRE	#N/A	Uncharacterized protein
comp8147_seq2	netphos-3.1b	phos-unsp	96	96	0.994	M	A0A183QCE0	A0A183QCE0_9TREM	#N/A	Uncharacterized protein
comp8152_seq1	netphos-3.1b	phos-unsp	633	633	0.997	M	A0A094ZS30	A0A094ZS30_SCHHA	A0A094ZS30	Cadherin-related tumor suppressor (Fragment)
comp81554_seq0	netphos-3.1b	phos-unsp	51	51	0.994	M	A0A183WUQ0	A0A183WUQ0_TRIRE	#N/A	Uncharacterized protein
comp8166_seq1	netphos-3.1b	phos-unsp	444	444	0.994	M	G4VSK0	G4VSK0_SCHMA	G4VSK0	Uncharacterized protein
comp81787_seq0	netphos-3.1b	phos-unsp	109	109	0.998	M	Q86E17	Q86E17_SCHJA	Q86E17	Clone ZZZ332 mRNA sequence (Splicing factor, arginine/serine-rich 7)
comp8179_seq2	netphos-3.1b	phos-unsp	11	11	0.995	M	A0A095BUK3	A0A095BUK3_SCHHA	A0A095BUK3	Glycosyltransferase-like protein LARGE2
comp8179_seq3	netphos-3.1b	phos-unsp	11	11	0.995	M	A0A095BUK3	A0A095BUK3_SCHHA	A0A095BUK3	Glycosyltransferase-like protein LARGE2
comp8198_seq0	netphos-3.1b	phos-unsp	594	594	0.997	M	A0A094ZP24	A0A094ZP24_SCHHA	A0A094ZP24	Band 3 anion transport protein
comp8198_seq4	netphos-3.1b	phos-unsp	284	284	0.997	M	A0A094ZP24	A0A094ZP24_SCHHA	A0A094ZP24	Band 3 anion transport protein
comp8225_seq1	netphos-3.1b	phos-unsp	124	124	0.994	M	A0A095BU17	A0A095BU17_SCHHA	A0A095BU17	Nicotinamide mononucleotide adenylyltransferase 1
comp8255_seq1	netphos-3.1b	phos-unsp	528	528	0.998	M	A0A183LKZ6	A0A183LKZ6_9TREM	#N/A	Uncharacterized protein
comp8256_seq1	netphos-3.1b	phos-unsp	117	117	0.993	M	C1LFP1	C1LFP1_SCHJA	C1LFP1	Methionine aminopeptidase 1 (EC 3.4.11.18)
comp8261_seq3	netphos-3.1b	phos-unsp	204	204	0.993	M	A0A183NZG8	A0A183NZG8_9TREM	#N/A	Uncharacterized protein
comp82728_seq0	netphos-3.1b	phos-unsp	38	38	0.994	M	Q5C1H3	Q5C1H3_SCHJA	Q5C1H3	SJCHGC07789 protein (Fragment)
comp8274_seq1	netphos-3.1b	phos-unsp	1025	1025	0.998	M	G4LXU9	G4LXU9_SCHMA	G4LXU9	DNA polymerase (EC 2.7.7.7)
comp82767_seq0	netphos-3.1b	phos-unsp	21	21	0.993	M	A0A183LMQ0	A0A183LMQ0_9TREM	#N/A	Uncharacterized protein
comp82835_seq0	netphos-3.1b	phos-unsp	6	6	0.997	M	A0A183MDT3	A0A183MDT3_9TREM	#N/A	Uncharacterized protein
comp8288_seq1	netphos-3.1b	phos-unsp	178	178	0.991	M	A0A183MEY0	A0A183MEY0_9TREM	#N/A	Uncharacterized protein
comp83035_seq0	netphos-3.1b	phos-unsp	53	53	0.997	M	A0A183MVD6	A0A183MVD6_9TREM	#N/A	Uncharacterized protein
comp8312_seq1	netphos-3.1b	phos-unsp	357	357	0.998	M	G4V5K3	G4V5K3_SCHMA	G4V5K3	Putative sodium/calcium exchanger
comp8312_seq2	netphos-3.1b	phos-unsp	357	357	0.998	M	G4V5K3	G4V5K3_SCHMA	G4V5K3	Putative sodium/calcium exchanger
comp8314_seq2	netphos-3.1b	phos-unsp	279	279	0.998	M	Q5BWH1	Q5BWH1_SCHJA	Q5BWH1	SJCHGC06376 protein (Fragment)
comp8314_seq3	netphos-3.1b	phos-unsp	146	146	0.998	M	Q5BWH1	Q5BWH1_SCHJA	Q5BWH1	SJCHGC06376 protein (Fragment)
comp8319_seq2	netphos-3.1b	phos-unsp	565	565	0.998	M	A0A095AU41	A0A095AU41_SCHHA	A0A095AU41	Uncharacterized protein
comp83352_seq0	netphos-3.1b	phos-unsp	25	25	0.997	M	A0A183K641	A0A183K641_9TREM	#N/A	Uncharacterized protein
comp8344_seq1	netphos-3.1b	phos-unsp	91	91	0.991	M	Q5C5P9	Q5C5P9_SCHJA	Q5C5P9	SJCHGC07327 protein (Fragment)
comp8368_seq1	netphos-3.1b	phos-unsp	349	349	0.996	M	Q5C6L5	Q5C6L5_SCHJA	Q5C6L5	SJCHGC03191 protein (Fragment)
comp8368_seq5	netphos-3.1b	phos-unsp	23	23	0.992	M	Q5C6L5	Q5C6L5_SCHJA	Q5C6L5	SJCHGC03191 protein (Fragment)
comp83731_seq0	netphos-3.1b	phos-unsp	52	52	0.991	M	#N/A	#N/A	#N/A	#N/A
comp83751_seq0	netphos-3.1b	phos-unsp	5	5	0.994	M	G7YC77	G7YC77_CLOSI	G7YC77	Aconitate hydratase, mitochondrial (Aconitase) (EC 4.2.1.-)
comp83777_seq0	netphos-3.1b	phos-unsp	90	90	0.997	M	#N/A	#N/A	#N/A	#N/A
comp8384_seq0	netphos-3.1b	phos-unsp	482	482	0.995	M	A0A094ZVX5	A0A094ZVX5_SCHHA	A0A094ZVX5	APOBEC1 complementation factor
comp8388_seq1	netphos-3.1b	phos-unsp	184	184	0.996	M	A0A183NXX9	A0A183NXX9_9TREM	#N/A	Uncharacterized protein
comp8398_seq0	netphos-3.1b	phos-unsp	407	407	0.998	M	G4V9N2	G4V9N2_SCHMA	G4V9N2	Putative homeobox protein
comp8406_seq2	netphos-3.1b	phos-unsp	69	69	0.998	M	A0A183LRJ2	A0A183LRJ2_9TREM	#N/A	Uncharacterized protein
comp8411_seq2	netphos-3.1b	phos-unsp	1046	1046	0.998	M	G4V7M8	G4V7M8_SCHMA	G4V7M8	Putative kif1
comp8411_seq3	netphos-3.1b	phos-unsp	40	40	0.997	M	A0A183JWL2	A0A183JWL2_9TREM	#N/A	Uncharacterized protein
comp84219_seq0	netphos-3.1b	phos-unsp	82	82	0.997	M	A0A074ZLS8	A0A074ZLS8_9TREM	A0A074ZLS8	Uncharacterized protein
comp84225_seq0	netphos-3.1b	phos-unsp	28	28	0.997	M	A0A095B3M9	A0A095B3M9_SCHHA	A0A095B3M9	Uncharacterized protein
comp84233_seq0	netphos-3.1b	phos-unsp	64	64	0.992	M	A0A183M762	A0A183M762_9TREM	#N/A	Uncharacterized protein
comp8425_seq1	netphos-3.1b	phos-unsp	114	114	0.996	M	A0A183R9W5	A0A183R9W5_9TREM	#N/A	Uncharacterized protein
comp8443_seq1	netphos-3.1b	phos-unsp	333	333	0.993	M	A0A183LSH5	A0A183LSH5_9TREM	#N/A	Uncharacterized protein
comp8444_seq2	netphos-3.1b	phos-unsp	341	341	0.997	M	G4LW14	G4LW14_SCHMA	G4LW14	Brca1 interacting protein C-terminal helicase 1 brip1, putative
comp8450_seq0	netphos-3.1b	phos-unsp	33	33	0.996	M	A0A183NUK2	A0A183NUK2_9TREM	#N/A	Uncharacterized protein
comp8453_seq1	netphos-3.1b	phos-unsp	37	37	0.996	M	A0A183LBB3	A0A183LBB3_9TREM	#N/A	Uncharacterized protein
comp84598_seq0	netphos-3.1b	phos-unsp	57	57	0.998	M	A0A183K995	A0A183K995_9TREM	#N/A	Uncharacterized protein
comp8465_seq1	netphos-3.1b	phos-unsp	213	213	0.993	M	A0A183KLX7	A0A183KLX7_9TREM	#N/A	Uncharacterized protein
comp8466_seq1	netphos-3.1b	phos-unsp	36	36	0.997	M	A0A094ZEA4	A0A094ZEA4_SCHHA	A0A094ZEA4	Oxalate:formate antiporter
comp8466_seq2	netphos-3.1b	phos-unsp	65	65	0.997	M	A0A094ZEA4	A0A094ZEA4_SCHHA	A0A094ZEA4	Oxalate:formate antiporter
comp8496_seq1	netphos-3.1b	phos-unsp	111	111	0.994	M	Q4QQF7	Q4QQF7_SCHMA	#N/A	Gag-pol polyprotein
comp8504_seq2	netphos-3.1b	phos-unsp	250	250	0.997	M	G4VN14	G4VN14_SCHMA	G4VN14	Phosphodiesterase (EC 3.1.4.-)
comp851_seq1	netphos-3.1b	phos-unsp	184	184	0.994	M	C1LK99	C1LK99_SCHJA	C1LK99	Purine nucleoside phosphorylase (EC 2.4.2.1) (Inosine-guanosine phosphorylase)
comp852_seq2	netphos-3.1b	phos-unsp	2496	2496	0.998	M	G4M0H0	G4M0H0_SCHMA	G4M0H0	Dynein heavy chain, putative
comp852_seq3	netphos-3.1b	phos-unsp	2496	2496	0.998	M	G4M0H0	G4M0H0_SCHMA	G4M0H0	Dynein heavy chain, putative
comp85328_seq0	netphos-3.1b	phos-unsp	133	133	0.995	M	A0A183MH26	A0A183MH26_9TREM	#N/A	Uncharacterized protein
comp85328_seq1	netphos-3.1b	phos-unsp	146	146	0.995	M	A0A183MH26	A0A183MH26_9TREM	#N/A	Uncharacterized protein
comp8542_seq4	netphos-3.1b	phos-unsp	64	64	0.997	M	A0A183R3F0	A0A183R3F0_9TREM	#N/A	Uncharacterized protein
comp8542_seq7	netphos-3.1b	phos-unsp	117	117	0.997	M	G4LWD6	G4LWD6_SCHMA	G4LWD6	Uncharacterized protein
comp8542_seq9	netphos-3.1b	phos-unsp	64	64	0.997	M	A0A183R3F0	A0A183R3F0_9TREM	#N/A	Uncharacterized protein
comp855_seq1	netphos-3.1b	phos-unsp	310	310	0.997	M	C1L4R5	C1L4R5_SCHJA	C1L4R5	Annexin
comp85669_seq0	netphos-3.1b	phos-unsp	69	69	0.995	M	A0A183LX85	A0A183LX85_9TREM	#N/A	Uncharacterized protein
comp8573_seq1	netphos-3.1b	phos-unsp	643	643	0.998	M	A0A095AVD8	A0A095AVD8_SCHHA	A0A095AVD8	Uncharacterized protein
comp85924_seq0	netphos-3.1b	phos-unsp	86	86	0.994	M	A0A183R1Q8	A0A183R1Q8_9TREM	#N/A	Uncharacterized protein
comp85944_seq0	netphos-3.1b	phos-unsp	127	127	0.993	M	C7C212	C7C212_SCHJA	C7C212	Reverse transcriptase
comp86_seq4	netphos-3.1b	phos-unsp	15	15	0.994	M	A0A183VVY9	A0A183VVY9_TRIRE	#N/A	Uncharacterized protein
comp86_seq6	netphos-3.1b	phos-unsp	15	15	0.994	M	A0A183VVY9	A0A183VVY9_TRIRE	#N/A	Uncharacterized protein
comp86_seq8	netphos-3.1b	phos-unsp	15	15	0.994	M	A0A183VVY9	A0A183VVY9_TRIRE	#N/A	Uncharacterized protein
comp86072_seq0	netphos-3.1b	phos-unsp	54	54	0.997	M	#N/A	#N/A	#N/A	#N/A
comp8624_seq1	netphos-3.1b	phos-unsp	388	388	0.998	M	A0A183K1X8	A0A183K1X8_9TREM	#N/A	Uncharacterized protein
comp8635_seq0	netphos-3.1b	phos-unsp	49	49	0.997	M	A0A183RQW8	A0A183RQW8_9TREM	#N/A	Uncharacterized protein
comp8640_seq5	netphos-3.1b	phos-unsp	128	128	0.997	M	G4V7H2	G4V7H2_SCHMA	G4V7H2	Neurotracting/lsamp/neurotrimin/obcam related cell adhesion molecule
comp8651_seq3	netphos-3.1b	phos-unsp	75	75	0.998	M	A0A183P7Q2	A0A183P7Q2_9TREM	#N/A	Uncharacterized protein
comp8651_seq4	netphos-3.1b	phos-unsp	132	132	0.998	M	A0A183P7Q2	A0A183P7Q2_9TREM	#N/A	Uncharacterized protein
comp8655_seq1	netphos-3.1b	phos-unsp	1071	1071	0.997	M	A0A094ZIF6	A0A094ZIF6_SCHHA	A0A094ZIF6	Uncharacterized protein
comp8684_seq1	netphos-3.1b	phos-unsp	67	67	0.991	M	A0A183KG12	A0A183KG12_9TREM	#N/A	Uncharacterized protein
comp8684_seq2	netphos-3.1b	phos-unsp	46	46	0.993	M	G4VNU7	G4VNU7_SCHMA	G4VNU7	Putative myosin II heavy chain
comp8704_seq2	netphos-3.1b	phos-unsp	9	9	0.997	M	A0A183R8U3	A0A183R8U3_9TREM	#N/A	Uncharacterized protein
comp8731_seq3	netphos-3.1b	phos-unsp	146	146	0.997	M	C1L4S7	C1L4S7_SCHJA	C1L4S7	Serine/threonine-protein kinase Chk2 (EC 2.7.11.1)
comp8731_seq4	netphos-3.1b	phos-unsp	146	146	0.997	M	C1L4S7	C1L4S7_SCHJA	C1L4S7	Serine/threonine-protein kinase Chk2 (EC 2.7.11.1)
comp8738_seq10	netphos-3.1b	phos-unsp	625	625	0.996	M	A0A183QEQ9	A0A183QEQ9_9TREM	#N/A	Uncharacterized protein
comp8738_seq11	netphos-3.1b	phos-unsp	327	327	0.992	M	A0A095CEA2	A0A095CEA2_SCHHA	A0A095CEA2	Uncharacterized protein C12orf55
comp8738_seq4	netphos-3.1b	phos-unsp	625	625	0.996	M	A0A183QEQ9	A0A183QEQ9_9TREM	#N/A	Uncharacterized protein
comp8738_seq9	netphos-3.1b	phos-unsp	306	306	0.992	M	A0A095CEA2	A0A095CEA2_SCHHA	A0A095CEA2	Uncharacterized protein C12orf55
comp8745_seq2	netphos-3.1b	phos-unsp	964	964	0.998	M	C4QPK9	C4QPK9_SCHMA	C4QPK9	Uncharacterized protein
comp87464_seq0	netphos-3.1b	phos-unsp	32	32	0.996	M	G4VAV6	G4VAV6_SCHMA	G4VAV6	Neurotracting/lsamp/neurotrimin/obcam related cell adhesion molecule
comp87545_seq0	netphos-3.1b	phos-unsp	89	89	0.998	M	G4LU98	G4LU98_SCHMA	G4LU98	Soluble guanylate cyclase gcy, putative
comp87560_seq0	netphos-3.1b	phos-unsp	50	50	0.995	M	A0A183LKP2	A0A183LKP2_9TREM	#N/A	Uncharacterized protein
comp8765_seq3	netphos-3.1b	phos-unsp	103	103	0.996	M	Q5C1L2	Q5C1L2_SCHJA	Q5C1L2	SJCHGC07165 protein (Fragment)
comp8771_seq3	netphos-3.1b	phos-unsp	272	272	0.997	M	A0A183MSM7	A0A183MSM7_9TREM	#N/A	Uncharacterized protein
comp8772_seq1	netphos-3.1b	phos-unsp	325	325	0.997	M	G4VTS8	G4VTS8_SCHMA	G4VTS8	Innexin
comp8772_seq2	netphos-3.1b	phos-unsp	325	325	0.997	M	G4VTS8	G4VTS8_SCHMA	G4VTS8	Innexin
comp8772_seq3	netphos-3.1b	phos-unsp	325	325	0.997	M	G4VTS8	G4VTS8_SCHMA	G4VTS8	Innexin
comp8773_seq2	netphos-3.1b	phos-unsp	205	205	0.997	M	C7TY61	C7TY61_SCHJA	C7TY61	Tubulin tyrosine ligase-like family, member 7
comp8788_seq0	netphos-3.1b	phos-unsp	34	34	0.997	M	A0A183QW48	A0A183QW48_9TREM	#N/A	Uncharacterized protein
comp8788_seq1	netphos-3.1b	phos-unsp	482	482	0.998	M	A0A183QW48	A0A183QW48_9TREM	#N/A	Uncharacterized protein
comp87899_seq0	netphos-3.1b	phos-unsp	33	33	0.998	M	A0A095CGI5	A0A095CGI5_SCHHA	A0A095CGI5	Uncharacterized protein
comp88039_seq0	netphos-3.1b	phos-unsp	37	37	0.994	M	#N/A	#N/A	#N/A	#N/A
comp883_seq1	netphos-3.1b	phos-unsp	15	15	0.994	M	G4VRJ5	G4VRJ5_SCHMA	G4VRJ5	Uncharacterized protein
comp883_seq2	netphos-3.1b	phos-unsp	31	31	0.996	M	A0A095A0D4	A0A095A0D4_SCHHA	A0A095A0D4	Vacuolar protein sorting-associated protein 8-like protein
comp8843_seq0	netphos-3.1b	phos-unsp	489	489	0.997	M	G4V694	G4V694_SCHMA	G4V694	Putative gata binding factor
comp8843_seq1	netphos-3.1b	phos-unsp	489	489	0.997	M	G4V694	G4V694_SCHMA	G4V694	Putative gata binding factor
comp88437_seq0	netphos-3.1b	phos-unsp	6	6	0.991	M	#N/A	#N/A	#N/A	#N/A
comp8852_seq0	netphos-3.1b	phos-unsp	17	17	0.997	M	G4M0D1	G4M0D1_SCHMA	G4M0D1	Uncharacterized protein
comp886_seq0	netphos-3.1b	phos-unsp	806	806	0.997	M	G4LUD8	G4LUD8_SCHMA	G4LUD8	Jumonji/arid domain-containing protein,putative
comp886_seq4	netphos-3.1b	phos-unsp	806	806	0.997	M	G4LUD8	G4LUD8_SCHMA	G4LUD8	Jumonji/arid domain-containing protein,putative
comp88907_seq0	netphos-3.1b	phos-unsp	46	46	0.996	M	A0A183LNM8	A0A183LNM8_9TREM	#N/A	Uncharacterized protein
comp88934_seq0	netphos-3.1b	phos-unsp	58	58	0.996	M	#N/A	#N/A	#N/A	#N/A
comp8909_seq3	netphos-3.1b	phos-unsp	51	51	0.992	M	A0A183RTA2	A0A183RTA2_9TREM	#N/A	Uncharacterized protein
comp8909_seq4	netphos-3.1b	phos-unsp	50	50	0.998	M	G4M162	G4M162_SCHMA	G4M162	Heat shock protein 70 (Hsp70)-interacting protein, putative
comp8926_seq1	netphos-3.1b	phos-unsp	59	59	0.998	M	Q5DCR6	Q5DCR6_SCHJA	Q5DCR6	SJCHGC07845 protein
comp8945_seq0	netphos-3.1b	phos-unsp	129	129	0.997	M	A0A095A3S2	A0A095A3S2_SCHHA	A0A095A3S2	Uncharacterized protein
comp8945_seq2	netphos-3.1b	phos-unsp	320	320	0.997	M	A0A095A3S2	A0A095A3S2_SCHHA	A0A095A3S2	Uncharacterized protein
comp89505_seq0	netphos-3.1b	phos-unsp	49	49	0.998	M	A0A094ZVU5	A0A094ZVU5_SCHHA	A0A094ZVU5	Helix-loop-helix protein 13
comp896_seq2	netphos-3.1b	phos-unsp	117	117	0.994	M	Q5DG69	Q5DG69_SCHJA	Q5DG69	SJCHGC02060 protein
comp8963_seq1	netphos-3.1b	phos-unsp	87	87	0.996	M	A0A183WHL1	A0A183WHL1_TRIRE	#N/A	Uncharacterized protein
comp89687_seq0	netphos-3.1b	phos-unsp	105	105	0.997	M	#N/A	#N/A	#N/A	#N/A
comp8991_seq3	netphos-3.1b	phos-unsp	54	54	0.995	M	A0A183PKG3	A0A183PKG3_9TREM	#N/A	Uncharacterized protein
comp90060_seq1	netphos-3.1b	phos-unsp	75	75	0.995	M	A0A183Q6G7	A0A183Q6G7_9TREM	#N/A	Uncharacterized protein
comp9016_seq0	netphos-3.1b	phos-unsp	79	79	0.995	M	C1LEV1	C1LEV1_SCHJA	C1LEV1	Putative metal tolerance protein C3
comp9016_seq3	netphos-3.1b	phos-unsp	79	79	0.995	M	C1LEV1	C1LEV1_SCHJA	C1LEV1	Putative metal tolerance protein C3
comp9022_seq1	netphos-3.1b	phos-unsp	725	725	0.997	M	A0A183K0S9	A0A183K0S9_9TREM	#N/A	Uncharacterized protein
comp9039_seq1	netphos-3.1b	phos-unsp	347	347	0.998	M	A0A095BZI5	A0A095BZI5_SCHHA	A0A095BZI5	Centrosomal protein of 120 kDa
comp9053_seq2	netphos-3.1b	phos-unsp	281	281	0.997	M	G4M0X3	G4M0X3_SCHMA	G4M0X3	Mername-AA213 putative peptidase (M14 family)
comp9054_seq0	netphos-3.1b	phos-unsp	6	6	0.995	M	C7C1Z0	C7C1Z0_SCHJA	C7C1Z0	Gap-Pol polyprotein
comp9055_seq1	netphos-3.1b	phos-unsp	206	206	0.997	M	A0A094ZRE3	A0A094ZRE3_SCHHA	A0A094ZRE3	Uncharacterized protein C4orf22-like protein
comp9058_seq3	netphos-3.1b	phos-unsp	38	38	0.998	M	G4VT49	G4VT49_SCHMA	G4VT49	Uncharacterized protein
comp9063_seq0	netphos-3.1b	phos-unsp	200	200	0.996	M	A0A074ZUX6	A0A074ZUX6_9TREM	A0A074ZUX6	Uncharacterized protein
comp9067_seq2	netphos-3.1b	phos-unsp	63	63	0.997	M	A0A183LAP4	A0A183LAP4_9TREM	#N/A	Uncharacterized protein
comp9091_seq1	netphos-3.1b	phos-unsp	89	89	0.995	M	#N/A	#N/A	#N/A	#N/A
comp91018_seq0	netphos-3.1b	phos-unsp	28	28	0.991	M	A0A183PMP1	A0A183PMP1_9TREM	#N/A	Clathrin light chain
comp9111_seq1	netphos-3.1b	phos-unsp	470	470	0.994	M	G4VMQ6	G4VMQ6_SCHMA	G4VMQ6	Phosphatidylserine synthase 1 (EC 2.7.8.8)
comp91163_seq0	netphos-3.1b	phos-unsp	57	57	0.995	M	C1L467	C1L467_SCHJA	C1L467	Uncharacterized protein
comp9143_seq1	netphos-3.1b	phos-unsp	636	636	0.998	M	A0A094ZW82	A0A094ZW82_SCHHA	A0A094ZW82	Regulator of G-protein signaling 3
comp9163_seq1	netphos-3.1b	phos-unsp	152	152	0.996	M	A0A183KL84	A0A183KL84_9TREM	#N/A	Uncharacterized protein
comp92001_seq0	netphos-3.1b	phos-unsp	35	35	0.997	M	#N/A	#N/A	#N/A	#N/A
comp92059_seq0	netphos-3.1b	phos-unsp	37	37	0.998	M	#N/A	#N/A	#N/A	#N/A
comp9215_seq3	netphos-3.1b	phos-unsp	218	218	0.994	M	A0A183N5A1	A0A183N5A1_9TREM	#N/A	Uncharacterized protein
comp9234_seq0	netphos-3.1b	phos-unsp	184	184	0.998	M	A0A094ZGE1	A0A094ZGE1_SCHHA	A0A094ZGE1	Transient receptor potential cation channel trpm
comp9250_seq1	netphos-3.1b	phos-unsp	551	551	0.998	M	G4VA91	G4VA91_SCHMA	G4VA91	Uncharacterized protein
comp9251_seq2	netphos-3.1b	phos-unsp	138	138	0.998	M	A0A075ADE9	A0A075ADE9_9TREM	A0A075ADE9	Uncharacterized protein (Fragment)
comp9259_seq0	netphos-3.1b	phos-unsp	52	52	0.997	M	G4VCM5	G4VCM5_SCHMA	G4VCM5	Uncharacterized protein
comp9259_seq2	netphos-3.1b	phos-unsp	37	37	0.996	M	Q5C4M2	Q5C4M2_SCHJA	Q5C4M2	SJCHGC08782 protein (Fragment)
comp9259_seq3	netphos-3.1b	phos-unsp	37	37	0.996	M	Q5C4M2	Q5C4M2_SCHJA	Q5C4M2	SJCHGC08782 protein (Fragment)
comp9272_seq0	netphos-3.1b	phos-unsp	164	164	0.997	M	A0A183K8H3	A0A183K8H3_9TREM	#N/A	Uncharacterized protein
comp928_seq0	netphos-3.1b	phos-unsp	58	58	0.998	M	Q7Z1I8	Q7Z1I8_SCHJA	Q7Z1I8	DnaJ-like protein
comp928_seq2	netphos-3.1b	phos-unsp	58	58	0.998	M	Q7Z1I8	Q7Z1I8_SCHJA	Q7Z1I8	DnaJ-like protein
comp92931_seq0	netphos-3.1b	phos-unsp	108	108	0.996	M	A0A094ZEX8	A0A094ZEX8_SCHHA	A0A094ZEX8	Homeobox protein Hmx
comp9306_seq0	netphos-3.1b	phos-unsp	558	558	0.997	M	A0A183JXC5	A0A183JXC5_9TREM	#N/A	Uncharacterized protein
comp9311_seq0	netphos-3.1b	phos-unsp	167	167	0.997	M	C1LGM8	C1LGM8_SCHJA	C1LGM8	Glycoprotein 2-beta-D-xylosyltransferase (EC 2.4.2.38)
comp9328_seq0	netphos-3.1b	phos-unsp	106	106	0.997	M	A0A183MUM2	A0A183MUM2_9TREM	#N/A	Uncharacterized protein
comp9330_seq2	netphos-3.1b	phos-unsp	512	512	0.996	M	A0A094ZJL5	A0A094ZJL5_SCHHA	A0A094ZJL5	Centrosomal protein of 152 kDa
comp9355_seq1	netphos-3.1b	phos-unsp	71	71	0.997	M	A0A094ZVT0	A0A094ZVT0_SCHHA	A0A094ZVT0	Coiled-coil domain-containing protein 113
comp93894_seq0	netphos-3.1b	phos-unsp	250	250	0.997	M	G4VD36	G4VD36_SCHMA	G4VD36	Putative tropomyosin
comp93962_seq0	netphos-3.1b	phos-unsp	51	51	0.996	M	A0A183JX23	A0A183JX23_9TREM	#N/A	Uncharacterized protein
comp9400_seq3	netphos-3.1b	phos-unsp	239	239	0.997	M	A0A183MLE2	A0A183MLE2_9TREM	#N/A	Uncharacterized protein
comp9404_seq0	netphos-3.1b	phos-unsp	45	45	0.995	M	Q5D9M1	Q5D9M1_SCHJA	Q5D9M1	SJCHGC01610 protein
comp94047_seq0	netphos-3.1b	phos-unsp	87	87	0.997	M	G4V6M7	G4V6M7_SCHMA	G4V6M7	Putative b-cell lymphoma/leukemia
comp941_seq0	netphos-3.1b	phos-unsp	323	323	0.997	M	A0A095BVM7	A0A095BVM7_SCHHA	A0A095BVM7	Transporter
comp94147_seq0	netphos-3.1b	phos-unsp	105	105	0.993	M	G7Y7Z1	G7Y7Z1_CLOSI	G7Y7Z1	Endoplasmin (Fragment)
comp9430_seq1	netphos-3.1b	phos-unsp	670	670	0.998	M	G4LVJ2	G4LVJ2_SCHMA	G4LVJ2	4.1 G protein, putative
comp94384_seq0	netphos-3.1b	phos-unsp	56	56	0.998	M	#N/A	#N/A	#N/A	#N/A
comp9463_seq1	netphos-3.1b	phos-unsp	240	240	0.997	M	A0A095BUN7	A0A095BUN7_SCHHA	A0A095BUN7	Uncharacterized protein
comp9473_seq2	netphos-3.1b	phos-unsp	82	82	0.991	M	A0A183PRC9	A0A183PRC9_9TREM	#N/A	Uncharacterized protein
comp9483_seq0	netphos-3.1b	phos-unsp	296	296	0.997	M	A0A094ZSR8	A0A094ZSR8_SCHHA	A0A094ZSR8	Coiled-coil domain-containing protein lobo-like protein
comp9483_seq2	netphos-3.1b	phos-unsp	296	296	0.997	M	A0A094ZSR8	A0A094ZSR8_SCHHA	A0A094ZSR8	Coiled-coil domain-containing protein lobo-like protein
comp9491_seq3	netphos-3.1b	phos-unsp	266	266	0.996	M	G4V9H3	G4V9H3_SCHMA	G4V9H3	Uncharacterized protein
comp9511_seq1	netphos-3.1b	phos-unsp	103	103	0.998	M	G4M0E4	G4M0E4_SCHMA	G4M0E4	Afadin (Af-6 protein), putative
comp9531_seq0	netphos-3.1b	phos-unsp	311	311	0.997	M	G4VR75	G4VR75_SCHMA	G4VR75	Putative ankyrin 2,3/unc44
comp9541_seq5	netphos-3.1b	phos-unsp	65	65	0.995	M	A0A183PCW0	A0A183PCW0_9TREM	#N/A	Uncharacterized protein
comp9550_seq2	netphos-3.1b	phos-unsp	80	80	0.996	M	C1L415	C1L415_SCHJA	C1L415	Synaptic vesicular amine transporter
comp9558_seq1	netphos-3.1b	phos-unsp	118	118	0.992	M	A0A183QK06	A0A183QK06_9TREM	#N/A	Uncharacterized protein
comp9565_seq0	netphos-3.1b	phos-unsp	64	64	0.996	M	G4VIG5	G4VIG5_SCHMA	G4VIG5	Uncharacterized protein
comp9570_seq2	netphos-3.1b	phos-unsp	56	56	0.997	M	A0A183N6Y4	A0A183N6Y4_9TREM	#N/A	Uncharacterized protein
comp9571_seq1	netphos-3.1b	phos-unsp	443	443	0.997	M	G4LYL1	G4LYL1_SCHMA	G4LYL1	Ephrin receptor, putative
comp9573_seq0	netphos-3.1b	phos-unsp	113	113	0.997	M	G4LZK9	G4LZK9_SCHMA	G4LZK9	Uncharacterized protein
comp9597_seq1	netphos-3.1b	phos-unsp	369	369	0.998	M	A0A173FEI8	A0A173FEI8_SCHMA	A0A173FEI8	Serotonergic GPCR
comp96035_seq0	netphos-3.1b	phos-unsp	46	46	0.997	M	A0A183PZC2	A0A183PZC2_9TREM	#N/A	Uncharacterized protein
comp9616_seq0	netphos-3.1b	phos-unsp	555	555	0.998	M	A0A095BYK3	A0A095BYK3_SCHHA	A0A095BYK3	Uncharacterized protein
comp9616_seq1	netphos-3.1b	phos-unsp	303	303	0.997	M	A0A095BYK3	A0A095BYK3_SCHHA	A0A095BYK3	Uncharacterized protein
comp964_seq2	netphos-3.1b	phos-unsp	47	47	0.995	M	A0A183QK25	A0A183QK25_9TREM	#N/A	Uncharacterized protein
comp96632_seq0	netphos-3.1b	phos-unsp	98	98	0.996	M	A0A183PMB1	A0A183PMB1_9TREM	#N/A	Uncharacterized protein
comp968_seq4	netphos-3.1b	phos-unsp	129	129	0.997	M	Q5DGL4	Q5DGL4_SCHJA	Q5DGL4	SJCHGC06642 protein
comp9709_seq0	netphos-3.1b	phos-unsp	127	127	0.997	M	C1LEZ1	C1LEZ1_SCHJA	C1LEZ1	Putative alpha-tubulin polyglutamylase (EC 6.-.-.-)
comp9709_seq2	netphos-3.1b	phos-unsp	127	127	0.997	M	C1LEZ1	C1LEZ1_SCHJA	C1LEZ1	Putative alpha-tubulin polyglutamylase (EC 6.-.-.-)
comp9709_seq3	netphos-3.1b	phos-unsp	127	127	0.997	M	C1LEZ1	C1LEZ1_SCHJA	C1LEZ1	Putative alpha-tubulin polyglutamylase (EC 6.-.-.-)
comp972_seq5	netphos-3.1b	phos-unsp	30	30	0.998	M	A0A183NZD6	A0A183NZD6_9TREM	#N/A	Uncharacterized protein
comp9728_seq2	netphos-3.1b	phos-unsp	279	279	0.996	M	A0A094ZLK4	A0A094ZLK4_SCHHA	A0A094ZLK4	Uncharacterized protein
comp9728_seq3	netphos-3.1b	phos-unsp	95	95	0.996	M	A0A094ZLK4	A0A094ZLK4_SCHHA	A0A094ZLK4	Uncharacterized protein
comp9728_seq6	netphos-3.1b	phos-unsp	279	279	0.996	M	A0A094ZLK4	A0A094ZLK4_SCHHA	A0A094ZLK4	Uncharacterized protein
comp9736_seq1	netphos-3.1b	phos-unsp	270	270	0.997	M	G4V5T5	G4V5T5_SCHMA	G4V5T5	Putative ef-hand domain (C-terminal) containing protein
comp9745_seq2	netphos-3.1b	phos-unsp	22	22	0.997	M	A0A183MIX8	A0A183MIX8_9TREM	#N/A	Uncharacterized protein
comp9763_seq2	netphos-3.1b	phos-unsp	89	89	0.995	M	C1LDY6	C1LDY6_SCHJA	C1LDY6	Hypotheticial protein
comp9763_seq3	netphos-3.1b	phos-unsp	89	89	0.995	M	C1LDY6	C1LDY6_SCHJA	C1LDY6	Hypotheticial protein
comp97684_seq0	netphos-3.1b	phos-unsp	36	36	0.997	M	A0A183N6L4	A0A183N6L4_9TREM	#N/A	Arsenical pump-driving ATPase (EC 3.6.-.-)
comp9775_seq0	netphos-3.1b	phos-unsp	278	278	0.995	M	A0A0Y0C1F0	A0A0Y0C1F0_SCHMA	A0A0Y0C1F0	TRPA
comp9778_seq1	netphos-3.1b	phos-unsp	263	263	0.997	M	G4VDC2	G4VDC2_SCHMA	G4VDC2	Uncharacterized protein
comp97805_seq0	netphos-3.1b	phos-unsp	36	36	0.997	M	A0A183MVY0	A0A183MVY0_9TREM	#N/A	Uncharacterized protein
comp97896_seq0	netphos-3.1b	phos-unsp	64	64	0.996	M	C7C211	C7C211_SCHJA	C7C211	Reverse transcriptase
comp9797_seq1	netphos-3.1b	phos-unsp	765	765	0.998	M	A0A095C7S1	A0A095C7S1_SCHHA	A0A095C7S1	Kinesin-like protein
comp9800_seq0	netphos-3.1b	phos-unsp	369	369	0.997	M	A0A183QGE3	A0A183QGE3_9TREM	#N/A	Uncharacterized protein
comp98067_seq0	netphos-3.1b	phos-unsp	78	78	0.997	M	#N/A	#N/A	#N/A	#N/A
comp98334_seq0	netphos-3.1b	phos-unsp	47	47	0.993	M	#N/A	#N/A	#N/A	#N/A
comp9843_seq1	netphos-3.1b	phos-unsp	32	32	0.995	M	A0A183MQG3	A0A183MQG3_9TREM	#N/A	Uncharacterized protein
comp9845_seq2	netphos-3.1b	phos-unsp	580	580	0.997	M	A0A095C093	A0A095C093_SCHHA	A0A095C093	Transmembrane protein 145
comp9846_seq1	netphos-3.1b	phos-unsp	209	209	0.996	M	A0A183JY07	A0A183JY07_9TREM	#N/A	Uncharacterized protein
comp9858_seq0	netphos-3.1b	phos-unsp	981	981	0.997	M	G4VAW8	G4VAW8_SCHMA	G4VAW8	Putative g-protein coupled receptor
comp98912_seq0	netphos-3.1b	phos-unsp	99	99	0.992	M	Q5DBM5	Q5DBM5_SCHJA	Q5DBM5	Ribosomal protein, large P2 (SJCHGC01207 protein)
comp98930_seq0	netphos-3.1b	phos-unsp	118	118	0.995	M	#N/A	#N/A	#N/A	#N/A
comp99085_seq0	netphos-3.1b	phos-unsp	50	50	0.996	M	#N/A	#N/A	#N/A	#N/A
comp99104_seq0	netphos-3.1b	phos-unsp	70	70	0.994	M	#N/A	#N/A	#N/A	#N/A
comp99168_seq0	netphos-3.1b	phos-unsp	34	34	0.994	M	#N/A	#N/A	#N/A	#N/A
comp9918_seq1	netphos-3.1b	phos-unsp	152	152	0.998	M	C1LFD4	C1LFD4_SCHJA	C1LFD4	TIA1 cytotoxic granule-associated RNA binding protein
comp9925_seq0	netphos-3.1b	phos-unsp	177	177	0.998	M	A0A183JYQ4	A0A183JYQ4_9TREM	#N/A	Uncharacterized protein
comp99273_seq0	netphos-3.1b	phos-unsp	69	69	0.995	M	#N/A	#N/A	#N/A	#N/A
comp99372_seq0	netphos-3.1b	phos-unsp	61	61	0.991	M	A0A183NA66	A0A183NA66_9TREM	#N/A	Uncharacterized protein
comp9940_seq3	netphos-3.1b	phos-unsp	143	143	0.995	M	A0A183NTS8	A0A183NTS8_9TREM	#N/A	Uncharacterized protein
comp9948_seq3	netphos-3.1b	phos-unsp	67	67	0.996	M	Q5D9I4	Q5D9I4_SCHJA	Q5D9I4	SJCHGC02977 protein
comp99638_seq0	netphos-3.1b	phos-unsp	130	130	0.993	M	A0A183AEC3	A0A183AEC3_9TREM	#N/A	Uncharacterized protein
comp99987_seq0	netphos-3.1b	phos-unsp	102	102	0.995	M	A0A074ZDP6	A0A074ZDP6_9TREM	A0A074ZDP6	Uncharacterized protein
