# Supplementary material for: Phosphoproteomics analysis of male and female Schistosoma mekongi adult worms
Source: Sci Rep. 2019 Jul 10;9:10012. doi: 10.1038/s41598-019-46456-6 (PMC6620315; doi:10.1038/s41598-019-46456-6)
Supplement: Supplementary file 3 — Supplementary dataset2 [file 41598_2019_46456_MOESM3_ESM.xlsx]

## Sheet: Female_all(13901)
Title: Phosphoproteomics analysis of male and female Schistosoma mekongi adult worms
Authors: Nattapon Simanon, Poom Adisakwattana, Tipparat Thiangtrongjit, Yanin Limpanont, Phiraphol Chusongsang, Yupa Chusongsang, Songtham Anuntakarun, Sunchai Payungporn, Sumate Ampawong, Onrapak Reamtong*
Affiliations: Department of Molecular Tropical Medicine and Genetics, Faculty of Tropical Medicine, Mahidol University, Bangkok, 10400, Thailand, Department of Helminthology, Faculty of Tropical Medicine, Mahidol University, Bangkok, 10400, Thailand, Department of Social and Environmental Medicine, Faculty of Tropical Medicine, Mahidol University, Bangkok, 10400, Thailand, Department of Biochemis…
*Corresponding authors: Onrapak Reamtong, onrapak.rea@mahidol.ac.th
Supplementary Dataset 2: Potential phosphoproteins of S. mekongi female using the NetPhos 3.1 server prediction
comp10002_seq0	netphos-3.1b	phos-unsp	76	76	0.998	F,M	A0A183MCS4	A0A183MCS4_9TREM	Uncharacterized protein
comp10003_seq0	netphos-3.1b	phos-unsp	811	811	0.998	F,M	A0A094ZZM6	A0A094ZZM6_SCHHA	Short spindle protein 4
comp10003_seq2	netphos-3.1b	phos-unsp	708	708	0.998	F,M	A0A183MU27	A0A183MU27_9TREM	Uncharacterized protein
comp10004_seq1	netphos-3.1b	phos-unsp	424	424	0.998	F,M	A0A095A668	A0A095A668_SCHHA	Uncharacterized protein (Fragment)
comp10004_seq2	netphos-3.1b	phos-unsp	656	656	0.994	F,M	A0A095A668	A0A095A668_SCHHA	Uncharacterized protein (Fragment)
comp10005_seq0	netphos-3.1b	phos-unsp	254	254	0.997	F,M	C7TXT3	C7TXT3_SCHJA	Aspartate--ammonia ligase
comp10005_seq1	netphos-3.1b	phos-unsp	254	254	0.997	F,M	C7TXT3	C7TXT3_SCHJA	Aspartate--ammonia ligase
comp1001_seq0	netphos-3.1b	phos-unsp	121	121	0.997	F,M	Q5DA81	Q5DA81_SCHJA	High mobility group protein DSP1 (SJCHGC02538 protein)
comp1001_seq1	netphos-3.1b	phos-unsp	121	121	0.997	F,M	Q5DA81	Q5DA81_SCHJA	High mobility group protein DSP1 (SJCHGC02538 protein)
comp100118_seq0	netphos-3.1b	phos-unsp	98	98	0.997	F,M	#N/A	#N/A	#N/A
comp10019_seq1	netphos-3.1b	phos-unsp	390	390	0.998	F,M	A0A094ZUN3	A0A094ZUN3_SCHHA	Vasoactive intestinal polypeptide receptor
comp1002_seq1	netphos-3.1b	phos-unsp	67	67	0.995	F,M	A0A094ZVV6	A0A094ZVV6_SCHHA	Uncharacterized protein (Fragment)
comp1002_seq3	netphos-3.1b	phos-unsp	73	73	0.995	F,M	A0A094ZVV6	A0A094ZVV6_SCHHA	Uncharacterized protein (Fragment)
comp1002_seq4	netphos-3.1b	phos-unsp	217	217	0.997	F,M	A0A095BZX5	A0A095BZX5_SCHHA	Afadin (Fragment)
comp100296_seq0	netphos-3.1b	phos-unsp	81	81	0.997	F,M	Q5DDG2	Q5DDG2_SCHJA	SJCHGC02223 protein
comp1003_seq1	netphos-3.1b	phos-unsp	260	260	0.995	F,M	Q86F32	Q86F32_SCHJA	Clone ZZD1154 mRNA sequence (Fragment)
comp10034_seq0	netphos-3.1b	phos-unsp	163	163	0.995	F,M	A0A095AKS9	A0A095AKS9_SCHHA	Extracellular superoxide dismutase [Cu-Zn]
comp100421_seq0	netphos-3.1b	phos-unsp	85	85	0.993	F,M	G7YMU7	G7YMU7_CLOSI	Proteasome activator subunit 3
comp10044_seq0	netphos-3.1b	phos-unsp	432	432	0.998	F,M	G7Y6G5	G7Y6G5_CLOSI	Tripartite motif-containing protein 9/67 (Fragment)
comp10046_seq0	netphos-3.1b	phos-unsp	1283	1283	0.998	F,M	A0A183JC00	A0A183JC00_9TREM	Uncharacterized protein
comp10046_seq1	netphos-3.1b	phos-unsp	1717	1717	0.998	F,M	G4VP27	G4VP27_SCHMA	Putative erythrocyte membrane protein
comp10053_seq0	netphos-3.1b	phos-unsp	176	176	0.997	F,M	A0A094ZU77	A0A094ZU77_SCHHA	Helicase POLQ-like
comp10053_seq1	netphos-3.1b	phos-unsp	159	159	0.997	F,M	A0A094ZU77	A0A094ZU77_SCHHA	Helicase POLQ-like
comp10053_seq2	netphos-3.1b	phos-unsp	159	159	0.997	F,M	A0A094ZU77	A0A094ZU77_SCHHA	Helicase POLQ-like
comp10054_seq0	netphos-3.1b	phos-unsp	422	422	0.998	F,M	G4VQC0	G4VQC0_SCHMA	Uncharacterized protein
comp10054_seq2	netphos-3.1b	phos-unsp	354	354	0.998	F,M	G4VQC0	G4VQC0_SCHMA	Uncharacterized protein
comp10054_seq3	netphos-3.1b	phos-unsp	422	422	0.998	F,M	G4VQC0	G4VQC0_SCHMA	Uncharacterized protein
comp10056_seq0	netphos-3.1b	phos-unsp	71	71	0.996	F,M	A0A183LC26	A0A183LC26_9TREM	Uncharacterized protein
comp10059_seq1	netphos-3.1b	phos-unsp	357	357	0.998	F,M	C4QJB3	C4QJB3_SCHMA	Uncharacterized protein
comp10059_seq3	netphos-3.1b	phos-unsp	756	756	0.998	F,M	C4QJB3	C4QJB3_SCHMA	Uncharacterized protein
comp1006_seq1	netphos-3.1b	phos-unsp	49	49	0.997	F,M	C1L4W0	C1L4W0_SCHJA	Eukaryotic translation initiation factor 3 subunit E (eIF3e) (Eukaryotic translation initiation factor 3 subunit 6)
comp10070_seq0	netphos-3.1b	phos-unsp	436	436	0.997	F,M	A0A094ZU14	A0A094ZU14_SCHHA	Uncharacterized protein
comp10070_seq1	netphos-3.1b	phos-unsp	90	90	0.997	F,M	G4V5W7	G4V5W7_SCHMA	Uncharacterized protein
comp10070_seq2	netphos-3.1b	phos-unsp	90	90	0.997	F,M	G4V5W7	G4V5W7_SCHMA	Uncharacterized protein
comp10070_seq3	netphos-3.1b	phos-unsp	70	70	0.994	F,M	A0A183JDE2	A0A183JDE2_9TREM	Uncharacterized protein
comp100711_seq0	netphos-3.1b	phos-unsp	150	150	0.996	F,M	A0A094ZPT6	A0A094ZPT6_SCHHA	ATP synthase subunit beta (EC 3.6.3.14)
comp10074_seq1	netphos-3.1b	phos-unsp	359	359	0.996	F,M	G4VPV8	G4VPV8_SCHMA	Subfamily C1A unassigned peptidase (C01 family) (EC 3.4.22.15)
comp10074_seq2	netphos-3.1b	phos-unsp	318	318	0.996	F,M	G4VPV8	G4VPV8_SCHMA	Subfamily C1A unassigned peptidase (C01 family) (EC 3.4.22.15)
comp10074_seq3	netphos-3.1b	phos-unsp	318	318	0.996	F,M	G4VPV8	G4VPV8_SCHMA	Subfamily C1A unassigned peptidase (C01 family) (EC 3.4.22.15)
comp10078_seq0	netphos-3.1b	phos-unsp	329	329	0.991	F,M	G4VTH7	G4VTH7_SCHMA	Uncharacterized protein
comp10078_seq1	netphos-3.1b	phos-unsp	438	438	0.991	F,M	G4VTH7	G4VTH7_SCHMA	Uncharacterized protein
comp10078_seq2	netphos-3.1b	phos-unsp	62	62	0.991	F,M	G4VTH7	G4VTH7_SCHMA	Uncharacterized protein
comp10078_seq3	netphos-3.1b	phos-unsp	329	329	0.991	F,M	G4VTH7	G4VTH7_SCHMA	Uncharacterized protein
comp10078_seq4	netphos-3.1b	phos-unsp	329	329	0.991	#N/A	G4VTH7	G4VTH7_SCHMA	Uncharacterized protein
comp10079_seq0	netphos-3.1b	phos-unsp	168	168	0.997	F,M	A0A183R5S1	A0A183R5S1_9TREM	Uncharacterized protein
comp10079_seq1	netphos-3.1b	phos-unsp	55	55	0.997	F,M	Q5DA02	Q5DA02_SCHJA	SJCHGC06948 protein
comp1009_seq3	netphos-3.1b	phos-unsp	147	147	0.997	F,M	Q5DE59	Q5DE59_SCHJA	Derlin
comp10096_seq0	netphos-3.1b	phos-unsp	122	122	0.997	F,M	#N/A	#N/A	#N/A
comp10096_seq1	netphos-3.1b	phos-unsp	122	122	0.997	F,M	#N/A	#N/A	#N/A
comp10096_seq2	netphos-3.1b	phos-unsp	122	122	0.997	F	#N/A	#N/A	#N/A
comp10099_seq0	netphos-3.1b	phos-unsp	541	541	0.997	F,M	A0A094ZR41	A0A094ZR41_SCHHA	Putative homeobox protein Meis3-like 1
comp101_seq0	netphos-3.1b	phos-unsp	5	5	0.996	F,M	Q5D941	Q5D941_SCHJA	Ribosomal protein S19a (SJCHGC06232 protein)
comp10104_seq0	netphos-3.1b	phos-unsp	270	270	0.998	F,M	G4LWI4	G4LWI4_SCHMA	Protein kinase (EC 2.7.11.25)
comp10104_seq1	netphos-3.1b	phos-unsp	270	270	0.998	F,M	G4LWI4	G4LWI4_SCHMA	Protein kinase (EC 2.7.11.25)
comp10106_seq1	netphos-3.1b	phos-unsp	7	7	0.995	F,M	A0A095B0R6	A0A095B0R6_SCHHA	Uncharacterized protein
comp10106_seq2	netphos-3.1b	phos-unsp	7	7	0.995	F,M	A0A095B0R6	A0A095B0R6_SCHHA	Uncharacterized protein
comp10111_seq0	netphos-3.1b	phos-unsp	44	44	0.997	F,M	A0A183LAK6	A0A183LAK6_9TREM	Uncharacterized protein
comp10117_seq1	netphos-3.1b	phos-unsp	1102	1102	0.997	F,M	G4VGU1	G4VGU1_SCHMA	Putative tight junction protein
comp1012_seq0	netphos-3.1b	phos-unsp	84	84	0.994	F,M	C1L735	C1L735_SCHJA	Cathepsin L-like proteinase (EC 3.4.22.-)
comp1012_seq2	netphos-3.1b	phos-unsp	84	84	0.994	F,M	C1L735	C1L735_SCHJA	Cathepsin L-like proteinase (EC 3.4.22.-)
comp10122_seq0	netphos-3.1b	phos-unsp	198	198	0.992	F,M	A0A183NUH2	A0A183NUH2_9TREM	Uncharacterized protein
comp10128_seq0	netphos-3.1b	phos-unsp	7	7	0.997	F,M	G4M1V0	G4M1V0_SCHMA	Acyl-CoA:glycerol-3-phosphate acyltransferase
comp10128_seq1	netphos-3.1b	phos-unsp	7	7	0.997	F,M	G4M1V0	G4M1V0_SCHMA	Acyl-CoA:glycerol-3-phosphate acyltransferase
comp10130_seq0	netphos-3.1b	phos-unsp	133	133	0.998	F,M	A0A095A3X6	A0A095A3X6_SCHHA	TRAF-interacting protein
comp10130_seq2	netphos-3.1b	phos-unsp	133	133	0.998	F,M	A0A095A3X6	A0A095A3X6_SCHHA	TRAF-interacting protein
comp10130_seq3	netphos-3.1b	phos-unsp	133	133	0.998	F,M	A0A095A3X6	A0A095A3X6_SCHHA	TRAF-interacting protein
comp101310_seq0	netphos-3.1b	phos-unsp	50	50	0.993	F,M	#N/A	#N/A	#N/A
comp101347_seq0	netphos-3.1b	phos-unsp	79	79	0.998	F,M	#N/A	#N/A	#N/A
comp1014_seq0	netphos-3.1b	phos-unsp	36	36	0.996	F,M	Q5DCA0	Q5DCA0_SCHJA	Hypotherical protein (EC 2.7.6.1) (SJCHGC05737 protein)
comp10140_seq0	netphos-3.1b	phos-unsp	26	26	0.997	F,M	A0A095BT79	A0A095BT79_SCHHA	Uncharacterized protein C20orf26
comp10140_seq1	netphos-3.1b	phos-unsp	940	940	0.994	F,M	A0A095BT79	A0A095BT79_SCHHA	Uncharacterized protein C20orf26
comp10140_seq3	netphos-3.1b	phos-unsp	26	26	0.997	F,M	A0A183K6U6	A0A183K6U6_9TREM	Uncharacterized protein
comp10146_seq1	netphos-3.1b	phos-unsp	346	346	0.997	F,M	C1LE12	C1LE12_SCHJA	Mitogen-activated protein kinase 15 (EC 2.7.11.24)
comp10153_seq0	netphos-3.1b	phos-unsp	334	334	0.995	F,M	A0A183RE59	A0A183RE59_9TREM	Uncharacterized protein
comp10157_seq1	netphos-3.1b	phos-unsp	123	123	0.997	F,M	A0A183LFC5	A0A183LFC5_9TREM	Uncharacterized protein
comp1016_seq0	netphos-3.1b	phos-unsp	304	304	0.991	F,M	Q5D975	Q5D975_SCHJA	Glycerol-3-phosphate dehydrogenase [NAD(+)] (EC 1.1.1.8)
comp1016_seq1	netphos-3.1b	phos-unsp	141	141	0.993	F,M	Q5D975	Q5D975_SCHJA	Glycerol-3-phosphate dehydrogenase [NAD(+)] (EC 1.1.1.8)
comp10163_seq1	netphos-3.1b	phos-unsp	183	183	0.993	F,M	C7C204	C7C204_SCHJA	Gag-Pol polyprotein
comp101632_seq0	netphos-3.1b	phos-unsp	249	249	0.996	F,M	G7YFH6	G7YFH6_CLOSI	Glutamine synthetase (EC 6.3.1.2)
comp10167_seq2	netphos-3.1b	phos-unsp	888	888	0.997	F,M	A0A095BZK8	A0A095BZK8_SCHHA	Tectonic-2
comp10167_seq3	netphos-3.1b	phos-unsp	255	255	0.993	F,M	A0A095BZK8	A0A095BZK8_SCHHA	Tectonic-2
comp1017_seq0	netphos-3.1b	phos-unsp	62	62	0.996	F,M	Q5DDM3	Q5DDM3_SCHJA	SJCHGC00917 protein
comp10176_seq0	netphos-3.1b	phos-unsp	982	982	0.998	F,M	A0A183MWJ6	A0A183MWJ6_9TREM	Uncharacterized protein
comp10178_seq1	netphos-3.1b	phos-unsp	108	108	0.997	F,M	Q5DFI6	Q5DFI6_SCHJA	SJCHGC06351 protein
comp1018_seq0	netphos-3.1b	phos-unsp	135	135	0.993	F,M	C1L3W1	C1L3W1_SCHJA	2-(3-amino-3-carboxypropyl)histidine synthase subunit 2 (EC 2.5.1.108)
comp1018_seq1	netphos-3.1b	phos-unsp	79	79	0.993	F,M	C1L3W1	C1L3W1_SCHJA	2-(3-amino-3-carboxypropyl)histidine synthase subunit 2 (EC 2.5.1.108)
comp10180_seq0	netphos-3.1b	phos-unsp	374	374	0.997	F,M	G4LXR3	G4LXR3_SCHMA	Uncharacterized protein
comp10184_seq0	netphos-3.1b	phos-unsp	317	317	0.997	F,M	Q26601	SMOX2_SCHMA	Homeobox protein engrailed-like SMOX-2
comp10184_seq1	netphos-3.1b	phos-unsp	317	317	0.997	F,M	Q5C0I7	Q5C0I7_SCHJA	SJCHGC05793 protein (Fragment)
comp10188_seq0	netphos-3.1b	phos-unsp	15	15	0.997	F,M	G4LV05	G4LV05_SCHMA	Uncharacterized protein
comp10188_seq1	netphos-3.1b	phos-unsp	38	38	0.995	F,M	Q5C0B4	Q5C0B4_SCHJA	SJCHGC03737 protein (Fragment)
comp1019_seq0	netphos-3.1b	phos-unsp	558	558	0.997	F,M	G4VF07	G4VF07_SCHMA	Putative receptor protein tyrosine phosphatase n,(Ia2)
comp10192_seq1	netphos-3.1b	phos-unsp	229	229	0.998	F,M	Q2TUU3	Q2TUU3_SCHMA	Ecdysone-induced protein E78 (Nuclear hormone receptor superfamily protein-related)
comp10192_seq2	netphos-3.1b	phos-unsp	229	229	0.998	F,M	A0A183RBF0	A0A183RBF0_9TREM	Uncharacterized protein
comp1020_seq0	netphos-3.1b	phos-unsp	197	197	0.997	F,M	A0A1L6BZQ1	A0A1L6BZQ1_SCHMA	Eps8
comp1020_seq1	netphos-3.1b	phos-unsp	373	373	0.997	F,M	A0A1L6BZQ1	A0A1L6BZQ1_SCHMA	Eps8
comp10205_seq0	netphos-3.1b	phos-unsp	213	213	0.995	F,M	G4V7T2	G4V7T2_SCHMA	Putative cys-loop ligand gated ion channel subunit
comp10207_seq0	netphos-3.1b	phos-unsp	513	513	0.997	F,M	A0A094ZU62	A0A094ZU62_SCHHA	Glutamine-dependent NAD(+) synthetase (EC 6.3.5.1) (NAD(+) synthase [glutamine-hydrolyzing])
comp10207_seq1	netphos-3.1b	phos-unsp	59	59	0.997	F,M	G4VH07	G4VH07_SCHMA	Glutamine-dependent NAD(+) synthetase (EC 6.3.5.1) (NAD(+) synthase [glutamine-hydrolyzing])
comp10207_seq2	netphos-3.1b	phos-unsp	59	59	0.997	F,M	G4VH07	G4VH07_SCHMA	Glutamine-dependent NAD(+) synthetase (EC 6.3.5.1) (NAD(+) synthase [glutamine-hydrolyzing])
comp10209_seq0	netphos-3.1b	phos-unsp	295	295	0.995	F,M	A0A183MNL6	A0A183MNL6_9TREM	Uncharacterized protein
comp1021_seq0	netphos-3.1b	phos-unsp	154	154	0.997	F,M	Q5DBZ7	Q5DBZ7_SCHJA	Transmembrane 9 superfamily member
comp10217_seq0	netphos-3.1b	phos-unsp	355	355	0.993	F,M	A0A095AI61	A0A095AI61_SCHHA	Acetylcholinesterase
comp1022_seq0	netphos-3.1b	phos-unsp	489	489	0.997	F,M	G4VBW4	G4VBW4_SCHMA	Putative alpha-actinin
comp10227_seq0	netphos-3.1b	phos-unsp	209	209	0.998	F,M	A0A183NFZ5	A0A183NFZ5_9TREM	Uncharacterized protein
comp1023_seq0	netphos-3.1b	phos-unsp	109	109	0.998	F,M	C7TXR1	C7TXR1_SCHJA	Lymphocyte cytosolic protein 1
comp1023_seq1	netphos-3.1b	phos-unsp	109	109	0.998	F,M	C7TXR1	C7TXR1_SCHJA	Lymphocyte cytosolic protein 1
comp10230_seq3	netphos-3.1b	phos-unsp	173	173	0.995	F,M	A0A183JY36	A0A183JY36_9TREM	Uncharacterized protein
comp10231_seq1	netphos-3.1b	phos-unsp	563	563	0.996	F,M	A0A094ZS36	A0A094ZS36_SCHHA	Fasciclin-2
comp10231_seq2	netphos-3.1b	phos-unsp	449	449	0.996	F,M	A0A094ZS36	A0A094ZS36_SCHHA	Fasciclin-2
comp10232_seq0	netphos-3.1b	phos-unsp	23	23	0.996	F,M	#N/A	#N/A	#N/A
comp1024_seq0	netphos-3.1b	phos-unsp	165	165	0.997	F,M	Q5DG42	Q5DG42_SCHJA	SJCHGC06296 protein (Ubiquitin-conjugating enzyme E2H) (EC 6.3.2.19)
comp102416_seq0	netphos-3.1b	phos-unsp	21	21	0.997	F,M	#N/A	#N/A	#N/A
comp1025_seq0	netphos-3.1b	phos-unsp	189	189	0.997	F,M	C1LH15	C1LH15_SCHJA	Zinc finger, C2H2-type domain-containing protein
comp1025_seq2	netphos-3.1b	phos-unsp	185	185	0.997	F,M	C1LH14	C1LH14_SCHJA	Zinc finger, C2H2-type domain-containing protein
comp1025_seq3	netphos-3.1b	phos-unsp	185	185	0.997	F,M	C1LH14	C1LH14_SCHJA	Zinc finger, C2H2-type domain-containing protein
comp10252_seq0	netphos-3.1b	phos-unsp	35	35	0.994	F,M	Q5C3A3	Q5C3A3_SCHJA	SJCHGC09318 protein (Fragment)
comp1026_seq0	netphos-3.1b	phos-unsp	57	57	0.996	F,M	C1LJB6	C1LJB6_SCHJA	Proliferation-associated protein 2G4
comp10260_seq0	netphos-3.1b	phos-unsp	316	316	0.997	F	G4LW15	G4LW15_SCHMA	Kif4a, putative
comp10260_seq1	netphos-3.1b	phos-unsp	1120	1120	0.997	F,M	A0A095CAG8	A0A095CAG8_SCHHA	Chromosome-associated kinesin KIF4
comp10262_seq0	netphos-3.1b	phos-unsp	300	300	0.998	F,M	A0A183LP16	A0A183LP16_9TREM	Uncharacterized protein
comp10263_seq0	netphos-3.1b	phos-unsp	29	29	0.994	F,M	Q5BSN3	Q5BSN3_SCHJA	SJCHGC03740 protein
comp10264_seq0	netphos-3.1b	phos-unsp	563	563	0.994	F,M	G4V973	G4V973_SCHMA	Nibrin-related
comp1027_seq0	netphos-3.1b	phos-unsp	133	133	0.991	F,M	A0A094ZV05	A0A094ZV05_SCHHA	Ubiquitin-conjugating enzyme E2 variant 1
comp10271_seq0	netphos-3.1b	phos-unsp	90	90	0.993	F,M	A2CI92	A2CI92_SCHMA	Dystrobrevin
comp10271_seq1	netphos-3.1b	phos-unsp	1048	1048	0.998	F,M	G4VTT3	G4VTT3_SCHMA	Putative dystrobrevin
comp10275_seq0	netphos-3.1b	phos-unsp	68	68	0.995	F,M	A0A095AQP9	A0A095AQP9_SCHHA	L-asparaginase
comp10278_seq1	netphos-3.1b	phos-unsp	96	96	0.998	F,M	A0A183MUK1	A0A183MUK1_9TREM	Uncharacterized protein
comp1028_seq0	netphos-3.1b	phos-unsp	140	140	0.998	F,M	Q5DAV8	Q5DAV8_SCHJA	SJCHGC02307 protein (Fragment)
comp1028_seq4	netphos-3.1b	phos-unsp	242	242	0.998	F,M	Q5DAV8	Q5DAV8_SCHJA	SJCHGC02307 protein (Fragment)
comp10280_seq0	netphos-3.1b	phos-unsp	169	169	0.996	F,M	Q8MWP9	Q8MWP9_SCHJA	Polyprotein (Fragment)
comp10281_seq2	netphos-3.1b	phos-unsp	24	24	0.995	F,M	G4VRE4	G4VRE4_SCHMA	Putative wd-repeat protein
comp10289_seq0	netphos-3.1b	phos-unsp	23	23	0.998	F,M	Q8MWP9	Q8MWP9_SCHJA	Polyprotein (Fragment)
comp1029_seq0	netphos-3.1b	phos-unsp	358	358	0.997	F,M	C1LFU8	C1LFU8_SCHJA	Beta-ketoacyl synthase,domain-containing protein
comp1029_seq3	netphos-3.1b	phos-unsp	142	142	0.997	F,M	C1LFU8	C1LFU8_SCHJA	Beta-ketoacyl synthase,domain-containing protein
comp1029_seq4	netphos-3.1b	phos-unsp	100	100	0.996	F,M	C1LFU8	C1LFU8_SCHJA	Beta-ketoacyl synthase,domain-containing protein
comp1029_seq5	netphos-3.1b	phos-unsp	223	223	0.997	F,M	C1LFU8	C1LFU8_SCHJA	Beta-ketoacyl synthase,domain-containing protein
comp10293_seq0	netphos-3.1b	phos-unsp	34	34	0.996	F,M	A0A183Q1U4	A0A183Q1U4_9TREM	Uncharacterized protein
comp103_seq0	netphos-3.1b	phos-unsp	399	399	0.997	F,M	C1LDV7	C1LDV7_SCHJA	DNA ligase (EC 6.5.1.1)
comp103_seq2	netphos-3.1b	phos-unsp	399	399	0.997	F,M	C1LDV7	C1LDV7_SCHJA	DNA ligase (EC 6.5.1.1)
comp103_seq3	netphos-3.1b	phos-unsp	410	410	0.997	F,M	C1LDV7	C1LDV7_SCHJA	DNA ligase (EC 6.5.1.1)
comp103_seq4	netphos-3.1b	phos-unsp	145	145	0.998	F,M	C1LDV7	C1LDV7_SCHJA	DNA ligase (EC 6.5.1.1)
comp103_seq5	netphos-3.1b	phos-unsp	145	145	0.998	F,M	C1LDV7	C1LDV7_SCHJA	DNA ligase (EC 6.5.1.1)
comp103_seq6	netphos-3.1b	phos-unsp	410	410	0.997	F,M	C1LDV7	C1LDV7_SCHJA	DNA ligase (EC 6.5.1.1)
comp103_seq7	netphos-3.1b	phos-unsp	410	410	0.997	F,M	C1LDV7	C1LDV7_SCHJA	DNA ligase (EC 6.5.1.1)
comp103_seq9	netphos-3.1b	phos-unsp	546	546	0.998	F,M	A0A095B4F2	A0A095B4F2_SCHHA	Uncharacterized protein
comp1030_seq0	netphos-3.1b	phos-unsp	127	127	0.996	F,M	A0A095A5L6	A0A095A5L6_SCHHA	Transmembrane emp24 domain-containing protein 7 (Fragment)
comp10308_seq0	netphos-3.1b	phos-unsp	662	662	0.998	F,M	A0A095AP31	A0A095AP31_SCHHA	Uncharacterized protein
comp10308_seq1	netphos-3.1b	phos-unsp	662	662	0.998	F,M	A0A095AP31	A0A095AP31_SCHHA	Uncharacterized protein
comp1031_seq0	netphos-3.1b	phos-unsp	211	211	0.994	F,M	Q86EY7	Q86EY7_SCHJA	SJCHGC09497 protein
comp10312_seq0	netphos-3.1b	phos-unsp	424	424	0.996	F,M	A0A183P983	A0A183P983_9TREM	Uncharacterized protein
comp10312_seq1	netphos-3.1b	phos-unsp	548	548	0.998	F,M	A0A183N173	A0A183N173_9TREM	Uncharacterized protein
comp10313_seq1	netphos-3.1b	phos-unsp	303	303	0.997	F,M	A0A183R633	A0A183R633_9TREM	Uncharacterized protein
comp10313_seq3	netphos-3.1b	phos-unsp	303	303	0.997	F,M	A0A183R633	A0A183R633_9TREM	Uncharacterized protein
comp10313_seq4	netphos-3.1b	phos-unsp	303	303	0.997	#N/A	A0A183R633	A0A183R633_9TREM	Uncharacterized protein
comp10313_seq5	netphos-3.1b	phos-unsp	303	303	0.997	#N/A	A0A183R633	A0A183R633_9TREM	Uncharacterized protein
comp10319_seq0	netphos-3.1b	phos-unsp	359	359	0.996	F,M	A0A094ZPR4	A0A094ZPR4_SCHHA	Metabotropic glutamate receptor (Fragment)
comp10319_seq1	netphos-3.1b	phos-unsp	522	522	0.997	F,M	G4VAL7	G4VAL7_SCHMA	Putative metabotropic glutamate receptor 2, 3 (Mglur group 2)
comp1032_seq0	netphos-3.1b	phos-unsp	42	42	0.994	F,M	Q5DC38	Q5DC38_SCHJA	SJCHGC06281 protein (WD repeat protein SL1-17)
comp10332_seq1	netphos-3.1b	phos-unsp	132	132	0.998	F,M	A0A183LUA6	A0A183LUA6_9TREM	Uncharacterized protein
comp10332_seq2	netphos-3.1b	phos-unsp	86	86	0.998	F,M	A0A183LUA6	A0A183LUA6_9TREM	Uncharacterized protein
comp10336_seq0	netphos-3.1b	phos-unsp	112	112	0.993	F,M	A0A183NTL0	A0A183NTL0_9TREM	Uncharacterized protein
comp10336_seq1	netphos-3.1b	phos-unsp	483	483	0.997	F,M	A0A183NTL0	A0A183NTL0_9TREM	Uncharacterized protein
comp10353_seq0	netphos-3.1b	phos-unsp	31	31	0.997	F,M	G4VHY3	G4VHY3_SCHMA	Putative gtp-binding protein alpha subunit
comp103543_seq0	netphos-3.1b	phos-unsp	38	38	0.997	F,M	#N/A	#N/A	#N/A
comp1036_seq1	netphos-3.1b	phos-unsp	237	237	0.998	F,M	Q5DG92	Q5DG92_SCHJA	SJCHGC06649 protein
comp10366_seq0	netphos-3.1b	phos-unsp	300	300	0.995	F,M	A0A095A3G9	A0A095A3G9_SCHHA	Uncharacterized protein
comp10369_seq0	netphos-3.1b	phos-unsp	593	593	0.997	F,M	A0A183MJ20	A0A183MJ20_9TREM	Uncharacterized protein
comp1037_seq0	netphos-3.1b	phos-unsp	177	177	0.997	F,M	Q5DF26	Q5DF26_SCHJA	SJCHGC09277 protein
comp1037_seq1	netphos-3.1b	phos-unsp	247	247	0.997	F,M	C1L524	C1L524_SCHJA	Dihydropyrimidinase-like 2
comp10371_seq0	netphos-3.1b	phos-unsp	692	692	0.998	F,M	G4V866	G4V866_SCHMA	Putative sphingosine phosphate lyase
comp10371_seq1	netphos-3.1b	phos-unsp	682	682	0.998	F,M	G4V866	G4V866_SCHMA	Putative sphingosine phosphate lyase
comp10378_seq2	netphos-3.1b	phos-unsp	257	257	0.997	F,M	A0A095C404	A0A095C404_SCHHA	Zinc finger protein Dzip1
comp10378_seq3	netphos-3.1b	phos-unsp	109	109	0.997	F,M	A0A095C404	A0A095C404_SCHHA	Zinc finger protein Dzip1
comp1038_seq0	netphos-3.1b	phos-unsp	116	116	0.997	F,M	A0A095ACH5	A0A095ACH5_SCHHA	UPF0556 protein C19orf10-like protein (Fragment)
comp10380_seq0	netphos-3.1b	phos-unsp	47	47	0.996	F,M	A0A183MYC0	A0A183MYC0_9TREM	Uncharacterized protein
comp10382_seq0	netphos-3.1b	phos-unsp	218	218	0.995	F,M	G4M198	G4M198_SCHMA	Forkhead protein/ forkhead protein domain,putative
comp10382_seq1	netphos-3.1b	phos-unsp	456	456	0.997	F,M	A0A095A3V8	A0A095A3V8_SCHHA	Hepatocyte nuclear factor 3-alpha
comp10383_seq1	netphos-3.1b	phos-unsp	104	104	0.998	F,M	A0A183P2R3	A0A183P2R3_9TREM	Uncharacterized protein
comp10384_seq0	netphos-3.1b	phos-unsp	43	43	0.994	F,M	A0A094ZKP7	A0A094ZKP7_SCHHA	Katanin p60 ATPase-containing subunit A-like 2 (Katanin p60 subunit A-like 2) (EC 3.6.4.3) (p60 katanin-like 2)
comp10385_seq0	netphos-3.1b	phos-unsp	35	35	0.996	F,M	A0A095A1K8	A0A095A1K8_SCHHA	Putative sodium-dependent transporter
comp10385_seq1	netphos-3.1b	phos-unsp	35	35	0.996	F,M	A0A095A1K8	A0A095A1K8_SCHHA	Putative sodium-dependent transporter
comp1039_seq0	netphos-3.1b	phos-unsp	57	57	0.992	F,M	Q5DBX4	Q5DBX4_SCHJA	SJCHGC01267 protein
comp10391_seq1	netphos-3.1b	phos-unsp	76	76	0.997	F,M	G4VL03	G4VL03_SCHMA	Uncharacterized protein
comp10392_seq0	netphos-3.1b	phos-unsp	254	254	0.994	F,M	C1L4U7	C1L4U7_SCHJA	Carboxypeptidase (EC 3.4.16.-)
comp10394_seq1	netphos-3.1b	phos-unsp	726	726	0.997	F,M	G4VQ37	G4VQ37_SCHMA	Putative anosmin
comp104_seq0	netphos-3.1b	phos-unsp	235	235	0.998	F,M	Q86DY7	Q86DY7_SCHJA	40S ribosomal protein S6
comp1040_seq0	netphos-3.1b	phos-unsp	63	63	0.995	F,M	C1L7M0	C1L7M0_SCHJA	Protein-L-isoaspartate O-methyltransferase (EC 2.1.1.77)
comp1040_seq1	netphos-3.1b	phos-unsp	63	63	0.995	F,M	C1L7L7	C1L7L7_SCHJA	Protein-L-isoaspartate O-methyltransferase (EC 2.1.1.77)
comp1040_seq2	netphos-3.1b	phos-unsp	13	13	0.995	F,M	C1L7L7	C1L7L7_SCHJA	Protein-L-isoaspartate O-methyltransferase (EC 2.1.1.77)
comp10406_seq1	netphos-3.1b	phos-unsp	94	94	0.994	F,M	#N/A	#N/A	#N/A
comp10411_seq1	netphos-3.1b	phos-unsp	54	54	0.998	F,M	A0A075AJY0	A0A075AJY0_9TREM	Uncharacterized protein
comp10414_seq0	netphos-3.1b	phos-unsp	449	449	0.994	F,M	C1LFZ5	C1LFZ5_SCHJA	Uncharacterized protein
comp10414_seq2	netphos-3.1b	phos-unsp	425	425	0.994	F,M	C1LFZ5	C1LFZ5_SCHJA	Uncharacterized protein
comp10414_seq5	netphos-3.1b	phos-unsp	196	196	0.994	F	C1LFZ5	C1LFZ5_SCHJA	Uncharacterized protein
comp10414_seq6	netphos-3.1b	phos-unsp	245	245	0.994	F,M	C1LFZ5	C1LFZ5_SCHJA	Uncharacterized protein
comp10419_seq0	netphos-3.1b	phos-unsp	183	183	0.996	F,M	A0A183NYN7	A0A183NYN7_9TREM	Uncharacterized protein
comp10422_seq0	netphos-3.1b	phos-unsp	143	143	0.996	F,M	C1LNB7	C1LNB7_SCHJA	Hypotheticial protein
comp10423_seq1	netphos-3.1b	phos-unsp	288	288	0.997	F,M	A0A183P5F5	A0A183P5F5_9TREM	Uncharacterized protein
comp10423_seq2	netphos-3.1b	phos-unsp	288	288	0.997	F,M	A0A183MFL7	A0A183MFL7_9TREM	Uncharacterized protein
comp10424_seq1	netphos-3.1b	phos-unsp	67	67	0.996	F,M	G2J5T4	G2J5T4_SCHMA	Transposase (Fragment)
comp10426_seq0	netphos-3.1b	phos-unsp	565	565	0.997	F,M	G4VCQ9	G4VCQ9_SCHMA	Tyrosine kinase
comp10426_seq1	netphos-3.1b	phos-unsp	577	577	0.997	F,M	G4VCQ9	G4VCQ9_SCHMA	Tyrosine kinase
comp10428_seq4	netphos-3.1b	phos-unsp	146	146	0.991	F,M	A0A094ZZG1	A0A094ZZG1_SCHHA	TBC1 domain family member 19
comp10429_seq0	netphos-3.1b	phos-unsp	54	54	0.997	F,M	C1LEB6	C1LEB6_SCHJA	Hypotheticial protein
comp10430_seq1	netphos-3.1b	phos-unsp	35	35	0.995	F,M	Q8T5G5	Q8T5G5_SCHJA	Polyprotein
comp104308_seq0	netphos-3.1b	phos-unsp	109	109	0.997	F	A0A183LYZ1	A0A183LYZ1_9TREM	Uncharacterized protein
comp10432_seq0	netphos-3.1b	phos-unsp	9	9	0.997	F,M	A0A183K874	A0A183K874_9TREM	Uncharacterized protein
comp10438_seq0	netphos-3.1b	phos-unsp	200	200	0.995	F,M	G4V7T7	G4V7T7_SCHMA	Serine/threonine-protein phosphatase (EC 3.1.3.16)
comp10438_seq1	netphos-3.1b	phos-unsp	49	49	0.995	F,M	G4V7T7	G4V7T7_SCHMA	Serine/threonine-protein phosphatase (EC 3.1.3.16)
comp10446_seq0	netphos-3.1b	phos-unsp	41	41	0.997	F,M	A0A095C6R5	A0A095C6R5_SCHHA	Ral guanine nucleotide dissociation stimulator-like 3
comp10446_seq2	netphos-3.1b	phos-unsp	108	108	0.997	F,M	A0A183JKF8	A0A183JKF8_9TREM	Uncharacterized protein
comp1045_seq0	netphos-3.1b	phos-unsp	689	689	0.997	F,M	C1L529	C1L529_SCHJA	Solute carrier family 6 (Neurotransmitter transporter, glycine), member 5
comp10453_seq0	netphos-3.1b	phos-unsp	80	80	0.995	F,M	G4VP14	G4VP14_SCHMA	Uncharacterized protein
comp10455_seq0	netphos-3.1b	phos-unsp	240	240	0.996	F,M	C1LEN3	C1LEN3_SCHJA	High-affinity choline transporter 1
comp10455_seq1	netphos-3.1b	phos-unsp	34	34	0.998	F,M	C1LEN3	C1LEN3_SCHJA	High-affinity choline transporter 1
comp10463_seq0	netphos-3.1b	phos-unsp	805	805	0.996	F,M	A0A183K2Z6	A0A183K2Z6_9TREM	Uncharacterized protein
comp10463_seq1	netphos-3.1b	phos-unsp	274	274	0.995	F,M	G4V970	G4V970_SCHMA	Putative exonuclease
comp10463_seq2	netphos-3.1b	phos-unsp	305	305	0.995	F,M	A0A183K2Z6	A0A183K2Z6_9TREM	Uncharacterized protein
comp10465_seq0	netphos-3.1b	phos-unsp	589	589	0.998	F,M	A0A094ZFE6	A0A094ZFE6_SCHHA	DNA polymerase theta
comp10467_seq0	netphos-3.1b	phos-unsp	263	263	0.998	F,M	C1LEK2	C1LEK2_SCHJA	Uncharacterized protein
comp10467_seq2	netphos-3.1b	phos-unsp	263	263	0.998	F,M	C1LEK2	C1LEK2_SCHJA	Uncharacterized protein
comp10470_seq0	netphos-3.1b	phos-unsp	86	86	0.996	F,M	C1LEZ0	C1LEZ0_SCHJA	Putative spondin 99.0
comp10471_seq1	netphos-3.1b	phos-unsp	205	205	0.992	F,M	A0A094ZNX6	A0A094ZNX6_SCHHA	Uncharacterized protein
comp10478_seq0	netphos-3.1b	phos-unsp	216	216	0.996	F,M	A0A183MPE9	A0A183MPE9_9TREM	Uncharacterized protein
comp10478_seq2	netphos-3.1b	phos-unsp	118	118	0.995	F,M	A0A183MPE9	A0A183MPE9_9TREM	Uncharacterized protein
comp10479_seq0	netphos-3.1b	phos-unsp	13	13	0.998	F,M	C1LF23	C1LF23_SCHJA	Uncharacterized protein
comp10479_seq1	netphos-3.1b	phos-unsp	13	13	0.998	F,M	C1LF23	C1LF23_SCHJA	Uncharacterized protein
comp10484_seq1	netphos-3.1b	phos-unsp	114	114	0.995	F,M	A0A183JCF2	A0A183JCF2_9TREM	Uncharacterized protein
comp1049_seq0	netphos-3.1b	phos-unsp	27	27	0.998	F,M	A0A183MTB9	A0A183MTB9_9TREM	Uncharacterized protein
comp1049_seq1	netphos-3.1b	phos-unsp	50	50	0.995	F,M	A0A183MTB9	A0A183MTB9_9TREM	Uncharacterized protein
comp1049_seq2	netphos-3.1b	phos-unsp	50	50	0.995	F,M	A0A183MTB9	A0A183MTB9_9TREM	Uncharacterized protein
comp10494_seq0	netphos-3.1b	phos-unsp	276	276	0.996	F,M	A0A183QW84	A0A183QW84_9TREM	Uncharacterized protein
comp10496_seq0	netphos-3.1b	phos-unsp	248	248	0.996	F,M	A0A183NEI1	A0A183NEI1_9TREM	Uncharacterized protein
comp10496_seq2	netphos-3.1b	phos-unsp	278	278	0.996	F,M	A0A094ZSB8	A0A094ZSB8_SCHHA	Uncharacterized protein
comp105_seq0	netphos-3.1b	phos-unsp	33	33	0.997	F,M	C1LVM1	C1LVM1_SCHJA	Ribosomal protein L9
comp1050_seq0	netphos-3.1b	phos-unsp	463	463	0.998	F,M	C1LE79	C1LE79_SCHJA	Calcium-transporting ATPase (EC 3.6.3.8)
comp10500_seq0	netphos-3.1b	phos-unsp	135	135	0.997	F,M	A0A183JJA7	A0A183JJA7_9TREM	Uncharacterized protein
comp10505_seq0	netphos-3.1b	phos-unsp	184	184	0.993	F,M	C1LH37	C1LH37_SCHJA	Putative iron-dependent peroxidase
comp10506_seq0	netphos-3.1b	phos-unsp	159	159	0.998	F,M	A0A0U5KGL8	A0A0U5KGL8_SCHMA	Phospholipase A protein
comp1051_seq0	netphos-3.1b	phos-unsp	84	84	0.997	F,M	C7C204	C7C204_SCHJA	Gag-Pol polyprotein
comp1051_seq3	netphos-3.1b	phos-unsp	346	346	0.997	F,M	C7C204	C7C204_SCHJA	Gag-Pol polyprotein
comp10515_seq0	netphos-3.1b	phos-unsp	69	69	0.991	F,M	A0A183VKQ7	A0A183VKQ7_TRIRE	Uncharacterized protein
comp10518_seq1	netphos-3.1b	phos-unsp	215	215	0.994	F,M	G4VEN5	G4VEN5_SCHMA	Uncharacterized protein
comp10518_seq2	netphos-3.1b	phos-unsp	215	215	0.994	F,M	Q86EF1	Q86EF1_SCHJA	SJCHGC09175 protein
comp10519_seq0	netphos-3.1b	phos-unsp	328	328	0.997	F,M	A0A183LAX6	A0A183LAX6_9TREM	Uncharacterized protein
comp1052_seq1	netphos-3.1b	phos-unsp	101	101	0.993	F,M	A0A183QTU8	A0A183QTU8_9TREM	Uncharacterized protein
comp1052_seq2	netphos-3.1b	phos-unsp	295	295	0.994	F,M	A0A183MQE7	A0A183MQE7_9TREM	Uncharacterized protein
comp1052_seq4	netphos-3.1b	phos-unsp	70	70	0.996	F,M	A0A183QTU8	A0A183QTU8_9TREM	Uncharacterized protein
comp10520_seq0	netphos-3.1b	phos-unsp	65	65	0.996	F,M	G4VBP2	G4VBP2_SCHMA	Putative rap gtpase-activating protein
comp10520_seq1	netphos-3.1b	phos-unsp	171	171	0.995	F,M	G4VBP2	G4VBP2_SCHMA	Putative rap gtpase-activating protein
comp1053_seq0	netphos-3.1b	phos-unsp	115	115	0.997	F,M	Q86E70	Q86E70_SCHJA	SJCHGC05630 protein
comp1053_seq1	netphos-3.1b	phos-unsp	115	115	0.997	F,M	Q86E70	Q86E70_SCHJA	SJCHGC05630 protein
comp10533_seq0	netphos-3.1b	phos-unsp	218	218	0.998	F,M	A0A183KG53	A0A183KG53_9TREM	Uncharacterized protein
comp10533_seq1	netphos-3.1b	phos-unsp	23	23	0.996	F,M	A0A183MF62	A0A183MF62_9TREM	Uncharacterized protein
comp10533_seq2	netphos-3.1b	phos-unsp	218	218	0.998	F,M	A0A183KG53	A0A183KG53_9TREM	Uncharacterized protein
comp1054_seq0	netphos-3.1b	phos-unsp	287	287	0.998	F,M	C1LGX0	C1LGX0_SCHJA	U3 small nucleolar RNA-associated protein 14
comp1054_seq1	netphos-3.1b	phos-unsp	298	298	0.998	F,M	C1LGX0	C1LGX0_SCHJA	U3 small nucleolar RNA-associated protein 14
comp1054_seq2	netphos-3.1b	phos-unsp	232	232	0.997	F,M	A0A183NSS4	A0A183NSS4_9TREM	Uncharacterized protein
comp10543_seq0	netphos-3.1b	phos-unsp	879	879	0.998	F,M	A0A095AG06	A0A095AG06_SCHHA	Uncharacterized protein
comp1055_seq0	netphos-3.1b	phos-unsp	38	38	0.997	F,M	Q5DG13	Q5DG13_SCHJA	GrpE protein homolog
comp10552_seq0	netphos-3.1b	phos-unsp	89	89	0.997	F,M	C1LDU5	C1LDU5_SCHJA	Uncharacterized protein
comp10559_seq0	netphos-3.1b	phos-unsp	694	694	0.996	F,M	A0A183KF20	A0A183KF20_9TREM	Uncharacterized protein
comp10559_seq1	netphos-3.1b	phos-unsp	694	694	0.996	F,M	A0A183KF20	A0A183KF20_9TREM	Uncharacterized protein
comp10560_seq0	netphos-3.1b	phos-unsp	517	517	0.998	F,M	A0A183QHG3	A0A183QHG3_9TREM	Uncharacterized protein
comp1057_seq1	netphos-3.1b	phos-unsp	267	267	0.997	F,M	G4LXA7	G4LXA7_SCHMA	Uncharacterized protein
comp1057_seq2	netphos-3.1b	phos-unsp	267	267	0.998	F,M	G4LXA7	G4LXA7_SCHMA	Uncharacterized protein
comp1057_seq3	netphos-3.1b	phos-unsp	267	267	0.997	F,M	G4LXA7	G4LXA7_SCHMA	Uncharacterized protein
comp1057_seq4	netphos-3.1b	phos-unsp	267	267	0.997	F,M	G4LXA7	G4LXA7_SCHMA	Uncharacterized protein
comp10570_seq0	netphos-3.1b	phos-unsp	455	455	0.998	F,M	A0A183QHH4	A0A183QHH4_9TREM	Uncharacterized protein
comp10578_seq0	netphos-3.1b	phos-unsp	2644	2644	0.998	F,M	G4LZQ7	G4LZQ7_SCHMA	Uncharacterized protein
comp1058_seq0	netphos-3.1b	phos-unsp	344	344	0.998	F,M	A0A095C2F9	A0A095C2F9_SCHHA	Coatomer subunit alpha
comp1058_seq1	netphos-3.1b	phos-unsp	344	344	0.998	F,M	A0A095C2F9	A0A095C2F9_SCHHA	Coatomer subunit alpha
comp1058_seq2	netphos-3.1b	phos-unsp	370	370	0.998	F,M	A0A095C4G2	A0A095C4G2_SCHHA	Zinc finger protein 362
comp10582_seq0	netphos-3.1b	phos-unsp	549	549	0.998	F,M	A0A094ZJX9	A0A094ZJX9_SCHHA	Uncharacterized protein
comp10585_seq1	netphos-3.1b	phos-unsp	32	32	0.996	F,M	A0A183MIN7	A0A183MIN7_9TREM	Uncharacterized protein
comp1059_seq1	netphos-3.1b	phos-unsp	110	110	0.991	F,M	G4VLF9	G4VLF9_SCHMA	Uncharacterized protein
comp10591_seq1	netphos-3.1b	phos-unsp	273	273	0.996	F,M	A0A183K2A8	A0A183K2A8_9TREM	Uncharacterized protein
comp105930_seq0	netphos-3.1b	phos-unsp	88	88	0.994	F,M	A0A183K7L3	A0A183K7L3_9TREM	Uncharacterized protein
comp10594_seq0	netphos-3.1b	phos-unsp	13	13	0.996	F,M	Q5DGY4	Q5DGY4_SCHJA	SJCHGC09035 protein
comp106_seq0	netphos-3.1b	phos-unsp	207	207	0.991	F,M	Q5D8J4	Q5D8J4_SCHJA	Peptidyl-prolyl cis-trans isomerase (PPIase) (EC 5.2.1.8)
comp1060_seq2	netphos-3.1b	phos-unsp	224	224	0.991	F,M	Q5D9K6	Q5D9K6_SCHJA	SJCHGC02125 protein
comp10600_seq1	netphos-3.1b	phos-unsp	359	359	0.998	F,M	A0A183MIV1	A0A183MIV1_9TREM	Uncharacterized protein
comp10604_seq1	netphos-3.1b	phos-unsp	178	178	0.996	F,M	C7C1Z6	C7C1Z6_SCHJA	Gag-Pol polyprotein
comp10604_seq2	netphos-3.1b	phos-unsp	51	51	0.991	F,M	G4VF35	G4VF35_SCHMA	KRAB-A domain-containing protein
comp10611_seq0	netphos-3.1b	phos-unsp	195	195	0.998	F,M	A0A183JPV2	A0A183JPV2_9TREM	Uncharacterized protein
comp10615_seq0	netphos-3.1b	phos-unsp	31	31	0.997	F,M	Q5D9I4	Q5D9I4_SCHJA	SJCHGC02977 protein
comp1062_seq0	netphos-3.1b	phos-unsp	399	399	0.995	F,M	E9M7B9	E9M7B9_SCHJA	Tyrosine hydroxylase
comp10620_seq0	netphos-3.1b	phos-unsp	53	53	0.994	F,M	A0A094ZEA0	A0A094ZEA0_SCHHA	Protein FAM92A1 (Fragment)
comp10620_seq1	netphos-3.1b	phos-unsp	53	53	0.994	F,M	A0A094ZEA0	A0A094ZEA0_SCHHA	Protein FAM92A1 (Fragment)
comp10623_seq0	netphos-3.1b	phos-unsp	641	641	0.997	F,M	A0A183QCJ7	A0A183QCJ7_9TREM	Uncharacterized protein
comp10628_seq0	netphos-3.1b	phos-unsp	125	125	0.998	F,M	A0A183M1E1	A0A183M1E1_9TREM	Uncharacterized protein
comp10634_seq1	netphos-3.1b	phos-unsp	37	37	0.997	F,M	A0A183M5Y9	A0A183M5Y9_9TREM	Uncharacterized protein
comp10635_seq0	netphos-3.1b	phos-unsp	318	318	0.998	F,M	G4VIR5	G4VIR5_SCHMA	Nalp (Nacht, leucine rich repeat and pyrin domain containing)-related
comp1064_seq1	netphos-3.1b	phos-unsp	144	144	0.991	F,M	B3GUX6	B3GUX6_SCHJA	LIM domain transcription factor LMO4
comp10640_seq0	netphos-3.1b	phos-unsp	467	467	0.996	F	A0A095A3X3	A0A095A3X3_SCHHA	TWiK family of potassium channels protein 18
comp10640_seq1	netphos-3.1b	phos-unsp	483	483	0.996	F,M	A0A095A3X3	A0A095A3X3_SCHHA	TWiK family of potassium channels protein 18
comp10645_seq0	netphos-3.1b	phos-unsp	64	64	0.997	F,M	A0A094ZLN2	A0A094ZLN2_SCHHA	NAD(P) transhydrogenase, mitochondrial
comp10645_seq1	netphos-3.1b	phos-unsp	147	147	0.994	F,M	A0A094ZLN2	A0A094ZLN2_SCHHA	NAD(P) transhydrogenase, mitochondrial
comp1065_seq0	netphos-3.1b	phos-unsp	8	8	0.997	F,M	Q5D9T0	Q5D9T0_SCHJA	Lamino-associated polypeptide 2/emerin,domain-containing protein (SJCHGC02665 protein)
comp10653_seq0	netphos-3.1b	phos-unsp	8	8	0.994	F,M	A0A183PV54	A0A183PV54_9TREM	Uncharacterized protein
comp1066_seq0	netphos-3.1b	phos-unsp	268	268	0.998	F,M	C1LKG8	C1LKG8_SCHJA	XPA binding protein 1, GTPase
comp1066_seq1	netphos-3.1b	phos-unsp	340	340	0.998	F,M	C1LKG8	C1LKG8_SCHJA	XPA binding protein 1, GTPase
comp10660_seq0	netphos-3.1b	phos-unsp	110	110	0.996	F,M	A0A183P8B3	A0A183P8B3_9TREM	Uncharacterized protein
comp106731_seq0	netphos-3.1b	phos-unsp	68	68	0.995	#N/A	#N/A	#N/A	#N/A
comp10674_seq1	netphos-3.1b	phos-unsp	57	57	0.996	F,M	A0A183M5C8	A0A183M5C8_9TREM	Uncharacterized protein
comp1068_seq0	netphos-3.1b	phos-unsp	168	168	0.992	F,M	Q86F50	Q86F50_SCHJA	Clone ZZD1110 mRNA sequence
comp10684_seq0	netphos-3.1b	phos-unsp	323	323	0.996	F,M	A0A183KD69	A0A183KD69_9TREM	Uncharacterized protein
comp1069_seq0	netphos-3.1b	phos-unsp	84	84	0.996	F,M	Q86EH8	Q86EH8_SCHJA	Pleckstrin homology domain-containing family B (SJCHGC00728 protein)
comp10692_seq0	netphos-3.1b	phos-unsp	357	357	0.997	F,M	A0A183W2C7	A0A183W2C7_TRIRE	Uncharacterized protein
comp10697_seq0	netphos-3.1b	phos-unsp	251	251	0.998	F,M	G4LZK9	G4LZK9_SCHMA	Uncharacterized protein
comp10699_seq0	netphos-3.1b	phos-unsp	265	265	0.996	F,M	G4VIH4	G4VIH4_SCHMA	Invadolysin (M08 family) (Fragment)
comp107_seq0	netphos-3.1b	phos-unsp	26	26	0.997	F,M	C1L8J6	C1L8J6_SCHJA	40S ribosomal protein S3a
comp1070_seq1	netphos-3.1b	phos-unsp	238	238	0.996	F,M	C1LJB0	C1LJB0_SCHJA	Glutamate dehydrogenase 1 (EC 1.4.1.3)
comp1070_seq2	netphos-3.1b	phos-unsp	475	475	0.996	F,M	C1LJA9	C1LJA9_SCHJA	Glutamate dehydrogenase
comp1070_seq3	netphos-3.1b	phos-unsp	274	274	0.996	F,M	C1L6B7	C1L6B7_SCHJA	Glutamate dehydrogenase
comp1070_seq4	netphos-3.1b	phos-unsp	274	274	0.996	F,M	C1LJA9	C1LJA9_SCHJA	Glutamate dehydrogenase
comp10708_seq0	netphos-3.1b	phos-unsp	671	671	0.998	F,M	G4VT74	G4VT74_SCHMA	Putative rhodopsin-like orphan GPCR
comp10710_seq0	netphos-3.1b	phos-unsp	284	284	0.998	F,M	G4VQB1	G4VQB1_SCHMA	Uncharacterized protein
comp10710_seq1	netphos-3.1b	phos-unsp	371	371	0.998	F,M	G4VQB1	G4VQB1_SCHMA	Uncharacterized protein
comp10719_seq0	netphos-3.1b	phos-unsp	433	433	0.994	F,M	A0A094ZUF4	A0A094ZUF4_SCHHA	Uncharacterized protein
comp10725_seq0	netphos-3.1b	phos-unsp	145	145	0.997	F,M	G4M0R7	G4M0R7_SCHMA	Uncharacterized protein
comp10725_seq1	netphos-3.1b	phos-unsp	142	142	0.997	F,M	G4M0R7	G4M0R7_SCHMA	Uncharacterized protein
comp10729_seq0	netphos-3.1b	phos-unsp	39	39	0.997	F,M	A0A094ZVY0	A0A094ZVY0_SCHHA	Uncharacterized protein
comp1073_seq0	netphos-3.1b	phos-unsp	110	110	0.995	F,M	C1LI29	C1LI29_SCHJA	Uncharacterized protein
comp1074_seq1	netphos-3.1b	phos-unsp	169	169	0.994	F,M	C1LF01	C1LF01_SCHJA	Uncharacterized protein
comp10742_seq0	netphos-3.1b	phos-unsp	722	722	0.998	F,M	A0A183NSP2	A0A183NSP2_9TREM	Uncharacterized protein
comp10744_seq0	netphos-3.1b	phos-unsp	130	130	0.995	F,M	A0A095CA56	A0A095CA56_SCHHA	Syntenin-1
comp1075_seq0	netphos-3.1b	phos-unsp	154	154	0.997	#N/A	A0A183NUF8	A0A183NUF8_9TREM	Uncharacterized protein
comp1075_seq1	netphos-3.1b	phos-unsp	1735	1735	0.998	F,M	C1L458	C1L458_SCHJA	Myosin-XVIIIa
comp1075_seq2	netphos-3.1b	phos-unsp	1873	1873	0.998	F,M	C1L458	C1L458_SCHJA	Myosin-XVIIIa
comp1075_seq4	netphos-3.1b	phos-unsp	154	154	0.997	F,M	A0A183NUF8	A0A183NUF8_9TREM	Uncharacterized protein
comp1075_seq5	netphos-3.1b	phos-unsp	797	797	0.997	#N/A	C1L458	C1L458_SCHJA	Myosin-XVIIIa
comp1075_seq6	netphos-3.1b	phos-unsp	20	20	0.991	F,M	C1LDT3	C1LDT3_SCHJA	NADH-cytochrome b5 reductase (EC 1.6.2.2)
comp10754_seq1	netphos-3.1b	phos-unsp	21	21	0.998	F,M	A0A183QN70	A0A183QN70_9TREM	Uncharacterized protein
comp107569_seq0	netphos-3.1b	phos-unsp	79	79	0.998	F,M	C4QK71	C4QK71_SCHMA	Serine-rich repeat protein, putative
comp1076_seq0	netphos-3.1b	phos-unsp	41	41	0.997	F,M	#N/A	#N/A	#N/A
comp10768_seq0	netphos-3.1b	phos-unsp	48	48	0.996	F,M	A0A183X0C1	A0A183X0C1_TRIRE	Uncharacterized protein
comp10779_seq0	netphos-3.1b	phos-unsp	43	43	0.998	F,M	A0A183KWJ7	A0A183KWJ7_9TREM	Uncharacterized protein
comp1078_seq1	netphos-3.1b	phos-unsp	777	777	0.998	F,M	A0A095CA47	A0A095CA47_SCHHA	Protein TAPT1-like protein
comp1078_seq2	netphos-3.1b	phos-unsp	495	495	0.998	F,M	A0A095CA47	A0A095CA47_SCHHA	Protein TAPT1-like protein
comp1078_seq3	netphos-3.1b	phos-unsp	387	387	0.998	F,M	A0A095CA47	A0A095CA47_SCHHA	Protein TAPT1-like protein
comp10781_seq0	netphos-3.1b	phos-unsp	106	106	0.998	F,M	G4LYL0	G4LYL0_SCHMA	Uncharacterized protein
comp10783_seq0	netphos-3.1b	phos-unsp	69	69	0.997	F,M	G4VB20	G4VB20_SCHMA	Putative cadherin
comp10783_seq1	netphos-3.1b	phos-unsp	69	69	0.997	F,M	G4VB20	G4VB20_SCHMA	Putative cadherin
comp107874_seq0	netphos-3.1b	phos-unsp	78	78	0.998	F,M	Q5C264	Q5C264_SCHJA	SJCHGC06886 protein (Fragment)
comp10788_seq1	netphos-3.1b	phos-unsp	494	494	0.997	F,M	G4M1L1	G4M1L1_SCHMA	Vesicular amine transporter, putative
comp1079_seq0	netphos-3.1b	phos-unsp	280	280	0.995	F,M	A0A183LN20	A0A183LN20_9TREM	Uncharacterized protein
comp108_seq0	netphos-3.1b	phos-unsp	25	25	0.996	F,M	Q5D8K9	Q5D8K9_SCHJA	Putative small subunit ribosomal protein S27Ae (SJCHGC02785 protein)
comp1080_seq0	netphos-3.1b	phos-unsp	563	563	0.998	F,M	C7TXX5	C7TXX5_SCHJA	Endothelin-converting enzyme 1
comp10802_seq0	netphos-3.1b	phos-unsp	13	13	0.996	F,M	Q8MWP9	Q8MWP9_SCHJA	Polyprotein (Fragment)
comp108044_seq0	netphos-3.1b	phos-unsp	219	219	0.994	F,M	C7C1Y8	C7C1Y8_SCHJA	Pol polyprotein
comp108098_seq0	netphos-3.1b	phos-unsp	6	6	0.991	F,M	Q4QQF1	Q4QQF1_SCHMA	Gag-pol polyprotein
comp1081_seq0	netphos-3.1b	phos-unsp	26	26	0.997	F,M	Q5DDD4	Q5DDD4_SCHJA	SJCHGC06043 protein
comp10813_seq1	netphos-3.1b	phos-unsp	42	42	0.995	F,M	A0A095AM67	A0A095AM67_SCHHA	Uncharacterized protein
comp10818_seq0	netphos-3.1b	phos-unsp	28	28	0.994	F	A0A095C3G4	A0A095C3G4_SCHHA	Uncharacterized protein (Fragment)
comp1082_seq0	netphos-3.1b	phos-unsp	16	16	0.997	F,M	C1LF85	C1LF85_SCHJA	Nucleolar phosphoprotein p130
comp1082_seq1	netphos-3.1b	phos-unsp	16	16	0.997	F,M	C1LF85	C1LF85_SCHJA	Nucleolar phosphoprotein p130
comp10824_seq0	netphos-3.1b	phos-unsp	394	394	0.998	F,M	G4VID0	G4VID0_SCHMA	Putative brca1 associated ring domain
comp10824_seq1	netphos-3.1b	phos-unsp	633	633	0.998	F,M	G4VID0	G4VID0_SCHMA	Putative brca1 associated ring domain
comp10825_seq0	netphos-3.1b	phos-unsp	115	115	0.996	F,M	A0A183QKE0	A0A183QKE0_9TREM	Uncharacterized protein
comp10825_seq1	netphos-3.1b	phos-unsp	115	115	0.996	F,M	A0A183QKE0	A0A183QKE0_9TREM	Uncharacterized protein
comp10826_seq1	netphos-3.1b	phos-unsp	267	267	0.996	F,M	A0A094ZCJ0	A0A094ZCJ0_SCHHA	Potassium voltage-gated channel subfamily H member 6
comp10829_seq1	netphos-3.1b	phos-unsp	114	114	0.998	F,M	A0A183LAP4	A0A183LAP4_9TREM	Uncharacterized protein
comp10837_seq0	netphos-3.1b	phos-unsp	151	151	0.998	F,M	G4VDT3	G4VDT3_SCHMA	Putative intermediate filament proteins
comp10837_seq1	netphos-3.1b	phos-unsp	151	151	0.998	F,M	G4VDT3	G4VDT3_SCHMA	Putative intermediate filament proteins
comp10839_seq0	netphos-3.1b	phos-unsp	77	77	0.997	F,M	A0A183LEN7	A0A183LEN7_9TREM	Uncharacterized protein
comp10839_seq1	netphos-3.1b	phos-unsp	179	179	0.997	F,M	A0A183LEN7	A0A183LEN7_9TREM	Uncharacterized protein
comp1084_seq0	netphos-3.1b	phos-unsp	222	222	0.997	F,M	C1L832	C1L832_SCHJA	Ubiquitin thioesterase (EC 3.4.19.12)
comp1084_seq2	netphos-3.1b	phos-unsp	199	199	0.997	F,M	A0A095A0E1	A0A095A0E1_SCHHA	Serine/threonine-protein kinase 38-like
comp10843_seq0	netphos-3.1b	phos-unsp	21	21	0.998	F,M	A0A183M1I0	A0A183M1I0_9TREM	Uncharacterized protein
comp10845_seq0	netphos-3.1b	phos-unsp	193	193	0.997	F,M	A0A095A3I8	A0A095A3I8_SCHHA	Uncharacterized protein
comp10845_seq2	netphos-3.1b	phos-unsp	162	162	0.996	F,M	A0A095A3I8	A0A095A3I8_SCHHA	Uncharacterized protein
comp10846_seq0	netphos-3.1b	phos-unsp	636	636	0.998	F,M	A0A095A0S3	A0A095A0S3_SCHHA	Uncharacterized protein
comp10846_seq2	netphos-3.1b	phos-unsp	273	273	0.998	F,M	A0A183KPF9	A0A183KPF9_9TREM	Uncharacterized protein
comp1085_seq0	netphos-3.1b	phos-unsp	358	358	0.995	F,M	C7TXS2	C7TXS2_SCHJA	RFad1, flavin adenine dinucleotide synthetase, homolog (EC 2.7.7.2)
comp1085_seq2	netphos-3.1b	phos-unsp	199	199	0.995	F,M	C7TXS2	C7TXS2_SCHJA	RFad1, flavin adenine dinucleotide synthetase, homolog (EC 2.7.7.2)
comp10850_seq2	netphos-3.1b	phos-unsp	605	605	0.997	F,M	A0A094ZJU2	A0A094ZJU2_SCHHA	Mitogen-activated protein kinase (EC 2.7.11.24)
comp10850_seq3	netphos-3.1b	phos-unsp	408	408	0.997	#N/A	A0A094ZJU2	A0A094ZJU2_SCHHA	Mitogen-activated protein kinase (EC 2.7.11.24)
comp10851_seq0	netphos-3.1b	phos-unsp	865	865	0.998	F,M	A0A183L8D8	A0A183L8D8_9TREM	Uncharacterized protein
comp10851_seq1	netphos-3.1b	phos-unsp	315	315	0.998	F,M	A0A183L8D8	A0A183L8D8_9TREM	Uncharacterized protein
comp10855_seq0	netphos-3.1b	phos-unsp	56	56	0.997	F,M	A0A183RK54	A0A183RK54_9TREM	Uncharacterized protein
comp10855_seq1	netphos-3.1b	phos-unsp	56	56	0.997	F,M	A0A183RK54	A0A183RK54_9TREM	Uncharacterized protein
comp10856_seq0	netphos-3.1b	phos-unsp	96	96	0.998	F,M	Q5C6K1	Q5C6K1_SCHJA	SJCHGC03186 protein (Fragment)
comp108570_seq0	netphos-3.1b	phos-unsp	46	46	0.994	F,M	G7YX44	G7YX44_CLOSI	Serine/threonine-protein kinase par-1 (Fragment)
comp10868_seq0	netphos-3.1b	phos-unsp	225	225	0.997	F,M	Q5BWW4	Q5BWW4_SCHJA	SJCHGC03974 protein (Fragment)
comp108684_seq0	netphos-3.1b	phos-unsp	35	35	0.997	F,M	A0A183KK57	A0A183KK57_9TREM	Uncharacterized protein
comp1087_seq0	netphos-3.1b	phos-unsp	146	146	0.997	F,M	C1LFI8	C1LFI8_SCHJA	Ezrin-radixin-moesin-binding phosphoprotein 50
comp10873_seq0	netphos-3.1b	phos-unsp	1061	1061	0.997	F,M	G4VJU2	G4VJU2_SCHMA	Uncharacterized protein
comp10873_seq1	netphos-3.1b	phos-unsp	1061	1061	0.997	F,M	G4VJU2	G4VJU2_SCHMA	Uncharacterized protein
comp10873_seq2	netphos-3.1b	phos-unsp	52	52	0.992	F,M	A0A094ZJA7	A0A094ZJA7_SCHHA	Uncharacterized protein (Fragment)
comp10873_seq3	netphos-3.1b	phos-unsp	94	94	0.995	F,M	C1L553	C1L553_SCHJA	Nucleic acid-binding, OB-fold,domain-containing protein
comp10875_seq0	netphos-3.1b	phos-unsp	202	202	0.995	F,M	G4V7E8	G4V7E8_SCHMA	Uncharacterized protein
comp10875_seq1	netphos-3.1b	phos-unsp	705	705	0.997	F,M	G4V7E8	G4V7E8_SCHMA	Uncharacterized protein
comp10875_seq2	netphos-3.1b	phos-unsp	304	304	0.997	F,M	G4V7E8	G4V7E8_SCHMA	Uncharacterized protein
comp108755_seq0	netphos-3.1b	phos-unsp	187	187	0.994	F,M	H2KSL0	H2KSL0_CLOSI	Elongation factor 2
comp10876_seq2	netphos-3.1b	phos-unsp	272	272	0.995	F,M	A0A183P534	A0A183P534_9TREM	Uncharacterized protein
comp10879_seq1	netphos-3.1b	phos-unsp	42	42	0.992	F,M	A0A183Q3K4	A0A183Q3K4_9TREM	Uncharacterized protein
comp10879_seq2	netphos-3.1b	phos-unsp	373	373	0.998	F,M	G4VSK3	G4VSK3_SCHMA	Uncharacterized protein
comp1088_seq1	netphos-3.1b	phos-unsp	83	83	0.995	F,M	G4LYL7	G4LYL7_SCHMA	Subfamily C14A unassigned peptidase (C14 family)
comp1088_seq2	netphos-3.1b	phos-unsp	151	151	0.995	F,M	G4LYL7	G4LYL7_SCHMA	Subfamily C14A unassigned peptidase (C14 family)
comp1088_seq3	netphos-3.1b	phos-unsp	56	56	0.993	F,M	A0A094ZJS0	A0A094ZJS0_SCHHA	Uncharacterized protein (Fragment)
comp108988_seq0	netphos-3.1b	phos-unsp	78	78	0.998	F,M	A0A183MNR5	A0A183MNR5_9TREM	Uncharacterized protein
comp109_seq0	netphos-3.1b	phos-unsp	125	125	0.998	F,M	Q5DDM8	Q5DDM8_SCHJA	40S ribosomal protein S24
comp1090_seq1	netphos-3.1b	phos-unsp	338	338	0.997	F,M	C1LGN5	C1LGN5_SCHJA	NADH dehydrogenase (Ubiquinone) 1 alpha subcomplex 9 (EC 1.6.5.3) (EC 1.6.99.3)
comp1090_seq2	netphos-3.1b	phos-unsp	245	245	0.997	F,M	Q5DCH0	Q5DCH0_SCHJA	SJCHGC05906 protein
comp10901_seq0	netphos-3.1b	phos-unsp	74	74	0.997	F,M	Q4QQE6	Q4QQE6_SCHMA	Endonuclease-reverse transcriptase
comp10908_seq0	netphos-3.1b	phos-unsp	331	331	0.998	F,M	A0A183MHI3	A0A183MHI3_9TREM	Uncharacterized protein
comp10908_seq1	netphos-3.1b	phos-unsp	49	49	0.998	F,M	A0A095B107	A0A095B107_SCHHA	Uncharacterized protein
comp1091_seq0	netphos-3.1b	phos-unsp	71	71	0.998	F,M	Q5BWB0	Q5BWB0_SCHJA	SJCHGC06845 protein (Fragment)
comp10918_seq0	netphos-3.1b	phos-unsp	36	36	0.995	F,M	C1LH37	C1LH37_SCHJA	Putative iron-dependent peroxidase
comp10918_seq1	netphos-3.1b	phos-unsp	83	83	0.995	F,M	C1LH37	C1LH37_SCHJA	Putative iron-dependent peroxidase
comp1093_seq0	netphos-3.1b	phos-unsp	448	448	0.998	F,M	A0A095ATZ2	A0A095ATZ2_SCHHA	Xin actin-binding repeat-containing protein 2
comp1093_seq1	netphos-3.1b	phos-unsp	434	434	0.998	F,M	A0A095ATZ2	A0A095ATZ2_SCHHA	Xin actin-binding repeat-containing protein 2
comp1093_seq2	netphos-3.1b	phos-unsp	565	565	0.998	F,M	A0A095ATZ2	A0A095ATZ2_SCHHA	Xin actin-binding repeat-containing protein 2
comp1093_seq3	netphos-3.1b	phos-unsp	788	788	0.998	F,M	C1LEJ9	C1LEJ9_SCHJA	Nuclear receptor subfamily 5, group A, member 2
comp10949_seq0	netphos-3.1b	phos-unsp	436	436	0.998	F,M	A0A095AK22	A0A095AK22_SCHHA	Uncharacterized protein
comp10959_seq1	netphos-3.1b	phos-unsp	226	226	0.995	F,M	A0A094ZJW2	A0A094ZJW2_SCHHA	A/G-specific adenine DNA glycosylase
comp10959_seq4	netphos-3.1b	phos-unsp	113	113	0.995	F,M	A0A094ZJW2	A0A094ZJW2_SCHHA	A/G-specific adenine DNA glycosylase
comp10959_seq5	netphos-3.1b	phos-unsp	8	8	0.995	#N/A	A0A183MS56	A0A183MS56_9TREM	Uncharacterized protein
comp10960_seq0	netphos-3.1b	phos-unsp	169	169	0.998	F,M	A0A183X5U3	A0A183X5U3_TRIRE	Uncharacterized protein
comp109618_seq0	netphos-3.1b	phos-unsp	63	63	0.993	F,M	#N/A	#N/A	#N/A
comp10962_seq1	netphos-3.1b	phos-unsp	20	20	0.996	F,M	C7TXW4	C7TXW4_SCHJA	Synaptic vesicular amine transporter
comp10966_seq1	netphos-3.1b	phos-unsp	598	598	0.996	F,M	A0A183NVB8	A0A183NVB8_9TREM	Uncharacterized protein
comp10968_seq0	netphos-3.1b	phos-unsp	396	396	0.997	F,M	A0A183NXZ9	A0A183NXZ9_9TREM	Sodium/hydrogen exchanger
comp10974_seq0	netphos-3.1b	phos-unsp	447	447	0.995	F,M	G4M1B8	G4M1B8_SCHMA	Dynein heavy chain, putative
comp10976_seq0	netphos-3.1b	phos-unsp	27	27	0.998	F,M	G4M0U1	G4M0U1_SCHMA	Uncharacterized protein
comp10978_seq0	netphos-3.1b	phos-unsp	45	45	0.997	F,M	A0A183QFH4	A0A183QFH4_9TREM	Uncharacterized protein
comp1098_seq1	netphos-3.1b	phos-unsp	175	175	0.997	F,M	B3W669	B3W669_SCHJA	Protein KINase (EC 2.7.11.1)
comp10980_seq0	netphos-3.1b	phos-unsp	157	157	0.997	F,M	A0A183JET5	A0A183JET5_9TREM	Uncharacterized protein
comp10980_seq1	netphos-3.1b	phos-unsp	190	190	0.997	F,M	A0A183JET5	A0A183JET5_9TREM	Uncharacterized protein
comp10987_seq0	netphos-3.1b	phos-unsp	242	242	0.998	F,M	G4VBL0	G4VBL0_SCHMA	Putative g-protein coupled receptor
comp1099_seq2	netphos-3.1b	phos-unsp	6	6	0.995	F,M	Q5DCH5	Q5DCH5_SCHJA	SJCHGC05949 protein (Trafficking protein particle complex subunit 2)
comp1099_seq3	netphos-3.1b	phos-unsp	6	6	0.995	F,M	Q5DCH5	Q5DCH5_SCHJA	SJCHGC05949 protein (Trafficking protein particle complex subunit 2)
comp10999_seq0	netphos-3.1b	phos-unsp	191	191	0.996	F,M	A0A183LC38	A0A183LC38_9TREM	Uncharacterized protein
comp11_seq0	netphos-3.1b	phos-unsp	105	105	0.998	F,M	Q5DBM5	Q5DBM5_SCHJA	Ribosomal protein, large P2 (SJCHGC01207 protein)
comp110_seq0	netphos-3.1b	phos-unsp	85	85	0.998	F,M	A0A183QDH7	A0A183QDH7_9TREM	Uncharacterized protein
comp110_seq1	netphos-3.1b	phos-unsp	85	85	0.998	F,M	A0A183QDH7	A0A183QDH7_9TREM	Uncharacterized protein
comp1100_seq3	netphos-3.1b	phos-unsp	399	399	0.994	F,M	A0A094ZIT9	A0A094ZIT9_SCHHA	Protocadherin 18
comp1100_seq4	netphos-3.1b	phos-unsp	399	399	0.994	F,M	A0A094ZIT9	A0A094ZIT9_SCHHA	Protocadherin 18
comp1100_seq5	netphos-3.1b	phos-unsp	573	573	0.998	F,M	A0A094ZIT9	A0A094ZIT9_SCHHA	Protocadherin 18
comp11004_seq0	netphos-3.1b	phos-unsp	822	822	0.995	F,M	A0A095AR74	A0A095AR74_SCHHA	Frizzled-8
comp11008_seq0	netphos-3.1b	phos-unsp	495	495	0.998	F,M	A0A095AQ89	A0A095AQ89_SCHHA	SCY1-like protein 2 (Fragment)
comp11008_seq1	netphos-3.1b	phos-unsp	20	20	0.998	F,M	A0A095AQ89	A0A095AQ89_SCHHA	SCY1-like protein 2 (Fragment)
comp11009_seq0	netphos-3.1b	phos-unsp	306	306	0.995	F,M	A0A183QE96	A0A183QE96_9TREM	Innexin
comp11009_seq1	netphos-3.1b	phos-unsp	781	781	0.998	F,M	A0A183QE96	A0A183QE96_9TREM	Innexin
comp11014_seq0	netphos-3.1b	phos-unsp	229	229	0.998	F,M	A0A183P862	A0A183P862_9TREM	Uncharacterized protein
comp11015_seq0	netphos-3.1b	phos-unsp	458	458	0.998	F,M	G4VDC4	G4VDC4_SCHMA	Putative cadherin
comp11015_seq1	netphos-3.1b	phos-unsp	458	458	0.998	F,M	G4VDC4	G4VDC4_SCHMA	Putative cadherin
comp11015_seq3	netphos-3.1b	phos-unsp	458	458	0.998	F,M	G4VDC4	G4VDC4_SCHMA	Putative cadherin
comp1102_seq0	netphos-3.1b	phos-unsp	517	517	0.997	F,M	A0A094ZX93	A0A094ZX93_SCHHA	Synaptic vesicle 2-related protein
comp1102_seq1	netphos-3.1b	phos-unsp	517	517	0.997	F,M	A0A094ZX93	A0A094ZX93_SCHHA	Synaptic vesicle 2-related protein
comp110211_seq0	netphos-3.1b	phos-unsp	155	155	0.997	F,M	#N/A	#N/A	#N/A
comp1103_seq0	netphos-3.1b	phos-unsp	91	91	0.992	F,M	Q5DBN6	Q5DBN6_SCHJA	SJCHGC06242 protein
comp1103_seq1	netphos-3.1b	phos-unsp	91	91	0.992	F,M	Q5DBN6	Q5DBN6_SCHJA	SJCHGC06242 protein
comp11030_seq0	netphos-3.1b	phos-unsp	90	90	0.996	F,M	A0A094ZL36	A0A094ZL36_SCHHA	Uncharacterized protein
comp11033_seq0	netphos-3.1b	phos-unsp	11	11	0.994	F,M	Q5C394	Q5C394_SCHJA	SJCHGC09145 protein (Fragment)
comp110377_seq0	netphos-3.1b	phos-unsp	85	85	0.998	F,M	#N/A	#N/A	#N/A
comp11038_seq0	netphos-3.1b	phos-unsp	16	16	0.991	F,M	Q5BSA3	Q5BSA3_SCHJA	SJCHGC05284 protein
comp1104_seq0	netphos-3.1b	phos-unsp	217	217	0.995	F,M	Q5DB60	Q5DB60_SCHJA	SJCHGC05810 protein
comp11041_seq1	netphos-3.1b	phos-unsp	60	60	0.998	F,M	A0A094ZEV1	A0A094ZEV1_SCHHA	Adenylate kinase 7
comp11041_seq3	netphos-3.1b	phos-unsp	84	84	0.995	F,M	A0A094ZEV1	A0A094ZEV1_SCHHA	Adenylate kinase 7
comp11046_seq0	netphos-3.1b	phos-unsp	238	238	0.998	F,M	C1LL73	C1LL73_SCHJA	Uncharacterized protein
comp11048_seq0	netphos-3.1b	phos-unsp	76	76	0.995	F,M	G4VLX8	G4VLX8_SCHMA	Uncharacterized protein
comp11049_seq0	netphos-3.1b	phos-unsp	1058	1058	0.994	F,M	A0A183VSM1	A0A183VSM1_TRIRE	Uncharacterized protein
comp11049_seq1	netphos-3.1b	phos-unsp	1072	1072	0.994	F,M	A0A183VSM1	A0A183VSM1_TRIRE	Uncharacterized protein
comp1105_seq0	netphos-3.1b	phos-unsp	38	38	0.994	F,M	Q5BVW2	Q5BVW2_SCHJA	SJCHGC05759 protein (Fragment)
comp1105_seq1	netphos-3.1b	phos-unsp	38	38	0.994	F,M	G4VLR3	G4VLR3_SCHMA	Putative paramyosin
comp1105_seq3	netphos-3.1b	phos-unsp	502	502	0.998	F,M	A0A094ZL42	A0A094ZL42_SCHHA	UDP-glucose:glycoprotein glucosyltransferase 1
comp110570_seq0	netphos-3.1b	phos-unsp	38	38	0.994	F,M	#N/A	#N/A	#N/A
comp1106_seq0	netphos-3.1b	phos-unsp	334	334	0.998	F,M	G4LVM7	G4LVM7_SCHMA	DEAD box ATP-dependent RNA helicase, putative
comp1106_seq1	netphos-3.1b	phos-unsp	188	188	0.997	F,M	A0A183N6U3	A0A183N6U3_9TREM	Uncharacterized protein
comp11061_seq1	netphos-3.1b	phos-unsp	351	351	0.996	F,M	A0A094ZHF1	A0A094ZHF1_SCHHA	Rho guanine nucleotide exchange factor 3
comp11062_seq1	netphos-3.1b	phos-unsp	1262	1262	0.998	F,M	G4LYV7	G4LYV7_SCHMA	Uncharacterized protein
comp11066_seq0	netphos-3.1b	phos-unsp	60	60	0.997	F,M	A0A183QRD4	A0A183QRD4_9TREM	Histone deacetylase (EC 3.5.1.98)
comp11067_seq1	netphos-3.1b	phos-unsp	95	95	0.998	F,M	A0A183LF05	A0A183LF05_9TREM	Uncharacterized protein
comp110704_seq0	netphos-3.1b	phos-unsp	63	63	0.997	F,M	A0A183WXB1	A0A183WXB1_TRIRE	Uncharacterized protein
comp11071_seq0	netphos-3.1b	phos-unsp	41	41	0.996	F,M	A0A183NV85	A0A183NV85_9TREM	Uncharacterized protein
comp11071_seq1	netphos-3.1b	phos-unsp	215	215	0.998	F,M	A0A095B087	A0A095B087_SCHHA	Myosin IA heavy chain
comp11072_seq0	netphos-3.1b	phos-unsp	537	537	0.997	F,M	A0A095C428	A0A095C428_SCHHA	Cytosolic carboxypeptidase-like protein 5
comp11072_seq1	netphos-3.1b	phos-unsp	368	368	0.997	F,M	A0A095C428	A0A095C428_SCHHA	Cytosolic carboxypeptidase-like protein 5
comp110720_seq0	netphos-3.1b	phos-unsp	101	101	0.997	F,M	G4VT44	G4VT44_SCHMA	Putative calmodulin
comp11074_seq0	netphos-3.1b	phos-unsp	57	57	0.993	F,M	A0A095C9E4	A0A095C9E4_SCHHA	Uncharacterized protein
comp11074_seq1	netphos-3.1b	phos-unsp	442	442	0.998	F,M	A0A095C9E4	A0A095C9E4_SCHHA	Uncharacterized protein
comp11075_seq0	netphos-3.1b	phos-unsp	227	227	0.997	F,M	C1LFM4	C1LFM4_SCHJA	Asparagine-rich protein (Ag319) (ARP)
comp11077_seq1	netphos-3.1b	phos-unsp	95	95	0.997	F,M	A0A183LUW0	A0A183LUW0_9TREM	Uncharacterized protein
comp11079_seq1	netphos-3.1b	phos-unsp	106	106	0.998	F,M	A0A183P771	A0A183P771_9TREM	Uncharacterized protein
comp11079_seq2	netphos-3.1b	phos-unsp	13	13	0.998	F,M	A0A183P771	A0A183P771_9TREM	Uncharacterized protein
comp1109_seq0	netphos-3.1b	phos-unsp	588	588	0.998	F,M	Q5BX39	Q5BX39_SCHJA	SJCHGC00925 protein (Fragment)
comp1109_seq1	netphos-3.1b	phos-unsp	588	588	0.998	F,M	Q5BX39	Q5BX39_SCHJA	SJCHGC00925 protein (Fragment)
comp11091_seq0	netphos-3.1b	phos-unsp	265	265	0.991	F,M	B6EUV3	B6EUV3_CLOSI	Gag-pol polyprotein (Fragment)
comp11100_seq0	netphos-3.1b	phos-unsp	435	435	0.998	F,M	G4LWV7	G4LWV7_SCHMA	Uncharacterized protein
comp11103_seq1	netphos-3.1b	phos-unsp	481	481	0.998	F,M	G4VB43	G4VB43_SCHMA	Putative rfx5
comp1111_seq0	netphos-3.1b	phos-unsp	41	41	0.997	F,M	Q86EW4	Q86EW4_SCHJA	Clone ZZD1356 mRNA sequence
comp1111_seq1	netphos-3.1b	phos-unsp	264	264	0.995	F,M	Q5DDM0	Q5DDM0_SCHJA	RING finger protein 146 (SJCHGC09082 protein)
comp11112_seq0	netphos-3.1b	phos-unsp	137	137	0.998	F,M	A0A095CAE7	A0A095CAE7_SCHHA	Uncharacterized protein
comp11112_seq1	netphos-3.1b	phos-unsp	668	668	0.998	F,M	A0A095CAE7	A0A095CAE7_SCHHA	Uncharacterized protein
comp11115_seq0	netphos-3.1b	phos-unsp	118	118	0.997	F,M	A0A183KK57	A0A183KK57_9TREM	Uncharacterized protein
comp11116_seq1	netphos-3.1b	phos-unsp	339	339	0.993	F,M	A0A183LLS5	A0A183LLS5_9TREM	Uncharacterized protein
comp11119_seq0	netphos-3.1b	phos-unsp	96	96	0.996	F,M	A0A183NB26	A0A183NB26_9TREM	Uncharacterized protein
comp11119_seq1	netphos-3.1b	phos-unsp	96	96	0.996	F,M	A0A183NB26	A0A183NB26_9TREM	Uncharacterized protein
comp1112_seq0	netphos-3.1b	phos-unsp	175	175	0.995	F,M	Q86RB4	Q86RB4_SCHJA	Gynecophoral canal protein
comp11124_seq1	netphos-3.1b	phos-unsp	23	23	0.995	F,M	A0A183MNU9	A0A183MNU9_9TREM	Uncharacterized protein
comp111254_seq0	netphos-3.1b	phos-unsp	20	20	0.995	F,M	A0A183BFX5	A0A183BFX5_9TREM	Uncharacterized protein
comp1113_seq0	netphos-3.1b	phos-unsp	94	94	0.993	F,M	Q86FB7	Q86FB7_SCHJA	Protein YIPF
comp1113_seq1	netphos-3.1b	phos-unsp	94	94	0.993	F,M	Q86FB7	Q86FB7_SCHJA	Protein YIPF
comp1113_seq2	netphos-3.1b	phos-unsp	249	249	0.998	F,M	A0A094ZSF4	A0A094ZSF4_SCHHA	Centrosomal protein of 63 kDa (Fragment)
comp11132_seq2	netphos-3.1b	phos-unsp	180	180	0.998	F,M	A0A095CDF3	A0A095CDF3_SCHHA	Uncharacterized protein CXorf22
comp11132_seq4	netphos-3.1b	phos-unsp	957	957	0.998	F,M	A0A095CDF3	A0A095CDF3_SCHHA	Uncharacterized protein CXorf22
comp11133_seq0	netphos-3.1b	phos-unsp	31	31	0.995	F,M	A0A095C8H7	A0A095C8H7_SCHHA	Anosmin-1 (Fragment)
comp11134_seq0	netphos-3.1b	phos-unsp	148	148	0.994	F,M	Q5DB49	Q5DB49_SCHJA	SJCHGC03511 protein
comp11134_seq1	netphos-3.1b	phos-unsp	148	148	0.994	F,M	Q5DB49	Q5DB49_SCHJA	SJCHGC03511 protein
comp111419_seq0	netphos-3.1b	phos-unsp	189	189	0.994	F,M	A0A074Z0S1	A0A074Z0S1_9TREM	Aminotransferase, class I/II
comp11147_seq0	netphos-3.1b	phos-unsp	97	97	0.997	F,M	#N/A	#N/A	#N/A
comp11147_seq1	netphos-3.1b	phos-unsp	97	97	0.997	F,M	#N/A	#N/A	#N/A
comp11148_seq0	netphos-3.1b	phos-unsp	118	118	0.995	F,M	Q4QQE9	Q4QQE9_SCHMA	Endonuclease-reverse transcriptase
comp11151_seq1	netphos-3.1b	phos-unsp	958	958	0.995	F,M	A0A094ZFC3	A0A094ZFC3_SCHHA	Zinc finger protein 445
comp11153_seq0	netphos-3.1b	phos-unsp	312	312	0.991	F,M	G4VCM7	G4VCM7_SCHMA	Uncharacterized protein
comp11157_seq0	netphos-3.1b	phos-unsp	19	19	0.996	F,M	A0A183MUK1	A0A183MUK1_9TREM	Uncharacterized protein
comp1116_seq0	netphos-3.1b	phos-unsp	194	194	0.996	F,M	Q5D8W5	Q5D8W5_SCHJA	SJCHGC01561 protein
comp1116_seq2	netphos-3.1b	phos-unsp	194	194	0.996	F,M	Q5D8W5	Q5D8W5_SCHJA	SJCHGC01561 protein
comp11162_seq0	netphos-3.1b	phos-unsp	63	63	0.997	F,M	A0A183NWD0	A0A183NWD0_9TREM	Uncharacterized protein
comp11163_seq0	netphos-3.1b	phos-unsp	160	160	0.993	F,M	C1LEI9	C1LEI9_SCHJA	Cysteine dioxygenase, type I (EC 1.13.11.20)
comp1117_seq0	netphos-3.1b	phos-unsp	528	528	0.998	F,M	A0A094ZCM5	A0A094ZCM5_SCHHA	RNA-binding motif, single-stranded-interacting protein 1
comp1117_seq2	netphos-3.1b	phos-unsp	66	66	0.997	F,M	A0A183QWC5	A0A183QWC5_9TREM	Uncharacterized protein
comp1117_seq3	netphos-3.1b	phos-unsp	528	528	0.998	F,M	A0A094ZCM5	A0A094ZCM5_SCHHA	RNA-binding motif, single-stranded-interacting protein 1
comp1117_seq4	netphos-3.1b	phos-unsp	528	528	0.998	F,M	A0A094ZCM5	A0A094ZCM5_SCHHA	RNA-binding motif, single-stranded-interacting protein 1
comp1117_seq5	netphos-3.1b	phos-unsp	262	262	0.998	F,M	A0A183JFX4	A0A183JFX4_9TREM	Uncharacterized protein
comp11170_seq0	netphos-3.1b	phos-unsp	1444	1444	0.997	F,M	A0A095AML6	A0A095AML6_SCHHA	Adenylate kinase 9
comp11170_seq1	netphos-3.1b	phos-unsp	664	664	0.997	F,M	A0A095AML6	A0A095AML6_SCHHA	Adenylate kinase 9
comp11170_seq2	netphos-3.1b	phos-unsp	114	114	0.996	F,M	A0A183LEA7	A0A183LEA7_9TREM	Uncharacterized protein
comp11171_seq0	netphos-3.1b	phos-unsp	739	739	0.998	F,M	G4VQF5	G4VQF5_SCHMA	Uncharacterized protein
comp11171_seq1	netphos-3.1b	phos-unsp	609	609	0.998	F,M	G4VQF5	G4VQF5_SCHMA	Uncharacterized protein
comp11172_seq0	netphos-3.1b	phos-unsp	151	151	0.998	F,M	A0A094ZP45	A0A094ZP45_SCHHA	Uncharacterized protein (Fragment)
comp111760_seq0	netphos-3.1b	phos-unsp	17	17	0.994	F,M	Q5DFU3	Q5DFU3_SCHJA	SJCHGC04051 protein
comp11178_seq0	netphos-3.1b	phos-unsp	111	111	0.997	F,M	A0A183K7Y0	A0A183K7Y0_9TREM	Uncharacterized protein
comp1118_seq0	netphos-3.1b	phos-unsp	102	102	0.996	F,M	C1LL29	C1LL29_SCHJA	NADH dehydrogenase (Ubiquinone) Fe-S protein 8 (EC 1.6.5.3) (EC 1.6.99.3)
comp11181_seq0	netphos-3.1b	phos-unsp	59	59	0.994	F,M	A0A183PVE9	A0A183PVE9_9TREM	Uncharacterized protein
comp11190_seq0	netphos-3.1b	phos-unsp	51	51	0.997	F,M	Q6TMY1	Q6TMY1_SCHBO	Nicotinic acetylcholine receptor alpha subunit
comp11192_seq0	netphos-3.1b	phos-unsp	91	91	0.991	F,M	Q5C0R1	Q5C0R1_SCHJA	SJCHGC05987 protein (Fragment)
comp11194_seq1	netphos-3.1b	phos-unsp	76	76	0.998	F,M	A0A183VKM5	A0A183VKM5_TRIRE	Uncharacterized protein
comp11195_seq0	netphos-3.1b	phos-unsp	15	15	0.997	F,M	Q5C3A7	Q5C3A7_SCHJA	SJCHGC06937 protein (Fragment)
comp11196_seq0	netphos-3.1b	phos-unsp	1185	1185	0.998	F,M	A0A183NS96	A0A183NS96_9TREM	Uncharacterized protein
comp112_seq0	netphos-3.1b	phos-unsp	112	112	0.994	F,M	Q86EI5	Q86EI5_SCHJA	Clone ZZD336 mRNA sequence (Tegument antigen (I(H)A))
comp112_seq1	netphos-3.1b	phos-unsp	112	112	0.994	F,M	Q86EI5	Q86EI5_SCHJA	Clone ZZD336 mRNA sequence (Tegument antigen (I(H)A))
comp1120_seq0	netphos-3.1b	phos-unsp	511	511	0.997	F,M	G4VJA5	G4VJA5_SCHMA	Gtpase activating protein-related
comp1120_seq1	netphos-3.1b	phos-unsp	424	424	0.997	F,M	A0A095C8P9	A0A095C8P9_SCHHA	Breast carcinoma-amplified sequence 3-like protein
comp11201_seq0	netphos-3.1b	phos-unsp	47	47	0.996	F,M	A0A183JXT1	A0A183JXT1_9TREM	Uncharacterized protein
comp11201_seq1	netphos-3.1b	phos-unsp	47	47	0.996	F,M	A0A183JXT1	A0A183JXT1_9TREM	Uncharacterized protein
comp11204_seq0	netphos-3.1b	phos-unsp	159	159	0.998	F,M	G4LX39	G4LX39_SCHMA	cGMP-dependent protein kinase,putative (EC 2.7.11.12)
comp1121_seq0	netphos-3.1b	phos-unsp	318	318	0.995	F,M	Q7YW78	Q7YW78_SCHJA	Small glutamine-rich tetratricopeptide
comp1121_seq1	netphos-3.1b	phos-unsp	330	330	0.995	F,M	Q7YW78	Q7YW78_SCHJA	Small glutamine-rich tetratricopeptide
comp11217_seq0	netphos-3.1b	phos-unsp	104	104	0.992	F,M	A0A183M8C6	A0A183M8C6_9TREM	Uncharacterized protein
comp1122_seq0	netphos-3.1b	phos-unsp	235	235	0.998	F,M	A0A183MKR3	A0A183MKR3_9TREM	Uncharacterized protein
comp1122_seq1	netphos-3.1b	phos-unsp	186	186	0.992	F,M	A0A183RCK0	A0A183RCK0_9TREM	Uncharacterized protein
comp11220_seq0	netphos-3.1b	phos-unsp	92	92	0.996	F,M	A0A183K9E6	A0A183K9E6_9TREM	Uncharacterized protein
comp11221_seq1	netphos-3.1b	phos-unsp	218	218	0.995	F,M	A0A183LCV8	A0A183LCV8_9TREM	Uncharacterized protein
comp1123_seq0	netphos-3.1b	phos-unsp	200	200	0.992	F,M	B9A9V8	B9A9V8_SCHJA	SID-1 related A
comp1123_seq1	netphos-3.1b	phos-unsp	24	24	0.997	F,M	B9A9V8	B9A9V8_SCHJA	SID-1 related A
comp1123_seq2	netphos-3.1b	phos-unsp	110	110	0.997	F,M	B9A9V8	B9A9V8_SCHJA	SID-1 related A
comp1123_seq3	netphos-3.1b	phos-unsp	123	123	0.997	F,M	B9A9V8	B9A9V8_SCHJA	SID-1 related A
comp11232_seq0	netphos-3.1b	phos-unsp	397	397	0.998	F,M	A0A095CAS9	A0A095CAS9_SCHHA	G2/mitotic-specific cyclin-B3
comp11235_seq0	netphos-3.1b	phos-unsp	238	238	0.997	F,M	A0A183QYL2	A0A183QYL2_9TREM	Uncharacterized protein
comp11235_seq1	netphos-3.1b	phos-unsp	238	238	0.997	F,M	A0A183QYL2	A0A183QYL2_9TREM	Uncharacterized protein
comp112392_seq0	netphos-3.1b	phos-unsp	132	132	0.992	F	A0A094ZW79	A0A094ZW79_SCHHA	Uncharacterized protein (Fragment)
comp1124_seq0	netphos-3.1b	phos-unsp	6	6	0.997	F,M	Q5D9V5	Q5D9V5_SCHJA	5-demethoxyubiquinone hydroxylase, mitochondrial (DMQ hydroxylase) (EC 1.14.13.-) (Ubiquinone biosynthesis monooxygenase COQ7)
comp11252_seq0	netphos-3.1b	phos-unsp	38	38	0.998	F,M	Q5BSN8	Q5BSN8_SCHJA	SJCHGC03699 protein
comp11254_seq0	netphos-3.1b	phos-unsp	148	148	0.998	F,M	A0A094ZK54	A0A094ZK54_SCHHA	FMRFamide-activated amiloride-sensitive sodium channel
comp112551_seq0	netphos-3.1b	phos-unsp	109	109	0.998	F,M	C7TZV9	C7TZV9_SCHJA	Heterogeneous nuclear ribonucleoprotein A2 homolog 1 (Fragment)
comp112569_seq0	netphos-3.1b	phos-unsp	11	11	0.995	F,M	Q5DDV5	Q5DDV5_SCHJA	Enolase
comp1126_seq0	netphos-3.1b	phos-unsp	214	214	0.995	F,M	Q5D9R3	Q5D9R3_SCHJA	SJCHGC09402 protein
comp11260_seq0	netphos-3.1b	phos-unsp	167	167	0.997	F,M	C1LE77	C1LE77_SCHJA	Uncharacterized protein
comp11260_seq1	netphos-3.1b	phos-unsp	306	306	0.997	F,M	C1LE77	C1LE77_SCHJA	Uncharacterized protein
comp11260_seq2	netphos-3.1b	phos-unsp	167	167	0.997	F,M	C1LE77	C1LE77_SCHJA	Uncharacterized protein
comp11263_seq1	netphos-3.1b	phos-unsp	237	237	0.998	F,M	G4LZM0	G4LZM0_SCHMA	Sialin (Solute carrier family 17 member 5) (Sodium/sialic acid cotransporter) (Ast) (Membrane glycoprotein hp59), putative
comp11267_seq0	netphos-3.1b	phos-unsp	23	23	0.995	F,M	A0A095A622	A0A095A622_SCHHA	Uncharacterized protein
comp11267_seq2	netphos-3.1b	phos-unsp	254	254	0.998	F,M	A0A095A622	A0A095A622_SCHHA	Uncharacterized protein
comp1127_seq0	netphos-3.1b	phos-unsp	234	234	0.996	F,M	Q5DGA6	Q5DGA6_SCHJA	SJCHGC02317 protein
comp1127_seq3	netphos-3.1b	phos-unsp	145	145	0.996	F,M	Q5DGA6	Q5DGA6_SCHJA	SJCHGC02317 protein
comp11274_seq0	netphos-3.1b	phos-unsp	285	285	0.996	F,M	A0A183K463	A0A183K463_9TREM	Uncharacterized protein
comp11279_seq0	netphos-3.1b	phos-unsp	20	20	0.992	F,M	A0A183K8E1	A0A183K8E1_9TREM	Uncharacterized protein
comp11282_seq0	netphos-3.1b	phos-unsp	53	53	0.998	F,M	A0A183QW80	A0A183QW80_9TREM	Uncharacterized protein
comp11284_seq0	netphos-3.1b	phos-unsp	526	526	0.996	F,M	A0A095AGR4	A0A095AGR4_SCHHA	Acetylcholinesterase (Fragment)
comp11284_seq1	netphos-3.1b	phos-unsp	595	595	0.996	F,M	A0A095AGR4	A0A095AGR4_SCHHA	Acetylcholinesterase (Fragment)
comp112854_seq0	netphos-3.1b	phos-unsp	21	21	0.997	F,M	Q7RTK8	Q7RTK8_SCHMA	Reverse transcriptase
comp11289_seq1	netphos-3.1b	phos-unsp	95	95	0.991	F,M	A0A183LAP4	A0A183LAP4_9TREM	Uncharacterized protein
comp1129_seq0	netphos-3.1b	phos-unsp	536	536	0.998	F,M	G4LV18	G4LV18_SCHMA	Uncharacterized protein
comp1129_seq1	netphos-3.1b	phos-unsp	636	636	0.998	F,M	G4LV18	G4LV18_SCHMA	Uncharacterized protein
comp1129_seq2	netphos-3.1b	phos-unsp	636	636	0.998	F,M	G4LV18	G4LV18_SCHMA	Uncharacterized protein
comp11291_seq0	netphos-3.1b	phos-unsp	196	196	0.998	F,M	A0A183MS98	A0A183MS98_9TREM	Uncharacterized protein
comp11294_seq0	netphos-3.1b	phos-unsp	1035	1035	0.998	F,M	A0A094ZSY3	A0A094ZSY3_SCHHA	Protocadherin-9
comp113_seq1	netphos-3.1b	phos-unsp	66	66	0.996	F,M	Q5DBY6	Q5DBY6_SCHJA	DnaJ (Hsp40) homolog, subfamily A, member 1 (SJCHGC01085 protein)
comp1130_seq0	netphos-3.1b	phos-unsp	372	372	0.991	F,M	C1L5Z9	C1L5Z9_SCHJA	Translocating chain-associated membrane protein
comp1130_seq1	netphos-3.1b	phos-unsp	156	156	0.991	F,M	C1L5Z9	C1L5Z9_SCHJA	Translocating chain-associated membrane protein
comp11306_seq0	netphos-3.1b	phos-unsp	248	248	0.997	F,M	A0A095AZ77	A0A095AZ77_SCHHA	Kinesin-like protein
comp11306_seq1	netphos-3.1b	phos-unsp	248	248	0.997	F,M	A0A095AZ77	A0A095AZ77_SCHHA	Kinesin-like protein
comp11314_seq0	netphos-3.1b	phos-unsp	158	158	0.993	F,M	A0A183M2S6	A0A183M2S6_9TREM	Uncharacterized protein
comp11316_seq0	netphos-3.1b	phos-unsp	30	30	0.994	F,M	A0A183K728	A0A183K728_9TREM	Uncharacterized protein
comp11316_seq1	netphos-3.1b	phos-unsp	22	22	0.991	F,M	A0A183K728	A0A183K728_9TREM	Uncharacterized protein
comp11319_seq0	netphos-3.1b	phos-unsp	167	167	0.997	F,M	G4VQ92	G4VQ92_SCHMA	Putative tiptop
comp11319_seq1	netphos-3.1b	phos-unsp	167	167	0.997	F,M	G4VQ92	G4VQ92_SCHMA	Putative tiptop
comp1132_seq0	netphos-3.1b	phos-unsp	57	57	0.994	F,M	Q5DAL3	Q5DAL3_SCHJA	Ras-related protein Rab-4A (SJCHGC06676 protein)
comp11322_seq0	netphos-3.1b	phos-unsp	68	68	0.995	F,M	A0A183KD48	A0A183KD48_9TREM	Uncharacterized protein
comp11327_seq3	netphos-3.1b	phos-unsp	104	104	0.996	F,M	Q6IFU2	Q6IFU2_SCHMA	Pol polyprotein
comp1133_seq0	netphos-3.1b	phos-unsp	597	597	0.998	F,M	A0A094ZI53	A0A094ZI53_SCHHA	Zinc finger X-linked protein ZXDB
comp1133_seq1	netphos-3.1b	phos-unsp	597	597	0.998	F,M	A0A183KHD1	A0A183KHD1_9TREM	Uncharacterized protein
comp1133_seq2	netphos-3.1b	phos-unsp	597	597	0.998	F,M	A0A094ZI53	A0A094ZI53_SCHHA	Zinc finger X-linked protein ZXDB
comp1133_seq3	netphos-3.1b	phos-unsp	597	597	0.998	F,M	A0A094ZI53	A0A094ZI53_SCHHA	Zinc finger X-linked protein ZXDB
comp1133_seq4	netphos-3.1b	phos-unsp	597	597	0.998	F	A0A094ZI53	A0A094ZI53_SCHHA	Zinc finger X-linked protein ZXDB
comp1133_seq5	netphos-3.1b	phos-unsp	222	222	0.996	F,M	A0A183Q3V9	A0A183Q3V9_9TREM	Uncharacterized protein
comp11334_seq0	netphos-3.1b	phos-unsp	248	248	0.998	F	A0A183JEY9	A0A183JEY9_9TREM	Uncharacterized protein
comp11334_seq1	netphos-3.1b	phos-unsp	374	374	0.998	F,M	A0A183P1Y4	A0A183P1Y4_9TREM	Uncharacterized protein
comp11334_seq2	netphos-3.1b	phos-unsp	311	311	0.998	F,M	A0A183LIX5	A0A183LIX5_9TREM	Uncharacterized protein
comp11334_seq3	netphos-3.1b	phos-unsp	248	248	0.998	F,M	A0A183JEY9	A0A183JEY9_9TREM	Uncharacterized protein
comp11336_seq0	netphos-3.1b	phos-unsp	175	175	0.997	F,M	C1LQQ9	C1LQQ9_SCHJA	Major egg antigen (P40)
comp113392_seq0	netphos-3.1b	phos-unsp	105	105	0.997	F,M	#N/A	#N/A	#N/A
comp1134_seq1	netphos-3.1b	phos-unsp	24	24	0.996	F,M	C1LI35	C1LI35_SCHJA	Solute carrier family 33 (Acetyl-CoA transporter), member 1 (EC 2.3.1.-)
comp11344_seq0	netphos-3.1b	phos-unsp	80	80	0.995	F,M	Q5DEY9	Q5DEY9_SCHJA	SJCHGC02887 protein
comp113538_seq0	netphos-3.1b	phos-unsp	81	81	0.998	F	A0A183N9D8	A0A183N9D8_9TREM	Uncharacterized protein
comp11359_seq0	netphos-3.1b	phos-unsp	79	79	0.998	F,M	A0A183LI18	A0A183LI18_9TREM	Uncharacterized protein
comp11359_seq1	netphos-3.1b	phos-unsp	121	121	0.998	F,M	A0A183NRR8	A0A183NRR8_9TREM	Uncharacterized protein
comp1136_seq0	netphos-3.1b	phos-unsp	254	254	0.997	F,M	A0A095A1L4	A0A095A1L4_SCHHA	Serine/threonine-protein phosphatase 6 regulatory subunit 1
comp1136_seq1	netphos-3.1b	phos-unsp	254	254	0.997	F,M	A0A095A1L4	A0A095A1L4_SCHHA	Serine/threonine-protein phosphatase 6 regulatory subunit 1
comp1136_seq3	netphos-3.1b	phos-unsp	254	254	0.997	F,M	A0A095A1L4	A0A095A1L4_SCHHA	Serine/threonine-protein phosphatase 6 regulatory subunit 1
comp1136_seq4	netphos-3.1b	phos-unsp	254	254	0.997	F	A0A095A1L4	A0A095A1L4_SCHHA	Serine/threonine-protein phosphatase 6 regulatory subunit 1
comp11360_seq0	netphos-3.1b	phos-unsp	150	150	0.997	F,M	G4VDR1	G4VDR1_SCHMA	Putative cadherin
comp1137_seq1	netphos-3.1b	phos-unsp	225	225	0.997	F,M	Q5DEI1	Q5DEI1_SCHJA	SJCHGC00511 protein
comp11370_seq1	netphos-3.1b	phos-unsp	290	290	0.998	F,M	A0A094ZR02	A0A094ZR02_SCHHA	Uncharacterized protein (Fragment)
comp11371_seq0	netphos-3.1b	phos-unsp	95	95	0.993	F	Q5BQX4	Q5BQX4_SCHJA	SJCHGC09762 protein (SJCHGC09772 protein)
comp1138_seq0	netphos-3.1b	phos-unsp	313	313	0.998	F,M	G4VIH8	G4VIH8_SCHMA	Putative dna repair protein RAD50
comp1138_seq2	netphos-3.1b	phos-unsp	313	313	0.998	F,M	G4VIH8	G4VIH8_SCHMA	Putative dna repair protein RAD50
comp1138_seq3	netphos-3.1b	phos-unsp	661	661	0.998	F,M	A0A095CCX2	A0A095CCX2_SCHHA	DNA repair protein RAD50 (Fragment)
comp1138_seq4	netphos-3.1b	phos-unsp	690	690	0.998	F,M	A0A095CCX2	A0A095CCX2_SCHHA	DNA repair protein RAD50 (Fragment)
comp1138_seq5	netphos-3.1b	phos-unsp	683	683	0.998	F,M	A0A095CCX2	A0A095CCX2_SCHHA	DNA repair protein RAD50 (Fragment)
comp1138_seq6	netphos-3.1b	phos-unsp	413	413	0.997	F,M	A0A095C7D7	A0A095C7D7_SCHHA	Rho GTPase-activating protein 35
comp1138_seq7	netphos-3.1b	phos-unsp	427	427	0.997	F,M	A0A095C7D7	A0A095C7D7_SCHHA	Rho GTPase-activating protein 35
comp1139_seq0	netphos-3.1b	phos-unsp	12	12	0.998	F,M	G4LZZ3	G4LZZ3_SCHMA	Neuronal calcium sensor, putative
comp11397_seq0	netphos-3.1b	phos-unsp	32	32	0.998	F,M	Q26444	Q26444_SCHMA	Tubulin alpha chain
comp11397_seq1	netphos-3.1b	phos-unsp	32	32	0.998	F,M	A0A183MC35	A0A183MC35_9TREM	Tubulin alpha chain
comp1140_seq0	netphos-3.1b	phos-unsp	120	120	0.998	F,M	C7TY02	C7TY02_SCHJA	Serine/threonine-protein phosphatase 2A 65 kDa regulatory subunit A alpha isoform
comp114015_seq0	netphos-3.1b	phos-unsp	89	89	0.998	F,M	A0A183ATC4	A0A183ATC4_9TREM	Uncharacterized protein
comp11403_seq0	netphos-3.1b	phos-unsp	263	263	0.995	F,M	A0A094ZUS2	A0A094ZUS2_SCHHA	Uncharacterized protein
comp1141_seq0	netphos-3.1b	phos-unsp	241	241	0.998	F,M	G4V9X0	G4V9X0_SCHMA	Putative scythe/bat3
comp1141_seq2	netphos-3.1b	phos-unsp	241	241	0.998	F,M	G4V9X0	G4V9X0_SCHMA	Putative scythe/bat3
comp1141_seq3	netphos-3.1b	phos-unsp	241	241	0.998	F	G4V9X0	G4V9X0_SCHMA	Putative scythe/bat3
comp11412_seq0	netphos-3.1b	phos-unsp	98	98	0.997	F,M	C1LK87	C1LK87_SCHJA	Hypotherical protein
comp11412_seq1	netphos-3.1b	phos-unsp	98	98	0.997	F,M	C1LK87	C1LK87_SCHJA	Hypotherical protein
comp1142_seq0	netphos-3.1b	phos-unsp	172	172	0.996	F,M	C1L8A4	C1L8A4_SCHJA	39S ribosomal protein L18, mitochondrial
comp1142_seq1	netphos-3.1b	phos-unsp	183	183	0.996	F,M	C1L8A4	C1L8A4_SCHJA	39S ribosomal protein L18, mitochondrial
comp1142_seq2	netphos-3.1b	phos-unsp	132	132	0.996	F,M	C1L8A4	C1L8A4_SCHJA	39S ribosomal protein L18, mitochondrial
comp11428_seq1	netphos-3.1b	phos-unsp	79	79	0.998	F,M	#N/A	#N/A	#N/A
comp11429_seq1	netphos-3.1b	phos-unsp	317	317	0.996	F,M	G4VN58	G4VN58_SCHMA	Putative nuclease sbcCD subunit C
comp11429_seq2	netphos-3.1b	phos-unsp	650	650	0.997	F,M	A0A183MJH2	A0A183MJH2_9TREM	Uncharacterized protein
comp1143_seq0	netphos-3.1b	phos-unsp	127	127	0.991	F,M	Q5DGG1	Q5DGG1_SCHJA	SJCHGC09117 protein
comp1143_seq1	netphos-3.1b	phos-unsp	127	127	0.991	F,M	Q5DGG1	Q5DGG1_SCHJA	SJCHGC09117 protein
comp1143_seq3	netphos-3.1b	phos-unsp	127	127	0.991	F,M	Q5DGG1	Q5DGG1_SCHJA	SJCHGC09117 protein
comp1143_seq5	netphos-3.1b	phos-unsp	127	127	0.991	F,M	Q5DGG1	Q5DGG1_SCHJA	SJCHGC09117 protein
comp114321_seq0	netphos-3.1b	phos-unsp	17	17	0.998	F,M	A0A183M7Q6	A0A183M7Q6_9TREM	Uncharacterized protein
comp11439_seq1	netphos-3.1b	phos-unsp	627	627	0.998	F,M	G4LVV1	G4LVV1_SCHMA	Mername-AA213 putative peptidase (M14 family)
comp114486_seq0	netphos-3.1b	phos-unsp	30	30	0.994	F,M	#N/A	#N/A	#N/A
comp1145_seq0	netphos-3.1b	phos-unsp	287	287	0.997	F,M	C1LJI5	C1LJI5_SCHJA	ADP-ribosylation factor GTPase-activating protein 1 (ADP-ribosylation factor 1 GTPase-activating protein) (ARF1 GAP) (ARF1-directed GTPase-activating protein) (GAP protein)
comp1145_seq1	netphos-3.1b	phos-unsp	287	287	0.997	F,M	C1LJI5	C1LJI5_SCHJA	ADP-ribosylation factor GTPase-activating protein 1 (ADP-ribosylation factor 1 GTPase-activating protein) (ARF1 GAP) (ARF1-directed GTPase-activating protein) (GAP protein)
comp11454_seq2	netphos-3.1b	phos-unsp	216	216	0.998	F,M	A0A183NYR8	A0A183NYR8_9TREM	Uncharacterized protein
comp1146_seq0	netphos-3.1b	phos-unsp	203	203	0.998	F,M	C1LIH5	C1LIH5_SCHJA	Splicing factor U2AF 35 kDa subunit
comp1146_seq1	netphos-3.1b	phos-unsp	144	144	0.998	F,M	C1L5Z7	C1L5Z7_SCHJA	Splicing factor U2AF 35 kDa subunit
comp11461_seq0	netphos-3.1b	phos-unsp	97	97	0.995	F,M	A0A183L8H9	A0A183L8H9_9TREM	Uncharacterized protein
comp114610_seq0	netphos-3.1b	phos-unsp	132	132	0.993	F,M	G4VJU0	G4VJU0_SCHMA	Fructose-bisphosphate aldolase (EC 4.1.2.13)
comp11470_seq0	netphos-3.1b	phos-unsp	179	179	0.997	F,M	A0A183PB62	A0A183PB62_9TREM	Uncharacterized protein
comp11471_seq0	netphos-3.1b	phos-unsp	139	139	0.995	F,M	A0A183JZK3	A0A183JZK3_9TREM	Uncharacterized protein
comp11474_seq0	netphos-3.1b	phos-unsp	74	74	0.994	F,M	A0A183JPB4	A0A183JPB4_9TREM	Uncharacterized protein
comp11478_seq0	netphos-3.1b	phos-unsp	6	6	0.991	F,M	Q5DGV7	Q5DGV7_SCHJA	Vacuolar protein sorting-associated protein 28 homolog
comp1148_seq0	netphos-3.1b	phos-unsp	36	36	0.996	F,M	A0A183KG39	A0A183KG39_9TREM	Uncharacterized protein
comp11485_seq0	netphos-3.1b	phos-unsp	127	127	0.995	F,M	A0A183NAZ2	A0A183NAZ2_9TREM	Uncharacterized protein
comp11486_seq0	netphos-3.1b	phos-unsp	130	130	0.997	F,M	A0A183MPD9	A0A183MPD9_9TREM	Annexin
comp1149_seq0	netphos-3.1b	phos-unsp	68	68	0.996	F,M	A0A095C7E0	A0A095C7E0_SCHHA	Protein OS-9 (Fragment)
comp11490_seq0	netphos-3.1b	phos-unsp	18	18	0.997	F,M	A0A183PPL5	A0A183PPL5_9TREM	Uncharacterized protein
comp11492_seq4	netphos-3.1b	phos-unsp	375	375	0.997	F,M	A0A094ZLI7	A0A094ZLI7_SCHHA	Calcium-dependent protein kinase C
comp11492_seq5	netphos-3.1b	phos-unsp	363	363	0.997	F,M	A0A094ZLI7	A0A094ZLI7_SCHHA	Calcium-dependent protein kinase C
comp115_seq1	netphos-3.1b	phos-unsp	451	451	0.998	F,M	A0A183MF45	A0A183MF45_9TREM	Uncharacterized protein
comp115_seq2	netphos-3.1b	phos-unsp	172	172	0.997	F,M	Q86E32	Q86E32_SCHJA	High mobility group B1 (High mobility group protein DSP1) (SJCHGC00614 protein)
comp115_seq3	netphos-3.1b	phos-unsp	156	156	0.994	F,M	Q5C591	Q5C591_SCHJA	SJCHGC06466 protein (Fragment)
comp1150_seq0	netphos-3.1b	phos-unsp	9	9	0.998	F,M	Q5DBB7	Q5DBB7_SCHJA	SJCHGC06753 protein (Transcriptional activator protein Pur-beta)
comp11505_seq0	netphos-3.1b	phos-unsp	585	585	0.997	F,M	A0A094ZSX9	A0A094ZSX9_SCHHA	FMRFamide receptor (Fragment)
comp11505_seq1	netphos-3.1b	phos-unsp	601	601	0.997	F,M	A0A094ZSX9	A0A094ZSX9_SCHHA	FMRFamide receptor (Fragment)
comp1151_seq0	netphos-3.1b	phos-unsp	197	197	0.998	F,M	G4VTW0	G4VTW0_SCHMA	Acetyltransferase-related
comp1151_seq1	netphos-3.1b	phos-unsp	197	197	0.998	F,M	G4VTW0	G4VTW0_SCHMA	Acetyltransferase-related
comp11512_seq0	netphos-3.1b	phos-unsp	21	21	0.996	F,M	A0A183K0N1	A0A183K0N1_9TREM	Uncharacterized protein
comp11518_seq0	netphos-3.1b	phos-unsp	8	8	0.996	F	A0A095AMP3	A0A095AMP3_SCHHA	Uncharacterized protein
comp11518_seq1	netphos-3.1b	phos-unsp	8	8	0.996	F,M	A0A095AMP3	A0A095AMP3_SCHHA	Uncharacterized protein
comp11524_seq1	netphos-3.1b	phos-unsp	167	167	0.997	F,M	A0A183K7U5	A0A183K7U5_9TREM	Uncharacterized protein
comp11525_seq2	netphos-3.1b	phos-unsp	29	29	0.997	F,M	Q6PYV3	Q6PYV3_SCHJA	Egg protein CP391B
comp1154_seq0	netphos-3.1b	phos-unsp	683	683	0.997	F,M	G4V5R8	G4V5R8_SCHMA	Kinesin heavy chain
comp1154_seq1	netphos-3.1b	phos-unsp	683	683	0.997	F,M	G4V5R8	G4V5R8_SCHMA	Kinesin heavy chain
comp1155_seq0	netphos-3.1b	phos-unsp	105	105	0.991	F,M	C1LN23	C1LN23_SCHJA	Px19-like protein
comp11550_seq0	netphos-3.1b	phos-unsp	191	191	0.992	F,M	G4VIP7	G4VIP7_SCHMA	Carbonic anhydrase-related
comp11550_seq2	netphos-3.1b	phos-unsp	191	191	0.992	F,M	G4VIP7	G4VIP7_SCHMA	Carbonic anhydrase-related
comp11553_seq0	netphos-3.1b	phos-unsp	155	155	0.997	F,M	A0A094ZFG4	A0A094ZFG4_SCHHA	TNF receptor-associated factor 2
comp11553_seq1	netphos-3.1b	phos-unsp	249	249	0.998	F,M	A0A094ZFG4	A0A094ZFG4_SCHHA	TNF receptor-associated factor 2
comp11557_seq1	netphos-3.1b	phos-unsp	119	119	0.995	F,M	Q5C561	Q5C561_SCHJA	SJCHGC04577 protein (Fragment)
comp11557_seq2	netphos-3.1b	phos-unsp	71	71	0.995	F,M	A0A183L0E0	A0A183L0E0_9TREM	Uncharacterized protein
comp11557_seq3	netphos-3.1b	phos-unsp	119	119	0.995	F,M	Q5C561	Q5C561_SCHJA	SJCHGC04577 protein (Fragment)
comp11564_seq1	netphos-3.1b	phos-unsp	12	12	0.997	F,M	A0A183LSF0	A0A183LSF0_9TREM	Uncharacterized protein
comp1157_seq1	netphos-3.1b	phos-unsp	248	248	0.997	F,M	A0A094ZWB1	A0A094ZWB1_SCHHA	Kinesin light chain
comp11572_seq0	netphos-3.1b	phos-unsp	71	71	0.998	F,M	A0A094ZZN6	A0A094ZZN6_SCHHA	Uncharacterized protein
comp11572_seq1	netphos-3.1b	phos-unsp	71	71	0.998	F,M	A0A094ZZN6	A0A094ZZN6_SCHHA	Uncharacterized protein
comp11575_seq0	netphos-3.1b	phos-unsp	392	392	0.998	F,M	A0A095A1M9	A0A095A1M9_SCHHA	Uncharacterized protein
comp11579_seq1	netphos-3.1b	phos-unsp	326	326	0.995	F,M	A0A094ZHI4	A0A094ZHI4_SCHHA	Protein escargot
comp1158_seq0	netphos-3.1b	phos-unsp	84	84	0.991	F,M	G4VJ11	G4VJ11_SCHMA	Putative aspartyl-tRNA synthetase (EC 6.1.1.12)
comp11580_seq0	netphos-3.1b	phos-unsp	45	45	0.995	F,M	A0A183LNS4	A0A183LNS4_9TREM	Uncharacterized protein
comp11582_seq0	netphos-3.1b	phos-unsp	52	52	0.998	F,M	A0A183NDT0	A0A183NDT0_9TREM	Uncharacterized protein
comp11588_seq0	netphos-3.1b	phos-unsp	151	151	0.995	F,M	Q5DGF4	Q5DGF4_SCHJA	SJCHGC09161 protein
comp1159_seq0	netphos-3.1b	phos-unsp	162	162	0.996	F,M	G4VQP4	G4VQP4_SCHMA	Tubby-like protein
comp1159_seq1	netphos-3.1b	phos-unsp	162	162	0.996	F,M	G4VQP4	G4VQP4_SCHMA	Tubby-like protein
comp11595_seq0	netphos-3.1b	phos-unsp	147	147	0.997	F,M	A0A183MRF0	A0A183MRF0_9TREM	Uncharacterized protein
comp11598_seq0	netphos-3.1b	phos-unsp	82	82	0.998	F,M	A0A183NSR5	A0A183NSR5_9TREM	Uncharacterized protein
comp116_seq0	netphos-3.1b	phos-unsp	219	219	0.994	F,M	A0A183LA42	A0A183LA42_9TREM	Uncharacterized protein
comp116_seq1	netphos-3.1b	phos-unsp	61	61	0.995	F,M	Q5DEE8	Q5DEE8_SCHJA	Ribosomal protein L32 (SJCHGC04757 protein)
comp116_seq2	netphos-3.1b	phos-unsp	219	219	0.994	F,M	A0A183LA42	A0A183LA42_9TREM	Uncharacterized protein
comp116_seq3	netphos-3.1b	phos-unsp	219	219	0.994	F,M	A0A183LA42	A0A183LA42_9TREM	Uncharacterized protein
comp116_seq4	netphos-3.1b	phos-unsp	294	294	0.997	F,M	Q5DB99	Q5DB99_SCHJA	Proteinase inhibitor I32, inhibitor of apoptosis,domain-containing protein (SJCHGC09493 protein)
comp116_seq6	netphos-3.1b	phos-unsp	72	72	0.998	F,M	A0A183MK57	A0A183MK57_9TREM	Uncharacterized protein
comp1160_seq1	netphos-3.1b	phos-unsp	77	77	0.998	F,M	C7TZ11	C7TZ11_SCHJA	Heavy metal transport/detoxification protein,domain-containing protein
comp11600_seq0	netphos-3.1b	phos-unsp	96	96	0.996	F,M	A0A096XCC9	A0A096XCC9_DICDE	Cytochrome b
comp11609_seq0	netphos-3.1b	phos-unsp	378	378	0.997	F,M	G4LZS3	G4LZS3_SCHMA	Uncharacterized protein
comp11609_seq1	netphos-3.1b	phos-unsp	357	357	0.998	F,M	G4LZS3	G4LZS3_SCHMA	Uncharacterized protein
comp1161_seq0	netphos-3.1b	phos-unsp	40	40	0.998	F,M	Q5DDY6	Q5DDY6_SCHJA	SJCHGC09379 protein
comp1161_seq1	netphos-3.1b	phos-unsp	40	40	0.998	F,M	Q5DDY6	Q5DDY6_SCHJA	SJCHGC09379 protein
comp11612_seq0	netphos-3.1b	phos-unsp	276	276	0.995	F,M	A0A183K0E1	A0A183K0E1_9TREM	Uncharacterized protein
comp11619_seq1	netphos-3.1b	phos-unsp	91	91	0.994	F,M	Q5D8N6	Q5D8N6_SCHJA	SJCHGC04845 protein
comp11619_seq2	netphos-3.1b	phos-unsp	91	91	0.994	F	Q5D8N6	Q5D8N6_SCHJA	SJCHGC04845 protein
comp1162_seq0	netphos-3.1b	phos-unsp	147	147	0.998	F,M	A0A183PIA8	A0A183PIA8_9TREM	Uncharacterized protein
comp1162_seq1	netphos-3.1b	phos-unsp	678	678	0.998	F,M	A0A183LFS1	A0A183LFS1_9TREM	Uncharacterized protein
comp11625_seq0	netphos-3.1b	phos-unsp	131	131	0.997	F,M	B3GUY4	B3GUY4_SCHJA	60S acidic ribosomal protein P0
comp11627_seq1	netphos-3.1b	phos-unsp	80	80	0.998	F,M	Q5DF57	Q5DF57_SCHJA	Coatomer subunit zeta-1 (SJCHGC05794 protein)
comp1163_seq0	netphos-3.1b	phos-unsp	107	107	0.997	F,M	Q86EG3	Q86EG3_SCHJA	Clone ZZD432 mRNA sequence (NADH dehydrogenase (Ubiquinone) Fe-S protein 7) (EC 1.6.5.3) (EC 1.6.99.3)
comp11630_seq0	netphos-3.1b	phos-unsp	202	202	0.998	F,M	A0A183QS35	A0A183QS35_9TREM	Uncharacterized protein
comp11635_seq0	netphos-3.1b	phos-unsp	119	119	0.996	F,M	A0A095AM01	A0A095AM01_SCHHA	Supervillin (Fragment)
comp1164_seq0	netphos-3.1b	phos-unsp	18	18	0.996	F,M	Q5DC58	Q5DC58_SCHJA	SJCHGC05117 protein
comp1164_seq1	netphos-3.1b	phos-unsp	18	18	0.996	F,M	Q5DC58	Q5DC58_SCHJA	SJCHGC05117 protein
comp11642_seq0	netphos-3.1b	phos-unsp	29	29	0.994	F,M	#N/A	#N/A	#N/A
comp11643_seq0	netphos-3.1b	phos-unsp	304	304	0.997	F,M	C1LEE3	C1LEE3_SCHJA	Zinc finger protein 710
comp11647_seq0	netphos-3.1b	phos-unsp	166	166	0.994	F,M	G4V9E3	G4V9E3_SCHMA	Uncharacterized protein
comp1165_seq1	netphos-3.1b	phos-unsp	160	160	0.996	F,M	C1LG41	C1LG41_SCHJA	Protein FAM82B
comp11658_seq1	netphos-3.1b	phos-unsp	72	72	0.992	F,M	A0A183PGK6	A0A183PGK6_9TREM	Uncharacterized protein
comp11658_seq2	netphos-3.1b	phos-unsp	17	17	0.998	F,M	A0A183Q0U8	A0A183Q0U8_9TREM	Uncharacterized protein
comp1166_seq0	netphos-3.1b	phos-unsp	1162	1162	0.998	F,M	G4LZ02	G4LZ02_SCHMA	Helicase, putative
comp1166_seq3	netphos-3.1b	phos-unsp	107	107	0.991	F,M	C1LHK6	C1LHK6_SCHJA	Uncharacterized protein
comp11669_seq1	netphos-3.1b	phos-unsp	413	413	0.997	F,M	A0A095ARB7	A0A095ARB7_SCHHA	Uncharacterized protein (Fragment)
comp11669_seq2	netphos-3.1b	phos-unsp	413	413	0.997	F,M	A0A183QQJ6	A0A183QQJ6_9TREM	Uncharacterized protein
comp11670_seq0	netphos-3.1b	phos-unsp	29	29	0.998	F,M	G4VAW2	G4VAW2_SCHMA	Putative proprotein convertase subtilisin/kexin type 5 (EC 3.4.21.-) (Proprotein convertase PC5) (Subtilisin/kexin-like protease PC5) (PC6) (Subtilisin-like proprotein convertase 6) (SPC6)
comp11677_seq0	netphos-3.1b	phos-unsp	197	197	0.991	F,M	G4V758	G4V758_SCHMA	Uncharacterized protein
comp11677_seq1	netphos-3.1b	phos-unsp	542	542	0.998	F,M	A0A183MZN9	A0A183MZN9_9TREM	Uncharacterized protein
comp11677_seq3	netphos-3.1b	phos-unsp	197	197	0.991	F,M	G4V758	G4V758_SCHMA	Uncharacterized protein
comp116798_seq0	netphos-3.1b	phos-unsp	71	71	0.998	F,M	A0A183NRT2	A0A183NRT2_9TREM	Uncharacterized protein
comp1168_seq1	netphos-3.1b	phos-unsp	131	131	0.998	F,M	Q5D9K7	Q5D9K7_SCHJA	SJCHGC06360 protein
comp116801_seq0	netphos-3.1b	phos-unsp	87	87	0.996	F,M	#N/A	#N/A	#N/A
comp1169_seq0	netphos-3.1b	phos-unsp	34	34	0.993	F,M	Q5DDP3	Q5DDP3_SCHJA	SJCHGC06010 protein
comp1169_seq2	netphos-3.1b	phos-unsp	34	34	0.993	F,M	Q5DDP3	Q5DDP3_SCHJA	SJCHGC06010 protein
comp116911_seq0	netphos-3.1b	phos-unsp	60	60	0.997	F,M	A0A183R206	A0A183R206_9TREM	Uncharacterized protein
comp116947_seq0	netphos-3.1b	phos-unsp	16	16	0.995	F,M	A0A183LL36	A0A183LL36_9TREM	Uncharacterized protein
comp117043_seq0	netphos-3.1b	phos-unsp	51	51	0.998	F,M	C7C206	C7C206_SCHJA	Gag-Pol polyprotein
comp11708_seq1	netphos-3.1b	phos-unsp	456	456	0.997	F,M	G4LVG3	G4LVG3_SCHMA	Uncharacterized protein
comp11708_seq2	netphos-3.1b	phos-unsp	856	856	0.997	F,M	G4LVG3	G4LVG3_SCHMA	Uncharacterized protein
comp11708_seq3	netphos-3.1b	phos-unsp	915	915	0.997	F,M	G4LVG3	G4LVG3_SCHMA	Uncharacterized protein
comp11713_seq0	netphos-3.1b	phos-unsp	45	45	0.992	F,M	A0A183P818	A0A183P818_9TREM	Uncharacterized protein
comp11713_seq1	netphos-3.1b	phos-unsp	45	45	0.992	F,M	A0A183P818	A0A183P818_9TREM	Uncharacterized protein
comp11714_seq0	netphos-3.1b	phos-unsp	466	466	0.998	F,M	G4VM76	G4VM76_SCHMA	Uncharacterized protein
comp1172_seq0	netphos-3.1b	phos-unsp	129	129	0.993	F,M	C1L5X9	C1L5X9_SCHJA	Chloride channel, nucleotide-sensitive, 1A
comp11722_seq0	netphos-3.1b	phos-unsp	112	112	0.998	F,M	A0A183P2Z3	A0A183P2Z3_9TREM	Uncharacterized protein
comp11722_seq1	netphos-3.1b	phos-unsp	112	112	0.998	F,M	A0A183P2Z3	A0A183P2Z3_9TREM	Uncharacterized protein
comp11722_seq2	netphos-3.1b	phos-unsp	26	26	0.996	F,M	G4M1N5	G4M1N5_SCHMA	Uncharacterized protein
comp11729_seq0	netphos-3.1b	phos-unsp	43	43	0.996	F,M	A0A183MPT6	A0A183MPT6_9TREM	Uncharacterized protein
comp11729_seq1	netphos-3.1b	phos-unsp	549	549	0.997	F,M	A0A095BU52	A0A095BU52_SCHHA	Forkhead box protein J3
comp1173_seq0	netphos-3.1b	phos-unsp	171	171	0.995	F,M	C1LFZ8	C1LFZ8_SCHJA	Arginine kinase (EC 2.7.3.3)
comp1174_seq0	netphos-3.1b	phos-unsp	42	42	0.998	F,M	C1LH09	C1LH09_SCHJA	Myeloid/lymphoid or mixed-lineage leukemia 2
comp1174_seq1	netphos-3.1b	phos-unsp	42	42	0.998	F,M	C1LH09	C1LH09_SCHJA	Myeloid/lymphoid or mixed-lineage leukemia 2
comp117402_seq0	netphos-3.1b	phos-unsp	91	91	0.992	F,M	A0A183W0J0	A0A183W0J0_TRIRE	Uncharacterized protein
comp11741_seq0	netphos-3.1b	phos-unsp	497	497	0.998	F,M	A0A094ZS15	A0A094ZS15_SCHHA	Cytosolic carboxypeptidase 6
comp11746_seq0	netphos-3.1b	phos-unsp	103	103	0.995	F,M	Q86DY3	Q86DY3_SCHJA	RAB7, member RAS oncogene family (SJCHGC06013 protein)
comp11746_seq1	netphos-3.1b	phos-unsp	103	103	0.995	F,M	Q86DY3	Q86DY3_SCHJA	RAB7, member RAS oncogene family (SJCHGC06013 protein)
comp11753_seq0	netphos-3.1b	phos-unsp	549	549	0.997	F,M	A0A183L9B1	A0A183L9B1_9TREM	Uncharacterized protein
comp1176_seq0	netphos-3.1b	phos-unsp	24	24	0.997	F,M	A0A183RKS0	A0A183RKS0_9TREM	Tubulin-specific chaperone A
comp11761_seq0	netphos-3.1b	phos-unsp	146	146	0.991	F,M	C7C200	C7C200_SCHJA	Gag-Pol polyprotein
comp11767_seq0	netphos-3.1b	phos-unsp	841	841	0.998	F,M	G4VD70	G4VD70_SCHMA	Putative cadherin
comp117670_seq0	netphos-3.1b	phos-unsp	100	100	0.997	F,M	A0A095CFB1	A0A095CFB1_SCHHA	Uncharacterized protein (Fragment)
comp11773_seq0	netphos-3.1b	phos-unsp	50	50	0.998	F,M	Q5C5D6	Q5C5D6_SCHJA	SJCHGC07250 protein (Fragment)
comp1178_seq0	netphos-3.1b	phos-unsp	438	438	0.995	F,M	A0A094ZKX4	A0A094ZKX4_SCHHA	WD repeat-containing protein 35
comp1178_seq1	netphos-3.1b	phos-unsp	887	887	0.997	F,M	A0A095C596	A0A095C596_SCHHA	Receptor protein-tyrosine kinase (EC 2.7.10.1)
comp1178_seq10	netphos-3.1b	phos-unsp	75	75	0.995	F,M	G4VTP9	G4VTP9_SCHMA	Receptor protein-tyrosine kinase (EC 2.7.10.1)
comp1178_seq6	netphos-3.1b	phos-unsp	230	230	0.995	F,M	A0A094ZKX4	A0A094ZKX4_SCHHA	WD repeat-containing protein 35
comp1178_seq7	netphos-3.1b	phos-unsp	380	380	0.993	F,M	A0A183MNP7	A0A183MNP7_9TREM	Uncharacterized protein
comp1178_seq8	netphos-3.1b	phos-unsp	438	438	0.995	F,M	A0A094ZKX4	A0A094ZKX4_SCHHA	WD repeat-containing protein 35
comp1178_seq9	netphos-3.1b	phos-unsp	438	438	0.995	F,M	A0A094ZKX4	A0A094ZKX4_SCHHA	WD repeat-containing protein 35
comp11780_seq0	netphos-3.1b	phos-unsp	5	5	0.996	F,M	A0A183P4P1	A0A183P4P1_9TREM	Uncharacterized protein
comp11780_seq1	netphos-3.1b	phos-unsp	5	5	0.996	F,M	A0A183K9L0	A0A183K9L0_9TREM	Uncharacterized protein
comp11781_seq0	netphos-3.1b	phos-unsp	63	63	0.997	F,M	C1LFZ1	C1LFZ1_SCHJA	Glutamine rich 2
comp11793_seq0	netphos-3.1b	phos-unsp	129	129	0.995	F,M	G4VIW0	G4VIW0_SCHMA	Uncharacterized protein
comp11793_seq3	netphos-3.1b	phos-unsp	232	232	0.995	F,M	G4VIW0	G4VIW0_SCHMA	Uncharacterized protein
comp11794_seq0	netphos-3.1b	phos-unsp	2041	2041	0.998	F,M	A0A094ZGR6	A0A094ZGR6_SCHHA	Uncharacterized protein
comp11799_seq0	netphos-3.1b	phos-unsp	648	648	0.996	F,M	G4M0V1	G4M0V1_SCHMA	Afadin (Af-6 protein), putative
comp118_seq1	netphos-3.1b	phos-unsp	78	78	0.998	F,M	C1L606	C1L606_SCHJA	Bcl-2 homologous antagonist/killer (Apoptosis regulator BAK)
comp1180_seq1	netphos-3.1b	phos-unsp	312	312	0.998	F,M	C1LFG4	C1LFG4_SCHJA	STAM binding protein (EC 3.1.2.15)
comp11802_seq0	netphos-3.1b	phos-unsp	277	277	0.995	F,M	A0A183MF54	A0A183MF54_9TREM	Uncharacterized protein
comp11803_seq0	netphos-3.1b	phos-unsp	1131	1131	0.998	F,M	A0A183K6T1	A0A183K6T1_9TREM	Uncharacterized protein
comp11803_seq2	netphos-3.1b	phos-unsp	50	50	0.992	F,M	A0A183RIP4	A0A183RIP4_9TREM	Uncharacterized protein
comp11803_seq4	netphos-3.1b	phos-unsp	15	15	0.995	F,M	A0A183MRM9	A0A183MRM9_9TREM	Uncharacterized protein
comp11805_seq0	netphos-3.1b	phos-unsp	574	574	0.998	F,M	A0A094ZI17	A0A094ZI17_SCHHA	Protocadherin-11 Y-linked
comp11805_seq2	netphos-3.1b	phos-unsp	574	574	0.998	F,M	A0A094ZI17	A0A094ZI17_SCHHA	Protocadherin-11 Y-linked
comp118086_seq0	netphos-3.1b	phos-unsp	73	73	0.998	F,M	H2KTH4	H2KTH4_CLOSI	Aquaporin-1
comp1181_seq0	netphos-3.1b	phos-unsp	284	284	0.997	F,M	A0A094ZYM5	A0A094ZYM5_SCHHA	SWI/SNF-related matrix-associated actin-dependent regulator of chromatin subfamily D member 1
comp11810_seq0	netphos-3.1b	phos-unsp	12	12	0.997	F,M	A0A183MGG9	A0A183MGG9_9TREM	Uncharacterized protein
comp11810_seq1	netphos-3.1b	phos-unsp	46	46	0.998	F,M	G4VNX0	G4VNX0_SCHMA	Phosphatidylinositol-4-phosphate 5-kinase related
comp11813_seq1	netphos-3.1b	phos-unsp	69	69	0.998	F,M	A0A094ZW01	A0A094ZW01_SCHHA	Uncharacterized protein
comp11819_seq0	netphos-3.1b	phos-unsp	469	469	0.998	F,M	A0A183KI95	A0A183KI95_9TREM	Uncharacterized protein
comp1182_seq2	netphos-3.1b	phos-unsp	17	17	0.997	F,M	Q5DEL6	Q5DEL6_SCHJA	SJCHGC01506 protein
comp11820_seq0	netphos-3.1b	phos-unsp	77	77	0.998	F,M	G4V685	G4V685_SCHMA	Putative T-box transcription factor tbx2
comp11822_seq2	netphos-3.1b	phos-unsp	28	28	0.994	F,M	A0A183JWY8	A0A183JWY8_9TREM	Uncharacterized protein
comp11824_seq0	netphos-3.1b	phos-unsp	434	434	0.997	F,M	A0A094ZJC6	A0A094ZJC6_SCHHA	Glutamate receptor ionotropic, NMDA 2B (Fragment)
comp11824_seq1	netphos-3.1b	phos-unsp	780	780	0.997	F,M	A0A094ZJC6	A0A094ZJC6_SCHHA	Glutamate receptor ionotropic, NMDA 2B (Fragment)
comp1183_seq2	netphos-3.1b	phos-unsp	96	96	0.993	F,M	C1L5R4	C1L5R4_SCHJA	N-acetyl galactosaminidase, alpha (EC 3.2.1.49)
comp11836_seq1	netphos-3.1b	phos-unsp	38	38	0.992	F	A0A183LZ85	A0A183LZ85_9TREM	Uncharacterized protein
comp1184_seq0	netphos-3.1b	phos-unsp	355	355	0.997	F,M	C1LEP3	C1LEP3_SCHJA	RNA (Guanine-9-) methyltransferase domain containing protein
comp1184_seq1	netphos-3.1b	phos-unsp	383	383	0.998	F,M	G4LWN9	G4LWN9_SCHMA	Uncharacterized protein
comp1185_seq0	netphos-3.1b	phos-unsp	99	99	0.997	F,M	A0A094ZSE7	A0A094ZSE7_SCHHA	Hematopoietic lineage cell-specific protein
comp1185_seq1	netphos-3.1b	phos-unsp	56	56	0.997	F,M	A0A094ZSE7	A0A094ZSE7_SCHHA	Hematopoietic lineage cell-specific protein
comp11853_seq0	netphos-3.1b	phos-unsp	99	99	0.998	F,M	Q5BSN8	Q5BSN8_SCHJA	SJCHGC03699 protein
comp11853_seq1	netphos-3.1b	phos-unsp	99	99	0.998	F,M	Q5BSN8	Q5BSN8_SCHJA	SJCHGC03699 protein
comp118536_seq0	netphos-3.1b	phos-unsp	69	69	0.997	F,M	G4VF35	G4VF35_SCHMA	KRAB-A domain-containing protein
comp1186_seq1	netphos-3.1b	phos-unsp	613	613	0.998	F,M	A0A074ZYQ5	A0A074ZYQ5_9TREM	Calcium-transporting ATPase (EC 3.6.3.8)
comp11863_seq0	netphos-3.1b	phos-unsp	19	19	0.994	F,M	A0A183MG51	A0A183MG51_9TREM	Uncharacterized protein
comp11863_seq1	netphos-3.1b	phos-unsp	19	19	0.994	F,M	A0A183MG51	A0A183MG51_9TREM	Uncharacterized protein
comp11869_seq0	netphos-3.1b	phos-unsp	1146	1146	0.998	F,M	A0A095AM91	A0A095AM91_SCHHA	Uncharacterized protein
comp11869_seq2	netphos-3.1b	phos-unsp	1146	1146	0.998	F,M	A0A095AM91	A0A095AM91_SCHHA	Uncharacterized protein
comp11869_seq3	netphos-3.1b	phos-unsp	162	162	0.995	F,M	A0A183KFI0	A0A183KFI0_9TREM	Uncharacterized protein
comp11869_seq4	netphos-3.1b	phos-unsp	282	282	0.995	F,M	A0A183KFI0	A0A183KFI0_9TREM	Uncharacterized protein
comp11869_seq9	netphos-3.1b	phos-unsp	282	282	0.995	F,M	A0A183KFI0	A0A183KFI0_9TREM	Uncharacterized protein
comp1187_seq0	netphos-3.1b	phos-unsp	221	221	0.998	F,M	G4VT11	G4VT11_SCHMA	Putative transcription factor LCR-F1
comp1187_seq1	netphos-3.1b	phos-unsp	221	221	0.998	F,M	G4VT11	G4VT11_SCHMA	Putative transcription factor LCR-F1
comp1187_seq2	netphos-3.1b	phos-unsp	25	25	0.998	F,M	A0A183MKK4	A0A183MKK4_9TREM	Uncharacterized protein
comp11872_seq0	netphos-3.1b	phos-unsp	85	85	0.997	F,M	A0A183NB26	A0A183NB26_9TREM	Uncharacterized protein
comp11877_seq1	netphos-3.1b	phos-unsp	355	355	0.997	F,M	A0A094ZPH1	A0A094ZPH1_SCHHA	Protein dopey-1
comp1188_seq0	netphos-3.1b	phos-unsp	15	15	0.994	F,M	C1LH31	C1LH31_SCHJA	UBX domain-containing protein
comp1188_seq1	netphos-3.1b	phos-unsp	165	165	0.997	F,M	Q5C2S3	Q5C2S3_SCHJA	SJCHGC05426 protein (Fragment)
comp118922_seq0	netphos-3.1b	phos-unsp	194	194	0.998	F,M	#N/A	#N/A	#N/A
comp11899_seq0	netphos-3.1b	phos-unsp	224	224	0.998	F,M	A0A183MFG7	A0A183MFG7_9TREM	Uncharacterized protein
comp119_seq0	netphos-3.1b	phos-unsp	121	121	0.996	F,M	Q5BTJ4	Q5BTJ4_SCHJA	SJCHGC00690 protein (Fragment)
comp119_seq1	netphos-3.1b	phos-unsp	143	143	0.993	F,M	A0A183MN49	A0A183MN49_9TREM	Uncharacterized protein
comp1190_seq0	netphos-3.1b	phos-unsp	315	315	0.996	F,M	G4V9S3	G4V9S3_SCHMA	Putative membrane traffic protein
comp1190_seq1	netphos-3.1b	phos-unsp	315	315	0.996	F,M	G4V9S3	G4V9S3_SCHMA	Putative membrane traffic protein
comp1190_seq2	netphos-3.1b	phos-unsp	315	315	0.996	F,M	G4V9S3	G4V9S3_SCHMA	Putative membrane traffic protein
comp119088_seq0	netphos-3.1b	phos-unsp	134	134	0.997	F,M	#N/A	#N/A	#N/A
comp1191_seq1	netphos-3.1b	phos-unsp	57	57	0.998	F,M	Q5DD23	Q5DD23_SCHJA	SJCHGC00869 protein
comp11911_seq0	netphos-3.1b	phos-unsp	67	67	0.994	F,M	G4V8Z9	G4V8Z9_SCHMA	Uncharacterized protein
comp11911_seq1	netphos-3.1b	phos-unsp	67	67	0.994	F,M	G4V8Z9	G4V8Z9_SCHMA	Uncharacterized protein
comp11918_seq0	netphos-3.1b	phos-unsp	263	263	0.997	F,M	A0A094ZQF2	A0A094ZQF2_SCHHA	Insulinoma-associated protein 2
comp11919_seq0	netphos-3.1b	phos-unsp	865	865	0.998	F,M	A0A183KVP6	A0A183KVP6_9TREM	POU domain protein
comp1192_seq0	netphos-3.1b	phos-unsp	36	36	0.996	F,M	G4VPW8	G4VPW8_SCHMA	Putative dna-directed RNA polymerase II
comp1192_seq1	netphos-3.1b	phos-unsp	36	36	0.996	F,M	G4VPW8	G4VPW8_SCHMA	Putative dna-directed RNA polymerase II
comp11926_seq1	netphos-3.1b	phos-unsp	369	369	0.998	F,M	A0A074ZTJ2	A0A074ZTJ2_9TREM	Uncharacterized protein (Fragment)
comp119284_seq0	netphos-3.1b	phos-unsp	60	60	0.997	F,M	G4VB48	G4VB48_SCHMA	Putative transcription factor sp5/buttonhead
comp1193_seq0	netphos-3.1b	phos-unsp	283	283	0.998	F,M	A0A094ZHF2	A0A094ZHF2_SCHHA	Receptor protein serine/threonine kinase (EC 2.7.11.30) (Fragment)
comp1193_seq2	netphos-3.1b	phos-unsp	706	706	0.997	F,M	A0A183NXE6	A0A183NXE6_9TREM	Uncharacterized protein
comp11933_seq0	netphos-3.1b	phos-unsp	343	343	0.997	F,M	A0A183A8I9	A0A183A8I9_9TREM	Uncharacterized protein
comp11935_seq0	netphos-3.1b	phos-unsp	111	111	0.993	F,M	A0A094ZPQ3	A0A094ZPQ3_SCHHA	Uncharacterized protein
comp11937_seq4	netphos-3.1b	phos-unsp	354	354	0.997	F,M	G4VJC5	G4VJC5_SCHMA	Uncharacterized protein
comp11937_seq5	netphos-3.1b	phos-unsp	228	228	0.997	F,M	G4VJC5	G4VJC5_SCHMA	Uncharacterized protein
comp11937_seq6	netphos-3.1b	phos-unsp	115	115	0.997	F,M	G4VJC5	G4VJC5_SCHMA	Uncharacterized protein
comp11938_seq0	netphos-3.1b	phos-unsp	62	62	0.997	F,M	A0A183QN86	A0A183QN86_9TREM	Uncharacterized protein
comp11938_seq1	netphos-3.1b	phos-unsp	16	16	0.997	F,M	A0A183QN86	A0A183QN86_9TREM	Uncharacterized protein
comp11939_seq0	netphos-3.1b	phos-unsp	44	44	0.997	F,M	A0A094ZP15	A0A094ZP15_SCHHA	Uncharacterized protein
comp119404_seq0	netphos-3.1b	phos-unsp	14	14	0.997	F,M	A0A1S8WWJ0	A0A1S8WWJ0_9TREM	Protein disulfide-isomerase (EC 5.3.4.1)
comp11945_seq0	netphos-3.1b	phos-unsp	406	406	0.996	F,M	Q5C1T2	Q5C1T2_SCHJA	SJCHGC07360 protein (Fragment)
comp11948_seq0	netphos-3.1b	phos-unsp	42	42	0.997	F,M	A0A183AK33	A0A183AK33_9TREM	Uncharacterized protein
comp11948_seq1	netphos-3.1b	phos-unsp	42	42	0.997	F,M	A0A183AK33	A0A183AK33_9TREM	Uncharacterized protein
comp1195_seq0	netphos-3.1b	phos-unsp	6	6	0.996	F,M	C1LGM4	C1LGM4_SCHJA	Asparaginyl-tRNA synthetase (EC 6.1.1.22)
comp11957_seq0	netphos-3.1b	phos-unsp	105	105	0.997	F,M	C1LG83	C1LG83_SCHJA	Hypotheticial protein
comp1196_seq1	netphos-3.1b	phos-unsp	164	164	0.996	F,M	G4VIB5	G4VIB5_SCHMA	Phosphatidylinositol transfer protein
comp119636_seq0	netphos-3.1b	phos-unsp	72	72	0.998	F,M	#N/A	#N/A	#N/A
comp1197_seq0	netphos-3.1b	phos-unsp	2159	2159	0.998	F,M	A0A095A0Y2	A0A095A0Y2_SCHHA	Uncharacterized protein
comp1197_seq1	netphos-3.1b	phos-unsp	1898	1898	0.998	F,M	A0A095A0Y2	A0A095A0Y2_SCHHA	Uncharacterized protein
comp1199_seq1	netphos-3.1b	phos-unsp	279	279	0.998	F,M	A0A094ZEF2	A0A094ZEF2_SCHHA	Nicotinate-nucleotide pyrophosphorylase [carboxylating]
comp119990_seq0	netphos-3.1b	phos-unsp	210	210	0.994	F,M	A0A183NDM9	A0A183NDM9_9TREM	Uncharacterized protein
comp120_seq0	netphos-3.1b	phos-unsp	43	43	0.997	F,M	B3GUU2	B3GUU2_SCHJA	Ribosomal protein L15
comp120_seq1	netphos-3.1b	phos-unsp	43	43	0.997	F,M	B3GUU2	B3GUU2_SCHJA	Ribosomal protein L15
comp120_seq2	netphos-3.1b	phos-unsp	481	481	0.991	F,M	G4V5L4	G4V5L4_SCHMA	Putative chaperonin containing t-complex protein 1, zeta subunit, tcpz
comp1200_seq0	netphos-3.1b	phos-unsp	32	32	0.997	F,M	C1L6H6	C1L6H6_SCHJA	Ubiquitin fusion degradation protein 1 homolog
comp1200_seq1	netphos-3.1b	phos-unsp	32	32	0.997	F,M	C1L6H6	C1L6H6_SCHJA	Ubiquitin fusion degradation protein 1 homolog
comp1200_seq2	netphos-3.1b	phos-unsp	32	32	0.997	F,M	C1L6H6	C1L6H6_SCHJA	Ubiquitin fusion degradation protein 1 homolog
comp1200_seq3	netphos-3.1b	phos-unsp	32	32	0.997	#N/A	C1L6H6	C1L6H6_SCHJA	Ubiquitin fusion degradation protein 1 homolog
comp120011_seq0	netphos-3.1b	phos-unsp	16	16	0.998	F,M	G4LYX8	G4LYX8_SCHMA	Uncharacterized protein
comp12002_seq0	netphos-3.1b	phos-unsp	35	35	0.995	F,M	G4VI40	G4VI40_SCHMA	Lar interacting protein (Lip)-related protein
comp12005_seq0	netphos-3.1b	phos-unsp	85	85	0.998	F,M	A0A183MER1	A0A183MER1_9TREM	Uncharacterized protein
comp12005_seq1	netphos-3.1b	phos-unsp	110	110	0.992	F	A0A183RCN6	A0A183RCN6_9TREM	Uncharacterized protein
comp12007_seq0	netphos-3.1b	phos-unsp	14	14	0.997	F,M	A0A183NZN8	A0A183NZN8_9TREM	Uncharacterized protein
comp12009_seq0	netphos-3.1b	phos-unsp	31	31	0.991	F,M	C7C1Z0	C7C1Z0_SCHJA	Gap-Pol polyprotein
comp12009_seq1	netphos-3.1b	phos-unsp	31	31	0.991	F,M	C7C1Z0	C7C1Z0_SCHJA	Gap-Pol polyprotein
comp12009_seq2	netphos-3.1b	phos-unsp	31	31	0.991	F,M	C7C1Z0	C7C1Z0_SCHJA	Gap-Pol polyprotein
comp1201_seq0	netphos-3.1b	phos-unsp	70	70	0.992	F,M	Q5DF32	Q5DF32_SCHJA	Eukaryotic translation initiation factor 3 subunit G (eIF3g) (Eukaryotic translation initiation factor 3 RNA-binding subunit) (eIF-3 RNA-binding subunit) (Eukaryotic translation initiation factor 3 subunit 4)
comp1201_seq2	netphos-3.1b	phos-unsp	21	21	0.992	F,M	Q5DF32	Q5DF32_SCHJA	Eukaryotic translation initiation factor 3 subunit G (eIF3g) (Eukaryotic translation initiation factor 3 RNA-binding subunit) (eIF-3 RNA-binding subunit) (Eukaryotic translation initiation factor 3 subunit 4)
comp1201_seq3	netphos-3.1b	phos-unsp	70	70	0.992	#N/A	Q5DF32	Q5DF32_SCHJA	Eukaryotic translation initiation factor 3 subunit G (eIF3g) (Eukaryotic translation initiation factor 3 RNA-binding subunit) (eIF-3 RNA-binding subunit) (Eukaryotic translation initiation factor 3 subunit 4)
comp1201_seq4	netphos-3.1b	phos-unsp	70	70	0.992	F,M	Q5DF32	Q5DF32_SCHJA	Eukaryotic translation initiation factor 3 subunit G (eIF3g) (Eukaryotic translation initiation factor 3 RNA-binding subunit) (eIF-3 RNA-binding subunit) (Eukaryotic translation initiation factor 3 subunit 4)
comp1201_seq5	netphos-3.1b	phos-unsp	21	21	0.992	F,M	Q5DF32	Q5DF32_SCHJA	Eukaryotic translation initiation factor 3 subunit G (eIF3g) (Eukaryotic translation initiation factor 3 RNA-binding subunit) (eIF-3 RNA-binding subunit) (Eukaryotic translation initiation factor 3 subunit 4)
comp1201_seq6	netphos-3.1b	phos-unsp	72	72	0.996	F,M	Q5DF32	Q5DF32_SCHJA	Eukaryotic translation initiation factor 3 subunit G (eIF3g) (Eukaryotic translation initiation factor 3 RNA-binding subunit) (eIF-3 RNA-binding subunit) (Eukaryotic translation initiation factor 3 subunit 4)
comp1201_seq7	netphos-3.1b	phos-unsp	72	72	0.996	F,M	Q5DF32	Q5DF32_SCHJA	Eukaryotic translation initiation factor 3 subunit G (eIF3g) (Eukaryotic translation initiation factor 3 RNA-binding subunit) (eIF-3 RNA-binding subunit) (Eukaryotic translation initiation factor 3 subunit 4)
comp120181_seq0	netphos-3.1b	phos-unsp	23	23	0.997	F,M	#N/A	#N/A	#N/A
comp120247_seq0	netphos-3.1b	phos-unsp	119	119	0.993	F	#N/A	#N/A	#N/A
comp1204_seq0	netphos-3.1b	phos-unsp	249	249	0.998	F,M	C1LI70	C1LI70_SCHJA	Putative Mitochondrial processing peptidase beta subunit, mitochondrial (EC 3.4.24.64)
comp12044_seq1	netphos-3.1b	phos-unsp	182	182	0.995	F,M	A0A183NTQ9	A0A183NTQ9_9TREM	Uncharacterized protein
comp12044_seq2	netphos-3.1b	phos-unsp	182	182	0.995	F,M	A0A183LMG0	A0A183LMG0_9TREM	Uncharacterized protein
comp12045_seq0	netphos-3.1b	phos-unsp	51	51	0.997	F,M	A0A183WUT1	A0A183WUT1_TRIRE	Uncharacterized protein
comp120488_seq0	netphos-3.1b	phos-unsp	162	162	0.998	F,M	H2KTH4	H2KTH4_CLOSI	Aquaporin-1
comp12049_seq0	netphos-3.1b	phos-unsp	23	23	0.995	F,M	A0A094ZHD3	A0A094ZHD3_SCHHA	Uncharacterized protein
comp1205_seq0	netphos-3.1b	phos-unsp	483	483	0.997	F,M	Q5DEN7	Q5DEN7_SCHJA	SJCHGC02364 protein
comp1206_seq0	netphos-3.1b	phos-unsp	51	51	0.997	F,M	G4VNZ6	G4VNZ6_SCHMA	Uncharacterized protein
comp1206_seq1	netphos-3.1b	phos-unsp	51	51	0.997	F,M	G4VNZ6	G4VNZ6_SCHMA	Uncharacterized protein
comp1206_seq2	netphos-3.1b	phos-unsp	65	65	0.997	F,M	G4VNZ6	G4VNZ6_SCHMA	Uncharacterized protein
comp12061_seq0	netphos-3.1b	phos-unsp	98	98	0.997	F,M	G4VLQ0	G4VLQ0_SCHMA	Putative transcriptional factor nfil3/e4bp4
comp12066_seq0	netphos-3.1b	phos-unsp	584	584	0.997	F,M	A0A094ZHY7	A0A094ZHY7_SCHHA	Calcium-dependent secretion activator 1
comp1207_seq0	netphos-3.1b	phos-unsp	75	75	0.998	F,M	C1LM22	C1LM22_SCHJA	Upstream activation factor subunit UAF30
comp1207_seq1	netphos-3.1b	phos-unsp	5	5	0.996	F,M	C1LM22	C1LM22_SCHJA	Upstream activation factor subunit UAF30
comp12070_seq1	netphos-3.1b	phos-unsp	66	66	0.998	F,M	A0A095C8X7	A0A095C8X7_SCHHA	Centrosomal protein of 162 kDa
comp12071_seq0	netphos-3.1b	phos-unsp	697	697	0.997	F,M	A0A094ZN91	A0A094ZN91_SCHHA	MYCBP-associated protein
comp12071_seq2	netphos-3.1b	phos-unsp	334	334	0.997	F,M	A0A094ZN91	A0A094ZN91_SCHHA	MYCBP-associated protein
comp12072_seq0	netphos-3.1b	phos-unsp	120	120	0.994	F,M	A0A094ZZU1	A0A094ZZU1_SCHHA	Uncharacterized protein
comp12072_seq3	netphos-3.1b	phos-unsp	115	115	0.994	F,M	A0A094ZZU1	A0A094ZZU1_SCHHA	Uncharacterized protein
comp12079_seq1	netphos-3.1b	phos-unsp	191	191	0.997	F,M	A0A095B0X5	A0A095B0X5_SCHHA	Protein-tyrosine sulfotransferase A
comp1208_seq1	netphos-3.1b	phos-unsp	13	13	0.993	F,M	C1LEM8	C1LEM8_SCHJA	PKC-activated phosphatase-1 inhibitor
comp12086_seq2	netphos-3.1b	phos-unsp	180	180	0.995	F,M	A0A183LLZ5	A0A183LLZ5_9TREM	Carbonic anhydrase (EC 4.2.1.1) (Carbonate dehydratase)
comp12087_seq1	netphos-3.1b	phos-unsp	764	764	0.997	F,M	A0A094ZHR5	A0A094ZHR5_SCHHA	Calcium-activated potassium channel slo-1
comp1209_seq0	netphos-3.1b	phos-unsp	220	220	0.995	F,M	C1LFQ3	C1LFQ3_SCHJA	Uncharacterized protein
comp1209_seq1	netphos-3.1b	phos-unsp	209	209	0.995	F,M	C1LFQ3	C1LFQ3_SCHJA	Uncharacterized protein
comp12094_seq0	netphos-3.1b	phos-unsp	310	310	0.998	F,M	A0A183WK46	A0A183WK46_TRIRE	Uncharacterized protein
comp12095_seq0	netphos-3.1b	phos-unsp	212	212	0.997	F,M	Q5BVU6	Q5BVU6_SCHJA	SJCHGC09047 protein (Fragment)
comp12095_seq1	netphos-3.1b	phos-unsp	60	60	0.996	F,M	Q5BVU6	Q5BVU6_SCHJA	SJCHGC09047 protein (Fragment)
comp12096_seq0	netphos-3.1b	phos-unsp	536	536	0.998	F,M	A0A095APU1	A0A095APU1_SCHHA	Homeobox protein Nkx-2.5
comp121_seq0	netphos-3.1b	phos-unsp	54	54	0.997	F,M	O45034	O45034_SCHJA	Calreticulin
comp12107_seq3	netphos-3.1b	phos-unsp	258	258	0.996	F,M	G4M0E6	G4M0E6_SCHMA	Uncharacterized protein
comp1211_seq0	netphos-3.1b	phos-unsp	164	164	0.997	F,M	C1LHB0	C1LHB0_SCHJA	Syntaxin 1A
comp1211_seq1	netphos-3.1b	phos-unsp	164	164	0.997	F,M	C1LHB0	C1LHB0_SCHJA	Syntaxin 1A
comp121104_seq0	netphos-3.1b	phos-unsp	131	131	0.998	F,M	A0A183R1K6	A0A183R1K6_9TREM	Uncharacterized protein
comp12117_seq0	netphos-3.1b	phos-unsp	714	714	0.995	F,M	A0A094ZJB0	A0A094ZJB0_SCHHA	Protein C-ets-2
comp121177_seq0	netphos-3.1b	phos-unsp	29	29	0.992	#N/A	A0A183M371	A0A183M371_9TREM	Uncharacterized protein
comp12118_seq0	netphos-3.1b	phos-unsp	64	64	0.996	F,M	Q3KZA4	Q3KZA4_SCHJA	SJCHGC02166 protein (Fragment)
comp12118_seq1	netphos-3.1b	phos-unsp	64	64	0.996	F,M	Q3KZA4	Q3KZA4_SCHJA	SJCHGC02166 protein (Fragment)
comp1212_seq1	netphos-3.1b	phos-unsp	137	137	0.997	F,M	C1L499	C1L499_SCHJA	Uncharacterized protein
comp1214_seq2	netphos-3.1b	phos-unsp	416	416	0.996	F,M	C1LED7	C1LED7_SCHJA	ATP-dependent 6-phosphofructokinase (ATP-PFK) (Phosphofructokinase) (EC 2.7.1.11) (Phosphohexokinase)
comp12140_seq0	netphos-3.1b	phos-unsp	75	75	0.993	F,M	G7YRZ9	G7YRZ9_CLOSI	Potassium voltage-gated channel subfamily H member 5 (Fragment)
comp12140_seq1	netphos-3.1b	phos-unsp	850	850	0.997	F,M	G7YRZ9	G7YRZ9_CLOSI	Potassium voltage-gated channel subfamily H member 5 (Fragment)
comp12149_seq0	netphos-3.1b	phos-unsp	462	462	0.993	F,M	A0A183RAG3	A0A183RAG3_9TREM	Uncharacterized protein
comp1215_seq0	netphos-3.1b	phos-unsp	125	125	0.996	F,M	C1L5F1	C1L5F1_SCHJA	Coiled-coil domain-containing protein 76
comp1215_seq1	netphos-3.1b	phos-unsp	66	66	0.996	F,M	C1L5F1	C1L5F1_SCHJA	Coiled-coil domain-containing protein 76
comp12150_seq0	netphos-3.1b	phos-unsp	736	736	0.997	F,M	C7TXY9	C7TXY9_SCHJA	Two-pore calcium channel protein 2 (Voltage-dependent calcium channel protein TPC2)
comp12155_seq0	netphos-3.1b	phos-unsp	1567	1567	0.998	F,M	A0A183QGA8	A0A183QGA8_9TREM	Uncharacterized protein
comp12155_seq4	netphos-3.1b	phos-unsp	32	32	0.996	F,M	A0A183QSU9	A0A183QSU9_9TREM	Uncharacterized protein
comp12155_seq5	netphos-3.1b	phos-unsp	1567	1567	0.998	F,M	A0A183QGA8	A0A183QGA8_9TREM	Uncharacterized protein
comp12155_seq7	netphos-3.1b	phos-unsp	496	496	0.996	F,M	A0A094ZNU4	A0A094ZNU4_SCHHA	Neurobeachin-like protein 2
comp12157_seq0	netphos-3.1b	phos-unsp	50	50	0.993	F,M	Q5DBX1	Q5DBX1_SCHJA	SJCHGC03197 protein
comp12157_seq1	netphos-3.1b	phos-unsp	20	20	0.995	F,M	Q5DBX1	Q5DBX1_SCHJA	SJCHGC03197 protein
comp1217_seq0	netphos-3.1b	phos-unsp	315	315	0.998	F,M	A0A094ZJ16	A0A094ZJ16_SCHHA	Uncharacterized protein
comp12175_seq0	netphos-3.1b	phos-unsp	92	92	0.992	F,M	A0A183P8R5	A0A183P8R5_9TREM	Uncharacterized protein
comp12179_seq0	netphos-3.1b	phos-unsp	196	196	0.997	F,M	Q5C546	Q5C546_SCHJA	SJCHGC09012 protein (Fragment)
comp1218_seq0	netphos-3.1b	phos-unsp	66	66	0.997	F,M	A0A094ZLA2	A0A094ZLA2_SCHHA	Connector enhancer of kinase suppressor of ras 2
comp1218_seq2	netphos-3.1b	phos-unsp	66	66	0.997	F	A0A094ZLA2	A0A094ZLA2_SCHHA	Connector enhancer of kinase suppressor of ras 2
comp1218_seq3	netphos-3.1b	phos-unsp	106	106	0.997	F,M	A0A094ZLA2	A0A094ZLA2_SCHHA	Connector enhancer of kinase suppressor of ras 2
comp1218_seq4	netphos-3.1b	phos-unsp	625	625	0.998	F,M	A0A094ZLA2	A0A094ZLA2_SCHHA	Connector enhancer of kinase suppressor of ras 2
comp1218_seq5	netphos-3.1b	phos-unsp	614	614	0.998	F,M	A0A094ZLA2	A0A094ZLA2_SCHHA	Connector enhancer of kinase suppressor of ras 2
comp12181_seq1	netphos-3.1b	phos-unsp	77	77	0.991	F,M	C1LEX0	C1LEX0_SCHJA	Tyrosine--tRNA ligase (EC 6.1.1.1) (Tyrosyl-tRNA synthetase)
comp12189_seq1	netphos-3.1b	phos-unsp	125	125	0.997	F,M	A0A183JW98	A0A183JW98_9TREM	Uncharacterized protein
comp1219_seq0	netphos-3.1b	phos-unsp	75	75	0.998	F,M	A0A094ZGD3	A0A094ZGD3_SCHHA	Orotidine 5'-phosphate decarboxylase (EC 4.1.1.23)
comp1219_seq2	netphos-3.1b	phos-unsp	75	75	0.998	F,M	A0A094ZGD3	A0A094ZGD3_SCHHA	Orotidine 5'-phosphate decarboxylase (EC 4.1.1.23)
comp1219_seq3	netphos-3.1b	phos-unsp	75	75	0.998	F,M	A0A094ZGD3	A0A094ZGD3_SCHHA	Orotidine 5'-phosphate decarboxylase (EC 4.1.1.23)
comp1219_seq4	netphos-3.1b	phos-unsp	75	75	0.998	F	A0A094ZGD3	A0A094ZGD3_SCHHA	Orotidine 5'-phosphate decarboxylase (EC 4.1.1.23)
comp1219_seq5	netphos-3.1b	phos-unsp	240	240	0.995	F,M	Q5BYY7	Q5BYY7_SCHJA	SJCHGC05806 protein (Fragment)
comp12193_seq0	netphos-3.1b	phos-unsp	702	702	0.996	F,M	A0A094ZJY2	A0A094ZJY2_SCHHA	Cytosolic carboxypeptidase 1
comp12193_seq1	netphos-3.1b	phos-unsp	742	742	0.996	F,M	A0A094ZJY2	A0A094ZJY2_SCHHA	Cytosolic carboxypeptidase 1
comp12195_seq6	netphos-3.1b	phos-unsp	163	163	0.994	F,M	Q5C243	Q5C243_SCHJA	SJCHGC03570 protein (Fragment)
comp1220_seq0	netphos-3.1b	phos-unsp	189	189	0.998	F,M	Q5BYU8	Q5BYU8_SCHJA	SJCHGC09055 protein (Fragment)
comp12205_seq0	netphos-3.1b	phos-unsp	87	87	0.993	F,M	A0A183RE43	A0A183RE43_9TREM	Nipped-B protein
comp1221_seq0	netphos-3.1b	phos-unsp	334	334	0.997	F,M	Q5DFL1	Q5DFL1_SCHJA	SJCHGC06259 protein
comp12215_seq0	netphos-3.1b	phos-unsp	93	93	0.996	F,M	A0A094ZZ62	A0A094ZZ62_SCHHA	Sperm-associated antigen 16 protein (Fragment)
comp12217_seq0	netphos-3.1b	phos-unsp	273	273	0.993	F,M	C1LEM6	C1LEM6_SCHJA	Tetraspanin
comp12218_seq0	netphos-3.1b	phos-unsp	22	22	0.995	F,M	A0A183NR71	A0A183NR71_9TREM	Uncharacterized protein
comp1222_seq1	netphos-3.1b	phos-unsp	1106	1106	0.998	F,M	G4VE00	G4VE00_SCHMA	Uncharacterized protein
comp122205_seq0	netphos-3.1b	phos-unsp	38	38	0.995	F,M	#N/A	#N/A	#N/A
comp12228_seq0	netphos-3.1b	phos-unsp	43	43	0.994	F,M	G4LZT8	G4LZT8_SCHMA	Uncharacterized protein
comp12228_seq1	netphos-3.1b	phos-unsp	992	992	0.995	F,M	G4LZT8	G4LZT8_SCHMA	Uncharacterized protein
comp12228_seq4	netphos-3.1b	phos-unsp	29	29	0.992	F,M	G4LZT8	G4LZT8_SCHMA	Uncharacterized protein
comp1223_seq1	netphos-3.1b	phos-unsp	140	140	0.998	F,M	Q5D9D5	Q5D9D5_SCHJA	SJCHGC02341 protein
comp1223_seq2	netphos-3.1b	phos-unsp	140	140	0.998	F,M	Q5D9D5	Q5D9D5_SCHJA	SJCHGC02341 protein
comp12231_seq0	netphos-3.1b	phos-unsp	93	93	0.997	F,M	Q5DDQ6	Q5DDQ6_SCHJA	SJCHGC06503 protein
comp12231_seq2	netphos-3.1b	phos-unsp	125	125	0.997	F,M	Q5DDQ6	Q5DDQ6_SCHJA	SJCHGC06503 protein
comp12232_seq0	netphos-3.1b	phos-unsp	149	149	0.998	F,M	A0A183QGE7	A0A183QGE7_9TREM	Uncharacterized protein
comp122421_seq0	netphos-3.1b	phos-unsp	27	27	0.995	F,M	#N/A	#N/A	#N/A
comp12246_seq0	netphos-3.1b	phos-unsp	169	169	0.995	F,M	A0A094ZXH8	A0A094ZXH8_SCHHA	Uncharacterized protein
comp12248_seq0	netphos-3.1b	phos-unsp	396	396	0.997	F,M	A0A094ZJZ2	A0A094ZJZ2_SCHHA	Chromodomain-helicase-DNA-binding protein 1-like
comp12248_seq1	netphos-3.1b	phos-unsp	224	224	0.997	F,M	A0A094ZJZ2	A0A094ZJZ2_SCHHA	Chromodomain-helicase-DNA-binding protein 1-like
comp12263_seq1	netphos-3.1b	phos-unsp	171	171	0.994	F,M	A0A094ZT38	A0A094ZT38_SCHHA	Uncharacterized protein
comp12263_seq3	netphos-3.1b	phos-unsp	171	171	0.994	F,M	A0A094ZT38	A0A094ZT38_SCHHA	Uncharacterized protein
comp1227_seq0	netphos-3.1b	phos-unsp	13	13	0.991	F,M	Q86F46	Q86F46_SCHJA	Clone ZZD1120 mRNA sequence
comp12271_seq0	netphos-3.1b	phos-unsp	843	843	0.998	F,M	A0A094ZSG2	A0A094ZSG2_SCHHA	T-complex-associated testis-expressed protein 1
comp12271_seq1	netphos-3.1b	phos-unsp	544	544	0.998	F,M	A0A094ZSG2	A0A094ZSG2_SCHHA	T-complex-associated testis-expressed protein 1
comp12271_seq2	netphos-3.1b	phos-unsp	106	106	0.997	F,M	A0A094ZSG2	A0A094ZSG2_SCHHA	T-complex-associated testis-expressed protein 1
comp1228_seq1	netphos-3.1b	phos-unsp	470	470	0.997	F,M	G4V7X9	G4V7X9_SCHMA	Adducin related protein
comp1228_seq2	netphos-3.1b	phos-unsp	188	188	0.996	F,M	A0A183KM14	A0A183KM14_9TREM	Uncharacterized protein
comp12286_seq0	netphos-3.1b	phos-unsp	558	558	0.998	F,M	A0A094ZSE4	A0A094ZSE4_SCHHA	Putative ATP-dependent RNA helicase DDX20
comp12286_seq1	netphos-3.1b	phos-unsp	320	320	0.994	F,M	A0A094ZSE4	A0A094ZSE4_SCHHA	Putative ATP-dependent RNA helicase DDX20
comp12292_seq0	netphos-3.1b	phos-unsp	20	20	0.997	F,M	Q5D9T2	Q5D9T2_SCHJA	SJCHGC06920 protein
comp12297_seq0	netphos-3.1b	phos-unsp	741	741	0.998	F,M	A0A095AKY7	A0A095AKY7_SCHHA	Protein dead ringer-like protein (Fragment)
comp123_seq0	netphos-3.1b	phos-unsp	131	131	0.995	F,M	C1L502	C1L502_SCHJA	Protein disulfide-isomerase (EC 5.3.4.1)
comp1230_seq1	netphos-3.1b	phos-unsp	106	106	0.998	F,M	G4VHK0	G4VHK0_SCHMA	Putative nanos RNA binding domain
comp12319_seq0	netphos-3.1b	phos-unsp	16	16	0.997	F,M	A0A183NUY3	A0A183NUY3_9TREM	Cell division control protein
comp12319_seq1	netphos-3.1b	phos-unsp	8	8	0.998	F,M	A0A095B3X4	A0A095B3X4_SCHHA	Cell division control protein
comp1232_seq0	netphos-3.1b	phos-unsp	390	390	0.996	F,M	G4M1V0	G4M1V0_SCHMA	Acyl-CoA:glycerol-3-phosphate acyltransferase
comp1232_seq3	netphos-3.1b	phos-unsp	63	63	0.996	F,M	A0A1S8WMU4	A0A1S8WMU4_9TREM	Acyltransferase (Fragment)
comp1232_seq7	netphos-3.1b	phos-unsp	63	63	0.996	F,M	A0A1S8WMU4	A0A1S8WMU4_9TREM	Acyltransferase (Fragment)
comp1233_seq0	netphos-3.1b	phos-unsp	402	402	0.997	F,M	A0A183LXF2	A0A183LXF2_9TREM	Uncharacterized protein
comp12330_seq0	netphos-3.1b	phos-unsp	307	307	0.991	F,M	A0A183P0G4	A0A183P0G4_9TREM	Uncharacterized protein
comp12330_seq3	netphos-3.1b	phos-unsp	138	138	0.997	F,M	A0A183P0G4	A0A183P0G4_9TREM	Uncharacterized protein
comp1234_seq0	netphos-3.1b	phos-unsp	863	863	0.998	F,M	G4VCT4	G4VCT4_SCHMA	Uncharacterized protein
comp12345_seq0	netphos-3.1b	phos-unsp	89	89	0.995	F,M	G4V747	G4V747_SCHMA	Rab and DNAJ domain-containing protein
comp12345_seq1	netphos-3.1b	phos-unsp	96	96	0.995	F,M	G4V747	G4V747_SCHMA	Rab and DNAJ domain-containing protein
comp12345_seq2	netphos-3.1b	phos-unsp	75	75	0.995	F,M	A0A094ZTE9	A0A094ZTE9_SCHHA	DnaJ subfamily C member 27
comp12347_seq0	netphos-3.1b	phos-unsp	85	85	0.995	F,M	Q5BVN4	Q5BVN4_SCHJA	SJCHGC08473 protein (Fragment)
comp12347_seq1	netphos-3.1b	phos-unsp	85	85	0.995	F,M	Q5BVN4	Q5BVN4_SCHJA	SJCHGC08473 protein (Fragment)
comp12358_seq0	netphos-3.1b	phos-unsp	76	76	0.994	F,M	Q5C5R1	Q5C5R1_SCHJA	SJCHGC07508 protein (Fragment)
comp1236_seq0	netphos-3.1b	phos-unsp	33	33	0.996	F,M	C1LMF2	C1LMF2_SCHJA	26S proteasome regulatory subunit T3 (EC 3.4.25.1)
comp12365_seq0	netphos-3.1b	phos-unsp	56	56	0.997	F,M	A0A095BXV2	A0A095BXV2_SCHHA	Adenylate kinase isoenzyme 5
comp1237_seq0	netphos-3.1b	phos-unsp	103	103	0.995	F,M	C1LFN3	C1LFN3_SCHJA	Uncharacterized protein
comp12370_seq0	netphos-3.1b	phos-unsp	93	93	0.991	F,M	A0A183MQZ2	A0A183MQZ2_9TREM	Uncharacterized protein
comp1238_seq0	netphos-3.1b	phos-unsp	221	221	0.996	F,M	Q86F62	Q86F62_SCHJA	Proteasome subunit alpha type (EC 3.4.25.1)
comp12381_seq0	netphos-3.1b	phos-unsp	5	5	0.996	F,M	A0A183NCR2	A0A183NCR2_9TREM	Uncharacterized protein
comp123815_seq0	netphos-3.1b	phos-unsp	52	52	0.998	F,M	#N/A	#N/A	#N/A
comp12388_seq0	netphos-3.1b	phos-unsp	45	45	0.998	F,M	A0A183RJU6	A0A183RJU6_9TREM	Uncharacterized protein
comp1239_seq0	netphos-3.1b	phos-unsp	111	111	0.992	F,M	Q5C2X1	Q5C2X1_SCHJA	SJCHGC07432 protein (Fragment)
comp1239_seq1	netphos-3.1b	phos-unsp	112	112	0.992	F,M	Q5C2X1	Q5C2X1_SCHJA	SJCHGC07432 protein (Fragment)
comp1239_seq2	netphos-3.1b	phos-unsp	131	131	0.996	F,M	Q5DGC6	Q5DGC6_SCHJA	Eukaryotic translation initiation factor 3 subunit I (eIF3i)
comp1239_seq3	netphos-3.1b	phos-unsp	253	253	0.998	F,M	A0A095C471	A0A095C471_SCHHA	NAD kinase
comp124_seq0	netphos-3.1b	phos-unsp	90	90	0.997	F,M	C1LB68	C1LB68_SCHJA	Tryparedoxin peroxidase (EC 1.11.1.15)
comp1240_seq0	netphos-3.1b	phos-unsp	178	178	0.997	F,M	A0A075A191	A0A075A191_9TREM	Uncharacterized protein
comp1240_seq1	netphos-3.1b	phos-unsp	851	851	0.998	F,M	A0A075A191	A0A075A191_9TREM	Uncharacterized protein
comp1240_seq2	netphos-3.1b	phos-unsp	178	178	0.997	F,M	A0A075A191	A0A075A191_9TREM	Uncharacterized protein
comp1241_seq0	netphos-3.1b	phos-unsp	199	199	0.998	F,M	Q5DG09	Q5DG09_SCHJA	SJCHGC06310 protein
comp1241_seq1	netphos-3.1b	phos-unsp	199	199	0.998	F,M	Q5DG09	Q5DG09_SCHJA	SJCHGC06310 protein
comp1241_seq3	netphos-3.1b	phos-unsp	199	199	0.998	F,M	Q5DG09	Q5DG09_SCHJA	SJCHGC06310 protein
comp12418_seq0	netphos-3.1b	phos-unsp	90	90	0.995	F,M	G4VG59	G4VG59_SCHMA	Serine/threonine kinase
comp12418_seq1	netphos-3.1b	phos-unsp	61	61	0.997	F,M	A0A183JXB3	A0A183JXB3_9TREM	Uncharacterized protein
comp1242_seq1	netphos-3.1b	phos-unsp	65	65	0.995	F,M	Q5DCK5	Q5DCK5_SCHJA	SJCHGC04443 protein
comp1242_seq2	netphos-3.1b	phos-unsp	65	65	0.995	F,M	Q5DCK5	Q5DCK5_SCHJA	SJCHGC04443 protein
comp1242_seq3	netphos-3.1b	phos-unsp	65	65	0.995	F,M	Q5DCK5	Q5DCK5_SCHJA	SJCHGC04443 protein
comp1242_seq4	netphos-3.1b	phos-unsp	65	65	0.995	F,M	Q5DCK5	Q5DCK5_SCHJA	SJCHGC04443 protein
comp1242_seq6	netphos-3.1b	phos-unsp	65	65	0.995	F,M	Q5DCK5	Q5DCK5_SCHJA	SJCHGC04443 protein
comp1243_seq0	netphos-3.1b	phos-unsp	56	56	0.998	F,M	C1LM37	C1LM37_SCHJA	Antolefinin (Antolefinine)
comp1243_seq1	netphos-3.1b	phos-unsp	56	56	0.998	F,M	C1LM37	C1LM37_SCHJA	Antolefinin (Antolefinine)
comp12439_seq0	netphos-3.1b	phos-unsp	272	272	0.994	F,M	A0A183KZV1	A0A183KZV1_9TREM	Uncharacterized protein
comp1244_seq1	netphos-3.1b	phos-unsp	64	64	0.994	F,M	Q86EG5	Q86EG5_SCHJA	Clone ZZD420 mRNA sequence
comp1244_seq2	netphos-3.1b	phos-unsp	64	64	0.994	F,M	Q86EG5	Q86EG5_SCHJA	Clone ZZD420 mRNA sequence
comp1244_seq3	netphos-3.1b	phos-unsp	82	82	0.994	F,M	Q86EG5	Q86EG5_SCHJA	Clone ZZD420 mRNA sequence
comp12442_seq0	netphos-3.1b	phos-unsp	116	116	0.997	F,M	A0A183LK24	A0A183LK24_9TREM	Uncharacterized protein
comp12442_seq2	netphos-3.1b	phos-unsp	17	17	0.994	F,M	A0A183QU57	A0A183QU57_9TREM	Uncharacterized protein
comp12442_seq4	netphos-3.1b	phos-unsp	773	773	0.997	F,M	A0A095CCK4	A0A095CCK4_SCHHA	Putative ATP-dependent RNA helicase YTHDC2
comp12442_seq5	netphos-3.1b	phos-unsp	373	373	0.996	F,M	A0A183P7W9	A0A183P7W9_9TREM	Uncharacterized protein
comp12445_seq0	netphos-3.1b	phos-unsp	838	838	0.998	F,M	Q963L6	Q963L6_SCHMA	High voltage-activated calcium channel Cav2B (Fragment)
comp1245_seq1	netphos-3.1b	phos-unsp	215	215	0.998	F,M	C1LLP3	C1LLP3_SCHJA	Flotillin 1
comp1246_seq0	netphos-3.1b	phos-unsp	19	19	0.995	F,M	C7TY98	C7TY98_SCHJA	Arginine methyltransferase 1 (EC 2.1.1.-)
comp1246_seq1	netphos-3.1b	phos-unsp	19	19	0.995	F,M	B5M6Z4	B5M6Z4_SCHJA	Uncharacterized protein (Fragment)
comp1247_seq0	netphos-3.1b	phos-unsp	114	114	0.997	F,M	C1LKJ7	C1LKJ7_SCHJA	Putative Pdc1 protein
comp12475_seq0	netphos-3.1b	phos-unsp	88	88	0.998	F,M	G4VHF5	G4VHF5_SCHMA	Putative ubiquitin-protein ligase BRE1
comp12475_seq1	netphos-3.1b	phos-unsp	23	23	0.998	F,M	A0A183JY25	A0A183JY25_9TREM	Uncharacterized protein
comp12479_seq0	netphos-3.1b	phos-unsp	431	431	0.998	F,M	G4VEM4	G4VEM4_SCHMA	Uncharacterized protein
comp12479_seq1	netphos-3.1b	phos-unsp	86	86	0.997	F,M	Q5C4Z4	Q5C4Z4_SCHJA	SJCHGC08606 protein (Fragment)
comp1248_seq0	netphos-3.1b	phos-unsp	26	26	0.995	F,M	Q5DCG0	Q5DCG0_SCHJA	SJCHGC05724 protein
comp1248_seq1	netphos-3.1b	phos-unsp	26	26	0.995	F,M	Q5DCG0	Q5DCG0_SCHJA	SJCHGC05724 protein
comp1248_seq2	netphos-3.1b	phos-unsp	26	26	0.995	F,M	Q5DCG0	Q5DCG0_SCHJA	SJCHGC05724 protein
comp12487_seq1	netphos-3.1b	phos-unsp	495	495	0.997	F,M	A0A183K147	A0A183K147_9TREM	Uncharacterized protein
comp1249_seq0	netphos-3.1b	phos-unsp	81	81	0.997	F,M	A0A183N3T2	A0A183N3T2_9TREM	Uncharacterized protein
comp12490_seq2	netphos-3.1b	phos-unsp	335	335	0.994	F,M	G4M1K5	G4M1K5_SCHMA	Defective proboscis extension response (Dpr)-related
comp12492_seq0	netphos-3.1b	phos-unsp	191	191	0.996	F,M	A0A183LLL8	A0A183LLL8_9TREM	Uncharacterized protein
comp125_seq0	netphos-3.1b	phos-unsp	68	68	0.994	F,M	C1LEL6	C1LEL6_SCHJA	Uncharacterized protein
comp125_seq1	netphos-3.1b	phos-unsp	317	317	0.994	F,M	C1LEL6	C1LEL6_SCHJA	Uncharacterized protein
comp125_seq2	netphos-3.1b	phos-unsp	68	68	0.994	F,M	C1LEL6	C1LEL6_SCHJA	Uncharacterized protein
comp1250_seq0	netphos-3.1b	phos-unsp	122	122	0.998	F,M	Q5BW98	Q5BW98_SCHJA	SJCHGC05589 protein (Fragment)
comp12508_seq0	netphos-3.1b	phos-unsp	166	166	0.995	F,M	Q5DA20	Q5DA20_SCHJA	SJCHGC08858 protein
comp1251_seq0	netphos-3.1b	phos-unsp	229	229	0.997	F,M	C1L4P1	C1L4P1_SCHJA	Stress protein DDR48 (DNA damage-responsive protein 48)
comp12515_seq0	netphos-3.1b	phos-unsp	173	173	0.997	F,M	A0A094ZZY0	A0A094ZZY0_SCHHA	Denticleless protein-like protein
comp12515_seq1	netphos-3.1b	phos-unsp	436	436	0.997	F,M	A0A094ZZY0	A0A094ZZY0_SCHHA	Denticleless protein-like protein
comp1252_seq1	netphos-3.1b	phos-unsp	36	36	0.993	F,M	Q5DB28	Q5DB28_SCHJA	Cytochrome c oxidase subunit Vb 68.6 (SJCHGC01711 protein)
comp1253_seq0	netphos-3.1b	phos-unsp	96	96	0.997	F,M	Q86E94	Q86E94_SCHJA	Clone ZZD690 mRNA sequence
comp1253_seq1	netphos-3.1b	phos-unsp	96	96	0.997	F,M	Q86E94	Q86E94_SCHJA	Clone ZZD690 mRNA sequence
comp1254_seq0	netphos-3.1b	phos-unsp	170	170	0.992	F,M	Q5DI37	Q5DI37_SCHJA	Uncharacterized protein
comp1254_seq1	netphos-3.1b	phos-unsp	170	170	0.992	F,M	Q5DI37	Q5DI37_SCHJA	Uncharacterized protein
comp1255_seq0	netphos-3.1b	phos-unsp	54	54	0.996	F,M	Q5DDE1	Q5DDE1_SCHJA	SJCHGC06725 protein
comp1255_seq1	netphos-3.1b	phos-unsp	54	54	0.996	F,M	Q5DDE1	Q5DDE1_SCHJA	SJCHGC06725 protein
comp1255_seq2	netphos-3.1b	phos-unsp	441	441	0.997	F,M	A0A095BWE3	A0A095BWE3_SCHHA	Uncharacterized protein
comp12563_seq0	netphos-3.1b	phos-unsp	19	19	0.997	F,M	A0A095ARZ8	A0A095ARZ8_SCHHA	Regulator of G-protein signaling 5
comp12563_seq1	netphos-3.1b	phos-unsp	19	19	0.997	F,M	G4VCF3	G4VCF3_SCHMA	Uncharacterized protein
comp12565_seq0	netphos-3.1b	phos-unsp	19	19	0.997	F,M	A0A094ZMH1	A0A094ZMH1_SCHHA	Uncharacterized protein
comp1257_seq0	netphos-3.1b	phos-unsp	99	99	0.992	F,M	G4M1V0	G4M1V0_SCHMA	Acyl-CoA:glycerol-3-phosphate acyltransferase
comp12571_seq0	netphos-3.1b	phos-unsp	547	547	0.997	F,M	G4VH60	G4VH60_SCHMA	Putative cadherin
comp1258_seq0	netphos-3.1b	phos-unsp	14	14	0.997	F,M	G4LY91	G4LY91_SCHMA	Nucleolar GTP-binding protein 1
comp1258_seq1	netphos-3.1b	phos-unsp	449	449	0.997	F,M	A0A183KJU6	A0A183KJU6_9TREM	Nucleolar GTP-binding protein 1
comp12584_seq1	netphos-3.1b	phos-unsp	37	37	0.995	F,M	A0A183LJB4	A0A183LJB4_9TREM	O-acyltransferase
comp12588_seq0	netphos-3.1b	phos-unsp	1182	1182	0.998	F,M	A0A094ZMW8	A0A094ZMW8_SCHHA	Transient-receptor-potential-like protein
comp12590_seq0	netphos-3.1b	phos-unsp	77	77	0.997	F,M	#N/A	#N/A	#N/A
comp12599_seq1	netphos-3.1b	phos-unsp	17	17	0.996	#N/A	Q5C5Q9	Q5C5Q9_SCHJA	SJCHGC08529 protein (Fragment)
comp126_seq0	netphos-3.1b	phos-unsp	1267	1267	0.998	F,M	Q02456	Q02456_SCHMA	Myosin heavy chain
comp1260_seq0	netphos-3.1b	phos-unsp	11	11	0.992	F,M	C1L6W8	C1L6W8_SCHJA	Surfeit locus protein 4
comp12605_seq0	netphos-3.1b	phos-unsp	287	287	0.997	F,M	C7C207	C7C207_SCHJA	Endonuclease-reverse transcriptase
comp126192_seq0	netphos-3.1b	phos-unsp	257	257	0.997	F,M	A0A183B816	A0A183B816_9TREM	Glyceraldehyde-3-phosphate dehydrogenase (EC 1.2.1.12)
comp1262_seq0	netphos-3.1b	phos-unsp	161	161	0.997	F,M	A0A183QSJ5	A0A183QSJ5_9TREM	Uncharacterized protein
comp1262_seq1	netphos-3.1b	phos-unsp	931	931	0.997	F,M	A0A183QSJ5	A0A183QSJ5_9TREM	Uncharacterized protein
comp1262_seq5	netphos-3.1b	phos-unsp	161	161	0.997	F,M	A0A183QSJ5	A0A183QSJ5_9TREM	Uncharacterized protein
comp1263_seq1	netphos-3.1b	phos-unsp	117	117	0.998	F,M	Q5DC29	Q5DC29_SCHJA	SJCHGC02565 protein
comp1263_seq3	netphos-3.1b	phos-unsp	117	117	0.998	F,M	Q5DC29	Q5DC29_SCHJA	SJCHGC02565 protein
comp12635_seq1	netphos-3.1b	phos-unsp	61	61	0.994	F,M	Q8T5G5	Q8T5G5_SCHJA	Polyprotein
comp12636_seq0	netphos-3.1b	phos-unsp	45	45	0.998	F,M	Q5C3A3	Q5C3A3_SCHJA	SJCHGC09318 protein (Fragment)
comp12639_seq0	netphos-3.1b	phos-unsp	384	384	0.991	F,M	G4VHH0	G4VHH0_SCHMA	Putative wd-repeat protein
comp1264_seq1	netphos-3.1b	phos-unsp	110	110	0.997	F,M	G4V8G9	G4V8G9_SCHMA	Putative zygin
comp1264_seq5	netphos-3.1b	phos-unsp	110	110	0.997	F,M	G4V8G9	G4V8G9_SCHMA	Putative zygin
comp1265_seq0	netphos-3.1b	phos-unsp	98	98	0.993	F,M	Q5DFP6	Q5DFP6_SCHJA	SJCHGC00967 protein
comp1265_seq1	netphos-3.1b	phos-unsp	98	98	0.993	F,M	Q5DFP6	Q5DFP6_SCHJA	SJCHGC00967 protein
comp12650_seq0	netphos-3.1b	phos-unsp	720	720	0.998	F,M	A0A183NT53	A0A183NT53_9TREM	Uncharacterized protein
comp12650_seq1	netphos-3.1b	phos-unsp	765	765	0.998	F,M	A0A183K0J3	A0A183K0J3_9TREM	Uncharacterized protein
comp1266_seq1	netphos-3.1b	phos-unsp	19	19	0.997	F,M	C1L439	C1L439_SCHJA	Mediator complex subunit 11
comp1266_seq2	netphos-3.1b	phos-unsp	19	19	0.997	F,M	C1L439	C1L439_SCHJA	Mediator complex subunit 11
comp12664_seq0	netphos-3.1b	phos-unsp	65	65	0.997	F	G4VPV3	G4VPV3_SCHMA	Uncharacterized protein
comp12664_seq2	netphos-3.1b	phos-unsp	65	65	0.997	F,M	G4VPV3	G4VPV3_SCHMA	Uncharacterized protein
comp1267_seq0	netphos-3.1b	phos-unsp	177	177	0.996	F,M	A0A183PVB2	A0A183PVB2_9TREM	Uncharacterized protein
comp1267_seq1	netphos-3.1b	phos-unsp	310	310	0.996	F,M	A0A183PVB2	A0A183PVB2_9TREM	Uncharacterized protein
comp1268_seq0	netphos-3.1b	phos-unsp	165	165	0.998	F,M	B5B7R2	B5B7R2_SCHJA	Uncharacterized protein
comp1268_seq1	netphos-3.1b	phos-unsp	220	220	0.998	F,M	A0A183R5X5	A0A183R5X5_9TREM	Uncharacterized protein
comp1269_seq0	netphos-3.1b	phos-unsp	352	352	0.995	F,M	Q5C1E9	Q5C1E9_SCHJA	SJCHGC09040 protein (Fragment)
comp127_seq3	netphos-3.1b	phos-unsp	20	20	0.991	F,M	Q5DD05	Q5DD05_SCHJA	SJCHGC05876 protein
comp12700_seq0	netphos-3.1b	phos-unsp	58	58	0.997	F,M	A0A183K7Y0	A0A183K7Y0_9TREM	Uncharacterized protein
comp1271_seq0	netphos-3.1b	phos-unsp	170	170	0.998	F,M	A4GU99	A4GU99_SCHJA	RNA-binding protein 8A
comp12711_seq0	netphos-3.1b	phos-unsp	815	815	0.998	F,M	G4V5H3	G4V5H3_SCHMA	Putative leucine-rich repeat-containing protein
comp12718_seq0	netphos-3.1b	phos-unsp	107	107	0.991	F,M	A0A095APK9	A0A095APK9_SCHHA	Uncharacterized protein
comp12718_seq2	netphos-3.1b	phos-unsp	140	140	0.993	F,M	A0A183K915	A0A183K915_9TREM	Uncharacterized protein
comp12720_seq0	netphos-3.1b	phos-unsp	634	634	0.998	F,M	G4LXB2	G4LXB2_SCHMA	Copine, putative
comp12720_seq1	netphos-3.1b	phos-unsp	135	135	0.996	F,M	A0A094ZKZ4	A0A094ZKZ4_SCHHA	Copine-8 (Fragment)
comp12724_seq2	netphos-3.1b	phos-unsp	239	239	0.992	F,M	A0A183NRM3	A0A183NRM3_9TREM	Uncharacterized protein
comp1273_seq0	netphos-3.1b	phos-unsp	430	430	0.997	F,M	A0A094ZZ78	A0A094ZZ78_SCHHA	Annexin
comp12736_seq0	netphos-3.1b	phos-unsp	161	161	0.994	F,M	#N/A	#N/A	#N/A
comp12738_seq0	netphos-3.1b	phos-unsp	472	472	0.997	F,M	C1L4M6	C1L4M6_SCHJA	ATP-dependent DNA helicase (EC 3.6.4.12)
comp12738_seq1	netphos-3.1b	phos-unsp	36	36	0.991	F,M	C1L4M6	C1L4M6_SCHJA	ATP-dependent DNA helicase (EC 3.6.4.12)
comp12741_seq0	netphos-3.1b	phos-unsp	125	125	0.998	F,M	A0A183MER6	A0A183MER6_9TREM	Uncharacterized protein
comp12741_seq1	netphos-3.1b	phos-unsp	61	61	0.998	F,M	A0A183MER6	A0A183MER6_9TREM	Uncharacterized protein
comp12744_seq0	netphos-3.1b	phos-unsp	256	256	0.994	F,M	A0A095BVX7	A0A095BVX7_SCHHA	Tafazzin
comp12746_seq0	netphos-3.1b	phos-unsp	317	317	0.996	F,M	G4V5Y9	G4V5Y9_SCHMA	Uncharacterized protein
comp12749_seq0	netphos-3.1b	phos-unsp	386	386	0.995	F,M	G4LXU7	G4LXU7_SCHMA	DNA replication licensing factor MCM8, putative
comp1276_seq0	netphos-3.1b	phos-unsp	36	36	0.998	F,M	Q5C2C7	Q5C2C7_SCHJA	SJCHGC02690 protein (Fragment)
comp1276_seq3	netphos-3.1b	phos-unsp	140	140	0.997	F,M	A0A183W222	A0A183W222_TRIRE	Kinesin-like protein
comp12763_seq0	netphos-3.1b	phos-unsp	94	94	0.995	F,M	A0A183NBB2	A0A183NBB2_9TREM	Uncharacterized protein
comp127704_seq0	netphos-3.1b	phos-unsp	17	17	0.996	F,M	Q26537	14332_SCHMA	14-3-3 protein homolog 2 (14-3-3-2) (Fragment)
comp12773_seq0	netphos-3.1b	phos-unsp	291	291	0.998	F,M	A0A183QW19	A0A183QW19_9TREM	Uncharacterized protein
comp12777_seq1	netphos-3.1b	phos-unsp	131	131	0.997	F,M	G4LXI0	G4LXI0_SCHMA	Uncharacterized protein
comp12778_seq0	netphos-3.1b	phos-unsp	318	318	0.998	F,M	A0A183LGB6	A0A183LGB6_9TREM	Uncharacterized protein
comp12782_seq0	netphos-3.1b	phos-unsp	99	99	0.995	F,M	A0A183QRX9	A0A183QRX9_9TREM	Uncharacterized protein
comp12782_seq1	netphos-3.1b	phos-unsp	99	99	0.995	F,M	A0A183JQF0	A0A183JQF0_9TREM	Uncharacterized protein
comp12782_seq2	netphos-3.1b	phos-unsp	99	99	0.995	F	A0A183JQF0	A0A183JQF0_9TREM	Uncharacterized protein
comp12782_seq4	netphos-3.1b	phos-unsp	305	305	0.992	F,M	A0A183QRX9	A0A183QRX9_9TREM	Uncharacterized protein
comp12784_seq3	netphos-3.1b	phos-unsp	417	417	0.998	F,M	A0A183MQ80	A0A183MQ80_9TREM	Uncharacterized protein
comp12789_seq0	netphos-3.1b	phos-unsp	510	510	0.994	F,M	C1LEE0	C1LEE0_SCHJA	Dopamine D2-like receptor
comp1279_seq0	netphos-3.1b	phos-unsp	1640	1640	0.998	F,M	G4VHX5	G4VHX5_SCHMA	Myotubularin-related protein
comp1279_seq2	netphos-3.1b	phos-unsp	1645	1645	0.998	F,M	G4VHX5	G4VHX5_SCHMA	Myotubularin-related protein
comp1279_seq4	netphos-3.1b	phos-unsp	1645	1645	0.998	F,M	G4VHX5	G4VHX5_SCHMA	Myotubularin-related protein
comp1280_seq0	netphos-3.1b	phos-unsp	439	439	0.993	F,M	C1L3N1	C1L3N1_SCHJA	Malic enzyme 1, NADP(+)-dependent, cytosolic (EC 1.1.1.40)
comp12802_seq2	netphos-3.1b	phos-unsp	115	115	0.994	F,M	A0A183JDJ8	A0A183JDJ8_9TREM	Uncharacterized protein
comp12811_seq0	netphos-3.1b	phos-unsp	116	116	0.996	F,M	G4M0V8	G4M0V8_SCHMA	Nephrin related
comp12811_seq1	netphos-3.1b	phos-unsp	116	116	0.996	F,M	G4M0V8	G4M0V8_SCHMA	Nephrin related
comp1282_seq0	netphos-3.1b	phos-unsp	149	149	0.997	F,M	C1L7B4	C1L7B4_SCHJA	Transmembrane protein 147
comp1283_seq0	netphos-3.1b	phos-unsp	280	280	0.993	F,M	C1L5S8	C1L5S8_SCHJA	Putative cellular retinaldehyde-binding protein
comp12835_seq0	netphos-3.1b	phos-unsp	23	23	0.996	F,M	C6ERB7	C6ERB7_SCHJA	Frizzled 5
comp1284_seq2	netphos-3.1b	phos-unsp	30	30	0.997	F,M	G4VRC7	G4VRC7_SCHMA	Putative tegumental protein (Tegumental antigen)
comp12842_seq0	netphos-3.1b	phos-unsp	85	85	0.994	F,M	A0A183KB32	A0A183KB32_9TREM	Uncharacterized protein
comp12842_seq1	netphos-3.1b	phos-unsp	85	85	0.994	F,M	A0A183KB32	A0A183KB32_9TREM	Uncharacterized protein
comp1285_seq0	netphos-3.1b	phos-unsp	370	370	0.998	F,M	C1LHH4	C1LHH4_SCHJA	Putative Cell division protein kinase 10 (Serine/threonine-protein kinase PISSLRE) (EC 2.7.11.22)
comp12855_seq0	netphos-3.1b	phos-unsp	61	61	0.997	F,M	A0A183LUC5	A0A183LUC5_9TREM	Uncharacterized protein
comp12855_seq1	netphos-3.1b	phos-unsp	61	61	0.997	F,M	A0A183R742	A0A183R742_9TREM	Uncharacterized protein
comp1286_seq0	netphos-3.1b	phos-unsp	46	46	0.993	F,M	Q5DFN3	Q5DFN3_SCHJA	SJCHGC05602 protein
comp12861_seq0	netphos-3.1b	phos-unsp	40	40	0.997	F,M	A0A183MKS0	A0A183MKS0_9TREM	Uncharacterized protein
comp1288_seq3	netphos-3.1b	phos-unsp	356	356	0.996	F,M	Q5BYQ8	Q5BYQ8_SCHJA	SJCHGC07480 protein (Fragment)
comp12883_seq0	netphos-3.1b	phos-unsp	160	160	0.998	F,M	G4VPS9	G4VPS9_SCHMA	Putative choline o-acyltransferase
comp12884_seq0	netphos-3.1b	phos-unsp	256	256	0.997	F,M	C1LE48	C1LE48_SCHJA	Major facilitator superfamily
comp1289_seq1	netphos-3.1b	phos-unsp	238	238	0.998	F,M	A0A094ZLG2	A0A094ZLG2_SCHHA	Bicaudal D-related protein 1
comp1289_seq2	netphos-3.1b	phos-unsp	238	238	0.998	F,M	A0A094ZLG2	A0A094ZLG2_SCHHA	Bicaudal D-related protein 1
comp12896_seq1	netphos-3.1b	phos-unsp	736	736	0.997	F,M	A0A095C6D2	A0A095C6D2_SCHHA	Uncharacterized protein
comp12898_seq0	netphos-3.1b	phos-unsp	59	59	0.993	F,M	A0A183RK54	A0A183RK54_9TREM	Uncharacterized protein
comp129_seq0	netphos-3.1b	phos-unsp	155	155	0.996	F,M	C1LS91	C1LS91_SCHJA	40S ribosomal protein SA
comp1290_seq0	netphos-3.1b	phos-unsp	425	425	0.998	F,M	A0A094ZHZ3	A0A094ZHZ3_SCHHA	V-type proton ATPase subunit B
comp12900_seq0	netphos-3.1b	phos-unsp	473	473	0.998	F,M	A0A183NRP3	A0A183NRP3_9TREM	Uncharacterized protein
comp12900_seq1	netphos-3.1b	phos-unsp	141	141	0.998	F,M	A0A183QFC5	A0A183QFC5_9TREM	Uncharacterized protein
comp12908_seq0	netphos-3.1b	phos-unsp	62	62	0.997	F,M	A0A094ZNG3	A0A094ZNG3_SCHHA	Uncharacterized protein
comp1291_seq0	netphos-3.1b	phos-unsp	152	152	0.997	F,M	A0A183JDD0	A0A183JDD0_9TREM	Uncharacterized protein
comp12912_seq0	netphos-3.1b	phos-unsp	18	18	0.997	F,M	G7Y960	G7Y960_CLOSI	FMRFamide-activated amiloride-sensitive sodium channel
comp1292_seq0	netphos-3.1b	phos-unsp	311	311	0.998	F,M	A0A183K0M8	A0A183K0M8_9TREM	Uncharacterized protein
comp1292_seq1	netphos-3.1b	phos-unsp	628	628	0.997	F,M	A0A094ZSY8	A0A094ZSY8_SCHHA	26S proteasome non-ATPase regulatory subunit 1
comp12922_seq0	netphos-3.1b	phos-unsp	29	29	0.995	F,M	A0A094ZT17	A0A094ZT17_SCHHA	Uncharacterized protein
comp12925_seq1	netphos-3.1b	phos-unsp	303	303	0.992	F,M	C7TYZ7	C7TYZ7_SCHJA	Egg protein CP1084
comp12927_seq0	netphos-3.1b	phos-unsp	27	27	0.998	F,M	Q5D9N9	Q5D9N9_SCHJA	SJCHGC09457 protein
comp12927_seq1	netphos-3.1b	phos-unsp	27	27	0.998	F,M	Q5D9N9	Q5D9N9_SCHJA	SJCHGC09457 protein
comp1293_seq2	netphos-3.1b	phos-unsp	53	53	0.998	F,M	C1LF03	C1LF03_SCHJA	Translation machinery-associated protein 46
comp1294_seq0	netphos-3.1b	phos-unsp	307	307	0.992	F,M	Q5DAP9	Q5DAP9_SCHJA	Importin subunit alpha
comp1294_seq1	netphos-3.1b	phos-unsp	523	523	0.992	F,M	Q5DAP9	Q5DAP9_SCHJA	Importin subunit alpha
comp1295_seq1	netphos-3.1b	phos-unsp	217	217	0.995	F,M	C9W186	C9W186_SCHJA	Lysophospholipase II (EC 3.1.1.5)
comp12951_seq0	netphos-3.1b	phos-unsp	83	83	0.998	F,M	A0A183NVJ0	A0A183NVJ0_9TREM	Uncharacterized protein
comp12955_seq1	netphos-3.1b	phos-unsp	428	428	0.998	F,M	A0A095AJZ9	A0A095AJZ9_SCHHA	Protocadherin Fat 4
comp12958_seq0	netphos-3.1b	phos-unsp	102	102	0.997	F,M	G4VIL0	G4VIL0_SCHMA	Tubulin tyrosine ligase-related
comp1296_seq0	netphos-3.1b	phos-unsp	139	139	0.997	F,M	A0A183PRL3	A0A183PRL3_9TREM	Rab GDP dissociation inhibitor
comp12961_seq1	netphos-3.1b	phos-unsp	6	6	0.993	F,M	#N/A	#N/A	#N/A
comp12966_seq0	netphos-3.1b	phos-unsp	168	168	0.998	F,M	C7C208	C7C208_SCHJA	Endonuclease-reverse transcriptase
comp1297_seq0	netphos-3.1b	phos-unsp	78	78	0.993	F,M	Q5DAF6	Q5DAF6_SCHJA	SJCHGC01149 protein
comp12983_seq0	netphos-3.1b	phos-unsp	41	41	0.994	F,M	Q5DGU8	Q5DGU8_SCHJA	SJCHGC00947 protein
comp12983_seq2	netphos-3.1b	phos-unsp	159	159	0.995	F,M	A0A183MKQ8	A0A183MKQ8_9TREM	Uncharacterized protein
comp12983_seq3	netphos-3.1b	phos-unsp	41	41	0.994	F,M	Q5DGU8	Q5DGU8_SCHJA	SJCHGC00947 protein
comp1299_seq0	netphos-3.1b	phos-unsp	118	118	0.992	F,M	Q5BRL7	Q5BRL7_SCHJA	SJCHGC07844 protein (Fragment)
comp130_seq0	netphos-3.1b	phos-unsp	116	116	0.998	F,M	Q5DAM0	Q5DAM0_SCHJA	SJCHGC02213 protein
comp130_seq1	netphos-3.1b	phos-unsp	116	116	0.998	F,M	Q5DAM0	Q5DAM0_SCHJA	SJCHGC02213 protein
comp13001_seq0	netphos-3.1b	phos-unsp	52	52	0.997	#N/A	A0A183N463	A0A183N463_9TREM	Uncharacterized protein
comp1301_seq0	netphos-3.1b	phos-unsp	44	44	0.995	F,M	C1L4H6	C1L4H6_SCHJA	Uridylate kinase (EC 2.7.4.-)
comp13013_seq1	netphos-3.1b	phos-unsp	450	450	0.994	F,M	A0A183QVV4	A0A183QVV4_9TREM	Uncharacterized protein
comp1302_seq0	netphos-3.1b	phos-unsp	443	443	0.998	F,M	A0A095AQH4	A0A095AQH4_SCHHA	Uncharacterized protein (Fragment)
comp1303_seq0	netphos-3.1b	phos-unsp	374	374	0.998	F,M	G4LYJ0	G4LYJ0_SCHMA	Uncharacterized protein
comp1303_seq2	netphos-3.1b	phos-unsp	374	374	0.998	F,M	G4LYJ0	G4LYJ0_SCHMA	Uncharacterized protein
comp13031_seq0	netphos-3.1b	phos-unsp	115	115	0.998	F,M	Q5C3A7	Q5C3A7_SCHJA	SJCHGC06937 protein (Fragment)
comp13034_seq0	netphos-3.1b	phos-unsp	89	89	0.997	F,M	A0A183KJH4	A0A183KJH4_9TREM	Uncharacterized protein
comp1304_seq0	netphos-3.1b	phos-unsp	24	24	0.996	F,M	A0A095AIH6	A0A095AIH6_SCHHA	Uncharacterized protein
comp1304_seq1	netphos-3.1b	phos-unsp	148	148	0.996	F,M	A0A095AIH6	A0A095AIH6_SCHHA	Uncharacterized protein
comp13045_seq0	netphos-3.1b	phos-unsp	346	346	0.995	F,M	A0A183QFR3	A0A183QFR3_9TREM	Uncharacterized protein
comp1305_seq1	netphos-3.1b	phos-unsp	112	112	0.995	F,M	Q5DGI5	Q5DGI5_SCHJA	SJCHGC06340 protein
comp1306_seq0	netphos-3.1b	phos-unsp	858	858	0.997	F,M	A0A095A186	A0A095A186_SCHHA	Nuclear pore complex protein Nup98-Nup96 (Fragment)
comp1306_seq1	netphos-3.1b	phos-unsp	858	858	0.997	F,M	A0A095A186	A0A095A186_SCHHA	Nuclear pore complex protein Nup98-Nup96 (Fragment)
comp1306_seq2	netphos-3.1b	phos-unsp	295	295	0.997	F,M	A0A183N2H0	A0A183N2H0_9TREM	Uncharacterized protein
comp1306_seq3	netphos-3.1b	phos-unsp	295	295	0.997	F,M	A0A095A186	A0A095A186_SCHHA	Nuclear pore complex protein Nup98-Nup96 (Fragment)
comp1306_seq4	netphos-3.1b	phos-unsp	295	295	0.997	#N/A	A0A183N2H0	A0A183N2H0_9TREM	Uncharacterized protein
comp1306_seq5	netphos-3.1b	phos-unsp	157	157	0.996	F,M	C1LH74	C1LH74_SCHJA	Synembryn-A
comp13060_seq0	netphos-3.1b	phos-unsp	285	285	0.997	F,M	A0A183ND22	A0A183ND22_9TREM	Uncharacterized protein
comp13060_seq1	netphos-3.1b	phos-unsp	285	285	0.997	F,M	A0A183ND22	A0A183ND22_9TREM	Uncharacterized protein
comp1307_seq1	netphos-3.1b	phos-unsp	60	60	0.991	F,M	Q5DE20	Q5DE20_SCHJA	SJCHGC05387 protein
comp130711_seq0	netphos-3.1b	phos-unsp	48	48	0.991	F,M	#N/A	#N/A	#N/A
comp130772_seq0	netphos-3.1b	phos-unsp	57	57	0.997	F,M	#N/A	#N/A	#N/A
comp13082_seq0	netphos-3.1b	phos-unsp	202	202	0.998	F,M	A0A183RCB8	A0A183RCB8_9TREM	Uncharacterized protein
comp1309_seq0	netphos-3.1b	phos-unsp	116	116	0.991	F,M	Q5DF22	Q5DF22_SCHJA	SJCHGC04269 protein
comp1309_seq1	netphos-3.1b	phos-unsp	116	116	0.991	F,M	Q5DF22	Q5DF22_SCHJA	SJCHGC04269 protein
comp13091_seq0	netphos-3.1b	phos-unsp	424	424	0.997	F,M	A0A183K531	A0A183K531_9TREM	Uncharacterized protein
comp13091_seq1	netphos-3.1b	phos-unsp	424	424	0.997	F,M	G4VMM6	G4VMM6_SCHMA	Putative g-protein coupled receptor
comp13093_seq0	netphos-3.1b	phos-unsp	176	176	0.995	F,M	A0A094ZYK3	A0A094ZYK3_SCHHA	Uncharacterized protein
comp13093_seq1	netphos-3.1b	phos-unsp	45	45	0.995	F,M	A0A094ZYK3	A0A094ZYK3_SCHHA	Uncharacterized protein
comp13095_seq0	netphos-3.1b	phos-unsp	72	72	0.998	F,M	G4LXU7	G4LXU7_SCHMA	DNA replication licensing factor MCM8, putative
comp13099_seq0	netphos-3.1b	phos-unsp	408	408	0.996	F,M	A0A183MEC9	A0A183MEC9_9TREM	Uncharacterized protein
comp13099_seq1	netphos-3.1b	phos-unsp	27	27	0.997	F,M	A0A183MEC9	A0A183MEC9_9TREM	Uncharacterized protein
comp13099_seq2	netphos-3.1b	phos-unsp	27	27	0.997	F,M	A0A095AGY9	A0A095AGY9_SCHHA	GTP-binding protein 2
comp13099_seq3	netphos-3.1b	phos-unsp	18	18	0.998	F,M	A0A183KNK5	A0A183KNK5_9TREM	Uncharacterized protein
comp1310_seq0	netphos-3.1b	phos-unsp	39	39	0.995	F,M	G4VKC5	G4VKC5_SCHMA	Sec24-related C, d
comp1310_seq1	netphos-3.1b	phos-unsp	801	801	0.997	F,M	C1LIN9	C1LIN9_SCHJA	Uncharacterized protein
comp13109_seq0	netphos-3.1b	phos-unsp	20	20	0.997	F,M	A0A183N5X7	A0A183N5X7_9TREM	Uncharacterized protein
comp1311_seq0	netphos-3.1b	phos-unsp	882	882	0.997	F,M	A0A094ZTR3	A0A094ZTR3_SCHHA	Titin
comp13119_seq0	netphos-3.1b	phos-unsp	121	121	0.997	F,M	A0A095C530	A0A095C530_SCHHA	Zinc finger homeobox protein 4
comp1312_seq0	netphos-3.1b	phos-unsp	49	49	0.997	F,M	C1L544	C1L544_SCHJA	Transaldolase (EC 2.2.1.2)
comp1312_seq1	netphos-3.1b	phos-unsp	272	272	0.997	F,M	Q5DEG0	Q5DEG0_SCHJA	Transaldolase (EC 2.2.1.2)
comp1312_seq2	netphos-3.1b	phos-unsp	49	49	0.997	F,M	C1L544	C1L544_SCHJA	Transaldolase (EC 2.2.1.2)
comp13128_seq0	netphos-3.1b	phos-unsp	191	191	0.996	F,M	A0A094ZEL2	A0A094ZEL2_SCHHA	Homeobox protein ceh-19
comp13128_seq1	netphos-3.1b	phos-unsp	191	191	0.996	F,M	A0A183LQ84	A0A183LQ84_9TREM	Uncharacterized protein
comp1313_seq0	netphos-3.1b	phos-unsp	397	397	0.992	F,M	Q5DGF3	Q5DGF3_SCHJA	SJCHGC06900 protein
comp1313_seq1	netphos-3.1b	phos-unsp	211	211	0.993	F,M	G4VFP8	G4VFP8_SCHMA	Receptor protein serine/threonine kinase (EC 2.7.11.30)
comp13131_seq0	netphos-3.1b	phos-unsp	43	43	0.992	F,M	Q5DDG3	Q5DDG3_SCHJA	Palmitoyltransferase (EC 2.3.1.225)
comp13131_seq1	netphos-3.1b	phos-unsp	43	43	0.992	F,M	Q5DDG3	Q5DDG3_SCHJA	Palmitoyltransferase (EC 2.3.1.225)
comp13133_seq1	netphos-3.1b	phos-unsp	39	39	0.998	F,M	A0A183PLK1	A0A183PLK1_9TREM	Uncharacterized protein
comp13133_seq3	netphos-3.1b	phos-unsp	32	32	0.998	F	A0A183MUX4	A0A183MUX4_9TREM	Uncharacterized protein
comp131377_seq0	netphos-3.1b	phos-unsp	57	57	0.995	F,M	#N/A	#N/A	#N/A
comp13139_seq0	netphos-3.1b	phos-unsp	35	35	0.994	#N/A	A0A183LXW3	A0A183LXW3_9TREM	Uncharacterized protein
comp131407_seq0	netphos-3.1b	phos-unsp	75	75	0.997	F,M	H2KUU7	H2KUU7_CLOSI	Endochitinase CH5B
comp131461_seq0	netphos-3.1b	phos-unsp	139	139	0.994	F,M	A0A074ZG18	A0A074ZG18_9TREM	Glutamine synthetase (EC 6.3.1.2)
comp13149_seq0	netphos-3.1b	phos-unsp	233	233	0.997	F,M	G4VPP8	G4VPP8_SCHMA	Formin-related
comp1315_seq0	netphos-3.1b	phos-unsp	20	20	0.995	F,M	Q5DHM0	Q5DHM0_SCHJA	SJCHGC07282 protein
comp1315_seq1	netphos-3.1b	phos-unsp	20	20	0.995	F,M	Q5DHM0	Q5DHM0_SCHJA	SJCHGC07282 protein
comp1315_seq2	netphos-3.1b	phos-unsp	291	291	0.995	F,M	A0A094ZXX3	A0A094ZXX3_SCHHA	Uncharacterized protein
comp1315_seq3	netphos-3.1b	phos-unsp	291	291	0.995	F,M	A0A094ZXX3	A0A094ZXX3_SCHHA	Uncharacterized protein
comp131503_seq0	netphos-3.1b	phos-unsp	17	17	0.997	F,M	A0A068LJN3	A0A068LJN3_FASHE	Glyceraldehyde-3-phosphate dehydrogenase (EC 1.2.1.12)
comp1316_seq0	netphos-3.1b	phos-unsp	139	139	0.996	F,M	D2JWR5	D2JWR5_SCHJA	cAMP-dependent protein kinase catalytic subunit
comp1316_seq1	netphos-3.1b	phos-unsp	139	139	0.996	F,M	D2JWR5	D2JWR5_SCHJA	cAMP-dependent protein kinase catalytic subunit
comp1316_seq2	netphos-3.1b	phos-unsp	139	139	0.996	F,M	D2JWR5	D2JWR5_SCHJA	cAMP-dependent protein kinase catalytic subunit
comp13163_seq0	netphos-3.1b	phos-unsp	178	178	0.996	F,M	A0A183LYZ2	A0A183LYZ2_9TREM	Tubulin beta chain
comp1317_seq0	netphos-3.1b	phos-unsp	20	20	0.998	F,M	Q4QQE0	Q4QQE0_SCHMA	Endonuclease-reverse transcriptase
comp13172_seq0	netphos-3.1b	phos-unsp	235	235	0.998	F,M	G4VGQ8	G4VGQ8_SCHMA	Tubulin tyrosine ligase-related
comp13174_seq0	netphos-3.1b	phos-unsp	291	291	0.995	F,M	C1LFP9	C1LFP9_SCHJA	Carbonic anhydrase XIII (EC 4.2.1.1)
comp13178_seq1	netphos-3.1b	phos-unsp	243	243	0.997	F,M	A0A095AV19	A0A095AV19_SCHHA	Uncharacterized protein
comp1318_seq0	netphos-3.1b	phos-unsp	253	253	0.996	F,M	C1LIE7	C1LIE7_SCHJA	Pyruvate dehydrogenase E1 component subunit beta (EC 1.2.4.1)
comp1318_seq1	netphos-3.1b	phos-unsp	343	343	0.996	F,M	C1LIE7	C1LIE7_SCHJA	Pyruvate dehydrogenase E1 component subunit beta (EC 1.2.4.1)
comp132_seq1	netphos-3.1b	phos-unsp	64	64	0.996	F,M	O01372	O01372_SCHJA	22.6kDa membrane-associated antigen (Tegument antigen (I(H)A)) (Tegument membrane-associated antigen)
comp13209_seq1	netphos-3.1b	phos-unsp	90	90	0.998	F,M	A0A094ZWE7	A0A094ZWE7_SCHHA	Dual 3',5'-cyclic-AMP and-GMP phosphodiesterase 11 (Fragment)
comp1321_seq0	netphos-3.1b	phos-unsp	205	205	0.997	F,M	Q5C525	Q5C525_SCHJA	SJCHGC04867 protein (Fragment)
comp1321_seq1	netphos-3.1b	phos-unsp	205	205	0.997	F,M	Q5C525	Q5C525_SCHJA	SJCHGC04867 protein (Fragment)
comp1322_seq0	netphos-3.1b	phos-unsp	474	474	0.991	F,M	A0A095A2F7	A0A095A2F7_SCHHA	Phosphoglucomutase-1
comp1322_seq1	netphos-3.1b	phos-unsp	474	474	0.991	F,M	A0A095A2F7	A0A095A2F7_SCHHA	Phosphoglucomutase-1
comp1322_seq2	netphos-3.1b	phos-unsp	474	474	0.991	F,M	A0A095A2F7	A0A095A2F7_SCHHA	Phosphoglucomutase-1
comp1322_seq3	netphos-3.1b	phos-unsp	220	220	0.998	F,M	A0A183QUV0	A0A183QUV0_9TREM	Uncharacterized protein
comp1323_seq1	netphos-3.1b	phos-unsp	23	23	0.998	F,M	C1L4P6	C1L4P6_SCHJA	Splicing factor, arginine/serine-rich 7
comp1324_seq0	netphos-3.1b	phos-unsp	183	183	0.996	F,M	A0A183WCZ0	A0A183WCZ0_TRIRE	Uncharacterized protein
comp1324_seq1	netphos-3.1b	phos-unsp	172	172	0.996	F,M	A0A183WCZ0	A0A183WCZ0_TRIRE	Uncharacterized protein
comp1325_seq0	netphos-3.1b	phos-unsp	166	166	0.996	F,M	A0A183P0M4	A0A183P0M4_9TREM	Uncharacterized protein
comp1325_seq1	netphos-3.1b	phos-unsp	276	276	0.996	F,M	A0A075ADT6	A0A075ADT6_9TREM	Uncharacterized protein
comp1325_seq2	netphos-3.1b	phos-unsp	124	124	0.996	F,M	A0A183P0M4	A0A183P0M4_9TREM	Uncharacterized protein
comp1325_seq3	netphos-3.1b	phos-unsp	135	135	0.996	F,M	A0A183P0M4	A0A183P0M4_9TREM	Uncharacterized protein
comp132519_seq0	netphos-3.1b	phos-unsp	56	56	0.996	F,M	#N/A	#N/A	#N/A
comp13259_seq0	netphos-3.1b	phos-unsp	525	525	0.998	F,M	A0A095AJC8	A0A095AJC8_SCHHA	X-ray radiation resistance-associated protein 1
comp13259_seq2	netphos-3.1b	phos-unsp	412	412	0.998	F,M	A0A095AJC8	A0A095AJC8_SCHHA	X-ray radiation resistance-associated protein 1
comp1326_seq0	netphos-3.1b	phos-unsp	465	465	0.997	F,M	C1LK88	C1LK88_SCHJA	GTPase-activating protein ZNF289
comp13260_seq0	netphos-3.1b	phos-unsp	64	64	0.996	F,M	Q5DAW4	Q5DAW4_SCHJA	SJCHGC05505 protein (Fragment)
comp1327_seq0	netphos-3.1b	phos-unsp	317	317	0.998	F,M	C1LF24	C1LF24_SCHJA	LIM domain-containing protein
comp13270_seq0	netphos-3.1b	phos-unsp	541	541	0.998	F,M	G4VJB9	G4VJB9_SCHMA	Putative ceramide glucosyltransferase (EC 2.4.1.80)
comp13270_seq3	netphos-3.1b	phos-unsp	527	527	0.998	F,M	G4VJB9	G4VJB9_SCHMA	Putative ceramide glucosyltransferase (EC 2.4.1.80)
comp13271_seq0	netphos-3.1b	phos-unsp	288	288	0.998	F,M	A0A183K1D1	A0A183K1D1_9TREM	Uncharacterized protein
comp1328_seq0	netphos-3.1b	phos-unsp	1131	1131	0.996	F,M	G4VIC6	G4VIC6_SCHMA	Putative multidrug resistance protein 1, 2, 3 (P glycoprotein 1, 2, 3) (EC 3.6.3.44)
comp1328_seq1	netphos-3.1b	phos-unsp	20	20	0.998	F,M	C1LJQ9	C1LJQ9_SCHJA	Putative RNA-binding protein 15B
comp1328_seq2	netphos-3.1b	phos-unsp	20	20	0.998	F,M	C1LJQ9	C1LJQ9_SCHJA	Putative RNA-binding protein 15B
comp1328_seq3	netphos-3.1b	phos-unsp	20	20	0.998	#N/A	C1LJQ9	C1LJQ9_SCHJA	Putative RNA-binding protein 15B
comp1328_seq4	netphos-3.1b	phos-unsp	94	94	0.998	#N/A	C1LJQ9	C1LJQ9_SCHJA	Putative RNA-binding protein 15B
comp132842_seq0	netphos-3.1b	phos-unsp	27	27	0.994	F,M	#N/A	#N/A	#N/A
comp1329_seq0	netphos-3.1b	phos-unsp	18	18	0.993	F,M	A0A183VKA5	A0A183VKA5_TRIRE	Uncharacterized protein
comp1329_seq1	netphos-3.1b	phos-unsp	77	77	0.998	F,M	C1LIY0	C1LIY0_SCHJA	60S ribosomal protein L7
comp133_seq0	netphos-3.1b	phos-unsp	10	10	0.994	F,M	Q5DDJ0	Q5DDJ0_SCHJA	Ribosomal protein S10 (SJCHGC09089 protein)
comp1330_seq0	netphos-3.1b	phos-unsp	216	216	0.998	F,M	C1L4F9	C1L4F9_SCHJA	Tetraspanin
comp1331_seq1	netphos-3.1b	phos-unsp	55	55	0.997	F,M	Q1A7N0	Q1A7N0_SCHJA	Adenosine deaminase (EC 3.5.4.4)
comp1331_seq2	netphos-3.1b	phos-unsp	9	9	0.998	F,M	A0A183JX00	A0A183JX00_9TREM	Uncharacterized protein
comp13313_seq0	netphos-3.1b	phos-unsp	132	132	0.997	F,M	A0A183MIM3	A0A183MIM3_9TREM	Uncharacterized protein
comp13313_seq1	netphos-3.1b	phos-unsp	84	84	0.992	F,M	C7TYU9	C7TYU9_SCHJA	Uncharacterized protein
comp13318_seq1	netphos-3.1b	phos-unsp	20	20	0.993	F,M	C1L6H3	C1L6H3_SCHJA	Tryptophanyl-tRNA synthetase (EC 6.1.1.2)
comp1332_seq0	netphos-3.1b	phos-unsp	585	585	0.998	F,M	A0A094ZJG0	A0A094ZJG0_SCHHA	Microtubule-associated protein futsch
comp133218_seq0	netphos-3.1b	phos-unsp	18	18	0.996	F,M	A0A183AAH3	A0A183AAH3_9TREM	Carbonic anhydrase (EC 4.2.1.1) (Carbonate dehydratase)
comp133242_seq0	netphos-3.1b	phos-unsp	101	101	0.998	F,M	#N/A	#N/A	#N/A
comp13326_seq0	netphos-3.1b	phos-unsp	258	258	0.997	F,M	C1LFR5	C1LFR5_SCHJA	Uncharacterized protein
comp13326_seq2	netphos-3.1b	phos-unsp	258	258	0.997	F,M	C1LFR5	C1LFR5_SCHJA	Uncharacterized protein
comp13326_seq3	netphos-3.1b	phos-unsp	265	265	0.995	F,M	C1LFR5	C1LFR5_SCHJA	Uncharacterized protein
comp1333_seq1	netphos-3.1b	phos-unsp	83	83	0.991	F,M	Q5DE17	Q5DE17_SCHJA	SJCHGC02093 protein
comp13337_seq0	netphos-3.1b	phos-unsp	503	503	0.998	F,M	G4V919	G4V919_SCHMA	Uncharacterized protein
comp13337_seq1	netphos-3.1b	phos-unsp	503	503	0.998	F	G4V919	G4V919_SCHMA	Uncharacterized protein
comp133386_seq0	netphos-3.1b	phos-unsp	74	74	0.992	F,M	#N/A	#N/A	#N/A
comp1334_seq3	netphos-3.1b	phos-unsp	564	564	0.996	F,M	A0A095AM30	A0A095AM30_SCHHA	YTH domain family protein 1 (Fragment)
comp1335_seq0	netphos-3.1b	phos-unsp	60	60	0.998	F,M	Q5D9P3	Q5D9P3_SCHJA	Calcyphosin-like protein (SJCHGC06212 protein)
comp1335_seq1	netphos-3.1b	phos-unsp	60	60	0.998	F,M	Q5D9P3	Q5D9P3_SCHJA	Calcyphosin-like protein (SJCHGC06212 protein)
comp13354_seq0	netphos-3.1b	phos-unsp	90	90	0.996	F,M	A0A183MYC0	A0A183MYC0_9TREM	Uncharacterized protein
comp1336_seq0	netphos-3.1b	phos-unsp	54	54	0.993	F,M	Q86FH2	Q86FH2_SCHJA	Putative translocase of the inner mitochondrial membrane 14 isoform d (SJCHGC00581 protein)
comp1336_seq1	netphos-3.1b	phos-unsp	57	57	0.993	F,M	Q86FH2	Q86FH2_SCHJA	Putative translocase of the inner mitochondrial membrane 14 isoform d (SJCHGC00581 protein)
comp13369_seq0	netphos-3.1b	phos-unsp	195	195	0.997	F,M	A0A094ZTT9	A0A094ZTT9_SCHHA	SKI family transcriptional corepressor 2
comp1337_seq0	netphos-3.1b	phos-unsp	200	200	0.997	F,M	Q5DH75	Q5DH75_SCHJA	Clathrin light chain
comp13372_seq1	netphos-3.1b	phos-unsp	117	117	0.995	F,M	G4VTA2	G4VTA2_SCHMA	Putative dna double-strand break repair rad50 ATPase
comp13376_seq1	netphos-3.1b	phos-unsp	123	123	0.991	F,M	A0A183NUD0	A0A183NUD0_9TREM	Uncharacterized protein
comp13376_seq2	netphos-3.1b	phos-unsp	33	33	0.995	F,M	A0A094ZNY5	A0A094ZNY5_SCHHA	Tyrosine-protein kinase RYK
comp13377_seq1	netphos-3.1b	phos-unsp	251	251	0.998	F,M	A0A183NZR0	A0A183NZR0_9TREM	Uncharacterized protein
comp13377_seq2	netphos-3.1b	phos-unsp	149	149	0.998	F,M	A0A183RC35	A0A183RC35_9TREM	Uncharacterized protein
comp13385_seq1	netphos-3.1b	phos-unsp	398	398	0.995	F,M	A0A183R541	A0A183R541_9TREM	Uncharacterized protein
comp1339_seq0	netphos-3.1b	phos-unsp	39	39	0.995	F,M	A0A183RFQ0	A0A183RFQ0_9TREM	Uncharacterized protein
comp1339_seq2	netphos-3.1b	phos-unsp	39	39	0.995	F,M	A0A183RFQ0	A0A183RFQ0_9TREM	Uncharacterized protein
comp13394_seq2	netphos-3.1b	phos-unsp	276	276	0.997	F,M	A0A094ZQE0	A0A094ZQE0_SCHHA	Epidermal growth factor receptor
comp134_seq0	netphos-3.1b	phos-unsp	55	55	0.997	F,M	C1LT62	C1LT62_SCHJA	Putative 40S ribosomal protein S9
comp13404_seq0	netphos-3.1b	phos-unsp	427	427	0.995	F,M	G4VR06	G4VR06_SCHMA	Uncharacterized protein
comp13404_seq2	netphos-3.1b	phos-unsp	427	427	0.995	F,M	G4VR06	G4VR06_SCHMA	Uncharacterized protein
comp13404_seq3	netphos-3.1b	phos-unsp	73	73	0.995	F,M	G4VR06	G4VR06_SCHMA	Uncharacterized protein
comp13405_seq0	netphos-3.1b	phos-unsp	166	166	0.997	F,M	A0A183QMA0	A0A183QMA0_9TREM	Uncharacterized protein
comp13416_seq0	netphos-3.1b	phos-unsp	378	378	0.991	F,M	A0A183W5E3	A0A183W5E3_TRIRE	Uncharacterized protein
comp1342_seq0	netphos-3.1b	phos-unsp	397	397	0.998	F,M	Q5DF74	Q5DF74_SCHJA	SJCHGC06456 protein
comp1343_seq0	netphos-3.1b	phos-unsp	276	276	0.998	F,M	C1L586	C1L586_SCHJA	Serine-threonine kinase receptor-associated protein
comp1343_seq1	netphos-3.1b	phos-unsp	153	153	0.998	F,M	C1L586	C1L586_SCHJA	Serine-threonine kinase receptor-associated protein
comp1343_seq2	netphos-3.1b	phos-unsp	287	287	0.998	F,M	C1L586	C1L586_SCHJA	Serine-threonine kinase receptor-associated protein
comp1343_seq3	netphos-3.1b	phos-unsp	153	153	0.998	#N/A	C1L586	C1L586_SCHJA	Serine-threonine kinase receptor-associated protein
comp1343_seq4	netphos-3.1b	phos-unsp	153	153	0.998	F,M	C1L586	C1L586_SCHJA	Serine-threonine kinase receptor-associated protein
comp1344_seq2	netphos-3.1b	phos-unsp	58	58	0.997	F,M	G4M189	G4M189_SCHMA	Malate dehydrogenase, putative
comp1344_seq3	netphos-3.1b	phos-unsp	185	185	0.996	F,M	Q86F54	Q86F54_SCHJA	SJCHGC02103 protein
comp13452_seq0	netphos-3.1b	phos-unsp	92	92	0.998	F,M	A0A183MDP8	A0A183MDP8_9TREM	Uncharacterized protein
comp13453_seq0	netphos-3.1b	phos-unsp	341	341	0.997	F,M	A0A183NRF4	A0A183NRF4_9TREM	Uncharacterized protein
comp13463_seq3	netphos-3.1b	phos-unsp	103	103	0.998	F,M	A0A183M9W8	A0A183M9W8_9TREM	Uncharacterized protein
comp1347_seq3	netphos-3.1b	phos-unsp	383	383	0.998	F,M	A0A094ZT84	A0A094ZT84_SCHHA	Ankyrin-3
comp13477_seq0	netphos-3.1b	phos-unsp	31	31	0.997	F,M	A0A094ZMX7	A0A094ZMX7_SCHHA	Uncharacterized protein
comp1348_seq0	netphos-3.1b	phos-unsp	218	218	0.997	F,M	Q5DD35	Q5DD35_SCHJA	SJCHGC09241 protein
comp13487_seq0	netphos-3.1b	phos-unsp	87	87	0.995	F,M	A0A094ZU83	A0A094ZU83_SCHHA	Uncharacterized protein (Fragment)
comp135_seq2	netphos-3.1b	phos-unsp	38	38	0.995	F,M	C1L5W0	C1L5W0_SCHJA	Zinc finger, C2H2-type domain-containing protein
comp1350_seq1	netphos-3.1b	phos-unsp	32	32	0.997	F,M	A0A183N2R8	A0A183N2R8_9TREM	Uncharacterized protein
comp1350_seq2	netphos-3.1b	phos-unsp	168	168	0.993	F,M	A0A183QV36	A0A183QV36_9TREM	Uncharacterized protein
comp1350_seq3	netphos-3.1b	phos-unsp	32	32	0.997	F,M	A0A183N2R8	A0A183N2R8_9TREM	Uncharacterized protein
comp13508_seq0	netphos-3.1b	phos-unsp	203	203	0.994	F,M	A0A094ZQT9	A0A094ZQT9_SCHHA	T-box transcription factor TBX20 (Fragment)
comp1351_seq0	netphos-3.1b	phos-unsp	652	652	0.994	F,M	C4Q7T4	C4Q7T4_SCHMA	Nuclear protein localization, putative
comp1351_seq1	netphos-3.1b	phos-unsp	591	591	0.994	F,M	C4Q7T4	C4Q7T4_SCHMA	Nuclear protein localization, putative
comp1352_seq0	netphos-3.1b	phos-unsp	305	305	0.996	F,M	G4LWS3	G4LWS3_SCHMA	Guanyl-nucleotide exchange factor, putative
comp1352_seq4	netphos-3.1b	phos-unsp	399	399	0.996	F,M	A0A095C2N7	A0A095C2N7_SCHHA	Cytohesin-2
comp13529_seq0	netphos-3.1b	phos-unsp	187	187	0.991	F,M	A0A095AUN6	A0A095AUN6_SCHHA	Uncharacterized protein
comp1353_seq0	netphos-3.1b	phos-unsp	322	322	0.997	F,M	A0A094ZE71	A0A094ZE71_SCHHA	Serine/threonine-protein phosphatase (EC 3.1.3.16)
comp13531_seq1	netphos-3.1b	phos-unsp	63	63	0.992	F,M	A0A183RTN2	A0A183RTN2_9TREM	Uncharacterized protein
comp13531_seq2	netphos-3.1b	phos-unsp	44	44	0.992	F	#N/A	#N/A	#N/A
comp13531_seq3	netphos-3.1b	phos-unsp	63	63	0.992	F	A0A183RTN2	A0A183RTN2_9TREM	Uncharacterized protein
comp1354_seq6	netphos-3.1b	phos-unsp	287	287	0.996	F,M	G4VTK3	G4VTK3_SCHMA	Uncharacterized protein
comp1354_seq7	netphos-3.1b	phos-unsp	143	143	0.997	F,M	G4VTK3	G4VTK3_SCHMA	Uncharacterized protein
comp13548_seq0	netphos-3.1b	phos-unsp	7	7	0.995	F,M	A0A094ZHD4	A0A094ZHD4_SCHHA	Band 7 protein
comp1355_seq1	netphos-3.1b	phos-unsp	198	198	0.995	F,M	Q5BZ69	Q5BZ69_SCHJA	SJCHGC05680 protein (Fragment)
comp13550_seq0	netphos-3.1b	phos-unsp	143	143	0.998	F,M	A0A183PD95	A0A183PD95_9TREM	Uncharacterized protein
comp13553_seq0	netphos-3.1b	phos-unsp	555	555	0.998	F,M	G4VA40	G4VA40_SCHMA	Calcium-activated potassium channel
comp1356_seq2	netphos-3.1b	phos-unsp	82	82	0.994	F,M	G4VK19	G4VK19_SCHMA	Uncharacterized protein
comp135649_seq0	netphos-3.1b	phos-unsp	121	121	0.996	F,M	#N/A	#N/A	#N/A
comp1357_seq0	netphos-3.1b	phos-unsp	314	314	0.998	F,M	A0A095ALE3	A0A095ALE3_SCHHA	Sister chromatid cohesion protein PDS5 B-B
comp1357_seq1	netphos-3.1b	phos-unsp	21	21	0.998	F,M	A0A095ALE3	A0A095ALE3_SCHHA	Sister chromatid cohesion protein PDS5 B-B
comp1357_seq3	netphos-3.1b	phos-unsp	731	731	0.998	F,M	A0A095ALE3	A0A095ALE3_SCHHA	Sister chromatid cohesion protein PDS5 B-B
comp13597_seq0	netphos-3.1b	phos-unsp	17	17	0.997	F,M	A0A183JGJ9	A0A183JGJ9_9TREM	Histone-lysine N-methyltransferase, H3 lysine-79 specific (EC 2.1.1.43) (Histone H3-K79 methyltransferase)
comp13597_seq1	netphos-3.1b	phos-unsp	306	306	0.998	F,M	G4VM17	G4VM17_SCHMA	Histone-lysine N-methyltransferase, H3 lysine-79 specific (EC 2.1.1.43) (Histone H3-K79 methyltransferase)
comp136_seq0	netphos-3.1b	phos-unsp	171	171	0.992	F,M	Q5DC26	Q5DC26_SCHJA	ADP-ribosylation factor 3 (SJCHGC02557 protein)
comp1360_seq0	netphos-3.1b	phos-unsp	509	509	0.998	F,M	A0A183LND0	A0A183LND0_9TREM	Uncharacterized protein
comp1360_seq2	netphos-3.1b	phos-unsp	509	509	0.998	F,M	A0A183LND0	A0A183LND0_9TREM	Uncharacterized protein
comp13605_seq0	netphos-3.1b	phos-unsp	127	127	0.992	F,M	A0A183MTA1	A0A183MTA1_9TREM	Uncharacterized protein
comp13605_seq2	netphos-3.1b	phos-unsp	145	145	0.997	F,M	A0A183MTA1	A0A183MTA1_9TREM	Uncharacterized protein
comp13612_seq0	netphos-3.1b	phos-unsp	350	350	0.994	F,M	A0A094ZHP0	A0A094ZHP0_SCHHA	F-box only protein 47
comp13612_seq1	netphos-3.1b	phos-unsp	360	360	0.994	F,M	A0A094ZHP0	A0A094ZHP0_SCHHA	F-box only protein 47
comp1362_seq0	netphos-3.1b	phos-unsp	196	196	0.998	F,M	A0A183K7P0	A0A183K7P0_9TREM	Uncharacterized protein
comp1362_seq1	netphos-3.1b	phos-unsp	196	196	0.998	F,M	A0A183K7P0	A0A183K7P0_9TREM	Uncharacterized protein
comp1362_seq2	netphos-3.1b	phos-unsp	82	82	0.998	F,M	A0A183K7P0	A0A183K7P0_9TREM	Uncharacterized protein
comp1362_seq3	netphos-3.1b	phos-unsp	82	82	0.998	F	A0A095A7U2	A0A095A7U2_SCHHA	Cyclin-dependent kinase 12
comp1362_seq4	netphos-3.1b	phos-unsp	89	89	0.996	#N/A	C1LI03	C1LI03_SCHJA	Brix domain-containing protein 1
comp13624_seq1	netphos-3.1b	phos-unsp	452	452	0.997	F,M	A0A183MED8	A0A183MED8_9TREM	Uncharacterized protein
comp13624_seq2	netphos-3.1b	phos-unsp	316	316	0.997	F,M	G4LZ32	G4LZ32_SCHMA	Normocyte binding protein 2a, putative
comp1363_seq0	netphos-3.1b	phos-unsp	938	938	0.995	F,M	Q95WT4	Q95WT4_SCHMA	Sodium/potassium-transporting ATPase subunit alpha (EC 3.6.3.-)
comp13630_seq1	netphos-3.1b	phos-unsp	87	87	0.997	F,M	G4VH07	G4VH07_SCHMA	Glutamine-dependent NAD(+) synthetase (EC 6.3.5.1) (NAD(+) synthase [glutamine-hydrolyzing])
comp13631_seq0	netphos-3.1b	phos-unsp	207	207	0.996	F,M	A0A183JDK1	A0A183JDK1_9TREM	Uncharacterized protein
comp13631_seq1	netphos-3.1b	phos-unsp	575	575	0.997	F,M	A0A094ZZZ6	A0A094ZZZ6_SCHHA	Uncharacterized protein
comp13632_seq0	netphos-3.1b	phos-unsp	1068	1068	0.998	F,M	G4VSN1	G4VSN1_SCHMA	Uncharacterized protein
comp1364_seq1	netphos-3.1b	phos-unsp	129	129	0.998	F,M	C1LK24	C1LK24_SCHJA	Transcription initiation factor TFIID subunit 3
comp1365_seq0	netphos-3.1b	phos-unsp	41	41	0.992	F,M	C1LHB8	C1LHB8_SCHJA	GDP-fucose transporter
comp1365_seq1	netphos-3.1b	phos-unsp	104	104	0.991	F,M	C1LHB8	C1LHB8_SCHJA	GDP-fucose transporter
comp1365_seq4	netphos-3.1b	phos-unsp	140	140	0.992	F,M	E2EAJ0	E2EAJ0_SCHMA	GDP-L-fucose transporter
comp136547_seq0	netphos-3.1b	phos-unsp	115	115	0.997	F,M	G7YIS5	G7YIS5_CLOSI	Homeotic protein labial (Fragment)
comp13655_seq0	netphos-3.1b	phos-unsp	228	228	0.997	F,M	A0A094ZYG0	A0A094ZYG0_SCHHA	Protein broad-minded
comp1366_seq0	netphos-3.1b	phos-unsp	16	16	0.991	F,M	A0A183LQ23	A0A183LQ23_9TREM	Uncharacterized protein
comp1366_seq1	netphos-3.1b	phos-unsp	311	311	0.996	F,M	A0A183AMY1	A0A183AMY1_9TREM	Uncharacterized protein
comp13660_seq0	netphos-3.1b	phos-unsp	242	242	0.996	F,M	C1LHA1	C1LHA1_SCHJA	Glutamine synthase (EC 6.3.1.2)
comp13660_seq1	netphos-3.1b	phos-unsp	250	250	0.996	F,M	C1LHA1	C1LHA1_SCHJA	Glutamine synthase (EC 6.3.1.2)
comp13660_seq2	netphos-3.1b	phos-unsp	254	254	0.996	F,M	C1LHA1	C1LHA1_SCHJA	Glutamine synthase (EC 6.3.1.2)
comp1367_seq1	netphos-3.1b	phos-unsp	416	416	0.998	F,M	G4VT51	G4VT51_SCHMA	Putative rho/rac guanine nucleotide exchange factor
comp13673_seq0	netphos-3.1b	phos-unsp	95	95	0.998	F,M	A0A183N6J8	A0A183N6J8_9TREM	Uncharacterized protein
comp13679_seq0	netphos-3.1b	phos-unsp	609	609	0.997	F,M	A0A094ZQG0	A0A094ZQG0_SCHHA	Uncharacterized protein (Fragment)
comp13679_seq2	netphos-3.1b	phos-unsp	134	134	0.995	F,M	G4M1G0	G4M1G0_SCHMA	Uncharacterized protein
comp13679_seq4	netphos-3.1b	phos-unsp	134	134	0.995	F,M	G4M1G0	G4M1G0_SCHMA	Uncharacterized protein
comp13680_seq0	netphos-3.1b	phos-unsp	87	87	0.995	F,M	A0A094ZEC1	A0A094ZEC1_SCHHA	Uncharacterized protein
comp13689_seq0	netphos-3.1b	phos-unsp	26	26	0.991	F,M	A0A183LB05	A0A183LB05_9TREM	Uncharacterized protein
comp1369_seq0	netphos-3.1b	phos-unsp	22	22	0.997	F,M	Q8MWP9	Q8MWP9_SCHJA	Polyprotein (Fragment)
comp1369_seq2	netphos-3.1b	phos-unsp	210	210	0.997	F,M	G4V5Y4	G4V5Y4_SCHMA	Uncharacterized protein
comp13695_seq0	netphos-3.1b	phos-unsp	100	100	0.996	F,M	A0A183QM37	A0A183QM37_9TREM	Uncharacterized protein
comp13697_seq0	netphos-3.1b	phos-unsp	523	523	0.997	F,M	A0A183LJV7	A0A183LJV7_9TREM	Uncharacterized protein
comp137_seq1	netphos-3.1b	phos-unsp	220	220	0.998	F,M	B3W666	B3W666_SCHJA	Tropomyosin
comp1370_seq0	netphos-3.1b	phos-unsp	1284	1284	0.998	F,M	A0A094ZZ43	A0A094ZZ43_SCHHA	Protein NRDE2-like protein
comp1370_seq1	netphos-3.1b	phos-unsp	168	168	0.997	F,M	A0A183PKJ3	A0A183PKJ3_9TREM	Uncharacterized protein
comp1370_seq2	netphos-3.1b	phos-unsp	101	101	0.995	F,M	Q5DHI1	Q5DHI1_SCHJA	SJCHGC05627 protein
comp13706_seq0	netphos-3.1b	phos-unsp	202	202	0.997	F,M	G4LUW1	G4LUW1_SCHMA	Uncharacterized protein
comp137162_seq0	netphos-3.1b	phos-unsp	147	147	0.997	F,M	A0A183LGQ3	A0A183LGQ3_9TREM	Uncharacterized protein
comp13719_seq0	netphos-3.1b	phos-unsp	18	18	0.991	F,M	A0A094ZER5	A0A094ZER5_SCHHA	Nuclear hormone receptor family member nhr-25 (Fragment)
comp1373_seq0	netphos-3.1b	phos-unsp	163	163	0.995	F,M	Q5DCF2	Q5DCF2_SCHJA	SEC22 vesicle trafficking protein homolog B, b (SJCHGC05683 protein)
comp1373_seq1	netphos-3.1b	phos-unsp	163	163	0.995	F,M	Q5DCF2	Q5DCF2_SCHJA	SEC22 vesicle trafficking protein homolog B, b (SJCHGC05683 protein)
comp13746_seq0	netphos-3.1b	phos-unsp	10	10	0.993	F,M	#N/A	#N/A	#N/A
comp1375_seq0	netphos-3.1b	phos-unsp	183	183	0.998	F,M	Q5DFL7	Q5DFL7_SCHJA	Uncharacterized protein
comp13756_seq0	netphos-3.1b	phos-unsp	11	11	0.998	F,M	A0A095AZC5	A0A095AZC5_SCHHA	Meiosis-specific with OB domain-containing protein (Fragment)
comp13756_seq1	netphos-3.1b	phos-unsp	11	11	0.998	F,M	A0A095AZC5	A0A095AZC5_SCHHA	Meiosis-specific with OB domain-containing protein (Fragment)
comp13758_seq0	netphos-3.1b	phos-unsp	57	57	0.993	F,M	Q5C394	Q5C394_SCHJA	SJCHGC09145 protein (Fragment)
comp1376_seq0	netphos-3.1b	phos-unsp	368	368	0.998	F,M	C4QMR1	C4QMR1_SCHMA	tRNA-dihydrouridine synthase, putative
comp1376_seq2	netphos-3.1b	phos-unsp	128	128	0.997	F,M	C4QMR1	C4QMR1_SCHMA	tRNA-dihydrouridine synthase, putative
comp1376_seq3	netphos-3.1b	phos-unsp	128	128	0.997	F,M	C4QMR1	C4QMR1_SCHMA	tRNA-dihydrouridine synthase, putative
comp1376_seq4	netphos-3.1b	phos-unsp	128	128	0.997	F,M	C4QMR1	C4QMR1_SCHMA	tRNA-dihydrouridine synthase, putative
comp13764_seq0	netphos-3.1b	phos-unsp	133	133	0.993	F,M	A0A183VSW3	A0A183VSW3_TRIRE	Uncharacterized protein
comp137641_seq0	netphos-3.1b	phos-unsp	66	66	0.995	F,M	A0A1S8WGM5	A0A1S8WGM5_9TREM	DEAD/DEAH box helicase (Fragment)
comp13768_seq0	netphos-3.1b	phos-unsp	213	213	0.994	F,M	#N/A	#N/A	#N/A
comp1377_seq0	netphos-3.1b	phos-unsp	355	355	0.997	F,M	A0A095BXL6	A0A095BXL6_SCHHA	Histone-binding protein RBBP4
comp13773_seq0	netphos-3.1b	phos-unsp	48	48	0.997	F,M	A0A183N5Y1	A0A183N5Y1_9TREM	Uncharacterized protein
comp13776_seq0	netphos-3.1b	phos-unsp	57	57	0.996	F,M	A0A183RGV1	A0A183RGV1_9TREM	Uncharacterized protein
comp1378_seq0	netphos-3.1b	phos-unsp	407	407	0.998	F,M	Q5DBC6	Q5DBC6_SCHJA	SJCHGC09313 protein
comp13788_seq0	netphos-3.1b	phos-unsp	266	266	0.997	F,M	Q5BYD5	Q5BYD5_SCHJA	SJCHGC01963 protein (Fragment)
comp13788_seq1	netphos-3.1b	phos-unsp	108	108	0.997	F,M	Q5D9J0	Q5D9J0_SCHJA	SJCHGC03180 protein
comp13788_seq2	netphos-3.1b	phos-unsp	108	108	0.997	F,M	Q5D9J0	Q5D9J0_SCHJA	SJCHGC03180 protein
comp13788_seq3	netphos-3.1b	phos-unsp	196	196	0.997	F,M	C1LMT4	C1LMT4_SCHJA	Uncharacterized protein
comp1379_seq0	netphos-3.1b	phos-unsp	230	230	0.997	F,M	G7YU66	G7YU66_CLOSI	Vigilin
comp1379_seq1	netphos-3.1b	phos-unsp	76	76	0.995	F,M	Q5C1F5	Q5C1F5_SCHJA	SJCHGC07050 protein (Fragment)
comp1379_seq2	netphos-3.1b	phos-unsp	490	490	0.996	F,M	G7YU66	G7YU66_CLOSI	Vigilin
comp138_seq0	netphos-3.1b	phos-unsp	215	215	0.996	F,M	Q5C0Q8	Q5C0Q8_SCHJA	SJCHGC08958 protein (Fragment)
comp138_seq1	netphos-3.1b	phos-unsp	215	215	0.996	F,M	Q5C0Q8	Q5C0Q8_SCHJA	SJCHGC08958 protein (Fragment)
comp138_seq10	netphos-3.1b	phos-unsp	215	215	0.996	F,M	Q5C0Q8	Q5C0Q8_SCHJA	SJCHGC08958 protein (Fragment)
comp138_seq11	netphos-3.1b	phos-unsp	215	215	0.996	F,M	Q5C0Q8	Q5C0Q8_SCHJA	SJCHGC08958 protein (Fragment)
comp138_seq2	netphos-3.1b	phos-unsp	215	215	0.996	F,M	Q5C0Q8	Q5C0Q8_SCHJA	SJCHGC08958 protein (Fragment)
comp138_seq3	netphos-3.1b	phos-unsp	215	215	0.996	F,M	Q5C0Q8	Q5C0Q8_SCHJA	SJCHGC08958 protein (Fragment)
comp138_seq5	netphos-3.1b	phos-unsp	215	215	0.996	F,M	Q5C0Q8	Q5C0Q8_SCHJA	SJCHGC08958 protein (Fragment)
comp138_seq7	netphos-3.1b	phos-unsp	215	215	0.996	F,M	Q5C0Q8	Q5C0Q8_SCHJA	SJCHGC08958 protein (Fragment)
comp138_seq9	netphos-3.1b	phos-unsp	215	215	0.996	#N/A	Q5C0Q8	Q5C0Q8_SCHJA	SJCHGC08958 protein (Fragment)
comp13803_seq0	netphos-3.1b	phos-unsp	94	94	0.995	F,M	A0A183JF45	A0A183JF45_9TREM	Uncharacterized protein
comp13809_seq1	netphos-3.1b	phos-unsp	279	279	0.994	F,M	Q5C4T8	Q5C4T8_SCHJA	SJCHGC06595 protein (Fragment)
comp138130_seq0	netphos-3.1b	phos-unsp	216	216	0.994	F,M	G4VSN0	G4VSN0_SCHMA	Putative notum
comp1382_seq0	netphos-3.1b	phos-unsp	59	59	0.993	F,M	C1LI81	C1LI81_SCHJA	Transmembrane 9 superfamily member
comp1383_seq0	netphos-3.1b	phos-unsp	99	99	0.997	F,M	C1LEE6	C1LEE6_SCHJA	Putative GMP synthase (EC 6.3.5.2)
comp1385_seq0	netphos-3.1b	phos-unsp	311	311	0.997	F,M	A0A183LFF7	A0A183LFF7_9TREM	Uncharacterized protein
comp1386_seq0	netphos-3.1b	phos-unsp	262	262	0.997	F,M	A0A183MI57	A0A183MI57_9TREM	DNA-directed RNA polymerase subunit (EC 2.7.7.6)
comp1386_seq1	netphos-3.1b	phos-unsp	364	364	0.997	F,M	A0A183MI57	A0A183MI57_9TREM	DNA-directed RNA polymerase subunit (EC 2.7.7.6)
comp1386_seq5	netphos-3.1b	phos-unsp	131	131	0.997	F,M	A0A095C485	A0A095C485_SCHHA	Oxysterol-binding protein
comp1387_seq1	netphos-3.1b	phos-unsp	485	485	0.996	F,M	C1LH68	C1LH68_SCHJA	SKI interacting protein
comp1387_seq2	netphos-3.1b	phos-unsp	408	408	0.996	F,M	C1LH68	C1LH68_SCHJA	SKI interacting protein
comp13871_seq0	netphos-3.1b	phos-unsp	8	8	0.994	F,M	A0A183LR22	A0A183LR22_9TREM	Uncharacterized protein
comp13871_seq1	netphos-3.1b	phos-unsp	8	8	0.994	F,M	A0A183LR22	A0A183LR22_9TREM	Uncharacterized protein
comp13871_seq2	netphos-3.1b	phos-unsp	8	8	0.994	F,M	A0A183LR22	A0A183LR22_9TREM	Uncharacterized protein
comp1388_seq2	netphos-3.1b	phos-unsp	14	14	0.993	F,M	Q86EA8	Q86EA8_SCHJA	Clone ZZD612 mRNA sequence
comp1388_seq4	netphos-3.1b	phos-unsp	14	14	0.993	F,M	Q86EA8	Q86EA8_SCHJA	Clone ZZD612 mRNA sequence
comp13883_seq0	netphos-3.1b	phos-unsp	10	10	0.998	F,M	A0A095C3S9	A0A095C3S9_SCHHA	Uncharacterized protein
comp13885_seq0	netphos-3.1b	phos-unsp	482	482	0.998	F,M	A0A094ZHS2	A0A094ZHS2_SCHHA	Sodium/potassium/calcium exchanger 6, mitochondrial
comp13885_seq1	netphos-3.1b	phos-unsp	482	482	0.998	F,M	A0A094ZHS2	A0A094ZHS2_SCHHA	Sodium/potassium/calcium exchanger 6, mitochondrial
comp13885_seq4	netphos-3.1b	phos-unsp	482	482	0.998	F,M	A0A094ZHS2	A0A094ZHS2_SCHHA	Sodium/potassium/calcium exchanger 6, mitochondrial
comp1389_seq0	netphos-3.1b	phos-unsp	691	691	0.997	F,M	A0A183LD98	A0A183LD98_9TREM	Uncharacterized protein
comp1389_seq1	netphos-3.1b	phos-unsp	139	139	0.996	F,M	C1LNG0	C1LNG0_SCHJA	6-phosphogluconate dehydrogenase, decarboxylating (EC 1.1.1.44)
comp1389_seq4	netphos-3.1b	phos-unsp	637	637	0.997	F,M	A0A183LD98	A0A183LD98_9TREM	Uncharacterized protein
comp13891_seq0	netphos-3.1b	phos-unsp	132	132	0.991	F,M	A0A183NBZ3	A0A183NBZ3_9TREM	Uncharacterized protein
comp139_seq0	netphos-3.1b	phos-unsp	138	138	0.994	F,M	C1L873	C1L873_SCHJA	Universal stress protein
comp139_seq1	netphos-3.1b	phos-unsp	138	138	0.994	F,M	C1L873	C1L873_SCHJA	Universal stress protein
comp139_seq2	netphos-3.1b	phos-unsp	10	10	0.998	F,M	G7YGQ5	G7YGQ5_CLOSI	Uncharacterized protein (Fragment)
comp1391_seq0	netphos-3.1b	phos-unsp	38	38	0.998	F,M	Q5DI59	Q5DI59_SCHJA	Protein FAM125B (SJCHGC02469 protein)
comp1392_seq0	netphos-3.1b	phos-unsp	70	70	0.995	F,M	Q5DHT7	Q5DHT7_SCHJA	SJCHGC02803 protein
comp13922_seq0	netphos-3.1b	phos-unsp	231	231	0.998	F,M	Q5DG29	Q5DG29_SCHJA	SJCHGC08982 protein
comp13924_seq0	netphos-3.1b	phos-unsp	108	108	0.995	F,M	A0A183PVM7	A0A183PVM7_9TREM	Uncharacterized protein
comp13924_seq1	netphos-3.1b	phos-unsp	176	176	0.995	F,M	G4LY25	G4LY25_SCHMA	Uncharacterized protein
comp1393_seq0	netphos-3.1b	phos-unsp	115	115	0.997	F,M	Q5DCA5	Q5DCA5_SCHJA	SJCHGC02678 protein
comp1393_seq1	netphos-3.1b	phos-unsp	47	47	0.997	F,M	Q5DCA5	Q5DCA5_SCHJA	SJCHGC02678 protein
comp1394_seq0	netphos-3.1b	phos-unsp	28	28	0.996	F,M	C1L4F5	C1L4F5_SCHJA	Putative Family with sequence similarity 98, member A
comp1394_seq1	netphos-3.1b	phos-unsp	137	137	0.996	F,M	C1L4F5	C1L4F5_SCHJA	Putative Family with sequence similarity 98, member A
comp1394_seq2	netphos-3.1b	phos-unsp	72	72	0.997	F,M	A0A183QU11	A0A183QU11_9TREM	Uncharacterized protein
comp13943_seq0	netphos-3.1b	phos-unsp	72	72	0.998	F,M	A0A094ZK02	A0A094ZK02_SCHHA	Uncharacterized protein
comp13943_seq2	netphos-3.1b	phos-unsp	72	72	0.998	F,M	G4LX17	G4LX17_SCHMA	Uncharacterized protein
comp1395_seq0	netphos-3.1b	phos-unsp	71	71	0.992	F,M	Q5DAY7	Q5DAY7_SCHJA	Clathrin light chain (Fragment)
comp1395_seq1	netphos-3.1b	phos-unsp	71	71	0.992	F,M	Q5DAY7	Q5DAY7_SCHJA	Clathrin light chain (Fragment)
comp13957_seq0	netphos-3.1b	phos-unsp	25	25	0.998	F,M	A0A183PHE0	A0A183PHE0_9TREM	Uncharacterized protein
comp13957_seq1	netphos-3.1b	phos-unsp	25	25	0.998	F,M	A0A183PHE0	A0A183PHE0_9TREM	Uncharacterized protein
comp13958_seq0	netphos-3.1b	phos-unsp	38	38	0.995	F,M	A0A183P6R8	A0A183P6R8_9TREM	Uncharacterized protein
comp13966_seq0	netphos-3.1b	phos-unsp	57	57	0.998	F,M	A0A183R5X6	A0A183R5X6_9TREM	Uncharacterized protein
comp13977_seq1	netphos-3.1b	phos-unsp	63	63	0.997	F,M	Q8MWP9	Q8MWP9_SCHJA	Polyprotein (Fragment)
comp13989_seq0	netphos-3.1b	phos-unsp	1106	1106	0.997	F,M	A0A183L956	A0A183L956_9TREM	Uncharacterized protein
comp13989_seq1	netphos-3.1b	phos-unsp	1088	1088	0.997	F,M	A0A183L956	A0A183L956_9TREM	Uncharacterized protein
comp139969_seq0	netphos-3.1b	phos-unsp	123	123	0.996	F,M	#N/A	#N/A	#N/A
comp13997_seq1	netphos-3.1b	phos-unsp	11	11	0.992	F,M	A0A183RHT2	A0A183RHT2_9TREM	Uncharacterized protein
comp140_seq0	netphos-3.1b	phos-unsp	169	169	0.995	F,M	Q5DH26	Q5DH26_SCHJA	60S ribosomal protein L18a
comp1400_seq0	netphos-3.1b	phos-unsp	110	110	0.995	F,M	A0A1S8X3I4	A0A1S8X3I4_9TREM	Cation-transporting ATPase (EC 3.6.3.-)
comp1400_seq1	netphos-3.1b	phos-unsp	651	651	0.998	F,M	G4VBM0	G4VBM0_SCHMA	Putative cation-transporting atpase worm
comp1401_seq0	netphos-3.1b	phos-unsp	85	85	0.997	F,M	G4VEJ8	G4VEJ8_SCHMA	Dihydroceramide desaturase (EC 3.4.24.81)
comp1401_seq1	netphos-3.1b	phos-unsp	176	176	0.995	F,M	A0A094ZL01	A0A094ZL01_SCHHA	ADAMTS-like protein 3
comp1401_seq2	netphos-3.1b	phos-unsp	176	176	0.995	F,M	A0A094ZL01	A0A094ZL01_SCHHA	ADAMTS-like protein 3
comp1401_seq5	netphos-3.1b	phos-unsp	176	176	0.995	#N/A	A0A094ZL01	A0A094ZL01_SCHHA	ADAMTS-like protein 3
comp14025_seq2	netphos-3.1b	phos-unsp	338	338	0.996	F,M	A0A183LPH7	A0A183LPH7_9TREM	Uncharacterized protein
comp14025_seq3	netphos-3.1b	phos-unsp	49	49	0.996	F,M	A0A183NT70	A0A183NT70_9TREM	Uncharacterized protein
comp14028_seq0	netphos-3.1b	phos-unsp	469	469	0.998	F,M	A0A094ZID8	A0A094ZID8_SCHHA	Uncharacterized protein
comp1403_seq0	netphos-3.1b	phos-unsp	95	95	0.996	F,M	A0A095CC61	A0A095CC61_SCHHA	Zinc finger protein 271
comp1404_seq1	netphos-3.1b	phos-unsp	166	166	0.997	F,M	Q5DC83	Q5DC83_SCHJA	SJCHGC00439 protein
comp1405_seq1	netphos-3.1b	phos-unsp	29	29	0.997	F,M	C1LD65	C1LD65_SCHJA	Cullin
comp14051_seq0	netphos-3.1b	phos-unsp	38	38	0.998	F,M	Q5BWV6	Q5BWV6_SCHJA	SJCHGC09373 protein (Fragment)
comp14061_seq0	netphos-3.1b	phos-unsp	177	177	0.997	F,M	Q5DEK0	Q5DEK0_SCHJA	SJCHGC05741 protein
comp14067_seq0	netphos-3.1b	phos-unsp	445	445	0.997	F,M	G4VK75	G4VK75_SCHMA	Uncharacterized protein
comp14067_seq1	netphos-3.1b	phos-unsp	230	230	0.997	F,M	A0A094ZVQ2	A0A094ZVQ2_SCHHA	Uncharacterized protein
comp1407_seq0	netphos-3.1b	phos-unsp	178	178	0.996	F,M	A0A094ZDB6	A0A094ZDB6_SCHHA	Putative glycerol kinase 5
comp1407_seq1	netphos-3.1b	phos-unsp	178	178	0.996	F,M	A0A094ZDB6	A0A094ZDB6_SCHHA	Putative glycerol kinase 5
comp1407_seq2	netphos-3.1b	phos-unsp	572	572	0.996	F,M	A0A094ZDB6	A0A094ZDB6_SCHHA	Putative glycerol kinase 5
comp14079_seq0	netphos-3.1b	phos-unsp	495	495	0.998	F,M	A0A094ZWU0	A0A094ZWU0_SCHHA	Uncharacterized protein (Fragment)
comp1408_seq1	netphos-3.1b	phos-unsp	179	179	0.996	F,M	C1LF05	C1LF05_SCHJA	SWI/SNF related, matrix associated, actin dependent regulator of chromatin, subfamily b, member 1 (EC 3.4.24.-)
comp1409_seq0	netphos-3.1b	phos-unsp	23	23	0.996	F,M	A0A183R9Q6	A0A183R9Q6_9TREM	Uncharacterized protein
comp1409_seq1	netphos-3.1b	phos-unsp	121	121	0.995	F,M	A0A095ANW8	A0A095ANW8_SCHHA	Uncharacterized protein
comp141_seq0	netphos-3.1b	phos-unsp	100	100	0.997	F,M	A0A094ZNE5	A0A094ZNE5_SCHHA	Uncharacterized protein
comp141_seq1	netphos-3.1b	phos-unsp	271	271	0.995	F,M	G4VP10	G4VP10_SCHMA	alpha-1,2-Mannosidase (EC 3.2.1.-)
comp141_seq2	netphos-3.1b	phos-unsp	320	320	0.997	F,M	A0A183LJ31	A0A183LJ31_9TREM	Uncharacterized protein
comp141_seq3	netphos-3.1b	phos-unsp	320	320	0.997	F,M	A0A183LJ31	A0A183LJ31_9TREM	Uncharacterized protein
comp1410_seq0	netphos-3.1b	phos-unsp	195	195	0.998	F,M	A0A095ATE6	A0A095ATE6_SCHHA	F-actin-capping protein subunit beta
comp1410_seq1	netphos-3.1b	phos-unsp	195	195	0.998	F,M	A0A095ATE6	A0A095ATE6_SCHHA	F-actin-capping protein subunit beta
comp14100_seq1	netphos-3.1b	phos-unsp	48	48	0.997	F,M	A0A183W2U8	A0A183W2U8_TRIRE	Uncharacterized protein
comp14100_seq2	netphos-3.1b	phos-unsp	58	58	0.997	F,M	A0A183W2U8	A0A183W2U8_TRIRE	Uncharacterized protein
comp14101_seq0	netphos-3.1b	phos-unsp	735	735	0.998	F,M	A0A183N1E2	A0A183N1E2_9TREM	Uncharacterized protein
comp14110_seq0	netphos-3.1b	phos-unsp	124	124	0.993	F,M	A0A183JF21	A0A183JF21_9TREM	Uncharacterized protein
comp14110_seq1	netphos-3.1b	phos-unsp	131	131	0.993	F,M	A0A183JF21	A0A183JF21_9TREM	Uncharacterized protein
comp14113_seq0	netphos-3.1b	phos-unsp	40	40	0.996	F,M	Q86FJ2	Q86FJ2_SCHJA	Clone ZZD1464 mRNA sequence
comp14113_seq1	netphos-3.1b	phos-unsp	40	40	0.996	F,M	Q86FJ2	Q86FJ2_SCHJA	Clone ZZD1464 mRNA sequence
comp14115_seq0	netphos-3.1b	phos-unsp	281	281	0.992	F,M	Q5C2J8	Q5C2J8_SCHJA	SJCHGC08393 protein (Fragment)
comp1412_seq0	netphos-3.1b	phos-unsp	291	291	0.991	F,M	Q5DFF3	Q5DFF3_SCHJA	SJCHGC02549 protein
comp1412_seq1	netphos-3.1b	phos-unsp	139	139	0.991	F,M	Q5DFF3	Q5DFF3_SCHJA	SJCHGC02549 protein
comp1412_seq2	netphos-3.1b	phos-unsp	140	140	0.997	F,M	Q5C106	Q5C106_SCHJA	SJCHGC00767 protein (Fragment)
comp1412_seq3	netphos-3.1b	phos-unsp	360	360	0.991	F,M	G4V8T6	G4V8T6_SCHMA	Putative sodium-dependent neurotransmitter transporter
comp1412_seq6	netphos-3.1b	phos-unsp	140	140	0.997	F,M	Q5C106	Q5C106_SCHJA	SJCHGC00767 protein (Fragment)
comp14126_seq1	netphos-3.1b	phos-unsp	96	96	0.997	F,M	A0A183P3T4	A0A183P3T4_9TREM	Uncharacterized protein
comp14126_seq4	netphos-3.1b	phos-unsp	96	96	0.997	F,M	A0A183P3T4	A0A183P3T4_9TREM	Uncharacterized protein
comp1413_seq0	netphos-3.1b	phos-unsp	48	48	0.997	F,M	G4VGN0	G4VGN0_SCHMA	Kinesin-like protein
comp1413_seq1	netphos-3.1b	phos-unsp	48	48	0.997	F,M	G4VGN0	G4VGN0_SCHMA	Kinesin-like protein
comp1413_seq2	netphos-3.1b	phos-unsp	48	48	0.997	F,M	G4VGN0	G4VGN0_SCHMA	Kinesin-like protein
comp1413_seq3	netphos-3.1b	phos-unsp	48	48	0.997	F,M	G4VGN0	G4VGN0_SCHMA	Kinesin-like protein
comp14137_seq0	netphos-3.1b	phos-unsp	66	66	0.995	F,M	Q8T5G5	Q8T5G5_SCHJA	Polyprotein
comp14137_seq1	netphos-3.1b	phos-unsp	66	66	0.995	F,M	G4LXE5	G4LXE5_SCHMA	Uncharacterized protein
comp14142_seq0	netphos-3.1b	phos-unsp	190	190	0.994	F,M	A0A183QG10	A0A183QG10_9TREM	Uncharacterized protein
comp1415_seq0	netphos-3.1b	phos-unsp	19	19	0.996	F,M	Q5DDJ8	Q5DDJ8_SCHJA	SJCHGC05178 protein
comp141565_seq0	netphos-3.1b	phos-unsp	69	69	0.998	F,M	C1LBV3	C1LBV3_SCHJA	Eukaryotic translation elongation factor 1 alpha 2 (EC 3.6.5.3)
comp1416_seq0	netphos-3.1b	phos-unsp	117	117	0.997	F,M	C1L5X6	C1L5X6_SCHJA	AMME syndrome candidate gene 1 protein homolog
comp1416_seq1	netphos-3.1b	phos-unsp	117	117	0.997	F,M	C1L5X6	C1L5X6_SCHJA	AMME syndrome candidate gene 1 protein homolog
comp14160_seq0	netphos-3.1b	phos-unsp	75	75	0.993	F,M	#N/A	#N/A	#N/A
comp14164_seq1	netphos-3.1b	phos-unsp	53	53	0.997	F,M	A0A094ZGT7	A0A094ZGT7_SCHHA	Protocadherin beta-11
comp14174_seq0	netphos-3.1b	phos-unsp	808	808	0.993	F,M	C7TZ09	C7TZ09_SCHJA	Macrophage expressed gene 1
comp141768_seq0	netphos-3.1b	phos-unsp	6	6	0.998	F,M	#N/A	#N/A	#N/A
comp1418_seq0	netphos-3.1b	phos-unsp	39	39	0.997	F,M	C1LED9	C1LED9_SCHJA	NFS1 nitrogen fixation 1 (EC 2.8.1.7)
comp1418_seq1	netphos-3.1b	phos-unsp	61	61	0.992	F,M	C1LED9	C1LED9_SCHJA	NFS1 nitrogen fixation 1 (EC 2.8.1.7)
comp1419_seq0	netphos-3.1b	phos-unsp	14	14	0.994	F,M	A0JI78	A0JI78_SCHMA	PrA2 protein
comp1419_seq1	netphos-3.1b	phos-unsp	202	202	0.996	F,M	G4LUS5	G4LUS5_SCHMA	Uncharacterized protein
comp1419_seq3	netphos-3.1b	phos-unsp	103	103	0.996	F,M	A0A183RRA0	A0A183RRA0_9TREM	Uncharacterized protein
comp142_seq0	netphos-3.1b	phos-unsp	5	5	0.995	F,M	B3GUY4	B3GUY4_SCHJA	60S acidic ribosomal protein P0
comp1420_seq0	netphos-3.1b	phos-unsp	67	67	0.996	F,M	A0A094ZYY0	A0A094ZYY0_SCHHA	Uncharacterized protein
comp1420_seq1	netphos-3.1b	phos-unsp	67	67	0.996	F,M	A0A094ZYY0	A0A094ZYY0_SCHHA	Uncharacterized protein
comp1420_seq3	netphos-3.1b	phos-unsp	67	67	0.996	F,M	A0A094ZYY0	A0A094ZYY0_SCHHA	Uncharacterized protein
comp14209_seq0	netphos-3.1b	phos-unsp	185	185	0.996	F,M	A0A094ZCD0	A0A094ZCD0_SCHHA	Uncharacterized protein
comp1421_seq1	netphos-3.1b	phos-unsp	10	10	0.996	F,M	B3GUY5	B3GUY5_SCHJA	Putative 26S proteasome non-ATPase regulatory subunit 7
comp1421_seq2	netphos-3.1b	phos-unsp	10	10	0.996	F,M	B3GUY5	B3GUY5_SCHJA	Putative 26S proteasome non-ATPase regulatory subunit 7
comp14217_seq1	netphos-3.1b	phos-unsp	11	11	0.997	F,M	Q5C4D1	Q5C4D1_SCHJA	SJCHGC03752 protein (Fragment)
comp14218_seq0	netphos-3.1b	phos-unsp	137	137	0.992	F,M	A0A183JE46	A0A183JE46_9TREM	Uncharacterized protein
comp14219_seq0	netphos-3.1b	phos-unsp	13	13	0.998	F,M	A0A183N5X4	A0A183N5X4_9TREM	Uncharacterized protein
comp1422_seq0	netphos-3.1b	phos-unsp	108	108	0.996	F,M	G4V9U0	G4V9U0_SCHMA	Putative 39s ribosomal protein L35, mitochondrial
comp14220_seq0	netphos-3.1b	phos-unsp	416	416	0.998	F,M	A0A183K0V3	A0A183K0V3_9TREM	Uncharacterized protein
comp14221_seq0	netphos-3.1b	phos-unsp	342	342	0.996	F,M	C1LE87	C1LE87_SCHJA	Rhodopsin-like GPCR superfamily,domain-containing protein
comp14225_seq0	netphos-3.1b	phos-unsp	123	123	0.991	F,M	#N/A	#N/A	#N/A
comp14227_seq1	netphos-3.1b	phos-unsp	120	120	0.996	F,M	Q5DDP2	Q5DDP2_SCHJA	Eukaryotic translation initiation factor 3 subunit 5 (SJCHGC06192 protein)
comp1423_seq1	netphos-3.1b	phos-unsp	335	335	0.997	F,M	C1LGM0	C1LGM0_SCHJA	COP9 signalosome complex subunit 2
comp1424_seq0	netphos-3.1b	phos-unsp	660	660	0.998	F,M	G4V9D3	G4V9D3_SCHMA	Putative unc-13 (Munc13)
comp1424_seq1	netphos-3.1b	phos-unsp	660	660	0.998	F,M	G4V9D3	G4V9D3_SCHMA	Putative unc-13 (Munc13)
comp1425_seq0	netphos-3.1b	phos-unsp	210	210	0.998	F,M	Q5DH05	Q5DH05_SCHJA	SJCHGC06619 protein
comp14257_seq0	netphos-3.1b	phos-unsp	872	872	0.997	F,M	A0A095AI88	A0A095AI88_SCHHA	DNA topoisomerase 2-binding protein 1
comp14257_seq1	netphos-3.1b	phos-unsp	6	6	0.997	F,M	A0A095AI88	A0A095AI88_SCHHA	DNA topoisomerase 2-binding protein 1
comp14262_seq0	netphos-3.1b	phos-unsp	479	479	0.998	F,M	Q5C3F4	Q5C3F4_SCHJA	SJCHGC04907 protein (Fragment)
comp14264_seq0	netphos-3.1b	phos-unsp	35	35	0.998	F,M	A0A183MX56	A0A183MX56_9TREM	Uncharacterized protein
comp14264_seq1	netphos-3.1b	phos-unsp	133	133	0.998	F,M	A0A183NK86	A0A183NK86_9TREM	Uncharacterized protein
comp14264_seq2	netphos-3.1b	phos-unsp	133	133	0.998	F,M	A0A183NK86	A0A183NK86_9TREM	Uncharacterized protein
comp1427_seq0	netphos-3.1b	phos-unsp	427	427	0.997	F,M	A0A183NUH3	A0A183NUH3_9TREM	Uncharacterized protein
comp1427_seq2	netphos-3.1b	phos-unsp	57	57	0.997	F,M	A0A183NUH3	A0A183NUH3_9TREM	Uncharacterized protein
comp1428_seq0	netphos-3.1b	phos-unsp	226	226	0.998	F,M	A0A094ZJV9	A0A094ZJV9_SCHHA	Serine protease HTRA2, mitochondrial
comp1428_seq1	netphos-3.1b	phos-unsp	226	226	0.998	F,M	A0A094ZJV9	A0A094ZJV9_SCHHA	Serine protease HTRA2, mitochondrial
comp14283_seq0	netphos-3.1b	phos-unsp	122	122	0.997	F,M	A0A183MPF0	A0A183MPF0_9TREM	Uncharacterized protein
comp14284_seq0	netphos-3.1b	phos-unsp	5	5	0.996	F,M	A0A095BZB5	A0A095BZB5_SCHHA	Uncharacterized protein
comp1429_seq0	netphos-3.1b	phos-unsp	111	111	0.995	F,M	Q5DGQ9	Q5DGQ9_SCHJA	SJCHGC06640 protein
comp14296_seq1	netphos-3.1b	phos-unsp	45	45	0.995	F,M	C1LGX2	C1LGX2_SCHJA	Uncharacterized protein
comp14299_seq0	netphos-3.1b	phos-unsp	220	220	0.996	F,M	A0A183MHF4	A0A183MHF4_9TREM	Phosphodiesterase (EC 3.1.4.-)
comp14299_seq1	netphos-3.1b	phos-unsp	883	883	0.998	F,M	A0A183QS33	A0A183QS33_9TREM	Uncharacterized protein
comp143_seq0	netphos-3.1b	phos-unsp	22	22	0.993	F,M	Q5DGT3	Q5DGT3_SCHJA	Histone H2B
comp143_seq1	netphos-3.1b	phos-unsp	22	22	0.993	#N/A	Q5DGT3	Q5DGT3_SCHJA	Histone H2B
comp143_seq2	netphos-3.1b	phos-unsp	22	22	0.993	F,M	Q5DGT3	Q5DGT3_SCHJA	Histone H2B
comp14300_seq0	netphos-3.1b	phos-unsp	434	434	0.997	F,M	A0A095BUV2	A0A095BUV2_SCHHA	Uncharacterized protein (Fragment)
comp14309_seq0	netphos-3.1b	phos-unsp	106	106	0.998	F,M	G4VF98	G4VF98_SCHMA	Putative xp-G/rad2 DNA repair endonuclease family member
comp1431_seq1	netphos-3.1b	phos-unsp	262	262	0.998	F,M	C4Q5Y7	C4Q5Y7_SCHMA	Uncharacterized protein
comp1431_seq2	netphos-3.1b	phos-unsp	262	262	0.998	F,M	C4Q5Y3	C4Q5Y3_SCHMA	Uncharacterized protein
comp1431_seq5	netphos-3.1b	phos-unsp	262	262	0.998	F,M	C4Q5Y7	C4Q5Y7_SCHMA	Uncharacterized protein
comp1432_seq0	netphos-3.1b	phos-unsp	95	95	0.996	F,M	A0A094ZM11	A0A094ZM11_SCHHA	T-cell immunomodulatory protein
comp1432_seq1	netphos-3.1b	phos-unsp	95	95	0.996	F,M	G4VRP9	G4VRP9_SCHMA	T-cell immunomodulatory protein
comp14321_seq1	netphos-3.1b	phos-unsp	9	9	0.995	F,M	C7C208	C7C208_SCHJA	Endonuclease-reverse transcriptase
comp14327_seq0	netphos-3.1b	phos-unsp	444	444	0.996	F,M	A0A094ZHZ8	A0A094ZHZ8_SCHHA	Neurofibromin
comp14327_seq1	netphos-3.1b	phos-unsp	166	166	0.996	F,M	A0A183JEX6	A0A183JEX6_9TREM	Uncharacterized protein
comp1433_seq0	netphos-3.1b	phos-unsp	110	110	0.997	F,M	Q86EN0	Q86EN0_SCHJA	RAB39, member RAS oncogene family (SJCHGC06552 protein)
comp1433_seq1	netphos-3.1b	phos-unsp	110	110	0.997	F,M	Q86EN0	Q86EN0_SCHJA	RAB39, member RAS oncogene family (SJCHGC06552 protein)
comp1433_seq2	netphos-3.1b	phos-unsp	149	149	0.993	F,M	Q5BWD6	Q5BWD6_SCHJA	SJCHGC00602 protein (Fragment)
comp1434_seq2	netphos-3.1b	phos-unsp	345	345	0.996	F,M	G4VHA2	G4VHA2_SCHMA	Putative dead box ATP-dependent RNA helicase
comp1434_seq6	netphos-3.1b	phos-unsp	132	132	0.996	F,M	A0A183LEW5	A0A183LEW5_9TREM	Uncharacterized protein
comp1434_seq7	netphos-3.1b	phos-unsp	132	132	0.996	F,M	A0A183LEW5	A0A183LEW5_9TREM	Uncharacterized protein
comp1434_seq8	netphos-3.1b	phos-unsp	132	132	0.996	#N/A	A0A183LEW5	A0A183LEW5_9TREM	Uncharacterized protein
comp14345_seq0	netphos-3.1b	phos-unsp	50	50	0.996	F,M	A0A183JW61	A0A183JW61_9TREM	Uncharacterized protein
comp14348_seq0	netphos-3.1b	phos-unsp	974	974	0.995	F,M	G4VKX9	G4VKX9_SCHMA	Uncharacterized protein
comp1435_seq1	netphos-3.1b	phos-unsp	133	133	0.996	F,M	A0A095AZJ2	A0A095AZJ2_SCHHA	DnaJ subfamily C member 7
comp1436_seq0	netphos-3.1b	phos-unsp	230	230	0.998	F,M	G4VSN5	G4VSN5_SCHMA	Uncharacterized protein
comp1436_seq2	netphos-3.1b	phos-unsp	230	230	0.998	F,M	G4VSN5	G4VSN5_SCHMA	Uncharacterized protein
comp14363_seq0	netphos-3.1b	phos-unsp	9	9	0.995	F,M	C7C208	C7C208_SCHJA	Endonuclease-reverse transcriptase
comp14363_seq1	netphos-3.1b	phos-unsp	26	26	0.994	F,M	A0A183N463	A0A183N463_9TREM	Uncharacterized protein
comp1437_seq0	netphos-3.1b	phos-unsp	953	953	0.996	F,M	A0A094ZCM0	A0A094ZCM0_SCHHA	Ras-associated and pleckstrin homology domains-containing protein 1
comp1437_seq1	netphos-3.1b	phos-unsp	227	227	0.995	F,M	G4VHZ8	G4VHZ8_SCHMA	Uncharacterized protein
comp1437_seq3	netphos-3.1b	phos-unsp	227	227	0.995	F,M	A0A094ZCM0	A0A094ZCM0_SCHHA	Ras-associated and pleckstrin homology domains-containing protein 1
comp14371_seq0	netphos-3.1b	phos-unsp	1024	1024	0.998	F,M	A0A183QGA1	A0A183QGA1_9TREM	Uncharacterized protein
comp14371_seq1	netphos-3.1b	phos-unsp	759	759	0.998	F,M	A0A094ZIQ3	A0A094ZIQ3_SCHHA	Peripheral-type benzodiazepine receptor-associated protein 1
comp1438_seq0	netphos-3.1b	phos-unsp	259	259	0.994	F,M	G4V5G7	G4V5G7_SCHMA	Glycogenin-related
comp1438_seq1	netphos-3.1b	phos-unsp	259	259	0.994	F,M	G4V5G7	G4V5G7_SCHMA	Glycogenin-related
comp143818_seq0	netphos-3.1b	phos-unsp	66	66	0.997	F,M	#N/A	#N/A	#N/A
comp1439_seq1	netphos-3.1b	phos-unsp	67	67	0.997	F,M	C1LL36	C1LL36_SCHJA	Mitochondrial deoxynucleotide carrier
comp1440_seq0	netphos-3.1b	phos-unsp	180	180	0.997	F,M	C1L7D3	C1L7D3_SCHJA	General transcription factor IIF, polypeptide 2
comp1440_seq1	netphos-3.1b	phos-unsp	296	296	0.997	F,M	A0A183LJG4	A0A183LJG4_9TREM	Uncharacterized protein
comp14402_seq0	netphos-3.1b	phos-unsp	167	167	0.993	F,M	G4VM60	G4VM60_SCHMA	Venom allergen-like (VAL) 1 protein
comp14413_seq0	netphos-3.1b	phos-unsp	195	195	0.998	F,M	A0A095C2H0	A0A095C2H0_SCHHA	Serine/threonine-protein kinase D1
comp14413_seq1	netphos-3.1b	phos-unsp	329	329	0.998	F,M	A0A095C2H0	A0A095C2H0_SCHHA	Serine/threonine-protein kinase D1
comp14417_seq0	netphos-3.1b	phos-unsp	247	247	0.994	F,M	A0A094ZFP2	A0A094ZFP2_SCHHA	Innexin
comp14427_seq0	netphos-3.1b	phos-unsp	19	19	0.998	#N/A	Q5C3A7	Q5C3A7_SCHJA	SJCHGC06937 protein (Fragment)
comp1443_seq1	netphos-3.1b	phos-unsp	121	121	0.998	F,M	Q5DHC1	Q5DHC1_SCHJA	Ataxin-3 (EC 3.4.22.-) (SJCHGC06165 protein)
comp1443_seq2	netphos-3.1b	phos-unsp	224	224	0.998	F,M	Q5DHC1	Q5DHC1_SCHJA	Ataxin-3 (EC 3.4.22.-) (SJCHGC06165 protein)
comp1443_seq4	netphos-3.1b	phos-unsp	61	61	0.998	F,M	Q5DHC1	Q5DHC1_SCHJA	Ataxin-3 (EC 3.4.22.-) (SJCHGC06165 protein)
comp1443_seq5	netphos-3.1b	phos-unsp	164	164	0.998	F,M	Q5DHC1	Q5DHC1_SCHJA	Ataxin-3 (EC 3.4.22.-) (SJCHGC06165 protein)
comp14444_seq1	netphos-3.1b	phos-unsp	79	79	0.992	F,M	Q5DHM6	Q5DHM6_SCHJA	SJCHGC00893 protein
comp1445_seq1	netphos-3.1b	phos-unsp	334	334	0.996	F,M	A0A183API2	A0A183API2_9TREM	Uncharacterized protein
comp1445_seq2	netphos-3.1b	phos-unsp	77	77	0.997	F,M	C1LH95	C1LH95_SCHJA	3'-phosphoadenosine 5'-phosphosulfate synthase 1 (EC 2.7.1.25) (EC 2.7.7.4)
comp14456_seq0	netphos-3.1b	phos-unsp	507	507	0.997	F,M	A0A094ZSQ0	A0A094ZSQ0_SCHHA	Forkhead box protein J1-B
comp14456_seq1	netphos-3.1b	phos-unsp	495	495	0.997	F,M	A0A094ZSQ0	A0A094ZSQ0_SCHHA	Forkhead box protein J1-B
comp1446_seq0	netphos-3.1b	phos-unsp	69	69	0.994	F	C1L3U1	C1L3U1_SCHJA	Rab-protein 8
comp1446_seq1	netphos-3.1b	phos-unsp	69	69	0.994	F,M	C1L3U1	C1L3U1_SCHJA	Rab-protein 8
comp14461_seq0	netphos-3.1b	phos-unsp	46	46	0.997	F,M	C1LG81	C1LG81_SCHJA	Sushi/SCR/CCP,domain-containing protein
comp14461_seq1	netphos-3.1b	phos-unsp	46	46	0.997	F,M	C1LG80	C1LG80_SCHJA	Sushi/SCR/CCP,domain-containing protein
comp14467_seq0	netphos-3.1b	phos-unsp	283	283	0.995	F,M	G4VKE7	G4VKE7_SCHMA	Uncharacterized protein Smp_202880
comp14473_seq0	netphos-3.1b	phos-unsp	102	102	0.996	F,M	Q8MWP9	Q8MWP9_SCHJA	Polyprotein (Fragment)
comp14476_seq1	netphos-3.1b	phos-unsp	59	59	0.998	F,M	G4V6U0	G4V6U0_SCHMA	Multidrug resistance-associated protein 4 (Mrp/cmoat-related abc transporter)
comp14476_seq5	netphos-3.1b	phos-unsp	622	622	0.998	F,M	A0A095AXT6	A0A095AXT6_SCHHA	Cystic fibrosis transmembrane conductance regulator
comp1448_seq0	netphos-3.1b	phos-unsp	304	304	0.997	F,M	G4VET9	G4VET9_SCHMA	Putative suppression of tumorigenicity
comp1448_seq1	netphos-3.1b	phos-unsp	177	177	0.997	F,M	A0A095B176	A0A095B176_SCHHA	Protein ST7-like protein
comp14482_seq0	netphos-3.1b	phos-unsp	19	19	0.992	F,M	C1LJQ3	C1LJQ3_SCHJA	Polymerase delta-interacting protein 3
comp14482_seq1	netphos-3.1b	phos-unsp	19	19	0.992	F,M	C1LJQ3	C1LJQ3_SCHJA	Polymerase delta-interacting protein 3
comp14493_seq0	netphos-3.1b	phos-unsp	58	58	0.993	F,M	A0A094ZIE9	A0A094ZIE9_SCHHA	Uncharacterized protein
comp1450_seq0	netphos-3.1b	phos-unsp	106	106	0.996	F,M	Q5DBN4	Q5DBN4_SCHJA	SJCHGC05332 protein
comp1450_seq1	netphos-3.1b	phos-unsp	106	106	0.996	F,M	Q5DBN4	Q5DBN4_SCHJA	SJCHGC05332 protein
comp14512_seq0	netphos-3.1b	phos-unsp	53	53	0.997	F,M	#N/A	#N/A	#N/A
comp1452_seq0	netphos-3.1b	phos-unsp	226	226	0.998	F,M	C1LHI1	C1LHI1_SCHJA	Cell cycle control protein 50A (Transmembrane protein 30A)
comp1452_seq1	netphos-3.1b	phos-unsp	226	226	0.998	F,M	C1LHI1	C1LHI1_SCHJA	Cell cycle control protein 50A (Transmembrane protein 30A)
comp14521_seq0	netphos-3.1b	phos-unsp	150	150	0.994	F,M	A0A183N6C7	A0A183N6C7_9TREM	Uncharacterized protein
comp14521_seq1	netphos-3.1b	phos-unsp	245	245	0.994	F,M	G4LY24	G4LY24_SCHMA	Uncharacterized protein
comp1453_seq0	netphos-3.1b	phos-unsp	263	263	0.998	F,M	C1LK79	C1LK79_SCHJA	Phosphatase (EC 3.1.3.16)
comp1453_seq1	netphos-3.1b	phos-unsp	263	263	0.998	F,M	C1LK80	C1LK80_SCHJA	Phosphatase (EC 3.1.3.16)
comp1454_seq0	netphos-3.1b	phos-unsp	244	244	0.997	F,M	G4V8H8	G4V8H8_SCHMA	Family C19 unassigned peptidase (C19 family)
comp1454_seq4	netphos-3.1b	phos-unsp	244	244	0.997	F,M	G4V8H8	G4V8H8_SCHMA	Family C19 unassigned peptidase (C19 family)
comp1454_seq7	netphos-3.1b	phos-unsp	72	72	0.997	F,M	A0A094ZGL6	A0A094ZGL6_SCHHA	Ubiquitin carboxyl-terminal hydrolase 20
comp1454_seq8	netphos-3.1b	phos-unsp	72	72	0.997	F,M	A0A094ZGL6	A0A094ZGL6_SCHHA	Ubiquitin carboxyl-terminal hydrolase 20
comp1455_seq0	netphos-3.1b	phos-unsp	717	717	0.997	F,M	A0A095A0Q9	A0A095A0Q9_SCHHA	Band 4.1-like protein 3
comp1455_seq2	netphos-3.1b	phos-unsp	717	717	0.997	F,M	A0A095A0Q9	A0A095A0Q9_SCHHA	Band 4.1-like protein 3
comp14557_seq0	netphos-3.1b	phos-unsp	500	500	0.997	F,M	G4LVP9	G4LVP9_SCHMA	Cadherin, putative
comp1458_seq0	netphos-3.1b	phos-unsp	333	333	0.997	F,M	A0A094ZWR7	A0A094ZWR7_SCHHA	Paramyosin
comp14583_seq1	netphos-3.1b	phos-unsp	353	353	0.997	F,M	A0A183QD94	A0A183QD94_9TREM	Uncharacterized protein
comp14583_seq2	netphos-3.1b	phos-unsp	376	376	0.993	F,M	Q5BXV4	Q5BXV4_SCHJA	SJCHGC08936 protein (Fragment)
comp14583_seq3	netphos-3.1b	phos-unsp	78	78	0.996	F,M	Q5BXV4	Q5BXV4_SCHJA	SJCHGC08936 protein (Fragment)
comp1459_seq0	netphos-3.1b	phos-unsp	448	448	0.997	F,M	A0A095BTV9	A0A095BTV9_SCHHA	Alpha-adducin
comp1459_seq1	netphos-3.1b	phos-unsp	789	789	0.997	F,M	G4VBV5	G4VBV5_SCHMA	Adducin related protein
comp1459_seq3	netphos-3.1b	phos-unsp	828	828	0.997	F,M	G4VBV5	G4VBV5_SCHMA	Adducin related protein
comp14597_seq0	netphos-3.1b	phos-unsp	48	48	0.996	F,M	Q5C0G6	Q5C0G6_SCHJA	SJCHGC04378 protein (Fragment)
comp14608_seq0	netphos-3.1b	phos-unsp	14	14	0.997	F,M	C1LFZ0	C1LFZ0_SCHJA	Glutamine rich 2
comp14608_seq2	netphos-3.1b	phos-unsp	14	14	0.997	F,M	C1LFZ1	C1LFZ1_SCHJA	Glutamine rich 2
comp1461_seq0	netphos-3.1b	phos-unsp	242	242	0.997	F,M	A0A183JDJ8	A0A183JDJ8_9TREM	Uncharacterized protein
comp1461_seq1	netphos-3.1b	phos-unsp	482	482	0.997	F,M	G4VJQ1	G4VJQ1_SCHMA	Serine/threonine kinase
comp1461_seq2	netphos-3.1b	phos-unsp	614	614	0.997	F,M	A0A183MY31	A0A183MY31_9TREM	Uncharacterized protein
comp1461_seq3	netphos-3.1b	phos-unsp	242	242	0.997	F	A0A183JDJ8	A0A183JDJ8_9TREM	Uncharacterized protein
comp14616_seq0	netphos-3.1b	phos-unsp	79	79	0.993	#N/A	A0A183P555	A0A183P555_9TREM	Uncharacterized protein
comp14617_seq0	netphos-3.1b	phos-unsp	67	67	0.996	F,M	A0A183MIM4	A0A183MIM4_9TREM	Uncharacterized protein
comp1462_seq0	netphos-3.1b	phos-unsp	33	33	0.994	F,M	C7TYG4	C7TYG4_SCHJA	Hypotheticial protein
comp1462_seq1	netphos-3.1b	phos-unsp	184	184	0.998	F,M	Q5DCE7	Q5DCE7_SCHJA	Dual specificity protein phosphatase 23 (EC 3.1.3.48) (SJCHGC01133 protein)
comp1463_seq0	netphos-3.1b	phos-unsp	55	55	0.991	F,M	G4VLD3	G4VLD3_SCHMA	Putative heterogeneous nuclear ribonucleoprotein (Hnrnp)
comp14634_seq0	netphos-3.1b	phos-unsp	404	404	0.998	F,M	A0A095CAW7	A0A095CAW7_SCHHA	Uncharacterized protein
comp14634_seq1	netphos-3.1b	phos-unsp	415	415	0.998	F,M	A0A095CAW7	A0A095CAW7_SCHHA	Uncharacterized protein
comp1464_seq0	netphos-3.1b	phos-unsp	53	53	0.998	F,M	C1L421	C1L421_SCHJA	Uncharacterized protein
comp1464_seq1	netphos-3.1b	phos-unsp	53	53	0.998	F	C1L421	C1L421_SCHJA	Uncharacterized protein
comp1464_seq2	netphos-3.1b	phos-unsp	53	53	0.998	F	C1L421	C1L421_SCHJA	Uncharacterized protein
comp14641_seq1	netphos-3.1b	phos-unsp	14	14	0.998	F,M	A0A183P404	A0A183P404_9TREM	Uncharacterized protein
comp14641_seq2	netphos-3.1b	phos-unsp	14	14	0.998	F,M	A0A183P404	A0A183P404_9TREM	Uncharacterized protein
comp14641_seq3	netphos-3.1b	phos-unsp	14	14	0.998	F,M	A0A183P404	A0A183P404_9TREM	Uncharacterized protein
comp14641_seq4	netphos-3.1b	phos-unsp	14	14	0.998	F,M	A0A183P404	A0A183P404_9TREM	Uncharacterized protein
comp14642_seq1	netphos-3.1b	phos-unsp	368	368	0.997	F,M	A0A094ZYP7	A0A094ZYP7_SCHHA	Multiple PDZ domain protein
comp14647_seq0	netphos-3.1b	phos-unsp	181	181	0.994	F,M	A0A183P9A6	A0A183P9A6_9TREM	Uncharacterized protein
comp1465_seq0	netphos-3.1b	phos-unsp	19	19	0.997	F,M	C1L5J1	C1L5J1_SCHJA	Uncharacterized protein
comp1467_seq1	netphos-3.1b	phos-unsp	150	150	0.996	F,M	Q5DHZ9	Q5DHZ9_SCHJA	SJCHGC09252 protein
comp1467_seq2	netphos-3.1b	phos-unsp	150	150	0.996	F,M	Q5DHZ9	Q5DHZ9_SCHJA	SJCHGC09252 protein
comp14674_seq0	netphos-3.1b	phos-unsp	25	25	0.994	F,M	C7C207	C7C207_SCHJA	Endonuclease-reverse transcriptase
comp14677_seq0	netphos-3.1b	phos-unsp	18	18	0.997	F,M	Q8MWP9	Q8MWP9_SCHJA	Polyprotein (Fragment)
comp1468_seq0	netphos-3.1b	phos-unsp	126	126	0.997	F,M	Q5DBX7	Q5DBX7_SCHJA	Tubulin alpha chain
comp1469_seq0	netphos-3.1b	phos-unsp	568	568	0.996	F,M	C1LMF7	C1LMF7_SCHJA	E3 ubiquitin-protein ligase synoviolin-B (EC 6.3.2.-)
comp1469_seq1	netphos-3.1b	phos-unsp	370	370	0.996	F,M	C1LMF9	C1LMF9_SCHJA	E3 ubiquitin-protein ligase synoviolin-B (EC 6.3.2.-)
comp14699_seq1	netphos-3.1b	phos-unsp	77	77	0.996	F,M	C1LG38	C1LG38_SCHJA	Alpha-1,6-mannosyl-glycoprotein
comp1470_seq0	netphos-3.1b	phos-unsp	104	104	0.998	F,M	Q5DBY1	Q5DBY1_SCHJA	SJCHGC02304 protein
comp14706_seq0	netphos-3.1b	phos-unsp	15	15	0.991	F,M	C1LJS8	C1LJS8_SCHJA	Endothelin-converting enzyme 1 (EC 3.4.24.71)
comp14706_seq3	netphos-3.1b	phos-unsp	235	235	0.994	F,M	C1LJS7	C1LJS7_SCHJA	Endothelin-converting enzyme 1 (EC 3.4.24.71)
comp14716_seq1	netphos-3.1b	phos-unsp	68	68	0.995	F,M	G4LXM2	G4LXM2_SCHMA	KRAB-A domain-containing protein
comp14716_seq2	netphos-3.1b	phos-unsp	380	380	0.995	F,M	G4LYS1	G4LYS1_SCHMA	Uncharacterized protein
comp1472_seq1	netphos-3.1b	phos-unsp	587	587	0.995	F,M	C7TXZ5	C7TXZ5_SCHJA	Coatomer subunit gamma
comp14726_seq0	netphos-3.1b	phos-unsp	828	828	0.996	F,M	A0A183JFQ5	A0A183JFQ5_9TREM	Uncharacterized protein
comp14726_seq1	netphos-3.1b	phos-unsp	208	208	0.996	F,M	A0A183LPZ6	A0A183LPZ6_9TREM	Uncharacterized protein
comp1474_seq1	netphos-3.1b	phos-unsp	181	181	0.994	F,M	Q5D9J1	Q5D9J1_SCHJA	SJCHGC09542 protein
comp1475_seq0	netphos-3.1b	phos-unsp	66	66	0.996	F,M	A0A183X8L4	A0A183X8L4_TRIRE	Uncharacterized protein
comp147663_seq0	netphos-3.1b	phos-unsp	224	224	0.996	F,M	#N/A	#N/A	#N/A
comp1477_seq0	netphos-3.1b	phos-unsp	89	89	0.996	F,M	Q5DA54	Q5DA54_SCHJA	SJCHGC03580 protein
comp1478_seq0	netphos-3.1b	phos-unsp	384	384	0.995	F,M	A0A094ZN36	A0A094ZN36_SCHHA	Tenascin-X
comp1478_seq1	netphos-3.1b	phos-unsp	384	384	0.995	F,M	A0A094ZN36	A0A094ZN36_SCHHA	Tenascin-X
comp1478_seq2	netphos-3.1b	phos-unsp	384	384	0.995	F,M	G4V9N7	G4V9N7_SCHMA	Egf-like domain protein
comp14782_seq1	netphos-3.1b	phos-unsp	372	372	0.993	F,M	A0A095ATA2	A0A095ATA2_SCHHA	p2X purinoceptor 4
comp1480_seq0	netphos-3.1b	phos-unsp	365	365	0.997	F,M	C1LEA3	C1LEA3_SCHJA	Epidermal growth factor receptor pathway substrate 8
comp14810_seq0	netphos-3.1b	phos-unsp	81	81	0.993	F,M	C7C207	C7C207_SCHJA	Endonuclease-reverse transcriptase
comp14818_seq1	netphos-3.1b	phos-unsp	90	90	0.996	F,M	A0A183K302	A0A183K302_9TREM	Uncharacterized protein
comp1482_seq2	netphos-3.1b	phos-unsp	332	332	0.997	F,M	Q5DDH5	Q5DDH5_SCHJA	SJCHGC01285 protein
comp1482_seq3	netphos-3.1b	phos-unsp	66	66	0.997	F,M	Q5DDH5	Q5DDH5_SCHJA	SJCHGC01285 protein
comp148225_seq0	netphos-3.1b	phos-unsp	180	180	0.995	F,M	A0A183KXQ3	A0A183KXQ3_9TREM	Uncharacterized protein
comp1483_seq2	netphos-3.1b	phos-unsp	149	149	0.998	F,M	A0A094ZI08	A0A094ZI08_SCHHA	SURP and G-patch domain-containing protein 1
comp1483_seq5	netphos-3.1b	phos-unsp	103	103	0.998	F,M	A0A094ZI08	A0A094ZI08_SCHHA	SURP and G-patch domain-containing protein 1
comp14838_seq0	netphos-3.1b	phos-unsp	138	138	0.996	F,M	G4M0W3	G4M0W3_SCHMA	Uncharacterized protein
comp14838_seq1	netphos-3.1b	phos-unsp	126	126	0.996	F,M	G4M0W3	G4M0W3_SCHMA	Uncharacterized protein
comp14838_seq2	netphos-3.1b	phos-unsp	151	151	0.996	F,M	G4M0W3	G4M0W3_SCHMA	Uncharacterized protein
comp1484_seq0	netphos-3.1b	phos-unsp	144	144	0.993	F,M	Q5DDQ3	Q5DDQ3_SCHJA	SJCHGC06863 protein
comp1484_seq1	netphos-3.1b	phos-unsp	103	103	0.998	F,M	Q5DBP6	Q5DBP6_SCHJA	SJCHGC01847 protein
comp1484_seq2	netphos-3.1b	phos-unsp	193	193	0.998	F,M	Q5DBP6	Q5DBP6_SCHJA	SJCHGC01847 protein
comp1484_seq3	netphos-3.1b	phos-unsp	144	144	0.993	F,M	Q5DDQ3	Q5DDQ3_SCHJA	SJCHGC06863 protein
comp14848_seq0	netphos-3.1b	phos-unsp	383	383	0.997	F,M	A0A183QYP0	A0A183QYP0_9TREM	Uncharacterized protein
comp1485_seq0	netphos-3.1b	phos-unsp	718	718	0.997	F,M	G4VS41	G4VS41_SCHMA	Putative multidrug resistance protein 1 (ATP-binding cassette C1) (EC 3.6.3.44)
comp1485_seq1	netphos-3.1b	phos-unsp	1475	1475	0.997	F,M	G7YDF0	G7YDF0_CLOSI	ATP-binding cassette subfamily C (CFTR/MRP) member 3
comp14864_seq0	netphos-3.1b	phos-unsp	169	169	0.998	F,M	A0A183JLD0	A0A183JLD0_9TREM	Uncharacterized protein
comp14865_seq1	netphos-3.1b	phos-unsp	28	28	0.993	F,M	Q5DAU1	Q5DAU1_SCHJA	SJCHGC05775 protein
comp14870_seq0	netphos-3.1b	phos-unsp	169	169	0.993	F,M	#N/A	#N/A	#N/A
comp1488_seq1	netphos-3.1b	phos-unsp	77	77	0.997	F,M	C7C208	C7C208_SCHJA	Endonuclease-reverse transcriptase
comp1488_seq2	netphos-3.1b	phos-unsp	89	89	0.996	F,M	A0A183N961	A0A183N961_9TREM	Uncharacterized protein
comp1488_seq5	netphos-3.1b	phos-unsp	108	108	0.994	F,M	Q8MWP9	Q8MWP9_SCHJA	Polyprotein (Fragment)
comp14880_seq1	netphos-3.1b	phos-unsp	218	218	0.998	F,M	A0A095A2G6	A0A095A2G6_SCHHA	Uncharacterized protein
comp14892_seq0	netphos-3.1b	phos-unsp	11	11	0.992	F,M	A0A183LAP4	A0A183LAP4_9TREM	Uncharacterized protein
comp149_seq2	netphos-3.1b	phos-unsp	253	253	0.996	F,M	A0A094ZX26	A0A094ZX26_SCHHA	Flap endonuclease GEN 1
comp1490_seq0	netphos-3.1b	phos-unsp	92	92	0.997	F,M	A0A183QP35	A0A183QP35_9TREM	Uncharacterized protein
comp1490_seq1	netphos-3.1b	phos-unsp	92	92	0.997	F,M	G4V5A5	G4V5A5_SCHMA	Myb1-related transcription factor
comp1490_seq3	netphos-3.1b	phos-unsp	92	92	0.997	F,M	G4V5A5	G4V5A5_SCHMA	Myb1-related transcription factor
comp14900_seq0	netphos-3.1b	phos-unsp	16	16	0.995	F,M	A0A183R254	A0A183R254_9TREM	Uncharacterized protein
comp14907_seq1	netphos-3.1b	phos-unsp	13	13	0.998	F,M	A0A094ZYQ2	A0A094ZYQ2_SCHHA	Kinesin-like protein KIF9
comp1491_seq1	netphos-3.1b	phos-unsp	316	316	0.998	F,M	A0A095C4U8	A0A095C4U8_SCHHA	IQ domain-containing protein D
comp1491_seq6	netphos-3.1b	phos-unsp	316	316	0.998	F,M	A0A095C4U8	A0A095C4U8_SCHHA	IQ domain-containing protein D
comp14910_seq0	netphos-3.1b	phos-unsp	46	46	0.997	F,M	A0A183QVM3	A0A183QVM3_9TREM	Uncharacterized protein
comp14910_seq1	netphos-3.1b	phos-unsp	46	46	0.997	F,M	A0A183QVM3	A0A183QVM3_9TREM	Uncharacterized protein
comp14912_seq0	netphos-3.1b	phos-unsp	26	26	0.998	F,M	A0A183JY49	A0A183JY49_9TREM	Uncharacterized protein
comp14912_seq1	netphos-3.1b	phos-unsp	26	26	0.998	F,M	A0A183JY49	A0A183JY49_9TREM	Uncharacterized protein
comp14912_seq3	netphos-3.1b	phos-unsp	225	225	0.998	F,M	A0A183JY49	A0A183JY49_9TREM	Uncharacterized protein
comp14918_seq0	netphos-3.1b	phos-unsp	40	40	0.997	F,M	Q5D9Z6	Q5D9Z6_SCHJA	SJCHGC06330 protein
comp1492_seq1	netphos-3.1b	phos-unsp	377	377	0.993	F,M	G4VR59	G4VR59_SCHMA	Uncharacterized protein
comp1492_seq2	netphos-3.1b	phos-unsp	377	377	0.993	F,M	G4VR59	G4VR59_SCHMA	Uncharacterized protein
comp14922_seq1	netphos-3.1b	phos-unsp	173	173	0.997	F,M	A0A183LNR3	A0A183LNR3_9TREM	Uncharacterized protein
comp14928_seq0	netphos-3.1b	phos-unsp	209	209	0.994	F,M	G4LVX8	G4LVX8_SCHMA	Uncharacterized protein
comp14928_seq2	netphos-3.1b	phos-unsp	209	209	0.994	F,M	G4LVX8	G4LVX8_SCHMA	Uncharacterized protein
comp1493_seq0	netphos-3.1b	phos-unsp	442	442	0.996	F,M	A0A095A229	A0A095A229_SCHHA	Translation initiation factor IF-2, mitochondrial
comp1493_seq2	netphos-3.1b	phos-unsp	211	211	0.997	F,M	A0A095A229	A0A095A229_SCHHA	Translation initiation factor IF-2, mitochondrial
comp1493_seq3	netphos-3.1b	phos-unsp	211	211	0.997	F,M	A0A095A229	A0A095A229_SCHHA	Translation initiation factor IF-2, mitochondrial
comp1495_seq0	netphos-3.1b	phos-unsp	130	130	0.997	F,M	Q86DW6	Q86DW6_SCHJA	Hydroxyacylglutathione hydrolase (EC 3.1.2.6) (SJCHGC05735 protein)
comp14956_seq0	netphos-3.1b	phos-unsp	26	26	0.992	F,M	A0A183RFH7	A0A183RFH7_9TREM	Uncharacterized protein
comp1496_seq0	netphos-3.1b	phos-unsp	234	234	0.998	F,M	Q86EL0	Q86EL0_SCHJA	Putative NADH dehydrogenase (Ubiquinone) Fe-S protein 3 (SJCHGC06115 protein)
comp14968_seq0	netphos-3.1b	phos-unsp	413	413	0.998	F,M	G4VPF1	G4VPF1_SCHMA	Uncharacterized protein
comp14968_seq1	netphos-3.1b	phos-unsp	398	398	0.998	F,M	G4VPF1	G4VPF1_SCHMA	Uncharacterized protein
comp1497_seq0	netphos-3.1b	phos-unsp	143	143	0.998	F,M	C1LI15	C1LI15_SCHJA	Palmitoyltransferase (EC 2.3.1.225)
comp1497_seq1	netphos-3.1b	phos-unsp	116	116	0.998	F,M	C1LG48	C1LG48_SCHJA	Non-specific serine/threonine protein kinase (EC 2.7.11.1)
comp14977_seq0	netphos-3.1b	phos-unsp	127	127	0.996	F	G4VD62	G4VD62_SCHMA	Uncharacterized protein
comp14977_seq1	netphos-3.1b	phos-unsp	127	127	0.996	F,M	G4VD62	G4VD62_SCHMA	Uncharacterized protein
comp1498_seq1	netphos-3.1b	phos-unsp	195	195	0.994	F,M	A0A183JX41	A0A183JX41_9TREM	Uncharacterized protein
comp1498_seq3	netphos-3.1b	phos-unsp	145	145	0.997	F,M	G4VKZ7	G4VKZ7_SCHMA	Putative mannosidase, endo-alpha
comp1499_seq0	netphos-3.1b	phos-unsp	277	277	0.997	F,M	A0A094ZMK7	A0A094ZMK7_SCHHA	Cytochrome c1, heme protein, mitochondrial (Fragment)
comp1499_seq1	netphos-3.1b	phos-unsp	233	233	0.997	F,M	C1LH93	C1LH93_SCHJA	Ubiquinol-cytochrome c reductase cytochrome c1 subunit (EC 1.10.2.2)
comp150_seq0	netphos-3.1b	phos-unsp	14	14	0.998	F,M	Q5DE99	Q5DE99_SCHJA	Putative 60S ribosomal protein L6 (SJCHGC01683 protein)
comp150_seq1	netphos-3.1b	phos-unsp	14	14	0.998	F,M	C1LTW4	C1LTW4_SCHJA	Putative 60S ribosomal protein L6
comp15001_seq1	netphos-3.1b	phos-unsp	203	203	0.995	F,M	A0A183M3Y7	A0A183M3Y7_9TREM	Uncharacterized protein
comp15007_seq0	netphos-3.1b	phos-unsp	78	78	0.995	F,M	Q5DI38	Q5DI38_SCHJA	Carboxypeptidase (EC 3.4.16.-)
comp15007_seq1	netphos-3.1b	phos-unsp	78	78	0.995	F,M	Q5DI38	Q5DI38_SCHJA	Carboxypeptidase (EC 3.4.16.-)
comp15009_seq1	netphos-3.1b	phos-unsp	70	70	0.996	F,M	A0A183N3B9	A0A183N3B9_9TREM	Uncharacterized protein
comp1501_seq2	netphos-3.1b	phos-unsp	589	589	0.997	F,M	A0A183PAB3	A0A183PAB3_9TREM	Uncharacterized protein
comp1501_seq3	netphos-3.1b	phos-unsp	601	601	0.997	F,M	A0A183PAB3	A0A183PAB3_9TREM	Uncharacterized protein
comp15018_seq0	netphos-3.1b	phos-unsp	583	583	0.997	F,M	G4VBN0	G4VBN0_SCHMA	Putative p2x receptor subunit
comp15019_seq0	netphos-3.1b	phos-unsp	203	203	0.997	F,M	A0A183VNY5	A0A183VNY5_TRIRE	Uncharacterized protein
comp15023_seq0	netphos-3.1b	phos-unsp	53	53	0.994	F,M	A0A183QGC2	A0A183QGC2_9TREM	Uncharacterized protein
comp1503_seq0	netphos-3.1b	phos-unsp	70	70	0.996	F,M	Q5DD70	Q5DD70_SCHJA	SJCHGC06142 protein
comp1503_seq1	netphos-3.1b	phos-unsp	70	70	0.996	F,M	Q5DD70	Q5DD70_SCHJA	SJCHGC06142 protein
comp15040_seq0	netphos-3.1b	phos-unsp	180	180	0.995	F,M	A0A095AXE1	A0A095AXE1_SCHHA	Cullin-4A
comp15040_seq1	netphos-3.1b	phos-unsp	180	180	0.995	F,M	A0A183VL81	A0A183VL81_TRIRE	Uncharacterized protein
comp15046_seq1	netphos-3.1b	phos-unsp	675	675	0.998	F,M	A0A094ZL45	A0A094ZL45_SCHHA	Band 4.1-like protein 3
comp15047_seq1	netphos-3.1b	phos-unsp	265	265	0.993	F,M	A0A183MQW9	A0A183MQW9_9TREM	Uncharacterized protein
comp15050_seq1	netphos-3.1b	phos-unsp	1054	1054	0.998	F,M	#N/A	#N/A	#N/A
comp1506_seq0	netphos-3.1b	phos-unsp	228	228	0.997	F,M	C1L8H5	C1L8H5_SCHJA	Hypotherical protein (EC 3.4.14.1)
comp1506_seq1	netphos-3.1b	phos-unsp	442	442	0.997	F,M	C1L8H5	C1L8H5_SCHJA	Hypotherical protein (EC 3.4.14.1)
comp15063_seq0	netphos-3.1b	phos-unsp	56	56	0.998	F,M	A0A183QAG8	A0A183QAG8_9TREM	Uncharacterized protein
comp1507_seq0	netphos-3.1b	phos-unsp	88	88	0.993	F,M	B3GUX9	B3GUX9_SCHJA	Uncharacterized protein
comp1507_seq1	netphos-3.1b	phos-unsp	104	104	0.993	F,M	B3GUX9	B3GUX9_SCHJA	Uncharacterized protein
comp1507_seq2	netphos-3.1b	phos-unsp	88	88	0.993	F,M	B3GUX9	B3GUX9_SCHJA	Uncharacterized protein
comp1509_seq0	netphos-3.1b	phos-unsp	18	18	0.992	F,M	C1L6V6	C1L6V6_SCHJA	Trafficking protein particle complex subunit 4
comp1509_seq1	netphos-3.1b	phos-unsp	87	87	0.992	F,M	Q5DF44	Q5DF44_SCHJA	SJCHGC05124 protein
comp151_seq0	netphos-3.1b	phos-unsp	26	26	0.996	F,M	G4V6K8	G4V6K8_SCHMA	Putative histone h1/h5
comp151_seq2	netphos-3.1b	phos-unsp	26	26	0.996	F,M	G4V6K8	G4V6K8_SCHMA	Putative histone h1/h5
comp1510_seq0	netphos-3.1b	phos-unsp	88	88	0.997	F,M	Q5DAC5	Q5DAC5_SCHJA	SJCHGC06848 protein
comp15105_seq0	netphos-3.1b	phos-unsp	14	14	0.998	F,M	A0A183KDL3	A0A183KDL3_9TREM	Uncharacterized protein
comp15105_seq1	netphos-3.1b	phos-unsp	31	31	0.997	F,M	A0A183R842	A0A183R842_9TREM	Uncharacterized protein
comp1512_seq0	netphos-3.1b	phos-unsp	52	52	0.998	F,M	C1LKU1	C1LKU1_SCHJA	Uncharacterized protein
comp15128_seq0	netphos-3.1b	phos-unsp	337	337	0.995	F,M	A0A183VMW3	A0A183VMW3_TRIRE	Uncharacterized protein
comp15128_seq1	netphos-3.1b	phos-unsp	174	174	0.995	F,M	A0A183VMN6	A0A183VMN6_TRIRE	Uncharacterized protein
comp15128_seq3	netphos-3.1b	phos-unsp	174	174	0.995	F	A0A183VMN6	A0A183VMN6_TRIRE	Uncharacterized protein
comp1513_seq0	netphos-3.1b	phos-unsp	108	108	0.994	F,M	Q86EX8	Q86EX8_SCHJA	AN1-type zinc finger protein 6 (AN1-type zinc finger protein 6 (Zinc finger A20 domain-containing protein 3)) (SJCHGC06346 protein)
comp1513_seq2	netphos-3.1b	phos-unsp	338	338	0.991	F,M	C1LGQ0	C1LGQ0_SCHJA	Smu-1 suppressor of mec-8 and unc-52 protein homolog
comp1514_seq0	netphos-3.1b	phos-unsp	122	122	0.995	F,M	Q5DCK8	Q5DCK8_SCHJA	SJCHGC08953 protein
comp1514_seq1	netphos-3.1b	phos-unsp	19	19	0.995	F,M	Q5DCK8	Q5DCK8_SCHJA	SJCHGC08953 protein
comp1515_seq0	netphos-3.1b	phos-unsp	273	273	0.998	F,M	A0A183K6X8	A0A183K6X8_9TREM	Obg-like ATPase 1
comp1517_seq0	netphos-3.1b	phos-unsp	45	45	0.995	F,M	B3GUW8	B3GUW8_SCHJA	Vacuolar-sorting protein SNF8
comp15171_seq0	netphos-3.1b	phos-unsp	461	461	0.996	F,M	G4VJ04	G4VJ04_SCHMA	Uncharacterized protein
comp15173_seq0	netphos-3.1b	phos-unsp	319	319	0.998	F,M	A0A183KSR5	A0A183KSR5_9TREM	Innexin
comp15173_seq1	netphos-3.1b	phos-unsp	319	319	0.998	F,M	A0A183KSR5	A0A183KSR5_9TREM	Innexin
comp15177_seq0	netphos-3.1b	phos-unsp	46	46	0.993	F,M	A0A183PYZ5	A0A183PYZ5_9TREM	Uncharacterized protein
comp15189_seq1	netphos-3.1b	phos-unsp	24	24	0.991	F,M	G4VAG2	G4VAG2_SCHMA	Calpain (C02 family)
comp1519_seq0	netphos-3.1b	phos-unsp	62	62	0.997	F,M	Q5DFQ6	Q5DFQ6_SCHJA	Peptidyl-prolyl cis-trans isomerase (EC 5.2.1.8)
comp152_seq0	netphos-3.1b	phos-unsp	139	139	0.997	F,M	Q5DDF5	Q5DDF5_SCHJA	SJCHGC01255 protein
comp15202_seq0	netphos-3.1b	phos-unsp	107	107	0.994	F,M	C1LD61	C1LD61_SCHJA	Hypotheticial protein
comp15211_seq0	netphos-3.1b	phos-unsp	722	722	0.997	F,M	A0A183MMB9	A0A183MMB9_9TREM	Uncharacterized protein
comp15219_seq0	netphos-3.1b	phos-unsp	85	85	0.995	F,M	A0A183MVS2	A0A183MVS2_9TREM	Uncharacterized protein
comp1523_seq0	netphos-3.1b	phos-unsp	299	299	0.994	F,M	C1LKY9	C1LKY9_SCHJA	Speckle-type POZ protein-like
comp15231_seq0	netphos-3.1b	phos-unsp	80	80	0.992	F,M	A0A183PE00	A0A183PE00_9TREM	Uncharacterized protein
comp15233_seq1	netphos-3.1b	phos-unsp	12	12	0.992	F,M	A0A183MCC3	A0A183MCC3_9TREM	Uncharacterized protein
comp15247_seq1	netphos-3.1b	phos-unsp	253	253	0.997	F,M	G4VH22	G4VH22_SCHMA	Tubulin tyrosine ligase-related
comp15247_seq2	netphos-3.1b	phos-unsp	83	83	0.997	F,M	G4VH22	G4VH22_SCHMA	Tubulin tyrosine ligase-related
comp1525_seq0	netphos-3.1b	phos-unsp	10	10	0.997	F,M	Q5DD72	Q5DD72_SCHJA	SJCHGC02571 protein
comp1525_seq1	netphos-3.1b	phos-unsp	34	34	0.997	F,M	G4V776	G4V776_SCHMA	Adducin related protein
comp1525_seq3	netphos-3.1b	phos-unsp	10	10	0.997	F,M	Q5DD72	Q5DD72_SCHJA	SJCHGC02571 protein
comp15266_seq1	netphos-3.1b	phos-unsp	446	446	0.997	F,M	G4V8Y0	G4V8Y0_SCHMA	Uncharacterized protein
comp1527_seq0	netphos-3.1b	phos-unsp	54	54	0.997	F,M	G4M0I1	G4M0I1_SCHMA	Ankyrin repeat-containing, putative
comp15278_seq0	netphos-3.1b	phos-unsp	6	6	0.992	F,M	A0A183MD55	A0A183MD55_9TREM	Uncharacterized protein
comp15282_seq0	netphos-3.1b	phos-unsp	69	69	0.995	F,M	A0A183RKR6	A0A183RKR6_9TREM	Uncharacterized protein
comp15283_seq0	netphos-3.1b	phos-unsp	68	68	0.994	F,M	#N/A	#N/A	#N/A
comp1529_seq0	netphos-3.1b	phos-unsp	50	50	0.997	F,M	A0A095CCM6	A0A095CCM6_SCHHA	Zinc finger CCHC-type and RNA-binding motif-containing protein 1
comp1529_seq1	netphos-3.1b	phos-unsp	50	50	0.997	F,M	A0A095CCM6	A0A095CCM6_SCHHA	Zinc finger CCHC-type and RNA-binding motif-containing protein 1
comp1529_seq5	netphos-3.1b	phos-unsp	50	50	0.997	F,M	A0A095CCM6	A0A095CCM6_SCHHA	Zinc finger CCHC-type and RNA-binding motif-containing protein 1
comp1529_seq6	netphos-3.1b	phos-unsp	50	50	0.997	F,M	A0A095CCM6	A0A095CCM6_SCHHA	Zinc finger CCHC-type and RNA-binding motif-containing protein 1
comp15293_seq0	netphos-3.1b	phos-unsp	225	225	0.998	F,M	A0A183MHP6	A0A183MHP6_9TREM	Uncharacterized protein
comp15303_seq0	netphos-3.1b	phos-unsp	76	76	0.997	F,M	A0A183MD55	A0A183MD55_9TREM	Uncharacterized protein
comp15304_seq0	netphos-3.1b	phos-unsp	15	15	0.998	F,M	G4M1M8	G4M1M8_SCHMA	Protein kinase (Fragment)
comp15318_seq0	netphos-3.1b	phos-unsp	25	25	0.994	F,M	G4VMA4	G4VMA4_SCHMA	Basic helix-loop-helix transcription factor,hes-related
comp1532_seq0	netphos-3.1b	phos-unsp	140	140	0.996	F,M	Q5DER2	Q5DER2_SCHJA	Peptidyl-prolyl cis-trans isomerase E (PPIase E) (EC 5.2.1.8)
comp15329_seq0	netphos-3.1b	phos-unsp	433	433	0.998	F,M	A0A095BZ40	A0A095BZ40_SCHHA	Checkpoint protein HUS1
comp15329_seq1	netphos-3.1b	phos-unsp	448	448	0.998	F,M	A0A095BZ40	A0A095BZ40_SCHHA	Checkpoint protein HUS1
comp1533_seq0	netphos-3.1b	phos-unsp	10	10	0.998	F,M	Q5DBA4	Q5DBA4_SCHJA	COX assembly mitochondrial protein
comp1533_seq1	netphos-3.1b	phos-unsp	10	10	0.998	#N/A	Q5DBA4	Q5DBA4_SCHJA	COX assembly mitochondrial protein
comp1534_seq0	netphos-3.1b	phos-unsp	138	138	0.996	F,M	A0A095C7N0	A0A095C7N0_SCHHA	Uncharacterized protein
comp1534_seq1	netphos-3.1b	phos-unsp	138	138	0.996	F,M	G4M1B3	G4M1B3_SCHMA	Uncharacterized protein
comp15350_seq0	netphos-3.1b	phos-unsp	124	124	0.992	F,M	G4M1V0	G4M1V0_SCHMA	Acyl-CoA:glycerol-3-phosphate acyltransferase
comp15353_seq0	netphos-3.1b	phos-unsp	10	10	0.994	F,M	O77148	O77148_SCHJA	Reverse transcriptase Mag-Sj (Fragment)
comp1536_seq1	netphos-3.1b	phos-unsp	184	184	0.998	F,M	A0A183JXQ0	A0A183JXQ0_9TREM	Uncharacterized protein
comp1537_seq0	netphos-3.1b	phos-unsp	64	64	0.996	F,M	A0A183Q162	A0A183Q162_9TREM	Uncharacterized protein
comp1537_seq1	netphos-3.1b	phos-unsp	90	90	0.998	F,M	G4VCE4	G4VCE4_SCHMA	Putative synaptic ras gtpase activating protein, syngap
comp1537_seq3	netphos-3.1b	phos-unsp	32	32	0.998	F,M	A0A095C5G4	A0A095C5G4_SCHHA	Ras GTPase-activating protein gap-2 (Fragment)
comp1537_seq6	netphos-3.1b	phos-unsp	232	232	0.998	F,M	G4VCE4	G4VCE4_SCHMA	Putative synaptic ras gtpase activating protein, syngap
comp1537_seq7	netphos-3.1b	phos-unsp	26	26	0.996	#N/A	A0A183QTU4	A0A183QTU4_9TREM	Uncharacterized protein
comp1538_seq0	netphos-3.1b	phos-unsp	107	107	0.996	F,M	C1LFG8	C1LFG8_SCHJA	Protein RER1
comp1538_seq2	netphos-3.1b	phos-unsp	107	107	0.996	F,M	C1LFG8	C1LFG8_SCHJA	Protein RER1
comp1538_seq3	netphos-3.1b	phos-unsp	107	107	0.996	F,M	C1LFG8	C1LFG8_SCHJA	Protein RER1
comp1538_seq4	netphos-3.1b	phos-unsp	107	107	0.996	F	C1LFG8	C1LFG8_SCHJA	Protein RER1
comp15382_seq0	netphos-3.1b	phos-unsp	361	361	0.997	F,M	A0A183MU53	A0A183MU53_9TREM	Uncharacterized protein
comp15386_seq0	netphos-3.1b	phos-unsp	411	411	0.998	F,M	A0A095C482	A0A095C482_SCHHA	5-hydroxytryptamine receptor
comp1539_seq0	netphos-3.1b	phos-unsp	379	379	0.998	F,M	C1LHT1	C1LHT1_SCHJA	Cell division cycle and apoptosis regulator protein 1
comp1539_seq1	netphos-3.1b	phos-unsp	103	103	0.998	F,M	C1LHT1	C1LHT1_SCHJA	Cell division cycle and apoptosis regulator protein 1
comp1539_seq4	netphos-3.1b	phos-unsp	103	103	0.998	F	C1LHT1	C1LHT1_SCHJA	Cell division cycle and apoptosis regulator protein 1
comp1539_seq5	netphos-3.1b	phos-unsp	379	379	0.998	F,M	C1LHT1	C1LHT1_SCHJA	Cell division cycle and apoptosis regulator protein 1
comp15395_seq0	netphos-3.1b	phos-unsp	64	64	0.994	F,M	Q8MWP9	Q8MWP9_SCHJA	Polyprotein (Fragment)
comp15397_seq0	netphos-3.1b	phos-unsp	14	14	0.993	F,M	A0A183MMK8	A0A183MMK8_9TREM	Uncharacterized protein
comp1540_seq0	netphos-3.1b	phos-unsp	49	49	0.996	F,M	C1LGU2	C1LGU2_SCHJA	Uncharacterized protein
comp15418_seq0	netphos-3.1b	phos-unsp	146	146	0.995	F,M	A0A183JXC5	A0A183JXC5_9TREM	Uncharacterized protein
comp15418_seq1	netphos-3.1b	phos-unsp	143	143	0.998	F,M	A0A183JXC8	A0A183JXC8_9TREM	Uncharacterized protein
comp1542_seq0	netphos-3.1b	phos-unsp	57	57	0.997	F,M	Q5DI18	Q5DI18_SCHJA	SJCHGC02266 protein
comp1542_seq1	netphos-3.1b	phos-unsp	57	57	0.997	F,M	Q5DI18	Q5DI18_SCHJA	SJCHGC02266 protein
comp15420_seq0	netphos-3.1b	phos-unsp	36	36	0.991	F,M	A0A183VXU2	A0A183VXU2_TRIRE	Uncharacterized protein
comp15425_seq0	netphos-3.1b	phos-unsp	72	72	0.993	F,M	Q4QQE0	Q4QQE0_SCHMA	Endonuclease-reverse transcriptase
comp1543_seq0	netphos-3.1b	phos-unsp	42	42	0.998	F,M	A0A183WBN7	A0A183WBN7_TRIRE	Uncharacterized protein
comp15431_seq0	netphos-3.1b	phos-unsp	89	89	0.998	F,M	A0A094ZYX3	A0A094ZYX3_SCHHA	Sperm-associated antigen 17
comp15431_seq2	netphos-3.1b	phos-unsp	89	89	0.998	F,M	A0A183JBG7	A0A183JBG7_9TREM	Uncharacterized protein
comp15431_seq3	netphos-3.1b	phos-unsp	382	382	0.997	F	A0A094ZYX3	A0A094ZYX3_SCHHA	Sperm-associated antigen 17
comp15436_seq0	netphos-3.1b	phos-unsp	376	376	0.996	F,M	A0A183KCP8	A0A183KCP8_9TREM	Uncharacterized protein
comp1544_seq0	netphos-3.1b	phos-unsp	188	188	0.998	F,M	A0A095CAN5	A0A095CAN5_SCHHA	EH domain-binding protein 1
comp1544_seq1	netphos-3.1b	phos-unsp	51	51	0.998	F,M	A0A095CAN5	A0A095CAN5_SCHHA	EH domain-binding protein 1
comp1544_seq2	netphos-3.1b	phos-unsp	51	51	0.998	F	A0A095CAN5	A0A095CAN5_SCHHA	EH domain-binding protein 1
comp1544_seq3	netphos-3.1b	phos-unsp	51	51	0.998	F,M	A0A095CAN5	A0A095CAN5_SCHHA	EH domain-binding protein 1
comp1545_seq2	netphos-3.1b	phos-unsp	98	98	0.997	F,M	Q5DAR4	Q5DAR4_SCHJA	SJCHGC01597 protein
comp1546_seq0	netphos-3.1b	phos-unsp	227	227	0.998	F,M	A0A094ZV23	A0A094ZV23_SCHHA	Uncharacterized protein
comp1546_seq1	netphos-3.1b	phos-unsp	227	227	0.998	F,M	A0A094ZV23	A0A094ZV23_SCHHA	Uncharacterized protein
comp15462_seq0	netphos-3.1b	phos-unsp	46	46	0.996	F,M	Q8MWP9	Q8MWP9_SCHJA	Polyprotein (Fragment)
comp15468_seq0	netphos-3.1b	phos-unsp	109	109	0.991	F,M	Q5C3C1	Q5C3C1_SCHJA	SJCHGC04023 protein (Fragment)
comp1547_seq0	netphos-3.1b	phos-unsp	229	229	0.997	F,M	Q5D953	Q5D953_SCHJA	SJCHGC06171 protein
comp15479_seq1	netphos-3.1b	phos-unsp	100	100	0.994	F,M	A0A183N394	A0A183N394_9TREM	Uncharacterized protein
comp1549_seq0	netphos-3.1b	phos-unsp	95	95	0.998	F,M	Q5DGC2	Q5DGC2_SCHJA	LSM1 homolog, U6 small nuclear RNA associated (SJCHGC05770 protein)
comp15498_seq0	netphos-3.1b	phos-unsp	77	77	0.993	F,M	A0A183MP72	A0A183MP72_9TREM	Uncharacterized protein
comp1550_seq0	netphos-3.1b	phos-unsp	135	135	0.998	F,M	A0A095CEY3	A0A095CEY3_SCHHA	Long-chain-fatty-acid--CoA ligase 5 (Fragment)
comp1550_seq1	netphos-3.1b	phos-unsp	68	68	0.998	F,M	A0A183NXF3	A0A183NXF3_9TREM	Uncharacterized protein
comp1551_seq2	netphos-3.1b	phos-unsp	449	449	0.994	F,M	C1L3N6	C1L3N6_SCHJA	Inhibitor of growth protein 3
comp1551_seq3	netphos-3.1b	phos-unsp	156	156	0.995	F,M	Q5DB24	Q5DB24_SCHJA	SJCHGC09271 protein
comp1551_seq4	netphos-3.1b	phos-unsp	221	221	0.994	F,M	C1L3N6	C1L3N6_SCHJA	Inhibitor of growth protein 3
comp1551_seq5	netphos-3.1b	phos-unsp	354	354	0.994	F,M	C1L3N6	C1L3N6_SCHJA	Inhibitor of growth protein 3
comp1551_seq7	netphos-3.1b	phos-unsp	221	221	0.994	F,M	C1L3N6	C1L3N6_SCHJA	Inhibitor of growth protein 3
comp1552_seq0	netphos-3.1b	phos-unsp	91	91	0.998	F,M	C1LJ79	C1LJ79_SCHJA	RAS-like GTP-binding protein
comp1554_seq0	netphos-3.1b	phos-unsp	420	420	0.997	F,M	C1LDL0	C1LDL0_SCHJA	RuvB-like helicase (EC 3.6.4.12)
comp15544_seq0	netphos-3.1b	phos-unsp	195	195	0.994	F,M	A0A183JZZ7	A0A183JZZ7_9TREM	Uncharacterized protein
comp1555_seq0	netphos-3.1b	phos-unsp	492	492	0.998	F,M	A0A094ZV34	A0A094ZV34_SCHHA	Collagen alpha-1(IV) chain
comp1556_seq0	netphos-3.1b	phos-unsp	64	64	0.996	F,M	G4VBJ2	G4VBJ2_SCHMA	Ubx6(Yeast)-related
comp1556_seq1	netphos-3.1b	phos-unsp	986	986	0.995	F,M	A0A183MT67	A0A183MT67_9TREM	Uncharacterized protein
comp1556_seq2	netphos-3.1b	phos-unsp	31	31	0.996	F,M	G4VBJ2	G4VBJ2_SCHMA	Ubx6(Yeast)-related
comp1557_seq0	netphos-3.1b	phos-unsp	57	57	0.997	F	C1LD81	C1LD81_SCHJA	Uncharacterized protein
comp1557_seq1	netphos-3.1b	phos-unsp	192	192	0.997	F,M	C1LD81	C1LD81_SCHJA	Uncharacterized protein
comp1558_seq0	netphos-3.1b	phos-unsp	142	142	0.996	F,M	Q5DFT1	Q5DFT1_SCHJA	SJCHGC04020 protein
comp1558_seq1	netphos-3.1b	phos-unsp	193	193	0.996	F,M	Q5DFT1	Q5DFT1_SCHJA	SJCHGC04020 protein
comp1558_seq4	netphos-3.1b	phos-unsp	22	22	0.996	F,M	Q5DFT1	Q5DFT1_SCHJA	SJCHGC04020 protein
comp1558_seq6	netphos-3.1b	phos-unsp	122	122	0.998	F,M	C1L4T1	C1L4T1_SCHJA	Zinc finger protein 782
comp1559_seq0	netphos-3.1b	phos-unsp	14	14	0.997	F,M	A0A095A2V3	A0A095A2V3_SCHHA	Uncharacterized protein
comp1559_seq1	netphos-3.1b	phos-unsp	395	395	0.997	F,M	A0A095A2V3	A0A095A2V3_SCHHA	Uncharacterized protein
comp1559_seq2	netphos-3.1b	phos-unsp	256	256	0.997	F,M	A0A095A2V3	A0A095A2V3_SCHHA	Uncharacterized protein
comp1559_seq3	netphos-3.1b	phos-unsp	14	14	0.997	F,M	A0A095A2V3	A0A095A2V3_SCHHA	Uncharacterized protein
comp1559_seq4	netphos-3.1b	phos-unsp	14	14	0.997	F,M	A0A095A2V3	A0A095A2V3_SCHHA	Uncharacterized protein
comp1560_seq0	netphos-3.1b	phos-unsp	124	124	0.995	F,M	G4LV07	G4LV07_SCHMA	Uncharacterized protein
comp1560_seq1	netphos-3.1b	phos-unsp	312	312	0.998	F,M	Q5DD47	Q5DD47_SCHJA	SJCHGC01730 protein
comp1560_seq3	netphos-3.1b	phos-unsp	132	132	0.997	F,M	G4LV06	G4LV06_SCHMA	Uncharacterized protein
comp1560_seq4	netphos-3.1b	phos-unsp	131	131	0.997	F,M	A0A094ZJW3	A0A094ZJW3_SCHHA	Uncharacterized protein
comp1561_seq1	netphos-3.1b	phos-unsp	307	307	0.998	F,M	A0A183LJW8	A0A183LJW8_9TREM	Uncharacterized protein
comp15614_seq0	netphos-3.1b	phos-unsp	403	403	0.996	F,M	A0A183LEP6	A0A183LEP6_9TREM	Uncharacterized protein
comp15616_seq0	netphos-3.1b	phos-unsp	6	6	0.995	F,M	A0A183W503	A0A183W503_TRIRE	Uncharacterized protein
comp1562_seq1	netphos-3.1b	phos-unsp	204	204	0.996	F,M	G4VK89	G4VK89_SCHMA	Snf7-related
comp15627_seq0	netphos-3.1b	phos-unsp	646	646	0.998	F,M	A0A183PSE0	A0A183PSE0_9TREM	Uncharacterized protein
comp1563_seq0	netphos-3.1b	phos-unsp	125	125	0.995	F,M	C1LL19	C1LL19_SCHJA	Uncharacterized protein
comp1563_seq1	netphos-3.1b	phos-unsp	136	136	0.995	F,M	C1LL19	C1LL19_SCHJA	Uncharacterized protein
comp15638_seq0	netphos-3.1b	phos-unsp	83	83	0.995	F,M	G4LXX4	G4LXX4_SCHMA	Polypeptide N-acetylgalactosaminyltransferase (EC 2.4.1.-) (Protein-UDP acetylgalactosaminyltransferase)
comp15638_seq2	netphos-3.1b	phos-unsp	39	39	0.995	F,M	G4LXX4	G4LXX4_SCHMA	Polypeptide N-acetylgalactosaminyltransferase (EC 2.4.1.-) (Protein-UDP acetylgalactosaminyltransferase)
comp15645_seq0	netphos-3.1b	phos-unsp	61	61	0.993	F,M	A0A183LX91	A0A183LX91_9TREM	Uncharacterized protein
comp15652_seq0	netphos-3.1b	phos-unsp	51	51	0.993	F,M	A0A183K068	A0A183K068_9TREM	Uncharacterized protein
[truncated: 11,901 more rows]

## Sheet: F-bias(268)
Title: Phosphoproteomics analysis of male and female Schistosoma mekongi adult worms
Authors: Nattapon Simanon, Poom Adisakwattana, Tipparat Thiangtrongjit, Yanin Limpanont, Phiraphol Chusongsang, Yupa Chusongsang, Songtham Anuntakarun, Sunchai Payungporn, Sumate Ampawong, Onrapak Reamtong*
Affiliations: Department of Molecular Tropical Medicine and Genetics, Faculty of Tropical Medicine, Mahidol University, Bangkok, 10400, Thailand, Department of Helminthology, Faculty of Tropical Medicine, Mahidol University, Bangkok, 10400, Thailand, Department of Social and Environmental Medicine, Faculty of Tropical Medicine, Mahidol University, Bangkok, 10400, Thailand, Department of Biochemis…
*Corresponding authors: Onrapak Reamtong, onrapak.rea@mahidol.ac.th
Supplementary Dataset 2: Potential phosphoproteins of S. mekongi female using the NetPhos 3.1 server prediction
Transcriptome ID	Source	Feature	Start	End	Score	Sex	Entry	Entry_Name	Protein_Names
comp10096_seq2	netphos-3.1b	phos-unsp	122	122	0.997	F	#N/A	#N/A	#N/A
comp10260_seq0	netphos-3.1b	phos-unsp	316	316	0.997	F	G4LW15	G4LW15_SCHMA	Kif4a, putative
comp10414_seq5	netphos-3.1b	phos-unsp	196	196	0.994	F	C1LFZ5	C1LFZ5_SCHJA	Uncharacterized protein
comp104308_seq0	netphos-3.1b	phos-unsp	109	109	0.997	F	A0A183LYZ1	A0A183LYZ1_9TREM	Uncharacterized protein
comp10640_seq0	netphos-3.1b	phos-unsp	467	467	0.996	F	A0A095A3X3	A0A095A3X3_SCHHA	TWiK family of potassium channels protein 18
comp10818_seq0	netphos-3.1b	phos-unsp	28	28	0.994	F	A0A095C3G4	A0A095C3G4_SCHHA	Uncharacterized protein (Fragment)
comp112392_seq0	netphos-3.1b	phos-unsp	132	132	0.992	F	A0A094ZW79	A0A094ZW79_SCHHA	Uncharacterized protein (Fragment)
comp1133_seq4	netphos-3.1b	phos-unsp	597	597	0.998	F	A0A094ZI53	A0A094ZI53_SCHHA	Zinc finger X-linked protein ZXDB
comp11334_seq0	netphos-3.1b	phos-unsp	248	248	0.998	F	A0A183JEY9	A0A183JEY9_9TREM	Uncharacterized protein
comp113538_seq0	netphos-3.1b	phos-unsp	81	81	0.998	F	A0A183N9D8	A0A183N9D8_9TREM	Uncharacterized protein
comp1136_seq4	netphos-3.1b	phos-unsp	254	254	0.997	F	A0A095A1L4	A0A095A1L4_SCHHA	Serine/threonine-protein phosphatase 6 regulatory subunit 1
comp11371_seq0	netphos-3.1b	phos-unsp	95	95	0.993	F	Q5BQX4	Q5BQX4_SCHJA	SJCHGC09762 protein (SJCHGC09772 protein)
comp1141_seq3	netphos-3.1b	phos-unsp	241	241	0.998	F	G4V9X0	G4V9X0_SCHMA	Putative scythe/bat3
comp11518_seq0	netphos-3.1b	phos-unsp	8	8	0.996	F	A0A095AMP3	A0A095AMP3_SCHHA	Uncharacterized protein
comp11619_seq2	netphos-3.1b	phos-unsp	91	91	0.994	F	Q5D8N6	Q5D8N6_SCHJA	SJCHGC04845 protein
comp11836_seq1	netphos-3.1b	phos-unsp	38	38	0.992	F	A0A183LZ85	A0A183LZ85_9TREM	Uncharacterized protein
comp12005_seq1	netphos-3.1b	phos-unsp	110	110	0.992	F	A0A183RCN6	A0A183RCN6_9TREM	Uncharacterized protein
comp120247_seq0	netphos-3.1b	phos-unsp	119	119	0.993	F	#N/A	#N/A	#N/A
comp1218_seq2	netphos-3.1b	phos-unsp	66	66	0.997	F	A0A094ZLA2	A0A094ZLA2_SCHHA	Connector enhancer of kinase suppressor of ras 2
comp1219_seq4	netphos-3.1b	phos-unsp	75	75	0.998	F	A0A094ZGD3	A0A094ZGD3_SCHHA	Orotidine 5'-phosphate decarboxylase (EC 4.1.1.23)
comp12664_seq0	netphos-3.1b	phos-unsp	65	65	0.997	F	G4VPV3	G4VPV3_SCHMA	Uncharacterized protein
comp12782_seq2	netphos-3.1b	phos-unsp	99	99	0.995	F	A0A183JQF0	A0A183JQF0_9TREM	Uncharacterized protein
comp13133_seq3	netphos-3.1b	phos-unsp	32	32	0.998	F	A0A183MUX4	A0A183MUX4_9TREM	Uncharacterized protein
comp13337_seq1	netphos-3.1b	phos-unsp	503	503	0.998	F	G4V919	G4V919_SCHMA	Uncharacterized protein
comp13531_seq2	netphos-3.1b	phos-unsp	44	44	0.992	F	#N/A	#N/A	#N/A
comp13531_seq3	netphos-3.1b	phos-unsp	63	63	0.992	F	A0A183RTN2	A0A183RTN2_9TREM	Uncharacterized protein
comp1362_seq3	netphos-3.1b	phos-unsp	82	82	0.998	F	A0A095A7U2	A0A095A7U2_SCHHA	Cyclin-dependent kinase 12
comp1446_seq0	netphos-3.1b	phos-unsp	69	69	0.994	F	C1L3U1	C1L3U1_SCHJA	Rab-protein 8
comp1461_seq3	netphos-3.1b	phos-unsp	242	242	0.997	F	A0A183JDJ8	A0A183JDJ8_9TREM	Uncharacterized protein
comp1464_seq1	netphos-3.1b	phos-unsp	53	53	0.998	F	C1L421	C1L421_SCHJA	Uncharacterized protein
comp1464_seq2	netphos-3.1b	phos-unsp	53	53	0.998	F	C1L421	C1L421_SCHJA	Uncharacterized protein
comp14977_seq0	netphos-3.1b	phos-unsp	127	127	0.996	F	G4VD62	G4VD62_SCHMA	Uncharacterized protein
comp15128_seq3	netphos-3.1b	phos-unsp	174	174	0.995	F	A0A183VMN6	A0A183VMN6_TRIRE	Uncharacterized protein
comp1538_seq4	netphos-3.1b	phos-unsp	107	107	0.996	F	C1LFG8	C1LFG8_SCHJA	Protein RER1
comp1539_seq4	netphos-3.1b	phos-unsp	103	103	0.998	F	C1LHT1	C1LHT1_SCHJA	Cell division cycle and apoptosis regulator protein 1
comp15431_seq3	netphos-3.1b	phos-unsp	382	382	0.997	F	A0A094ZYX3	A0A094ZYX3_SCHHA	Sperm-associated antigen 17
comp1544_seq2	netphos-3.1b	phos-unsp	51	51	0.998	F	A0A095CAN5	A0A095CAN5_SCHHA	EH domain-binding protein 1
comp1557_seq0	netphos-3.1b	phos-unsp	57	57	0.997	F	C1LD81	C1LD81_SCHJA	Uncharacterized protein
comp157_seq3	netphos-3.1b	phos-unsp	34	34	0.997	F	A0A183A5N4	A0A183A5N4_9TREM	Uncharacterized protein
comp158380_seq0	netphos-3.1b	phos-unsp	12	12	0.993	F	#N/A	#N/A	#N/A
comp169_seq0	netphos-3.1b	phos-unsp	16	16	0.991	F	C1L929	C1L929_SCHJA	Histone H2A
comp16978_seq0	netphos-3.1b	phos-unsp	107	107	0.997	F	C1LET0	C1LET0_SCHJA	Uncharacterized protein
comp17096_seq0	netphos-3.1b	phos-unsp	47	47	0.993	F	A0A183QQX5	A0A183QQX5_9TREM	Uncharacterized protein
comp1725_seq0	netphos-3.1b	phos-unsp	66	66	0.996	F	Q5DB71	Q5DB71_SCHJA	SJCHGC07941 protein (Vacuolar protein sorting-associated protein 25)
comp17282_seq0	netphos-3.1b	phos-unsp	152	152	0.997	F	A0A183KGE9	A0A183KGE9_9TREM	Uncharacterized protein
comp1761_seq5	netphos-3.1b	phos-unsp	121	121	0.996	F	C1L681	C1L681_SCHJA	Zinc finger protein RTS2
comp1831_seq1	netphos-3.1b	phos-unsp	91	91	0.997	F	C7TYN4	C7TYN4_SCHJA	Uncharacterized protein
comp1858_seq6	netphos-3.1b	phos-unsp	45	45	0.992	F	A0A183MJI8	A0A183MJI8_9TREM	Uncharacterized protein
comp1858_seq7	netphos-3.1b	phos-unsp	45	45	0.992	F	A0A183MJI8	A0A183MJI8_9TREM	Uncharacterized protein
comp1872_seq1	netphos-3.1b	phos-unsp	39	39	0.997	F	Q5BX61	Q5BX61_SCHJA	SJCHGC01182 protein (Fragment)
comp1884_seq0	netphos-3.1b	phos-unsp	574	574	0.998	F	G4VSF4	G4VSF4_SCHMA	Putative importin-beta 3
comp19113_seq0	netphos-3.1b	phos-unsp	55	55	0.991	F	Q5D981	Q5D981_SCHJA	SJCHGC01869 protein
comp19342_seq1	netphos-3.1b	phos-unsp	92	92	0.992	F	A0A183RC68	A0A183RC68_9TREM	Uncharacterized protein
comp19431_seq2	netphos-3.1b	phos-unsp	36	36	0.993	F	A0A094ZW98	A0A094ZW98_SCHHA	Uncharacterized protein
comp19558_seq0	netphos-3.1b	phos-unsp	53	53	0.991	F	A0A183WER7	A0A183WER7_TRIRE	Uncharacterized protein
comp19675_seq0	netphos-3.1b	phos-unsp	71	71	0.992	F	#N/A	#N/A	#N/A
comp20551_seq0	netphos-3.1b	phos-unsp	146	146	0.992	F	C1L3P8	C1L3P8_SCHJA	Uncharacterized protein
comp20558_seq0	netphos-3.1b	phos-unsp	51	51	0.998	F	A0A183MUK6	A0A183MUK6_9TREM	Uncharacterized protein
comp21052_seq1	netphos-3.1b	phos-unsp	46	46	0.996	F	A0A183MD55	A0A183MD55_9TREM	Uncharacterized protein
comp2127_seq3	netphos-3.1b	phos-unsp	313	313	0.998	F	Q5C689	Q5C689_SCHJA	SJCHGC03832 protein (Fragment)
comp21522_seq1	netphos-3.1b	phos-unsp	105	105	0.991	F	C1LDX0	C1LDX0_SCHJA	Hypotheticial protein
comp21708_seq1	netphos-3.1b	phos-unsp	107	107	0.998	F	G4VAV6	G4VAV6_SCHMA	Neurotracting/lsamp/neurotrimin/obcam related cell adhesion molecule
comp2181_seq0	netphos-3.1b	phos-unsp	12	12	0.993	F	G4VHT5	G4VHT5_SCHMA	Putative hepatocellular carcinoma-associated antigen
comp2237_seq2	netphos-3.1b	phos-unsp	373	373	0.994	F	C1LH78	C1LH78_SCHJA	Actin-like protein 6A
comp2251_seq3	netphos-3.1b	phos-unsp	51	51	0.997	F	G4VMK8	G4VMK8_SCHMA	Uncharacterized protein
comp22536_seq0	netphos-3.1b	phos-unsp	81	81	0.997	F	Q5D8T2	Q5D8T2_SCHJA	SJCHGC06541 protein
comp22575_seq2	netphos-3.1b	phos-unsp	58	58	0.997	F	A0A183JLE1	A0A183JLE1_9TREM	Uncharacterized protein
comp2313_seq7	netphos-3.1b	phos-unsp	105	105	0.998	F	G4VKC0	G4VKC0_SCHMA	Uncharacterized protein
comp2313_seq9	netphos-3.1b	phos-unsp	105	105	0.998	F	Q5C7N3	Q5C7N3_SCHJA	SJCHGC02736 protein (Fragment)
comp23643_seq0	netphos-3.1b	phos-unsp	45	45	0.997	F	G4VNC7	G4VNC7_SCHMA	Putative multiple ankyrin repeats single kh domain protein
comp2391_seq5	netphos-3.1b	phos-unsp	206	206	0.997	F	Q5DHC3	Q5DHC3_SCHJA	Ribulose-phosphate 3-epimerase (EC 5.1.3.1)
comp2431_seq3	netphos-3.1b	phos-unsp	109	109	0.997	F	A0A183JKT2	A0A183JKT2_9TREM	Uncharacterized protein
comp24448_seq0	netphos-3.1b	phos-unsp	57	57	0.996	F	C1L6T9	C1L6T9_SCHJA	Uncharacterized protein
comp24455_seq0	netphos-3.1b	phos-unsp	415	415	0.996	F	A0A183QDG0	A0A183QDG0_9TREM	Uncharacterized protein
comp25122_seq0	netphos-3.1b	phos-unsp	97	97	0.996	F	Q5BQS1	Q5BQS1_SCHJA	SJCHGC09830 protein
comp2524_seq3	netphos-3.1b	phos-unsp	25	25	0.991	F	A0A095C7F5	A0A095C7F5_SCHHA	Vacuolar protein sorting-associated protein 51-like protein
comp2527_seq3	netphos-3.1b	phos-unsp	253	253	0.997	F	A0A183MFM6	A0A183MFM6_9TREM	Uncharacterized protein
comp2546_seq7	netphos-3.1b	phos-unsp	55	55	0.994	F	C1L4Z9	C1L4Z9_SCHJA	Putative ATP synthase mitochondrial F1 complex assembly factor 2
comp2563_seq3	netphos-3.1b	phos-unsp	91	91	0.997	F	C1LKA9	C1LKA9_SCHJA	Pre-mRNA-splicing factor 38B
comp2608_seq0	netphos-3.1b	phos-unsp	504	504	0.998	F	A0A183MR63	A0A183MR63_9TREM	Uncharacterized protein
comp2633_seq5	netphos-3.1b	phos-unsp	6	6	0.992	F	Q5C3U6	Q5C3U6_SCHJA	SJCHGC04184 protein (Fragment)
comp2677_seq5	netphos-3.1b	phos-unsp	6	6	0.997	F	C1L5R0	C1L5R0_SCHJA	WD repeat domain phosphoinositide-interacting protein 3
comp2702_seq6	netphos-3.1b	phos-unsp	19	19	0.997	F	G4VCC4	G4VCC4_SCHMA	Mannosyltransferase (EC 2.4.1.-)
comp2743_seq2	netphos-3.1b	phos-unsp	65	65	0.995	F	Q5DBC8	Q5DBC8_SCHJA	Aspartate aminotransferase (EC 2.6.1.1)
comp2744_seq11	netphos-3.1b	phos-unsp	468	468	0.998	F	G4V7A7	G4V7A7_SCHMA	Tyrosine kinase
comp27478_seq0	netphos-3.1b	phos-unsp	84	84	0.996	F	Q5C686	Q5C686_SCHJA	SJCHGC07975 protein (Fragment)
comp27478_seq1	netphos-3.1b	phos-unsp	84	84	0.996	F	Q5C686	Q5C686_SCHJA	SJCHGC07975 protein (Fragment)
comp2755_seq10	netphos-3.1b	phos-unsp	411	411	0.997	F	A0A095AQR5	A0A095AQR5_SCHHA	Uncharacterized protein
comp2755_seq4	netphos-3.1b	phos-unsp	7	7	0.997	F	Q5DD86	Q5DD86_SCHJA	DNA-directed RNA polymerase III subunit RPC6 (RNA polymerase III subunit C6)
comp2794_seq7	netphos-3.1b	phos-unsp	109	109	0.997	F	Q5DEW0	Q5DEW0_SCHJA	SJCHGC04353 protein
comp2818_seq3	netphos-3.1b	phos-unsp	616	616	0.996	F	A0A095A1L7	A0A095A1L7_SCHHA	Uncharacterized protein
comp2858_seq4	netphos-3.1b	phos-unsp	277	277	0.998	F	A0A095AYM8	A0A095AYM8_SCHHA	RNA polymerase-associated protein RTF1-like protein
comp28624_seq0	netphos-3.1b	phos-unsp	139	139	0.997	F	Q5DGH7	Q5DGH7_SCHJA	SJCHGC09501 protein
comp289_seq2	netphos-3.1b	phos-unsp	471	471	0.998	F	A0A095AHN3	A0A095AHN3_SCHHA	Histone-lysine N-methyltransferase 2E
comp2929_seq1	netphos-3.1b	phos-unsp	19	19	0.997	F	A0A095A0X9	A0A095A0X9_SCHHA	Maternal protein pumilio
comp3007_seq5	netphos-3.1b	phos-unsp	265	265	0.997	F	A0A095AXG1	A0A095AXG1_SCHHA	Uncharacterized protein
comp30302_seq0	netphos-3.1b	phos-unsp	21	21	0.992	F	E2EAI5	E2EAI5_SCHMA	Alpha 1,3 fucosyltransferase B
comp3035_seq0	netphos-3.1b	phos-unsp	21	21	0.997	F	A0A183MVD7	A0A183MVD7_9TREM	Uncharacterized protein
comp30526_seq1	netphos-3.1b	phos-unsp	236	236	0.996	F	A0A183JH74	A0A183JH74_9TREM	POU domain protein
comp3068_seq1	netphos-3.1b	phos-unsp	89	89	0.994	F	Q5C407	Q5C407_SCHJA	SJCHGC07439 protein (Fragment)
comp30932_seq2	netphos-3.1b	phos-unsp	38	38	0.998	F	Q5DGN7	Q5DGN7_SCHJA	Rab-protein 8 (SJCHGC09359 protein)
comp3231_seq3	netphos-3.1b	phos-unsp	673	673	0.997	F	C1LGW2	C1LGW2_SCHJA	Gamma-tubulin complex component
comp324_seq4	netphos-3.1b	phos-unsp	419	419	0.997	F	A0A183PYY3	A0A183PYY3_9TREM	Uncharacterized protein
comp324_seq5	netphos-3.1b	phos-unsp	419	419	0.997	F	A0A183PYY3	A0A183PYY3_9TREM	Uncharacterized protein
comp3258_seq2	netphos-3.1b	phos-unsp	384	384	0.997	F	C1LEB1	C1LEB1_SCHJA	Putative pre-mRNA-splicing factor ATP-dependent RNA helicase (EC 3.6.1.-)
comp3310_seq7	netphos-3.1b	phos-unsp	116	116	0.998	F	C1L4S2	C1L4S2_SCHJA	Splicing factor 1 (Zinc finger protein 162)
comp33124_seq0	netphos-3.1b	phos-unsp	98	98	0.991	F	A0A183Q9L7	A0A183Q9L7_9TREM	Uncharacterized protein
comp33230_seq0	netphos-3.1b	phos-unsp	89	89	0.992	F	C7C208	C7C208_SCHJA	Endonuclease-reverse transcriptase
comp3343_seq0	netphos-3.1b	phos-unsp	41	41	0.998	F	A0A095ANI4	A0A095ANI4_SCHHA	Transportin-1
comp3352_seq2	netphos-3.1b	phos-unsp	49	49	0.998	F	A0A183K3G4	A0A183K3G4_9TREM	Uncharacterized protein
comp3384_seq4	netphos-3.1b	phos-unsp	38	38	0.995	F	C1LDV9	C1LDV9_SCHJA	XK-related protein
comp3387_seq1	netphos-3.1b	phos-unsp	6	6	0.998	F	A9CBJ4	A9CBJ4_SCHMA	DNA repair protein (Putative uv excision repair protein rad23)
comp34_seq13	netphos-3.1b	phos-unsp	308	308	0.998	F	G4VQ41	G4VQ41_SCHMA	Low-density lipoprotein receptor (Ldl)
comp34_seq14	netphos-3.1b	phos-unsp	308	308	0.998	F	G4VQ41	G4VQ41_SCHMA	Low-density lipoprotein receptor (Ldl)
comp3416_seq1	netphos-3.1b	phos-unsp	182	182	0.997	F	C7TY45	C7TY45_SCHJA	Thioredoxin domain-containing protein 4
comp3442_seq0	netphos-3.1b	phos-unsp	41	41	0.994	F	Q5BYT2	Q5BYT2_SCHJA	SJCHGC06684 protein (Fragment)
comp34504_seq1	netphos-3.1b	phos-unsp	70	70	0.996	F	Q8MWP9	Q8MWP9_SCHJA	Polyprotein (Fragment)
comp3492_seq6	netphos-3.1b	phos-unsp	314	314	0.998	F	A0A183MNI2	A0A183MNI2_9TREM	Uncharacterized protein
comp3492_seq7	netphos-3.1b	phos-unsp	130	130	0.994	F	Q5BVJ6	Q5BVJ6_SCHJA	POU domain protein 2
comp3492_seq8	netphos-3.1b	phos-unsp	130	130	0.994	F	Q5BVJ6	Q5BVJ6_SCHJA	POU domain protein 2
comp3505_seq0	netphos-3.1b	phos-unsp	587	587	0.997	F	C1LE71	C1LE71_SCHJA	Eukaryotic translation initiation factor 3 subunit A (eIF3a) (Eukaryotic translation initiation factor 3 subunit 10)
comp3517_seq0	netphos-3.1b	phos-unsp	15	15	0.998	F	G4V7I0	G4V7I0_SCHMA	Uncharacterized protein
comp35359_seq0	netphos-3.1b	phos-unsp	25	25	0.997	F	C7C1Z2	C7C1Z2_SCHJA	Gap-Pol polyprotein
comp3544_seq3	netphos-3.1b	phos-unsp	377	377	0.996	F	A0A183PGE0	A0A183PGE0_9TREM	Mannosyltransferase (EC 2.4.1.-)
comp35504_seq0	netphos-3.1b	phos-unsp	11	11	0.994	F	A0A183LR34	A0A183LR34_9TREM	Uncharacterized protein
comp3562_seq5	netphos-3.1b	phos-unsp	204	204	0.994	F	A0A095CCU3	A0A095CCU3_SCHHA	Mitochondrial carnitine/acylcarnitine carrier protein
comp3581_seq1	netphos-3.1b	phos-unsp	33	33	0.994	F	Q5DFV5	Q5DFV5_SCHJA	SJCHGC05612 protein
comp3621_seq3	netphos-3.1b	phos-unsp	40	40	0.998	F	A0A183KN63	A0A183KN63_9TREM	Uncharacterized protein
comp3679_seq6	netphos-3.1b	phos-unsp	328	328	0.996	F	A0A095AQF7	A0A095AQF7_SCHHA	Huntingtin-interacting protein 1 (Fragment)
comp3725_seq4	netphos-3.1b	phos-unsp	1551	1551	0.998	F	G4VQU2	G4VQU2_SCHMA	Uncharacterized protein
comp37452_seq1	netphos-3.1b	phos-unsp	33	33	0.996	F	Q5C0Q6	Q5C0Q6_SCHJA	SJCHGC04672 protein (Fragment)
comp3786_seq3	netphos-3.1b	phos-unsp	123	123	0.997	F	G4VR70	G4VR70_SCHMA	Putative merlin/moesin/ezrin/radixin
comp3792_seq4	netphos-3.1b	phos-unsp	197	197	0.996	F	A0A183KVM5	A0A183KVM5_9TREM	Uncharacterized protein
comp38135_seq0	netphos-3.1b	phos-unsp	51	51	0.995	F	Q5BWZ3	Q5BWZ3_SCHJA	SJCHGC05931 protein (Fragment)
comp38413_seq0	netphos-3.1b	phos-unsp	46	46	0.997	F	C1LER3	C1LER3_SCHJA	RNA polymerase-associated protein LEO1
comp389_seq4	netphos-3.1b	phos-unsp	39	39	0.997	F	Q5DF01	Q5DF01_SCHJA	SJCHGC01792 protein
comp401_seq5	netphos-3.1b	phos-unsp	88	88	0.993	F	Q5DEZ6	Q5DEZ6_SCHJA	SJCHGC09037 protein
comp4149_seq3	netphos-3.1b	phos-unsp	188	188	0.998	F	G4VK93	G4VK93_SCHMA	Uncharacterized protein
comp41548_seq0	netphos-3.1b	phos-unsp	56	56	0.997	F	#N/A	#N/A	#N/A
comp41679_seq0	netphos-3.1b	phos-unsp	142	142	0.996	F	A0A183RA42	A0A183RA42_9TREM	Uncharacterized protein
comp4189_seq3	netphos-3.1b	phos-unsp	160	160	0.998	F	A0A095AXY5	A0A095AXY5_SCHHA	Protein muscleblind
comp4195_seq2	netphos-3.1b	phos-unsp	38	38	0.995	F	C1L6N0	C1L6N0_SCHJA	Polypyrimidine tract-binding protein 1
comp4215_seq4	netphos-3.1b	phos-unsp	285	285	0.998	F	A0A094ZI66	A0A094ZI66_SCHHA	Nipped-B protein
comp4228_seq5	netphos-3.1b	phos-unsp	63	63	0.998	F	C1LEY5	C1LEY5_SCHJA	Translation initiation factor eIF-3 subunit P62
comp4252_seq3	netphos-3.1b	phos-unsp	303	303	0.998	F	C1LFR6	C1LFR6_SCHJA	Oxysterol-binding protein 2
comp42735_seq0	netphos-3.1b	phos-unsp	31	31	0.994	F	A0A183Q7J3	A0A183Q7J3_9TREM	Uncharacterized protein
comp4287_seq2	netphos-3.1b	phos-unsp	91	91	0.998	F	A0A094ZRV5	A0A094ZRV5_SCHHA	Serine/threonine-protein kinase mig-15
comp4300_seq4	netphos-3.1b	phos-unsp	18	18	0.998	F	Q5C130	Q5C130_SCHJA	SJCHGC09537 protein (Fragment)
comp4305_seq3	netphos-3.1b	phos-unsp	163	163	0.993	F	G4LV88	G4LV88_SCHMA	Uncharacterized protein
comp4314_seq1	netphos-3.1b	phos-unsp	132	132	0.996	F	Q5DBL0	Q5DBL0_SCHJA	Uncharacterized protein
comp4314_seq10	netphos-3.1b	phos-unsp	124	124	0.996	F	Q5DBL0	Q5DBL0_SCHJA	Uncharacterized protein
comp4314_seq9	netphos-3.1b	phos-unsp	124	124	0.996	F	Q5DBL0	Q5DBL0_SCHJA	Uncharacterized protein
comp4337_seq0	netphos-3.1b	phos-unsp	63	63	0.994	F	Q5DCR3	Q5DCR3_SCHJA	Isocitrate dehydrogenase [NAD] subunit, mitochondrial
comp4392_seq2	netphos-3.1b	phos-unsp	754	754	0.996	F	A0A095CFC3	A0A095CFC3_SCHHA	Palmitoyltransferase (EC 2.3.1.225)
comp4394_seq5	netphos-3.1b	phos-unsp	206	206	0.992	F	G4V5J4	G4V5J4_SCHMA	Putative chromosome region maintenance protein 5/exportin
comp4417_seq1	netphos-3.1b	phos-unsp	1222	1222	0.998	F	A0A094ZVB3	A0A094ZVB3_SCHHA	Kinesin-like protein KIF21B
comp44387_seq0	netphos-3.1b	phos-unsp	46	46	0.998	F	A0A183QVB0	A0A183QVB0_9TREM	Uncharacterized protein
comp4451_seq0	netphos-3.1b	phos-unsp	43	43	0.998	F	G4LZ63	G4LZ63_SCHMA	Uncharacterized protein
comp4645_seq2	netphos-3.1b	phos-unsp	194	194	0.998	F	A0A095CAT4	A0A095CAT4_SCHHA	Multiple PDZ domain protein
comp46957_seq0	netphos-3.1b	phos-unsp	157	157	0.993	F	G4LUB1	G4LUB1_SCHMA	STARP antigen, putative
comp4715_seq4	netphos-3.1b	phos-unsp	344	344	0.996	F	A0A095AV15	A0A095AV15_SCHHA	Uncharacterized protein
comp4720_seq4	netphos-3.1b	phos-unsp	45	45	0.998	F	A0A183N2A5	A0A183N2A5_9TREM	Uncharacterized protein
comp48602_seq1	netphos-3.1b	phos-unsp	23	23	0.994	F	A0A183K809	A0A183K809_9TREM	Uncharacterized protein
comp4872_seq5	netphos-3.1b	phos-unsp	293	293	0.997	F	G4M0L0	G4M0L0_SCHMA	Poly [ADP-ribose] polymerase (PARP) (EC 2.4.2.30)
comp4877_seq9	netphos-3.1b	phos-unsp	110	110	0.998	F	A0A094ZYN5	A0A094ZYN5_SCHHA	Sodium bicarbonate transporter-like protein 11 (Fragment)
comp4906_seq0	netphos-3.1b	phos-unsp	169	169	0.992	F	A0A183P294	A0A183P294_9TREM	Uncharacterized protein
comp4942_seq0	netphos-3.1b	phos-unsp	571	571	0.997	F	A0A094ZL56	A0A094ZL56_SCHHA	Anoctamin
comp4942_seq1	netphos-3.1b	phos-unsp	225	225	0.996	F	A0A094ZL56	A0A094ZL56_SCHHA	Anoctamin
comp4954_seq3	netphos-3.1b	phos-unsp	312	312	0.998	F	A0A183LL10	A0A183LL10_9TREM	Uncharacterized protein
comp4978_seq3	netphos-3.1b	phos-unsp	61	61	0.991	F	G4LZJ0	G4LZJ0_SCHMA	Dyp-type peroxidase, putative
comp5004_seq1	netphos-3.1b	phos-unsp	14	14	0.996	F	A0A183MQE2	A0A183MQE2_9TREM	Uncharacterized protein
comp5048_seq0	netphos-3.1b	phos-unsp	207	207	0.994	F	A0A183Q0C3	A0A183Q0C3_9TREM	Uncharacterized protein
comp50630_seq0	netphos-3.1b	phos-unsp	146	146	0.991	F	#N/A	#N/A	#N/A
comp5096_seq3	netphos-3.1b	phos-unsp	158	158	0.995	F	G4LY59	G4LY59_SCHMA	Heat shock protein 70 (Hsp70)-interacting protein, putative
comp5106_seq2	netphos-3.1b	phos-unsp	680	680	0.998	F	C1LH06	C1LH06_SCHJA	WD and tetratricopeptide repeats protein 1
comp5145_seq3	netphos-3.1b	phos-unsp	88	88	0.995	F	A0A095AXN2	A0A095AXN2_SCHHA	Uncharacterized protein
comp515_seq3	netphos-3.1b	phos-unsp	962	962	0.998	F	A0A095CAC4	A0A095CAC4_SCHHA	Ral GTPase-activating protein subunit beta
comp5229_seq0	netphos-3.1b	phos-unsp	596	596	0.997	F	G4VNX5	G4VNX5_SCHMA	Uncharacterized protein
comp52347_seq0	netphos-3.1b	phos-unsp	28	28	0.996	F	Q5C387	Q5C387_SCHJA	SJCHGC03776 protein (Fragment)
comp5310_seq2	netphos-3.1b	phos-unsp	250	250	0.998	F	Q5DA77	Q5DA77_SCHJA	SJCHGC04749 protein
comp53744_seq0	netphos-3.1b	phos-unsp	46	46	0.997	F	A0A183Q424	A0A183Q424_9TREM	Uncharacterized protein
comp5413_seq1	netphos-3.1b	phos-unsp	948	948	0.997	F	A0A095A1X6	A0A095A1X6_SCHHA	Cyclin-G-associated kinase
comp5430_seq10	netphos-3.1b	phos-unsp	918	918	0.997	F	A0A094ZK78	A0A094ZK78_SCHHA	Inositol 1,4,5-trisphosphate receptor
comp5447_seq5	netphos-3.1b	phos-unsp	259	259	0.997	F	A0A095BZW8	A0A095BZW8_SCHHA	Myosin light chain kinase, smooth muscle
comp546_seq10	netphos-3.1b	phos-unsp	809	809	0.997	F	C1LKX0	C1LKX0_SCHJA	O-glycosyltransferase (EC 2.4.1.-)
comp5465_seq0	netphos-3.1b	phos-unsp	356	356	0.998	F	Q5C4N2	Q5C4N2_SCHJA	SJCHGC08665 protein (Fragment)
comp5474_seq0	netphos-3.1b	phos-unsp	142	142	0.995	F	A0A183QG14	A0A183QG14_9TREM	Uncharacterized protein
comp54752_seq0	netphos-3.1b	phos-unsp	90	90	0.997	F	#N/A	#N/A	#N/A
comp54758_seq0	netphos-3.1b	phos-unsp	95	95	0.996	F	A0A183MLR2	A0A183MLR2_9TREM	Uncharacterized protein
comp54939_seq0	netphos-3.1b	phos-unsp	13	13	0.996	F	A0A183QCR8	A0A183QCR8_9TREM	Ferritin (EC 1.16.3.1)
comp5516_seq4	netphos-3.1b	phos-unsp	128	128	0.998	F	A0A095A4X4	A0A095A4X4_SCHHA	ATP-binding cassette sub-family A member 3 (Fragment)
comp5525_seq5	netphos-3.1b	phos-unsp	52	52	0.997	F	Q5C2S1	Q5C2S1_SCHJA	SJCHGC07341 protein (Fragment)
comp5545_seq1	netphos-3.1b	phos-unsp	255	255	0.996	F	A0A183PNL8	A0A183PNL8_9TREM	Uncharacterized protein
comp5568_seq5	netphos-3.1b	phos-unsp	127	127	0.996	F	A0A183KHD5	A0A183KHD5_9TREM	Uncharacterized protein
comp5572_seq6	netphos-3.1b	phos-unsp	354	354	0.995	F	A0A094ZQE6	A0A094ZQE6_SCHHA	Phosphatidylinositol 4-phosphate 3-kinase C2 domain-containing subunit alpha
comp5594_seq3	netphos-3.1b	phos-unsp	47	47	0.996	F	C4QKR1	C4QKR1_SCHMA	TATA-binding protein-related
comp5607_seq0	netphos-3.1b	phos-unsp	9	9	0.997	F	G4VM72	G4VM72_SCHMA	DNA helicase (EC 3.6.4.12)
comp56521_seq1	netphos-3.1b	phos-unsp	78	78	0.997	F	#N/A	#N/A	#N/A
comp5677_seq3	netphos-3.1b	phos-unsp	345	345	0.992	F	G7YPF4	G7YPF4_CLOSI	ATP-binding cassette sub-family B member 6 mitochondrial
comp5699_seq0	netphos-3.1b	phos-unsp	212	212	0.995	F	G4VE49	G4VE49_SCHMA	Uncharacterized protein
comp5707_seq2	netphos-3.1b	phos-unsp	440	440	0.997	F	A0A095ARG8	A0A095ARG8_SCHHA	Calcium-activated potassium channel subunit alpha-1
comp5713_seq4	netphos-3.1b	phos-unsp	120	120	0.993	F	A0A183N4I6	A0A183N4I6_9TREM	Uncharacterized protein
comp57276_seq0	netphos-3.1b	phos-unsp	21	21	0.996	F	A0A074ZBS0	A0A074ZBS0_9TREM	Uncharacterized protein
comp57803_seq0	netphos-3.1b	phos-unsp	52	52	0.996	F	A0A183MGB6	A0A183MGB6_9TREM	Uncharacterized protein
comp5811_seq7	netphos-3.1b	phos-unsp	197	197	0.998	F	A0A183P5S3	A0A183P5S3_9TREM	Uncharacterized protein
comp5834_seq0	netphos-3.1b	phos-unsp	58	58	0.997	F	Q3KZ86	Q3KZ86_SCHJA	SJCHGC06880 protein (Fragment)
comp58732_seq1	netphos-3.1b	phos-unsp	32	32	0.996	F	A0A183MGM3	A0A183MGM3_9TREM	Uncharacterized protein
comp5910_seq0	netphos-3.1b	phos-unsp	181	181	0.997	F	A0A094ZMN4	A0A094ZMN4_SCHHA	Mismatch repair endonuclease PMS2 (Fragment)
comp5910_seq4	netphos-3.1b	phos-unsp	117	117	0.997	F	A0A094ZMN4	A0A094ZMN4_SCHHA	Mismatch repair endonuclease PMS2 (Fragment)
comp5931_seq2	netphos-3.1b	phos-unsp	121	121	0.997	F	G4VSU4	G4VSU4_SCHMA	Uncharacterized protein
comp5937_seq3	netphos-3.1b	phos-unsp	112	112	0.997	F	A8D2Z7	A8D2Z7_SCHJA	Component of oligomeric golgi complex 8-like protein
comp5941_seq3	netphos-3.1b	phos-unsp	80	80	0.996	F	A0A183JSE7	A0A183JSE7_9TREM	Uncharacterized protein
comp5962_seq3	netphos-3.1b	phos-unsp	1213	1213	0.998	F	K9LZF2	K9LZF2_SCHJA	Retinoid X receptor 2
comp60871_seq0	netphos-3.1b	phos-unsp	75	75	0.996	F	C7C1Z0	C7C1Z0_SCHJA	Gap-Pol polyprotein
comp616_seq5	netphos-3.1b	phos-unsp	50	50	0.994	F	Q5C6N2	Q5C6N2_SCHJA	SJCHGC08772 protein (Fragment)
comp6177_seq3	netphos-3.1b	phos-unsp	482	482	0.998	F	A0A183MKI3	A0A183MKI3_9TREM	Uncharacterized protein
comp6212_seq0	netphos-3.1b	phos-unsp	198	198	0.992	F	G4VJN8	G4VJN8_SCHMA	Putative aromatic-L-amino-acid decarboxylase (EC 4.1.1.28) (AADC) (DOPA decarboxylase) (DDC) (EC 4.1.1.53)
comp6247_seq0	netphos-3.1b	phos-unsp	88	88	0.998	F	Q4QQE4	Q4QQE4_SCHMA	Endonuclease-reverse transcriptase
comp62663_seq0	netphos-3.1b	phos-unsp	62	62	0.993	F	C1L8C6	C1L8C6_SCHJA	Small subunit ribosomal protein S2e
comp62951_seq0	netphos-3.1b	phos-unsp	75	75	0.992	F	A0A183QHL4	A0A183QHL4_9TREM	Uncharacterized protein
comp6366_seq6	netphos-3.1b	phos-unsp	37	37	0.998	F	Q5DEK8	Q5DEK8_SCHJA	SJCHGC04585 protein
comp65_seq8	netphos-3.1b	phos-unsp	100	100	0.996	F	A0A183QX29	A0A183QX29_9TREM	Uncharacterized protein
comp6573_seq0	netphos-3.1b	phos-unsp	62	62	0.997	F	A0A094ZQR5	A0A094ZQR5_SCHHA	Uncharacterized protein
comp6575_seq0	netphos-3.1b	phos-unsp	191	191	0.998	F	G4VTI5	G4VTI5_SCHMA	Putative rna polymerase II ctd phosphatase
comp6579_seq4	netphos-3.1b	phos-unsp	83	83	0.995	F	Q5BS33	Q5BS33_SCHJA	SJCHGC06527 protein (Fragment)
comp6780_seq4	netphos-3.1b	phos-unsp	510	510	0.995	F	A0A094ZW65	A0A094ZW65_SCHHA	Exostosin-2
comp687_seq4	netphos-3.1b	phos-unsp	139	139	0.996	F	Q5DHI5	Q5DHI5_SCHJA	Annexin
comp6871_seq3	netphos-3.1b	phos-unsp	370	370	0.994	F	G4M1E7	G4M1E7_SCHMA	Uncharacterized protein
comp7115_seq2	netphos-3.1b	phos-unsp	84	84	0.997	F	G4LUN8	G4LUN8_SCHMA	ATP-dependent RNA helicase, putative
comp7157_seq3	netphos-3.1b	phos-unsp	57	57	0.995	F	A0A094ZXS5	A0A094ZXS5_SCHHA	Uncharacterized protein
comp72919_seq0	netphos-3.1b	phos-unsp	93	93	0.997	F	A0A183MS37	A0A183MS37_9TREM	Uncharacterized protein
comp7317_seq1	netphos-3.1b	phos-unsp	55	55	0.997	F	A0A183MRZ6	A0A183MRZ6_9TREM	Uncharacterized protein
comp7324_seq0	netphos-3.1b	phos-unsp	326	326	0.996	F	A0A183NZE3	A0A183NZE3_9TREM	Uncharacterized protein
comp7342_seq0	netphos-3.1b	phos-unsp	606	606	0.997	F	A0A094ZG65	A0A094ZG65_SCHHA	T-complex protein 11-like protein 1
comp7456_seq2	netphos-3.1b	phos-unsp	19	19	0.997	F	G4VS75	G4VS75_SCHMA	Uncharacterized protein
comp7482_seq6	netphos-3.1b	phos-unsp	32	32	0.997	F	Q5DAS5	Q5DAS5_SCHJA	SJCHGC06045 protein
comp7525_seq0	netphos-3.1b	phos-unsp	527	527	0.997	F	A0A183QCL6	A0A183QCL6_9TREM	Uncharacterized protein
comp75612_seq0	netphos-3.1b	phos-unsp	8	8	0.992	F	A0A183RA42	A0A183RA42_9TREM	Uncharacterized protein
comp7569_seq2	netphos-3.1b	phos-unsp	272	272	0.997	F	A0A094ZS10	A0A094ZS10_SCHHA	Uncharacterized protein
comp76074_seq0	netphos-3.1b	phos-unsp	18	18	0.996	F	A0A183QCL7	A0A183QCL7_9TREM	Uncharacterized protein
comp7614_seq1	netphos-3.1b	phos-unsp	154	154	0.998	F	A0A094ZQ38	A0A094ZQ38_SCHHA	Uncharacterized protein
comp7665_seq3	netphos-3.1b	phos-unsp	118	118	0.995	F	A0A183PHQ6	A0A183PHQ6_9TREM	Uncharacterized protein
comp7750_seq2	netphos-3.1b	phos-unsp	167	167	0.998	F	C1LEM0	C1LEM0_SCHJA	Uncharacterized protein
comp7754_seq1	netphos-3.1b	phos-unsp	292	292	0.998	F	A0A094ZI66	A0A094ZI66_SCHHA	Nipped-B protein
comp77733_seq0	netphos-3.1b	phos-unsp	84	84	0.993	F	#N/A	#N/A	#N/A
comp78355_seq0	netphos-3.1b	phos-unsp	38	38	0.997	F	Q4QQF2	Q4QQF2_SCHMA	Gag-pol polyprotein
comp79750_seq0	netphos-3.1b	phos-unsp	54	54	0.998	F	A0A183RPA5	A0A183RPA5_9TREM	Uncharacterized protein
comp82292_seq0	netphos-3.1b	phos-unsp	42	42	0.991	F	A0A183VIH8	A0A183VIH8_TRIRE	Uncharacterized protein
comp837_seq1	netphos-3.1b	phos-unsp	83	83	0.992	F	Q5DA67	Q5DA67_SCHJA	SJCHGC05677 protein (Fragment)
comp83802_seq0	netphos-3.1b	phos-unsp	40	40	0.996	F	#N/A	#N/A	#N/A
comp8431_seq1	netphos-3.1b	phos-unsp	273	273	0.997	F	A0A183R2R8	A0A183R2R8_9TREM	Uncharacterized protein
comp8459_seq0	netphos-3.1b	phos-unsp	288	288	0.998	F	A0A094ZYF5	A0A094ZYF5_SCHHA	Discoidin domain-containing receptor 2
comp8566_seq6	netphos-3.1b	phos-unsp	473	473	0.993	F	G4VGV0	G4VGV0_SCHMA	Uncharacterized protein
comp85821_seq0	netphos-3.1b	phos-unsp	63	63	0.992	F	#N/A	#N/A	#N/A
comp86_seq9	netphos-3.1b	phos-unsp	15	15	0.994	F	A0A183VVY9	A0A183VVY9_TRIRE	Uncharacterized protein
comp8742_seq0	netphos-3.1b	phos-unsp	53	53	0.995	F	A0A183MW57	A0A183MW57_9TREM	Uncharacterized protein
comp8837_seq0	netphos-3.1b	phos-unsp	245	245	0.998	F	G4VNP8	G4VNP8_SCHMA	Uncharacterized protein
comp9_seq0	netphos-3.1b	phos-unsp	176	176	0.992	F	C7TXZ3	C7TXZ3_SCHJA	Signal recognition particle 54 kDa protein
comp9004_seq4	netphos-3.1b	phos-unsp	140	140	0.996	F	A0A094ZDC8	A0A094ZDC8_SCHHA	Uncharacterized protein
comp9148_seq0	netphos-3.1b	phos-unsp	245	245	0.997	F	A0A183QH69	A0A183QH69_9TREM	Uncharacterized protein
comp9272_seq6	netphos-3.1b	phos-unsp	164	164	0.997	F	A0A183P591	A0A183P591_9TREM	Uncharacterized protein
comp9305_seq4	netphos-3.1b	phos-unsp	60	60	0.993	F	Q5C5D7	Q5C5D7_SCHJA	SJCHGC04181 protein (Fragment)
comp9618_seq3	netphos-3.1b	phos-unsp	268	268	0.997	F	A0A094ZHN3	A0A094ZHN3_SCHHA	Uncharacterized protein
comp969_seq7	netphos-3.1b	phos-unsp	120	120	0.995	F	A0A183LZU9	A0A183LZU9_9TREM	Uncharacterized protein
comp97251_seq0	netphos-3.1b	phos-unsp	43	43	0.997	F	A0A183P4Z8	A0A183P4Z8_9TREM	Uncharacterized protein
comp9793_seq3	netphos-3.1b	phos-unsp	128	128	0.995	F	A0A094ZV04	A0A094ZV04_SCHHA	Coiled-coil domain-containing protein 81
comp9843_seq0	netphos-3.1b	phos-unsp	32	32	0.995	F	A0A183MQG3	A0A183MQG3_9TREM	Uncharacterized protein
comp9870_seq0	netphos-3.1b	phos-unsp	519	519	0.997	F	A0A095CE64	A0A095CE64_SCHHA	Neuroligin-4, Y-linked
