# Supplementary material for: Phosphoproteomics analysis of male and female Schistosoma mekongi adult worms
Source: Sci Rep. 2019 Jul 10;9:10012. doi: 10.1038/s41598-019-46456-6 (PMC6620315; doi:10.1038/s41598-019-46456-6)
Supplement: Supplementary file 4 — Supplementary dataset3 [file 41598_2019_46456_MOESM4_ESM.xlsx]

## Sheet: MALE
Title: Phosphoproteomics analysis of male and female Schistosoma mekongi adult worms
Authors: Nattapon Simanon, Poom Adisakwattana, Tipparat Thiangtrongjit, Yanin Limpanont, Phiraphol Chusongsang, Yupa Chusongsang, Songtham Anuntakarun, Sunchai Payungporn, Sumate Ampawong, Onrapak Reamtong*
Affiliations: Department of Molecular Tropical Medicine and Genetics, Faculty of Tropical Medicine, Mahidol University, Bangkok, 10400, Thailand, Department of Helminthology, Faculty of Tropical Medicine, Mahidol University, Bangkok, 10400, Thailand, Department of Social and Environmental Medicine, Faculty of Tropical Medicine, Mahidol University, Bangkok, 10400, Thailand, Department of Biochemis…
*Corresponding authors: Onrapak Reamtong, onrapak.rea@mahidol.ac.th
Supplementary Dataset 3: Phosphoproteins of S. mekongi male identified using proteomics
prot_hit_num	Spot ID	prot_acc	UniProt	prot_desc	prot_score	prot_mass	prot_matches	prot_matches_sig	prot_sequences	prot_sequences_sig	prot_cover	prot_pi	pep_query	pep_rank	pep_isbold	pep_isunique	pep_exp_mz	pep_exp_mr	pep_exp_z	pep_calc_mr	pep_delta	pep_miss	pep_score	pep_expect	pep_res_before	pep_seq	pep_res_after	pep_var_mod	pep_var_mod_pos	pep_scan_title
1	44	gi|1526622	Q94745	26kD glutathione S-transferase [Schistosoma mekongi]	851	25470	34	34	10	10	44.5	6.14	106	1	1	1	474.24	946.464	2	946.528	-0.0632	0	67.35	0.00013	M	APILGYWK	I			Cmpd 383, AutoMSn(474.2395), 21.0 min
1	44	gi|1526622	Q94745	26kD glutathione S-transferase [Schistosoma mekongi]	851	25470	34	34	10	10	44.5	6.14	489	1	1	1	474.274	946.532	2	946.528	0.0048	0	43.75	0.01	M	APILGYWK	I			Cmpd 386, AutoMSn(474.2735), 21.1 min
1	44	gi|1526622	Q94745	26kD glutathione S-transferase [Schistosoma mekongi]	851	25470	34	34	10	10	44.5	6.14	490	1	1	1	474.274	946.533	2	946.528	0.0053	0	44.82	0.0079	M	APILGYWK	I			Cmpd 389, AutoMSn(474.2737), 21.1 min
1	44	gi|1526622	Q94745	26kD glutathione S-transferase [Schistosoma mekongi]	851	25470	34	34	10	10	44.5	6.14	524	1	1	0	506.32	1010.63	2	1010.62	0.0028	1	65.19	0.0001	K	IKGLVQPTR	L			Cmpd 101, AutoMSn(506.3205), 14.4 min
1	44	gi|1526622	Q94745	26kD glutathione S-transferase [Schistosoma mekongi]	851	25470	34	34	10	10	44.5	6.14	525	1	1	0	506.322	1010.63	2	1010.62	0.0052	1	65.42	9.6e-05	K	IKGLVQPTR	L			Cmpd 104, AutoMSn(506.3217), 14.5 min
1	44	gi|1526622	Q94745	26kD glutathione S-transferase [Schistosoma mekongi]	851	25470	34	34	10	10	44.5	6.14	534	1	1	0	516.798	1031.58	2	1031.58	0.0022	0	51.02	0.0022	K	LTQSMAIIR	Y			Cmpd 282, AutoMSn(516.7982), 18.5 min
1	44	gi|1526622	Q94745	26kD glutathione S-transferase [Schistosoma mekongi]	851	25470	34	34	10	10	44.5	6.14	535	1	1	0	516.799	1031.58	2	1031.58	0.0028	0	64.91	9e-05	K	LTQSMAIIR	Y			Cmpd 280, AutoMSn(516.7986), 18.4 min
1	44	gi|1526622	Q94745	26kD glutathione S-transferase [Schistosoma mekongi]	851	25470	34	34	10	10	44.5	6.14	545	1	1	0	524.795	1047.58	2	1047.57	0.0019	0	41.02	0.019	K	LTQSMAIIR	Y	Oxidation (M)	0.000020000.0	Cmpd 165, AutoMSn(524.7955), 15.9 min
1	44	gi|1526622	Q94745	26kD glutathione S-transferase [Schistosoma mekongi]	851	25470	34	34	10	10	44.5	6.14	546	1	1	0	524.798	1047.58	2	1047.57	0.0065	0	62.7	0.00013	K	LTQSMAIIR	Y	Oxidation (M)	0.000020000.0	Cmpd 168, AutoMSn(524.7978), 15.9 min
1	44	gi|1526622	Q94745	26kD glutathione S-transferase [Schistosoma mekongi]	851	25470	34	34	10	10	44.5	6.14	547	1	1	0	524.801	1047.59	2	1047.57	0.0124	0	63.17	0.00012	K	LTQSMAIIR	Y	Oxidation (M)	0.000020000.0	Cmpd 171, AutoMSn(524.8008), 16.0 min
1	44	gi|1526622	Q94745	26kD glutathione S-transferase [Schistosoma mekongi]	851	25470	34	34	10	10	44.5	6.14	617	1	1	1	488.274	1461.8	3	1461.79	0.0109	1	43.79	0.015	K	VDFLNKLPEMLK	M	Oxidation (M)	0.000000000200.0	Cmpd 401, AutoMSn(488.2743), 21.4 min
1	44	gi|1526622	Q94745	26kD glutathione S-transferase [Schistosoma mekongi]	851	25470	34	34	10	10	44.5	6.14	627	1	1	1	751.407	1500.8	2	1500.79	0.0064	0	61.51	0.00025	R	IENIPQINEYLR	S			Cmpd 453, AutoMSn(751.4073), 22.6 min
1	44	gi|1526622	Q94745	26kD glutathione S-transferase [Schistosoma mekongi]	851	25470	34	34	10	10	44.5	6.14	629	1	1	1	501.275	1500.8	3	1500.79	0.0091	0	46.2	0.0086	R	IENIPQINEYLR	S			Cmpd 457, AutoMSn(501.2748), 22.7 min
1	44	gi|1526622	Q94745	26kD glutathione S-transferase [Schistosoma mekongi]	851	25470	34	34	10	10	44.5	6.14	631	1	1	1	751.409	1500.8	2	1500.79	0.0102	0	60.12	0.00035	R	IENIPQINEYLR	S			Cmpd 456, AutoMSn(751.4092), 22.7 min
1	44	gi|1526622	Q94745	26kD glutathione S-transferase [Schistosoma mekongi]	851	25470	34	34	10	10	44.5	6.14	632	1	1	1	501.276	1500.81	3	1500.79	0.0124	0	41.81	0.024	R	IENIPQINEYLR	S			Cmpd 459, AutoMSn(501.2760), 22.7 min
1	44	gi|1526622	Q94745	26kD glutathione S-transferase [Schistosoma mekongi]	851	25470	34	34	10	10	44.5	6.14	346	1	1	1	752.826	1503.64	2	1503.76	-0.122	0	59.18	0.0015	R	AEITMLEGAVSDIR	S			Cmpd 489, AutoMSn(752.8264), 23.4 min
1	44	gi|1526622	Q94745	26kD glutathione S-transferase [Schistosoma mekongi]	851	25470	34	34	10	10	44.5	6.14	635	1	1	1	760.889	1519.76	2	1519.76	0.0094	0	92.51	1.7e-07	R	AEITMLEGAVSDIR	S	Oxidation (M)	0.00002000000000.0	Cmpd 410, AutoMSn(760.8895), 21.6 min
1	44	gi|1526622	Q94745	26kD glutathione S-transferase [Schistosoma mekongi]	851	25470	34	34	10	10	44.5	6.14	637	1	1	1	760.89	1519.77	2	1519.76	0.0101	0	94.52	1.1e-07	R	AEITMLEGAVSDIR	S	Oxidation (M)	0.00002000000000.0	Cmpd 407, AutoMSn(760.8899), 21.5 min
1	44	gi|1526622	Q94745	26kD glutathione S-transferase [Schistosoma mekongi]	851	25470	34	34	10	10	44.5	6.14	638	1	1	1	507.597	1519.77	3	1519.76	0.0137	0	75.32	9.1e-06	R	AEITMLEGAVSDIR	S	Oxidation (M)	0.00002000000000.0	Cmpd 413, AutoMSn(507.5969), 21.7 min
1	44	gi|1526622	Q94745	26kD glutathione S-transferase [Schistosoma mekongi]	851	25470	34	34	10	10	44.5	6.14	639	1	1	1	507.597	1519.77	3	1519.76	0.0139	0	59.77	0.00033	R	AEITMLEGAVSDIR	S	Oxidation (M)	0.00002000000000.0	Cmpd 408, AutoMSn(507.5970), 21.5 min
1	44	gi|1526622	Q94745	26kD glutathione S-transferase [Schistosoma mekongi]	851	25470	34	34	10	10	44.5	6.14	662	1	1	1	828.414	1654.81	2	1654.81	0.0048	0	57.59	0.00058	R	LLLEYLGEEYEER	L			Cmpd 536, AutoMSn(828.4141), 24.5 min
1	44	gi|1526622	Q94745	26kD glutathione S-transferase [Schistosoma mekongi]	851	25470	34	34	10	10	44.5	6.14	663	1	1	1	828.414	1654.81	2	1654.81	0.0054	0	44.53	0.012	R	LLLEYLGEEYEER	L			Cmpd 534, AutoMSn(828.4145), 24.5 min
1	44	gi|1526622	Q94745	26kD glutathione S-transferase [Schistosoma mekongi]	851	25470	34	34	10	10	44.5	6.14	206	1	1	1	552.612	1654.81	3	1654.81	0.0059	0	48.09	0.015	R	LLLEYLGEEYEER	L			Cmpd 535, AutoMSn(552.6122), 24.5 min
1	44	gi|1526622	Q94745	26kD glutathione S-transferase [Schistosoma mekongi]	851	25470	34	34	10	10	44.5	6.14	664	1	1	1	552.613	1654.82	3	1654.81	0.0076	0	64.66	0.00011	R	LLLEYLGEEYEER	L			Cmpd 537, AutoMSn(552.6128), 24.5 min
1	44	gi|1526622	Q94745	26kD glutathione S-transferase [Schistosoma mekongi]	851	25470	34	34	10	10	44.5	6.14	665	1	1	1	828.416	1654.82	2	1654.81	0.0089	0	62.44	0.00019	R	LLLEYLGEEYEER	L			Cmpd 539, AutoMSn(828.4162), 24.6 min
1	44	gi|1526622	Q94745	26kD glutathione S-transferase [Schistosoma mekongi]	851	25470	34	34	10	10	44.5	6.14	666	1	1	1	552.615	1654.82	3	1654.81	0.014	0	72.6	1.9e-05	R	LLLEYLGEEYEER	L			Cmpd 540, AutoMSn(552.6149), 24.6 min
1	44	gi|1526622	Q94745	26kD glutathione S-transferase [Schistosoma mekongi]	851	25470	34	34	10	10	44.5	6.14	670	1	1	1	553.31	1656.91	3	1656.89	0.0134	1	54.29	0.0015	K	RIENIPQINEYLR	S			Cmpd 372, AutoMSn(553.3100), 20.7 min
1	44	gi|1526622	Q94745	26kD glutathione S-transferase [Schistosoma mekongi]	851	25470	34	34	10	10	44.5	6.14	671	1	1	1	553.311	1656.91	3	1656.89	0.0171	1	50.52	0.0036	K	RIENIPQINEYLR	S			Cmpd 375, AutoMSn(553.3112), 20.7 min
1	44	gi|1526622	Q94745	26kD glutathione S-transferase [Schistosoma mekongi]	851	25470	34	34	10	10	44.5	6.14	695	1	1	1	602.644	1804.91	3	1804.9	0.0105	1	50.33	0.0036	K	ERAEITMLEGAVSDIR	S	Oxidation (M)	0.0000002000000000.0	Cmpd 359, AutoMSn(602.6437), 20.3 min
1	44	gi|1526622	Q94745	26kD glutathione S-transferase [Schistosoma mekongi]	851	25470	34	34	10	10	44.5	6.14	696	1	1	1	602.644	1804.91	3	1804.9	0.0125	1	77.21	7.3e-06	K	ERAEITMLEGAVSDIR	S	Oxidation (M)	0.0000002000000000.0	Cmpd 361, AutoMSn(602.6444), 20.4 min
1	44	gi|1526622	Q94745	26kD glutathione S-transferase [Schistosoma mekongi]	851	25470	34	34	10	10	44.5	6.14	697	1	1	1	602.646	1804.92	3	1804.9	0.0167	1	61.67	0.00027	K	ERAEITMLEGAVSDIR	S	Oxidation (M)	0.0000002000000000.0	Cmpd 364, AutoMSn(602.6458), 20.5 min
1	44	gi|1526622	Q94745	26kD glutathione S-transferase [Schistosoma mekongi]	851	25470	34	34	10	10	44.5	6.14	710	1	1	1	977.009	1952	2	1951.99	0.0101	0	50.68	0.0038	K	LGLEFPNLPYYIDGDVK	L			Cmpd 676, AutoMSn(977.0089), 27.7 min
1	44	gi|1526622	Q94745	26kD glutathione S-transferase [Schistosoma mekongi]	851	25470	34	34	10	10	44.5	6.14	712	1	1	1	651.677	1952.01	3	1951.99	0.0161	0	51.96	0.0029	K	LGLEFPNLPYYIDGDVK	L			Cmpd 677, AutoMSn(651.6770), 27.7 min
1	44	gi|1526622	Q94745	26kD glutathione S-transferase [Schistosoma mekongi]	851	25470	34	34	10	10	44.5	6.14	714	1	1	1	651.678	1952.01	3	1951.99	0.0197	0	45.86	0.012	K	LGLEFPNLPYYIDGDVK	L			Cmpd 671, AutoMSn(651.6782), 27.6 min	emPAI	6.21
2	44	gi|84402	#N/A	glutathione transferase (EC 2.5.1.18) - fluke (Schistosoma japonicum) (fragment)	251	25606	9	9	3	3	14.6	6.3	524	1	0	0	506.32	1010.63	2	1010.62	0.0028	1	65.19	0.0001	K	IKGLVQPTR	L			Cmpd 101, AutoMSn(506.3205), 14.4 min
2	44	gi|84402	#N/A	glutathione transferase (EC 2.5.1.18) - fluke (Schistosoma japonicum) (fragment)	251	25606	9	9	3	3	14.6	6.3	525	1	0	0	506.322	1010.63	2	1010.62	0.0052	1	65.42	9.6e-05	K	IKGLVQPTR	L			Cmpd 104, AutoMSn(506.3217), 14.5 min
2	44	gi|84402	#N/A	glutathione transferase (EC 2.5.1.18) - fluke (Schistosoma japonicum) (fragment)	251	25606	9	9	3	3	14.6	6.3	534	1	0	0	516.798	1031.58	2	1031.58	0.0022	0	51.02	0.0022	K	LTQSMAIIR	Y			Cmpd 282, AutoMSn(516.7982), 18.5 min
2	44	gi|84402	#N/A	glutathione transferase (EC 2.5.1.18) - fluke (Schistosoma japonicum) (fragment)	251	25606	9	9	3	3	14.6	6.3	535	1	0	0	516.799	1031.58	2	1031.58	0.0028	0	64.91	9e-05	K	LTQSMAIIR	Y			Cmpd 280, AutoMSn(516.7986), 18.4 min
2	44	gi|84402	#N/A	glutathione transferase (EC 2.5.1.18) - fluke (Schistosoma japonicum) (fragment)	251	25606	9	9	3	3	14.6	6.3	545	1	0	0	524.795	1047.58	2	1047.57	0.0019	0	41.02	0.019	K	LTQSMAIIR	Y	Oxidation (M)	0.000020000.0	Cmpd 165, AutoMSn(524.7955), 15.9 min
2	44	gi|84402	#N/A	glutathione transferase (EC 2.5.1.18) - fluke (Schistosoma japonicum) (fragment)	251	25606	9	9	3	3	14.6	6.3	546	1	0	0	524.798	1047.58	2	1047.57	0.0065	0	62.7	0.00013	K	LTQSMAIIR	Y	Oxidation (M)	0.000020000.0	Cmpd 168, AutoMSn(524.7978), 15.9 min
2	44	gi|84402	#N/A	glutathione transferase (EC 2.5.1.18) - fluke (Schistosoma japonicum) (fragment)	251	25606	9	9	3	3	14.6	6.3	547	1	0	0	524.801	1047.59	2	1047.57	0.0124	0	63.17	0.00012	K	LTQSMAIIR	Y	Oxidation (M)	0.000020000.0	Cmpd 171, AutoMSn(524.8008), 16.0 min
2	44	gi|84402	#N/A	glutathione transferase (EC 2.5.1.18) - fluke (Schistosoma japonicum) (fragment)	251	25606	9	9	3	3	14.6	6.3	651	1	1	0	540.599	1618.77	3	1618.76	0.0143	1	61.89	0.00021	R	YIADKHNMLGGCPK	E	Carbamidomethyl (C); Oxidation (M)	0.00000002000100.0	Cmpd 53, AutoMSn(540.5985), 13.3 min
2	44	gi|84402	#N/A	glutathione transferase (EC 2.5.1.18) - fluke (Schistosoma japonicum) (fragment)	251	25606	9	9	3	3	14.6	6.3	652	1	1	0	540.599	1618.77	3	1618.76	0.0146	1	45.1	0.0099	R	YIADKHNMLGGCPK	E	Carbamidomethyl (C); Oxidation (M)	0.00000002000100.0	Cmpd 50, AutoMSn(540.5987), 13.2 min	emPAI	0.63
3	44	gi|243794	#N/A	glutathione S-transferase, GST [Schistosoma mansoni, Peptide, 218 aa]	251	25395	9	9	3	3	14.7	7.68	524	1	0	0	506.32	1010.63	2	1010.62	0.0028	1	65.19	0.0001	K	IKGLVQPTR	L			Cmpd 101, AutoMSn(506.3205), 14.4 min
3	44	gi|243794	#N/A	glutathione S-transferase, GST [Schistosoma mansoni, Peptide, 218 aa]	251	25395	9	9	3	3	14.7	7.68	525	1	0	0	506.322	1010.63	2	1010.62	0.0052	1	65.42	9.6e-05	K	IKGLVQPTR	L			Cmpd 104, AutoMSn(506.3217), 14.5 min
3	44	gi|243794	#N/A	glutathione S-transferase, GST [Schistosoma mansoni, Peptide, 218 aa]	251	25395	9	9	3	3	14.7	7.68	534	1	0	1	516.798	1031.58	2	1031.58	0.0022	0	51.02	0.0022	K	LTQSMAILR	Y			Cmpd 282, AutoMSn(516.7982), 18.5 min
3	44	gi|243794	#N/A	glutathione S-transferase, GST [Schistosoma mansoni, Peptide, 218 aa]	251	25395	9	9	3	3	14.7	7.68	535	1	0	1	516.799	1031.58	2	1031.58	0.0028	0	64.91	9e-05	K	LTQSMAILR	Y			Cmpd 280, AutoMSn(516.7986), 18.4 min
3	44	gi|243794	#N/A	glutathione S-transferase, GST [Schistosoma mansoni, Peptide, 218 aa]	251	25395	9	9	3	3	14.7	7.68	545	1	0	1	524.795	1047.58	2	1047.57	0.0019	0	41.02	0.019	K	LTQSMAILR	Y	Oxidation (M)	0.000020000.0	Cmpd 165, AutoMSn(524.7955), 15.9 min
3	44	gi|243794	#N/A	glutathione S-transferase, GST [Schistosoma mansoni, Peptide, 218 aa]	251	25395	9	9	3	3	14.7	7.68	546	1	0	1	524.798	1047.58	2	1047.57	0.0065	0	62.7	0.00013	K	LTQSMAILR	Y	Oxidation (M)	0.000020000.0	Cmpd 168, AutoMSn(524.7978), 15.9 min
3	44	gi|243794	#N/A	glutathione S-transferase, GST [Schistosoma mansoni, Peptide, 218 aa]	251	25395	9	9	3	3	14.7	7.68	547	1	0	1	524.801	1047.59	2	1047.57	0.0124	0	63.17	0.00012	K	LTQSMAILR	Y	Oxidation (M)	0.000020000.0	Cmpd 171, AutoMSn(524.8008), 16.0 min
3	44	gi|243794	#N/A	glutathione S-transferase, GST [Schistosoma mansoni, Peptide, 218 aa]	251	25395	9	9	3	3	14.7	7.68	651	1	0	0	540.599	1618.77	3	1618.76	0.0143	1	61.89	0.00021	R	YIADKHNMLGGCPK	E	Carbamidomethyl (C); Oxidation (M)	0.00000002000100.0	Cmpd 53, AutoMSn(540.5985), 13.3 min
3	44	gi|243794	#N/A	glutathione S-transferase, GST [Schistosoma mansoni, Peptide, 218 aa]	251	25395	9	9	3	3	14.7	7.68	652	1	0	0	540.599	1618.77	3	1618.76	0.0146	1	45.1	0.0099	R	YIADKHNMLGGCPK	E	Carbamidomethyl (C); Oxidation (M)	0.00000002000100.0	Cmpd 50, AutoMSn(540.5987), 13.2 min	emPAI	0.64
4	44	gi|360045457	G4VT71	hypothetical protein Smp_163000 [Schistosoma mansoni]	47	58216	2	2	1	1	2.3	8.46	631	2	0	1	751.409	1500.8	2	1500.75	0.0514	0	39.31	0.042	R	TCQKPISHLPLK	S	Carbamidomethyl (C); Phospho (ST)	0.310000000000.0	Cmpd 456, AutoMSn(751.4092), 22.7 min
4	44	gi|360045457	G4VT71	hypothetical protein Smp_163000 [Schistosoma mansoni]	47	58216	2	2	1	1	2.3	8.46	632	2	0	1	501.276	1500.81	3	1500.75	0.0537	0	41.79	0.024	R	TCQKPISHLPLK	S	Carbamidomethyl (C); Phospho (ST)	0.310000000000.0	Cmpd 459, AutoMSn(501.2760), 22.7 min	emPAI	0.12
1	66	gi|56758088	Q5DAH2	SJCHGC05786 protein [Schistosoma japonicum]	101	21595	4	4	2	2	10.1	5.54	511	1	1	1	542.331	1082.65	2	1082.64	0.0026	0	65.03	0.0001	K	IIEQALLQR	K			Cmpd 217, AutoMSn(542.3309), 19.2 min
1	66	gi|56758088	Q5DAH2	SJCHGC05786 protein [Schistosoma japonicum]	101	21595	4	4	2	2	10.1	5.54	513	1	1	1	542.332	1082.65	2	1082.64	0.0051	0	50.11	0.0032	K	IIEQALLQR	K			Cmpd 218, AutoMSn(542.3322), 19.2 min
1	66	gi|56758088	Q5DAH2	SJCHGC05786 protein [Schistosoma japonicum]	101	21595	4	4	2	2	10.1	5.54	515	1	1	1	542.333	1082.65	2	1082.64	0.0076	0	39.83	0.034	K	IIEQALLQR	K			Cmpd 219, AutoMSn(542.3335), 19.3 min
1	66	gi|56758088	Q5DAH2	SJCHGC05786 protein [Schistosoma japonicum]	101	21595	4	4	2	2	10.1	5.54	528	1	1	1	577.333	1152.65	2	1152.65	0.0015	0	59.11	0.00036	R	LAQQLPDIQK	T			Cmpd 179, AutoMSn(577.3331), 17.9 min	emPAI	0.33
2	66	gi|1526622	Q94745	26kD glutathione S-transferase [Schistosoma mekongi]	94	25470	4	4	3	3	11	6.14	122	1	1	1	474.241	946.467	2	946.528	-0.0608	0	48.78	0.0097	M	APILGYWK	I			Cmpd 271, AutoMSn(474.2407), 21.1 min
2	66	gi|1526622	Q94745	26kD glutathione S-transferase [Schistosoma mekongi]	94	25470	4	4	3	3	11	6.14	553	1	1	1	760.889	1519.76	2	1519.76	0.0072	0	49.76	0.0032	R	AEITMLEGAVSDIR	S	Oxidation (M)	0.00002000000000.0	Cmpd 294, AutoMSn(760.8885), 21.7 min
2	66	gi|1526622	Q94745	26kD glutathione S-transferase [Schistosoma mekongi]	94	25470	4	4	3	3	11	6.14	555	1	1	1	760.89	1519.76	2	1519.76	0.0095	0	54.8	0.001	R	AEITMLEGAVSDIR	S	Oxidation (M)	0.00002000000000.0	Cmpd 291, AutoMSn(760.8896), 21.6 min
2	66	gi|1526622	Q94745	26kD glutathione S-transferase [Schistosoma mekongi]	94	25470	4	4	3	3	11	6.14	245	1	1	1	602.644	1804.91	3	1804.9	0.0107	1	44.74	0.041	K	ERAEITMLEGAVSDIR	S	Oxidation (M)	0.0000002000000000.0	Cmpd 246, AutoMSn(602.6438), 20.4 min	emPAI	0.45
1	65	gi|556413	P41759	phosphoglycerate kinase [Schistosoma mansoni]	45	44480	1	1	1	1	2.9	6.84	489	1	1	1	610.837	1219.66	2	1219.66	0.0023	0	44.65	0.011	K	QLPGVVALTDAH	-			Cmpd 301, AutoMSn(610.8365), 21.7 min	emPAI	0.07
1	67	gi|1174082	Q27775	triosephosphate isomerase [Schistosoma japonicum]	166	27602	3	3	2	2	10.3	7.04	562	1	1	1	677.341	1352.67	2	1352.66	0.0028	0	44.05	0.011	K	GAFTGEISPSMIK	D	Oxidation (M)	0.0000000000200.0	Cmpd 257, AutoMSn(677.3410), 19.1 min
1	67	gi|1174082	Q27775	triosephosphate isomerase [Schistosoma japonicum]	166	27602	3	3	2	2	10.3	7.04	564	1	1	1	677.348	1352.68	2	1352.68	0.0058	0	89.16	3.6e-07	R	IIYGGSVTAANCK	E	Carbamidomethyl (C)	0.0000000000010.0	Cmpd 152, AutoMSn(677.3481), 16.6 min
1	67	gi|1174082	Q27775	triosephosphate isomerase [Schistosoma japonicum]	166	27602	3	3	2	2	10.3	7.04	566	1	1	1	677.349	1352.68	2	1352.68	0.0073	0	95.65	8e-08	R	IIYGGSVTAANCK	E	Carbamidomethyl (C)	0.0000000000010.0	Cmpd 155, AutoMSn(677.3489), 16.6 min	emPAI	0.26
2	67	gi|685963059	A0A094ZU44	hypothetical protein MS3_06728 [Schistosoma haematobium]	39	105862	1	1	1	1	1.1	9.2	526	1	1	1	543.337	1084.66	2	1085.45	-0.7904	0	39.03	0.038	K	QNSALSGSSR	V	Phospho (ST)	0.0000000030.0	Cmpd 116, AutoMSn(543.3372), 15.7 min	emPAI	0.03
1	38	gi|924603	P53471	actin [Schistosoma mansoni]	212	41714	11	11	5	5	17.3	5.3	429	1	1	1	488.729	975.443	2	975.441	0.0019	0	54.38	0.00078	K	AGFAGDDAPR	A			Cmpd 78, AutoMSn(488.7287), 14.5 min
1	38	gi|924603	P53471	actin [Schistosoma mansoni]	212	41714	11	11	5	5	17.3	5.3	430	1	1	1	488.73	975.445	2	975.441	0.004	0	73.52	9.5e-06	K	AGFAGDDAPR	A			Cmpd 79, AutoMSn(488.7298), 14.6 min
1	38	gi|924603	P53471	actin [Schistosoma mansoni]	212	41714	11	11	5	5	17.3	5.3	432	1	1	1	488.73	975.446	2	975.441	0.0047	0	55.39	0.00062	K	AGFAGDDAPR	A			Cmpd 77, AutoMSn(488.7301), 14.5 min
1	38	gi|924603	P53471	actin [Schistosoma mansoni]	212	41714	11	11	5	5	17.3	5.3	511	1	1	1	566.767	1131.52	2	1131.52	-0.0004	0	41.92	0.015	R	GYSFTTTAER	E			Cmpd 152, AutoMSn(566.7669), 16.5 min
1	38	gi|924603	P53471	actin [Schistosoma mansoni]	212	41714	11	11	5	5	17.3	5.3	527	1	1	1	400.24	1197.7	3	1197.7	-0.0009	0	39.59	0.035	R	AVFPSIVGRPR	H			Cmpd 237, AutoMSn(400.2397), 18.5 min
1	38	gi|924603	P53471	actin [Schistosoma mansoni]	212	41714	11	11	5	5	17.3	5.3	528	1	1	1	400.242	1197.7	3	1197.7	0.0053	0	40.43	0.03	R	AVFPSIVGRPR	H			Cmpd 235, AutoMSn(400.2418), 18.5 min
1	38	gi|924603	P53471	actin [Schistosoma mansoni]	212	41714	11	11	5	5	17.3	5.3	600	1	1	1	597.637	1789.89	3	1789.88	0.0036	0	40.51	0.032	K	SYELPDGQVITIGNER	F			Cmpd 392, AutoMSn(597.6367), 22.7 min
1	38	gi|924603	P53471	actin [Schistosoma mansoni]	212	41714	11	11	5	5	17.3	5.3	601	1	1	1	895.954	1789.89	2	1789.88	0.0084	0	46.96	0.0073	K	SYELPDGQVITIGNER	F			Cmpd 398, AutoMSn(895.9538), 22.9 min
1	38	gi|924603	P53471	actin [Schistosoma mansoni]	212	41714	11	11	5	5	17.3	5.3	602	1	1	1	895.955	1789.89	2	1789.88	0.0098	0	52.21	0.0022	K	SYELPDGQVITIGNER	F			Cmpd 396, AutoMSn(895.9545), 22.8 min
1	38	gi|924603	P53471	actin [Schistosoma mansoni]	212	41714	11	11	5	5	17.3	5.3	603	1	1	1	597.64	1789.9	3	1789.88	0.013	0	48.14	0.0056	K	SYELPDGQVITIGNER	F			Cmpd 395, AutoMSn(597.6398), 22.8 min
1	38	gi|924603	P53471	actin [Schistosoma mansoni]	212	41714	11	11	5	5	17.3	5.3	613	1	1	1	652.033	1953.08	3	1953.06	0.0188	0	41.11	0.04	R	VAPEEHPVLLTEAPLNPK	A			Cmpd 288, AutoMSn(652.0326), 20.0 min	emPAI	0.58
2	38	gi|685962268	A0A095ATE6	F-actin-capping protein subunit beta [Schistosoma haematobium]	139	31338	5	5	3	3	13	5.33	533	1	1	1	604.287	1206.56	2	1206.56	0.0047	0	44.76	0.0081	R	MVEDVENSIR	S	Oxidation (M)	0.2000000000.0	Cmpd 140, AutoMSn(604.2871), 16.2 min
2	38	gi|685962268	A0A095ATE6	F-actin-capping protein subunit beta [Schistosoma haematobium]	139	31338	5	5	3	3	13	5.33	560	1	1	1	680.344	1358.67	2	1358.67	0.0021	0	52.31	0.0016	R	STLNEVYFGTTK	N			Cmpd 277, AutoMSn(680.3442), 19.7 min
2	38	gi|685962268	A0A095ATE6	F-actin-capping protein subunit beta [Schistosoma haematobium]	139	31338	5	5	3	3	13	5.33	561	1	1	1	680.344	1358.67	2	1358.67	0.0021	0	66.93	5.6e-05	R	STLNEVYFGTTK	N			Cmpd 274, AutoMSn(680.3443), 19.6 min
2	38	gi|685962268	A0A095ATE6	F-actin-capping protein subunit beta [Schistosoma haematobium]	139	31338	5	5	3	3	13	5.33	573	1	1	1	729.355	1456.7	2	1456.69	0.0007	0	52.35	0.0017	R	ESAGYFNLGGSLSR	F			Cmpd 350, AutoMSn(729.3550), 21.6 min
2	38	gi|685962268	A0A095ATE6	F-actin-capping protein subunit beta [Schistosoma haematobium]	139	31338	5	5	3	3	13	5.33	575	1	1	1	729.357	1456.7	2	1456.69	0.0052	0	41.32	0.022	R	ESAGYFNLGGSLSR	F			Cmpd 353, AutoMSn(729.3572), 21.7 min	emPAI	0.35
1	63	gi|56752775	Q5DHV7	SJCHGC01881 protein [Schistosoma japonicum]	201	29186	8	8	4	4	18.5	4.26	343	1	1	1	618.312	1234.61	2	1234.61	0.0012	0	52.1	0.0018	K	VEVQEFEDIK	S			Cmpd 278, AutoMSn(618.3119), 19.7 min
1	63	gi|56752775	Q5DHV7	SJCHGC01881 protein [Schistosoma japonicum]	201	29186	8	8	4	4	18.5	4.26	394	1	1	1	561.619	1681.84	3	1681.83	0.0044	1	49.6	0.0038	K	VEVQEFEDIKSGFR	I			Cmpd 305, AutoMSn(561.6191), 20.3 min
1	63	gi|56752775	Q5DHV7	SJCHGC01881 protein [Schistosoma japonicum]	201	29186	8	8	4	4	18.5	4.26	395	1	1	1	561.62	1681.84	3	1681.83	0.0062	1	39.9	0.035	K	VEVQEFEDIKSGFR	I			Cmpd 303, AutoMSn(561.6197), 20.3 min
1	63	gi|56752775	Q5DHV7	SJCHGC01881 protein [Schistosoma japonicum]	201	29186	8	8	4	4	18.5	4.26	396	1	1	1	561.62	1681.84	3	1681.83	0.0071	1	50.19	0.0033	K	VEVQEFEDIKSGFR	I			Cmpd 301, AutoMSn(561.6200), 20.2 min
1	63	gi|56752775	Q5DHV7	SJCHGC01881 protein [Schistosoma japonicum]	201	29186	8	8	4	4	18.5	4.26	404	1	1	1	585.606	1753.8	3	1753.78	0.017	0	57.73	0.00059	K	EFHLGDSGEPSSTYTK	I			Cmpd 178, AutoMSn(585.6061), 17.3 min
1	63	gi|56752775	Q5DHV7	SJCHGC01881 protein [Schistosoma japonicum]	201	29186	8	8	4	4	18.5	4.26	405	1	1	1	585.606	1753.8	3	1753.78	0.0175	0	43.33	0.016	K	EFHLGDSGEPSSTYTK	I			Cmpd 175, AutoMSn(585.6063), 17.2 min
1	63	gi|56752775	Q5DHV7	SJCHGC01881 protein [Schistosoma japonicum]	201	29186	8	8	4	4	18.5	4.26	428	1	1	1	637.98	1910.92	3	1910.9	0.0181	1	46.07	0.0087	K	IDWYPGKDLTSNSSNSK	K			Cmpd 250, AutoMSn(637.9803), 19.0 min
1	63	gi|56752775	Q5DHV7	SJCHGC01881 protein [Schistosoma japonicum]	201	29186	8	8	4	4	18.5	4.26	429	1	1	1	637.98	1910.92	3	1910.9	0.0181	1	66.3	8.2e-05	K	IDWYPGKDLTSNSSNSK	K			Cmpd 252, AutoMSn(637.9803), 19.1 min	emPAI	0.54
1	30	gi|56758850	Q5D9E1	SJCHGC06074 protein [Schistosoma japonicum]	76	39097	3	3	1	1	2.6	6.06	312	1	1	1	560.796	1119.58	2	1119.57	0.0029	0	50.28	0.0026	K	TIPYTICPR	R	Carbamidomethyl (C)	0.000000100.0	Cmpd 244, AutoMSn(560.7961), 18.9 min
1	30	gi|56758850	Q5D9E1	SJCHGC06074 protein [Schistosoma japonicum]	76	39097	3	3	1	1	2.6	6.06	313	1	1	1	560.797	1119.58	2	1119.57	0.0045	0	44.76	0.0091	K	TIPYTICPR	R	Carbamidomethyl (C)	0.000000100.0	Cmpd 247, AutoMSn(560.7969), 18.9 min
1	30	gi|56758850	Q5D9E1	SJCHGC06074 protein [Schistosoma japonicum]	76	39097	3	3	1	1	2.6	6.06	314	1	1	1	560.797	1119.58	2	1119.57	0.0052	0	40.05	0.027	K	TIPYTICPR	R	Carbamidomethyl (C)	0.000000100.0	Cmpd 242, AutoMSn(560.7972), 18.8 min	emPAI	0.08
1	28	gi|924603	P53471	actin [Schistosoma mansoni]	705	41714	25	25	11	11	41.2	5.3	298	1	1	1	391.232	780.449	2	780.449	-0.0003	0	42.06	0.011	K	IVAPPER	K			Cmpd 105, AutoMSn(391.2318), 14.2 min
1	28	gi|924603	P53471	actin [Schistosoma mansoni]	705	41714	25	25	11	11	41.2	5.3	299	1	1	1	391.233	780.451	2	780.449	0.0014	0	41.93	0.011	K	IVAPPER	K			Cmpd 107, AutoMSn(391.2327), 14.3 min
1	28	gi|924603	P53471	actin [Schistosoma mansoni]	705	41714	25	25	11	11	41.2	5.3	300	1	1	1	391.234	780.453	2	780.449	0.0033	0	40.85	0.015	K	IVAPPER	K			Cmpd 110, AutoMSn(391.2336), 14.4 min
1	28	gi|924603	P53471	actin [Schistosoma mansoni]	705	41714	25	25	11	11	41.2	5.3	395	1	1	1	488.728	975.441	2	975.441	0.0002	0	65.31	6.3e-05	K	AGFAGDDAPR	A			Cmpd 116, AutoMSn(488.7279), 14.5 min
1	28	gi|924603	P53471	actin [Schistosoma mansoni]	705	41714	25	25	11	11	41.2	5.3	396	1	1	1	488.729	975.443	2	975.441	0.0016	0	64.23	8.1e-05	K	AGFAGDDAPR	A			Cmpd 117, AutoMSn(488.7286), 14.5 min
1	28	gi|924603	P53471	actin [Schistosoma mansoni]	705	41714	25	25	11	11	41.2	5.3	397	1	1	1	488.729	975.444	2	975.441	0.0034	0	73.48	9.6e-06	K	AGFAGDDAPR	A			Cmpd 118, AutoMSn(488.7295), 14.6 min
1	28	gi|924603	P53471	actin [Schistosoma mansoni]	705	41714	25	25	11	11	41.2	5.3	446	1	1	1	566.771	1131.53	2	1131.52	0.008	0	41.57	0.016	R	GYSFTTTAER	E			Cmpd 209, AutoMSn(566.7711), 16.6 min
1	28	gi|924603	P53471	actin [Schistosoma mansoni]	705	41714	25	25	11	11	41.2	5.3	473	1	1	1	400.24	1197.7	3	1197.7	0.0004	0	51.85	0.0021	R	AVFPSIVGRPR	H			Cmpd 276, AutoMSn(400.2402), 18.4 min
1	28	gi|924603	P53471	actin [Schistosoma mansoni]	705	41714	25	25	11	11	41.2	5.3	477	1	1	1	400.243	1197.71	3	1197.7	0.0074	0	52.55	0.0018	R	AVFPSIVGRPR	H			Cmpd 282, AutoMSn(400.2425), 18.5 min
1	28	gi|924603	P53471	actin [Schistosoma mansoni]	705	41714	25	25	11	11	41.2	5.3	478	1	1	1	400.243	1197.71	3	1197.7	0.0086	0	59.19	0.0004	R	AVFPSIVGRPR	H			Cmpd 280, AutoMSn(400.2429), 18.5 min
1	28	gi|924603	P53471	actin [Schistosoma mansoni]	705	41714	25	25	11	11	41.2	5.3	512	1	1	1	452.215	1353.62	3	1353.62	0.0081	1	60.85	0.00022	K	DSYVGDEAQSKR	G			Cmpd 43, AutoMSn(452.2153), 12.8 min
1	28	gi|924603	P53471	actin [Schistosoma mansoni]	705	41714	25	25	11	11	41.2	5.3	513	1	1	1	452.216	1353.63	3	1353.62	0.0098	1	39.61	0.029	K	DSYVGDEAQSKR	G			Cmpd 38, AutoMSn(452.2159), 12.6 min
1	28	gi|924603	P53471	actin [Schistosoma mansoni]	705	41714	25	25	11	11	41.2	5.3	515	1	1	1	452.217	1353.63	3	1353.62	0.0128	1	55.14	0.00082	K	DSYVGDEAQSKR	G			Cmpd 40, AutoMSn(452.2169), 12.7 min
1	28	gi|924603	P53471	actin [Schistosoma mansoni]	705	41714	25	25	11	11	41.2	5.3	538	1	1	1	496.238	1485.69	3	1485.68	0.0078	0	51.5	0.0021	K	QEYDESGPGIVHR	K			Cmpd 146, AutoMSn(496.2381), 15.2 min
1	28	gi|924603	P53471	actin [Schistosoma mansoni]	705	41714	25	25	11	11	41.2	5.3	540	1	1	1	496.241	1485.7	3	1485.68	0.0164	0	61.04	0.00024	K	QEYDESGPGIVHR	K			Cmpd 148, AutoMSn(496.2410), 15.3 min
1	28	gi|924603	P53471	actin [Schistosoma mansoni]	705	41714	25	25	11	11	41.2	5.3	560	1	1	1	547.289	1638.85	3	1638.83	0.0172	1	51.9	0.0024	R	LDLAGRDLTDYLMK	I	Oxidation (M)	0.00000000000020.0	Cmpd 442, AutoMSn(547.2893), 22.4 min
1	28	gi|924603	P53471	actin [Schistosoma mansoni]	705	41714	25	25	11	11	41.2	5.3	170	1	1	1	597.597	1789.77	3	1789.88	-0.1168	0	50.22	0.01	K	SYELPDGQVITIGNER	F			Cmpd 441, AutoMSn(597.5966), 22.3 min
1	28	gi|924603	P53471	actin [Schistosoma mansoni]	705	41714	25	25	11	11	41.2	5.3	576	1	1	1	895.951	1789.89	2	1789.88	0.002	0	81.37	2.6e-06	K	SYELPDGQVITIGNER	F			Cmpd 459, AutoMSn(895.9506), 22.7 min
1	28	gi|924603	P53471	actin [Schistosoma mansoni]	705	41714	25	25	11	11	41.2	5.3	577	1	1	1	895.953	1789.89	2	1789.88	0.0068	0	73.26	1.7e-05	K	SYELPDGQVITIGNER	F			Cmpd 462, AutoMSn(895.9530), 22.8 min
1	28	gi|924603	P53471	actin [Schistosoma mansoni]	705	41714	25	25	11	11	41.2	5.3	578	1	1	1	895.953	1789.89	2	1789.88	0.0078	0	39.18	0.043	K	SYELPDGQVITIGNER	F			Cmpd 457, AutoMSn(895.9535), 22.7 min
1	28	gi|924603	P53471	actin [Schistosoma mansoni]	705	41714	25	25	11	11	41.2	5.3	592	1	1	1	652.033	1953.08	3	1953.06	0.0212	0	53.32	0.0024	R	VAPEEHPVLLTEAPLNPK	A			Cmpd 345, AutoMSn(652.0334), 20.0 min
1	28	gi|924603	P53471	actin [Schistosoma mansoni]	705	41714	25	25	11	11	41.2	5.3	607	1	1	1	739.034	2214.08	3	2214.06	0.0177	0	98.09	6.6e-08	K	DLYANTVLSGGTTMFPGIADR	M	Oxidation (M)	0.000000000000020000000.0	Cmpd 575, AutoMSn(739.0341), 25.6 min
1	28	gi|924603	P53471	actin [Schistosoma mansoni]	705	41714	25	25	11	11	41.2	5.3	608	1	1	1	739.035	2214.08	3	2214.06	0.0219	0	78.22	6.4e-06	K	DLYANTVLSGGTTMFPGIADR	M	Oxidation (M)	0.000000000000020000000.0	Cmpd 572, AutoMSn(739.0355), 25.5 min
1	28	gi|924603	P53471	actin [Schistosoma mansoni]	705	41714	25	25	11	11	41.2	5.3	628	1	1	1	856.066	2565.18	3	2565.16	0.0155	0	49.28	0.005	K	LCYVALDFEQEMATAASSSSLEK	S	Carbamidomethyl (C); Oxidation (M)	0.01000000000200000000000.0	Cmpd 496, AutoMSn(856.0662), 23.6 min
1	28	gi|924603	P53471	actin [Schistosoma mansoni]	705	41714	25	25	11	11	41.2	5.3	629	1	1	1	856.068	2565.18	3	2565.16	0.0212	0	77.18	8.1e-06	K	LCYVALDFEQEMATAASSSSLEK	S	Carbamidomethyl (C); Oxidation (M)	0.01000000000200000000000.0	Cmpd 499, AutoMSn(856.0682), 23.7 min	emPAI	1.5
2	28	gi|56753780	Q5DGG9	unknown [Schistosoma japonicum]	105	37932	4	4	2	2	8.2	5.84	463	1	1	1	591.332	1180.65	2	1180.65	0.0037	0	43.36	0.012	K	AITNAPDPLAAK	F			Cmpd 270, AutoMSn(591.3317), 18.3 min
2	28	gi|56753780	Q5DGG9	unknown [Schistosoma japonicum]	105	37932	4	4	2	2	8.2	5.84	564	1	1	1	824.887	1647.76	2	1647.75	0.007	0	41.27	0.025	R	TVFTGANYAEEYQR	I			Cmpd 300, AutoMSn(824.8872), 19.0 min
2	28	gi|56753780	Q5DGG9	unknown [Schistosoma japonicum]	105	37932	4	4	2	2	8.2	5.84	565	1	1	1	550.262	1647.77	3	1647.75	0.0121	0	51.12	0.0026	R	TVFTGANYAEEYQR	I			Cmpd 305, AutoMSn(550.2623), 19.1 min
2	28	gi|56753780	Q5DGG9	unknown [Schistosoma japonicum]	105	37932	4	4	2	2	8.2	5.84	567	1	1	1	550.264	1647.77	3	1647.75	0.0161	0	53.04	0.0017	R	TVFTGANYAEEYQR	I			Cmpd 302, AutoMSn(550.2636), 19.1 min	emPAI	0.29
3	28	gi|349802	Q5DDV5	enolase [Schistosoma japonicum]	49	47221	2	2	1	1	2.3	6.18	429	1	1	1	538.778	1075.54	2	1075.54	0.0025	0	39.34	0.027	R	IEEELGSTAK	Y			Cmpd 129, AutoMSn(538.7784), 14.8 min
3	28	gi|349802	Q5DDV5	enolase [Schistosoma japonicum]	49	47221	2	2	1	1	2.3	6.18	431	1	1	1	538.78	1075.55	2	1075.54	0.0057	0	42.38	0.013	R	IEEELGSTAK	Y			Cmpd 126, AutoMSn(538.7800), 14.8 min	emPAI	0.07
4	28	gi|226479130	C1LED2	Calcium-binding EF-hand,domain-containing protein [Schistosoma japonicum]	41	12132	1	0	1	0	15.5	4.65	365	1	1	1	878.87	1755.73	2	1755.84	-0.1177	0	41.08	0.11	K	AIEVDNSGFISQASYR	I			Cmpd 378, AutoMSn(878.8698), 20.9 min	emPAI	0.28
1	33	gi|56757229	Q5DBM0	SJCHGC00845 protein [Schistosoma japonicum]	161	39648	9	8	4	3	12.4	4.95	381	1	1	1	488.797	975.58	2	975.575	0.0046	0	53.12	0.0013	R	IIEILGYR	S			Cmpd 375, AutoMSn(488.7972), 21.8 min
1	33	gi|56757229	Q5DBM0	SJCHGC00845 protein [Schistosoma japonicum]	161	39648	9	8	4	3	12.4	4.95	386	1	1	0	515.796	1029.58	2	1029.57	0.0065	0	46.37	0.0061	R	LGTDEAAIIK	I			Cmpd 221, AutoMSn(515.7958), 18.0 min
1	33	gi|56757229	Q5DBM0	SJCHGC00845 protein [Schistosoma japonicum]	161	39648	9	8	4	3	12.4	4.95	387	1	1	0	515.796	1029.58	2	1029.57	0.0073	0	46.12	0.0065	R	LGTDEAAIIK	I			Cmpd 224, AutoMSn(515.7962), 18.1 min
1	33	gi|56757229	Q5DBM0	SJCHGC00845 protein [Schistosoma japonicum]	161	39648	9	8	4	3	12.4	4.95	161	1	1	0	541.814	1081.61	2	1081.69	-0.072	0	41.09	0.085	K	NLVIALLQAK	R			Cmpd 470, AutoMSn(541.8142), 24.3 min
1	33	gi|56757229	Q5DBM0	SJCHGC00845 protein [Schistosoma japonicum]	161	39648	9	8	4	3	12.4	4.95	528	1	1	1	892.503	1782.99	2	1782.99	0.0034	0	47.8	0.0081	K	IQIIGPNGEIYQPTLK	I			Cmpd 414, AutoMSn(892.5030), 23.0 min
1	33	gi|56757229	Q5DBM0	SJCHGC00845 protein [Schistosoma japonicum]	161	39648	9	8	4	3	12.4	4.95	529	1	1	1	892.506	1783	2	1782.99	0.0106	0	57.4	0.00091	K	IQIIGPNGEIYQPTLK	I			Cmpd 420, AutoMSn(892.5066), 23.1 min
1	33	gi|56757229	Q5DBM0	SJCHGC00845 protein [Schistosoma japonicum]	161	39648	9	8	4	3	12.4	4.95	530	1	1	1	595.34	1783	3	1782.99	0.0114	0	41.68	0.034	K	IQIIGPNGEIYQPTLK	I			Cmpd 413, AutoMSn(595.3404), 22.9 min
1	33	gi|56757229	Q5DBM0	SJCHGC00845 protein [Schistosoma japonicum]	161	39648	9	8	4	3	12.4	4.95	531	1	1	1	892.508	1783	2	1782.99	0.0135	0	47.24	0.0095	K	IQIIGPNGEIYQPTLK	I			Cmpd 417, AutoMSn(892.5080), 23.0 min
1	33	gi|56757229	Q5DBM0	SJCHGC00845 protein [Schistosoma japonicum]	161	39648	9	8	4	3	12.4	4.95	532	1	1	1	595.343	1783.01	3	1782.99	0.0204	0	59.96	0.00051	K	IQIIGPNGEIYQPTLK	I			Cmpd 416, AutoMSn(595.3434), 23.0 min	emPAI	0.49
2	33	gi|226471462	C1L7Y4	Annexin A13 (Annexin XIII) [Schistosoma japonicum]	144	39584	8	7	3	2	10.2	5.1	386	1	0	0	515.796	1029.58	2	1029.57	0.0065	0	46.37	0.0061	R	LGTDEAAIIK	I			Cmpd 221, AutoMSn(515.7958), 18.0 min
2	33	gi|226471462	C1L7Y4	Annexin A13 (Annexin XIII) [Schistosoma japonicum]	144	39584	8	7	3	2	10.2	5.1	387	1	0	0	515.796	1029.58	2	1029.57	0.0073	0	46.12	0.0065	R	LGTDEAAIIK	I			Cmpd 224, AutoMSn(515.7962), 18.1 min
2	33	gi|226471462	C1L7Y4	Annexin A13 (Annexin XIII) [Schistosoma japonicum]	144	39584	8	7	3	2	10.2	5.1	161	1	0	0	541.814	1081.61	2	1081.69	-0.072	0	41.09	0.085	K	NLVIALLQAK	R			Cmpd 470, AutoMSn(541.8142), 24.3 min
2	33	gi|226471462	C1L7Y4	Annexin A13 (Annexin XIII) [Schistosoma japonicum]	144	39584	8	7	3	2	10.2	5.1	528	1	0	1	892.503	1782.99	2	1782.99	0.0034	0	47.8	0.0081	K	LQIIGPNGEIYQPTLK	I			Cmpd 414, AutoMSn(892.5030), 23.0 min
2	33	gi|226471462	C1L7Y4	Annexin A13 (Annexin XIII) [Schistosoma japonicum]	144	39584	8	7	3	2	10.2	5.1	529	1	0	1	892.506	1783	2	1782.99	0.0106	0	57.4	0.00091	K	LQIIGPNGEIYQPTLK	I			Cmpd 420, AutoMSn(892.5066), 23.1 min
2	33	gi|226471462	C1L7Y4	Annexin A13 (Annexin XIII) [Schistosoma japonicum]	144	39584	8	7	3	2	10.2	5.1	530	1	0	1	595.34	1783	3	1782.99	0.0114	0	41.68	0.034	K	LQIIGPNGEIYQPTLK	I			Cmpd 413, AutoMSn(595.3404), 22.9 min
2	33	gi|226471462	C1L7Y4	Annexin A13 (Annexin XIII) [Schistosoma japonicum]	144	39584	8	7	3	2	10.2	5.1	531	1	0	1	892.508	1783	2	1782.99	0.0135	0	47.24	0.0095	K	LQIIGPNGEIYQPTLK	I			Cmpd 417, AutoMSn(892.5080), 23.0 min
2	33	gi|226471462	C1L7Y4	Annexin A13 (Annexin XIII) [Schistosoma japonicum]	144	39584	8	7	3	2	10.2	5.1	532	1	0	1	595.343	1783.01	3	1782.99	0.0204	0	59.96	0.00051	K	LQIIGPNGEIYQPTLK	I			Cmpd 416, AutoMSn(595.3434), 23.0 min	emPAI	0.38
3	33	gi|685960938	A0A094ZR35	hypothetical protein MS3_04935 [Schistosoma haematobium]	53	43895	1	1	1	1	2	9.11	381	1	0	1	488.797	975.58	2	975.567	0.0125	0	53.12	0.0013	K	LLELLMTK	V	Oxidation (M)	0.00000200.0	Cmpd 375, AutoMSn(488.7972), 21.8 min	emPAI	0.08
4	33	gi|353232899	G4VL99	putative annexin [Schistosoma mansoni]	48	39074	2	1	1	1	3.2	4.89	434	1	1	1	613.88	1225.75	2	1225.71	0.0389	0	43.01	0.017	R	LLLALIGAEWQ	-			Cmpd 579, AutoMSn(613.8803), 27.1 min
4	33	gi|353232899	G4VL99	putative annexin [Schistosoma mansoni]	48	39074	2	1	1	1	3.2	4.89	217	1	1	1	613.88	1225.75	2	1225.71	0.0393	0	40.07	0.1	R	LLLALIGAEWQ	-			Cmpd 581, AutoMSn(613.8804), 27.1 min	emPAI	0.08
5	33	gi|353229615	G4V6H8	hypothetical protein Smp_060620 [Schistosoma mansoni]	40	20642	1	1	1	1	6	4.76	487	1	1	1	477.93	1430.77	3	1431.55	-0.7854	1	40.04	0.033	K	HESSNKTSNIR	-	2 Phospho (ST)	0.00030030000.0	Cmpd 246, AutoMSn(477.9303), 18.5 min	emPAI	0.16
1	52	gi|924603	P53471	actin [Schistosoma mansoni]	441	41714	20	20	10	10	29.5	5.3	284	1	1	1	391.233	780.452	2	780.449	0.0028	0	42.3	0.011	K	IVAPPER	K			Cmpd 107, AutoMSn(391.2334), 14.3 min
1	52	gi|924603	P53471	actin [Schistosoma mansoni]	441	41714	20	20	10	10	29.5	5.3	389	1	1	1	488.733	975.451	2	975.441	0.0101	0	68.1	3.3e-05	K	AGFAGDDAPR	A			Cmpd 117, AutoMSn(488.7328), 14.5 min
1	52	gi|924603	P53471	actin [Schistosoma mansoni]	441	41714	20	20	10	10	29.5	5.3	402	1	1	1	511.826	1021.64	2	1021.63	0.0095	1	40.43	0.027	K	IKIVAPPER	K			Cmpd 174, AutoMSn(511.8262), 15.9 min
1	52	gi|924603	P53471	actin [Schistosoma mansoni]	441	41714	20	20	10	10	29.5	5.3	403	1	1	1	511.827	1021.64	2	1021.63	0.0103	1	52.29	0.0018	K	IKIVAPPER	K			Cmpd 171, AutoMSn(511.8266), 15.8 min
1	52	gi|924603	P53471	actin [Schistosoma mansoni]	441	41714	20	20	10	10	29.5	5.3	445	1	1	1	566.772	1131.53	2	1131.52	0.0092	0	39.33	0.027	R	GYSFTTTAER	E			Cmpd 204, AutoMSn(566.7717), 16.6 min
1	52	gi|924603	P53471	actin [Schistosoma mansoni]	441	41714	20	20	10	10	29.5	5.3	446	1	1	1	566.773	1131.53	2	1131.52	0.0107	0	39.58	0.026	R	GYSFTTTAER	E			Cmpd 201, AutoMSn(566.7725), 16.5 min
1	52	gi|924603	P53471	actin [Schistosoma mansoni]	441	41714	20	20	10	10	29.5	5.3	447	1	1	1	566.773	1131.53	2	1131.52	0.0107	0	40.91	0.019	R	GYSFTTTAER	E			Cmpd 198, AutoMSn(566.7725), 16.5 min
1	52	gi|924603	P53471	actin [Schistosoma mansoni]	441	41714	20	20	10	10	29.5	5.3	464	1	1	1	589.312	1176.61	2	1176.61	0.0029	0	62.2	0.00017	K	EITALAPSTMK	I	Oxidation (M)	0.00000000020.0	Cmpd 216, AutoMSn(589.3117), 16.9 min
1	52	gi|924603	P53471	actin [Schistosoma mansoni]	441	41714	20	20	10	10	29.5	5.3	465	1	1	1	589.317	1176.62	2	1176.61	0.0127	0	44.53	0.0099	K	EITALAPSTMK	I	Oxidation (M)	0.00000000020.0	Cmpd 219, AutoMSn(589.3167), 17.0 min
1	52	gi|924603	P53471	actin [Schistosoma mansoni]	441	41714	20	20	10	10	29.5	5.3	474	1	1	1	599.863	1197.71	2	1197.7	0.0129	0	39.57	0.037	R	AVFPSIVGRPR	H			Cmpd 287, AutoMSn(599.8628), 18.5 min
1	52	gi|924603	P53471	actin [Schistosoma mansoni]	441	41714	20	20	10	10	29.5	5.3	476	1	1	1	400.245	1197.71	3	1197.7	0.0143	0	52.17	0.0021	R	AVFPSIVGRPR	H			Cmpd 288, AutoMSn(400.2448), 18.6 min
1	52	gi|924603	P53471	actin [Schistosoma mansoni]	441	41714	20	20	10	10	29.5	5.3	477	1	1	1	400.245	1197.71	3	1197.7	0.0144	0	52.23	0.002	R	AVFPSIVGRPR	H			Cmpd 282, AutoMSn(400.2448), 18.4 min
1	52	gi|924603	P53471	actin [Schistosoma mansoni]	441	41714	20	20	10	10	29.5	5.3	478	1	1	1	400.245	1197.71	3	1197.7	0.0153	0	52.22	0.002	R	AVFPSIVGRPR	H			Cmpd 286, AutoMSn(400.2451), 18.5 min
1	52	gi|924603	P53471	actin [Schistosoma mansoni]	441	41714	20	20	10	10	29.5	5.3	504	1	1	1	452.219	1353.63	3	1353.62	0.0176	1	50.73	0.0023	K	DSYVGDEAQSKR	G			Cmpd 42, AutoMSn(452.2185), 12.7 min
1	52	gi|924603	P53471	actin [Schistosoma mansoni]	441	41714	20	20	10	10	29.5	5.3	564	1	1	1	547.293	1638.86	3	1638.83	0.0276	1	49.72	0.004	R	LDLAGRDLTDYLMK	I	Oxidation (M)	0.00000000000020.0	Cmpd 444, AutoMSn(547.2927), 22.3 min
1	52	gi|924603	P53471	actin [Schistosoma mansoni]	441	41714	20	20	10	10	29.5	5.3	585	1	1	1	597.645	1789.91	3	1789.88	0.0277	0	52.94	0.0019	K	SYELPDGQVITIGNER	F			Cmpd 466, AutoMSn(597.6447), 22.9 min
1	52	gi|924603	P53471	actin [Schistosoma mansoni]	441	41714	20	20	10	10	29.5	5.3	587	1	1	1	895.965	1789.92	2	1789.88	0.0316	0	67.81	6.3e-05	K	SYELPDGQVITIGNER	F			Cmpd 464, AutoMSn(895.9654), 22.8 min
1	52	gi|924603	P53471	actin [Schistosoma mansoni]	441	41714	20	20	10	10	29.5	5.3	588	1	1	1	597.646	1789.92	3	1789.88	0.0323	0	56.4	0.00088	K	SYELPDGQVITIGNER	F			Cmpd 463, AutoMSn(597.6462), 22.8 min
1	52	gi|924603	P53471	actin [Schistosoma mansoni]	441	41714	20	20	10	10	29.5	5.3	589	1	1	1	895.966	1789.92	2	1789.88	0.0327	0	72.45	2.2e-05	K	SYELPDGQVITIGNER	F			Cmpd 467, AutoMSn(895.9659), 22.9 min
1	52	gi|924603	P53471	actin [Schistosoma mansoni]	441	41714	20	20	10	10	29.5	5.3	601	1	1	1	652.038	1953.09	3	1953.06	0.0354	0	44.57	0.019	R	VAPEEHPVLLTEAPLNPK	A			Cmpd 350, AutoMSn(652.0381), 20.0 min	emPAI	1.5
2	52	gi|56753780	Q5DGG9	unknown [Schistosoma japonicum]	67	37932	3	3	2	2	8.2	5.84	469	1	1	1	591.338	1180.66	2	1180.65	0.0172	0	43.33	0.013	K	AITNAPDPLAAK	F			Cmpd 275, AutoMSn(591.3384), 18.3 min
2	52	gi|56753780	Q5DGG9	unknown [Schistosoma japonicum]	67	37932	3	3	2	2	8.2	5.84	567	1	1	1	550.267	1647.78	3	1647.75	0.0264	0	39.02	0.042	R	TVFTGANYAEEYQR	I			Cmpd 305, AutoMSn(550.2670), 19.0 min
2	52	gi|56753780	Q5DGG9	unknown [Schistosoma japonicum]	67	37932	3	3	2	2	8.2	5.84	570	1	1	1	824.898	1647.78	2	1647.75	0.0285	0	41.33	0.025	R	TVFTGANYAEEYQR	I			Cmpd 303, AutoMSn(824.8980), 19.0 min	emPAI	0.29
1	29	gi|56753780	Q5DGG9	unknown [Schistosoma japonicum]	367	37932	11	11	4	4	16.7	5.84	418	1	1	1	591.293	1180.57	2	1180.65	-0.0747	0	56.04	0.00057	K	AITNAPDPLAAK	F			Cmpd 301, AutoMSn(591.2925), 18.2 min
1	29	gi|56753780	Q5DGG9	unknown [Schistosoma japonicum]	367	37932	11	11	4	4	16.7	5.84	419	1	1	1	591.293	1180.57	2	1180.65	-0.0738	0	55.66	0.00062	K	AITNAPDPLAAK	F			Cmpd 304, AutoMSn(591.2929), 18.3 min
1	29	gi|56753780	Q5DGG9	unknown [Schistosoma japonicum]	367	37932	11	11	4	4	16.7	5.84	483	1	1	1	693.258	1384.5	2	1384.59	-0.0909	0	65.8	9e-05	R	QSYDMQELAER	A	Oxidation (M)	0.00002000000.0	Cmpd 190, AutoMSn(693.2583), 15.5 min
1	29	gi|56753780	Q5DGG9	unknown [Schistosoma japonicum]	367	37932	11	11	4	4	16.7	5.84	484	1	1	1	693.258	1384.5	2	1384.59	-0.0908	0	51.42	0.0025	R	QSYDMQELAER	A	Oxidation (M)	0.00002000000.0	Cmpd 188, AutoMSn(693.2583), 15.4 min
1	29	gi|56753780	Q5DGG9	unknown [Schistosoma japonicum]	367	37932	11	11	4	4	16.7	5.84	535	1	1	1	824.83	1647.65	2	1647.75	-0.1074	0	85.11	1e-06	R	TVFTGANYAEEYQR	I			Cmpd 336, AutoMSn(824.8300), 19.0 min
1	29	gi|56753780	Q5DGG9	unknown [Schistosoma japonicum]	367	37932	11	11	4	4	16.7	5.84	536	1	1	1	824.831	1647.65	2	1647.75	-0.1062	0	65.25	0.0001	R	TVFTGANYAEEYQR	I			Cmpd 333, AutoMSn(824.8306), 19.0 min
1	29	gi|56753780	Q5DGG9	unknown [Schistosoma japonicum]	367	37932	11	11	4	4	16.7	5.84	537	1	1	1	824.832	1647.65	2	1647.75	-0.1032	0	66.95	6.7e-05	R	TVFTGANYAEEYQR	I			Cmpd 338, AutoMSn(824.8321), 19.1 min
1	29	gi|56753780	Q5DGG9	unknown [Schistosoma japonicum]	367	37932	11	11	4	4	16.7	5.84	538	1	1	1	550.226	1647.66	3	1647.75	-0.0969	0	57.45	0.00059	R	TVFTGANYAEEYQR	I			Cmpd 332, AutoMSn(550.2259), 19.0 min
1	29	gi|56753780	Q5DGG9	unknown [Schistosoma japonicum]	367	37932	11	11	4	4	16.7	5.84	539	1	1	1	550.226	1647.66	3	1647.75	-0.0969	0	60.7	0.00028	R	TVFTGANYAEEYQR	I			Cmpd 335, AutoMSn(550.2259), 19.0 min
1	29	gi|56753780	Q5DGG9	unknown [Schistosoma japonicum]	367	37932	11	11	4	4	16.7	5.84	540	1	1	1	550.227	1647.66	3	1647.75	-0.0944	0	64.33	0.00012	R	TVFTGANYAEEYQR	I			Cmpd 331, AutoMSn(550.2268), 18.9 min
1	29	gi|56753780	Q5DGG9	unknown [Schistosoma japonicum]	367	37932	11	11	4	4	16.7	5.84	597	1	1	1	645.931	1934.77	3	1934.89	-0.12	0	44.59	0.012	K	FSGIPPMVVMYSQYER	V	2 Oxidation (M)	0.0000002002000000.0	Cmpd 447, AutoMSn(645.9308), 21.8 min	emPAI	0.52
2	29	gi|226479130	C1LED2	Calcium-binding EF-hand,domain-containing protein [Schistosoma japonicum]	256	12132	5	4	1	1	15.5	4.65	151	1	1	1	586.249	1755.72	3	1755.84	-0.1181	0	39.08	0.09	K	AIEVDNSGFISQASYR	I			Cmpd 401, AutoMSn(586.2488), 20.7 min
2	29	gi|226479130	C1LED2	Calcium-binding EF-hand,domain-containing protein [Schistosoma japonicum]	256	12132	5	4	1	1	15.5	4.65	565	1	1	1	878.87	1755.73	2	1755.84	-0.1169	0	113.21	1.6e-09	K	AIEVDNSGFISQASYR	I			Cmpd 406, AutoMSn(878.8702), 20.8 min
2	29	gi|226479130	C1LED2	Calcium-binding EF-hand,domain-containing protein [Schistosoma japonicum]	256	12132	5	4	1	1	15.5	4.65	567	1	1	1	878.872	1755.73	2	1755.84	-0.1133	0	99.93	3.3e-08	K	AIEVDNSGFISQASYR	I			Cmpd 408, AutoMSn(878.8720), 20.9 min
2	29	gi|226479130	C1LED2	Calcium-binding EF-hand,domain-containing protein [Schistosoma japonicum]	256	12132	5	4	1	1	15.5	4.65	568	1	1	1	586.252	1755.73	3	1755.84	-0.1087	0	84.28	1.2e-06	K	AIEVDNSGFISQASYR	I			Cmpd 405, AutoMSn(586.2520), 20.8 min
2	29	gi|226479130	C1LED2	Calcium-binding EF-hand,domain-containing protein [Schistosoma japonicum]	256	12132	5	4	1	1	15.5	4.65	569	1	1	1	586.254	1755.74	3	1755.84	-0.1042	0	54.71	0.0011	K	AIEVDNSGFISQASYR	I			Cmpd 402, AutoMSn(586.2535), 20.7 min	emPAI	0.65
3	29	gi|924603	P53471	actin [Schistosoma mansoni]	174	41714	9	9	8	8	28.2	5.3	239	1	1	1	391.205	780.396	2	780.449	-0.053	0	42.59	0.0091	K	IVAPPER	K			Cmpd 144, AutoMSn(391.2055), 14.4 min
3	29	gi|924603	P53471	actin [Schistosoma mansoni]	174	41714	9	9	8	8	28.2	5.3	313	1	1	1	488.695	975.376	2	975.441	-0.0653	0	45.6	0.006	K	AGFAGDDAPR	A			Cmpd 152, AutoMSn(488.6951), 14.6 min
3	29	gi|924603	P53471	actin [Schistosoma mansoni]	174	41714	9	9	8	8	28.2	5.3	387	1	1	1	566.73	1131.45	2	1131.52	-0.0738	0	50.06	0.0023	R	GYSFTTTAER	E			Cmpd 235, AutoMSn(566.7302), 16.6 min
3	29	gi|924603	P53471	actin [Schistosoma mansoni]	174	41714	9	9	8	8	28.2	5.3	388	1	1	1	566.731	1131.45	2	1131.52	-0.0729	0	41.42	0.017	R	GYSFTTTAER	E			Cmpd 232, AutoMSn(566.7307), 16.5 min
3	29	gi|924603	P53471	actin [Schistosoma mansoni]	174	41714	9	9	8	8	28.2	5.3	415	1	1	1	589.268	1176.52	2	1176.61	-0.084	0	43.75	0.011	K	EITALAPSTMK	I	Oxidation (M)	0.00000000020.0	Cmpd 252, AutoMSn(589.2683), 17.0 min
3	29	gi|924603	P53471	actin [Schistosoma mansoni]	174	41714	9	9	8	8	28.2	5.3	425	1	1	1	400.215	1197.62	3	1197.7	-0.0738	0	45.81	0.0073	R	AVFPSIVGRPR	H			Cmpd 311, AutoMSn(400.2154), 18.4 min
3	29	gi|924603	P53471	actin [Schistosoma mansoni]	174	41714	9	9	8	8	28.2	5.3	576	1	1	1	597.599	1789.78	3	1789.88	-0.1095	0	48.41	0.0046	K	SYELPDGQVITIGNER	F			Cmpd 491, AutoMSn(597.5990), 22.9 min
3	29	gi|924603	P53471	actin [Schistosoma mansoni]	174	41714	9	9	8	8	28.2	5.3	607	1	1	1	651.986	1952.94	3	1953.06	-0.1193	0	40.72	0.033	R	VAPEEHPVLLTEAPLNPK	A			Cmpd 377, AutoMSn(651.9865), 20.1 min
3	29	gi|924603	P53471	actin [Schistosoma mansoni]	174	41714	9	9	8	8	28.2	5.3	652	1	1	1	856.008	2565	3	2565.16	-0.1581	0	45.26	0.013	K	LCYVALDFEQEMATAASSSSLEK	S	Carbamidomethyl (C); Oxidation (M)	0.01000000000200000000000.0	Cmpd 528, AutoMSn(856.0084), 23.7 min	emPAI	0.84
4	29	gi|76157384	Q5BWA0	SJCHGC05635 protein, partial [Schistosoma japonicum]	100	29135	3	3	1	1	4.9	8.84	463	1	1	1	666.319	1330.62	2	1330.71	-0.0857	0	62.97	0.00014	R	QTATLINLNESK	F			Cmpd 328, AutoMSn(666.3190), 18.8 min
4	29	gi|76157384	Q5BWA0	SJCHGC05635 protein, partial [Schistosoma japonicum]	100	29135	3	3	1	1	4.9	8.84	464	1	1	1	666.319	1330.62	2	1330.71	-0.0854	0	55.03	0.00086	R	QTATLINLNESK	F			Cmpd 334, AutoMSn(666.3192), 19.0 min
4	29	gi|76157384	Q5BWA0	SJCHGC05635 protein, partial [Schistosoma japonicum]	100	29135	3	3	1	1	4.9	8.84	465	1	1	1	666.32	1330.63	2	1330.71	-0.0841	0	46.95	0.0055	R	QTATLINLNESK	F			Cmpd 330, AutoMSn(666.3198), 18.9 min	emPAI	0.11
5	29	gi|685961188	A0A095AR71	hypothetical protein MS3_05150 [Schistosoma haematobium]	41	40426	1	1	1	1	2.3	8.42	325	1	1	1	495.744	989.474	2	989.537	-0.0631	0	40.69	0.019	R	AMLNIWVK	F	Oxidation (M)	0.02000000.0	Cmpd 390, AutoMSn(495.7441), 20.4 min	emPAI	0.08
1	51	gi|24415108	Q8IT62	trimeric G-protein alpha o subunit [Schistosoma mansoni]	256	37542	12	10	7	6	25.6	5.09	336	2	1	1	446.209	890.404	2	890.461	-0.057	0	40.09	0.029	K	LFDVGGQR	S			Cmpd 213, AutoMSn(446.2093), 17.6 min
1	51	gi|24415108	Q8IT62	trimeric G-protein alpha o subunit [Schistosoma mansoni]	256	37542	12	10	7	6	25.6	5.09	404	1	1	1	528.719	1055.42	2	1055.49	-0.0693	0	52.22	0.0013	K	YFLDDLDR	L			Cmpd 381, AutoMSn(528.7188), 22.0 min
1	51	gi|24415108	Q8IT62	trimeric G-protein alpha o subunit [Schistosoma mansoni]	256	37542	12	10	7	6	25.6	5.09	405	1	1	1	528.72	1055.42	2	1055.49	-0.0676	0	52.15	0.0013	K	YFLDDLDR	L			Cmpd 383, AutoMSn(528.7197), 22.0 min
1	51	gi|24415108	Q8IT62	trimeric G-protein alpha o subunit [Schistosoma mansoni]	256	37542	12	10	7	6	25.6	5.09	406	1	1	1	528.72	1055.43	2	1055.49	-0.0661	0	40.19	0.021	K	YFLDDLDR	L			Cmpd 378, AutoMSn(528.7204), 21.9 min
1	51	gi|24415108	Q8IT62	trimeric G-protein alpha o subunit [Schistosoma mansoni]	256	37542	12	10	7	6	25.6	5.09	464	1	1	1	634.752	1267.49	2	1267.57	-0.0789	0	46.67	0.0058	R	SNEYQLNDSAK	Y			Cmpd 79, AutoMSn(634.7518), 14.4 min
1	51	gi|24415108	Q8IT62	trimeric G-protein alpha o subunit [Schistosoma mansoni]	256	37542	12	10	7	6	25.6	5.09	482	1	1	1	698.779	1395.54	2	1395.63	-0.0906	0	56.65	0.00064	K	DYMPTEQDILR	T	Oxidation (M)	0.00200000000.0	Cmpd 301, AutoMSn(698.7790), 19.8 min
1	51	gi|24415108	Q8IT62	trimeric G-protein alpha o subunit [Schistosoma mansoni]	256	37542	12	10	7	6	25.6	5.09	261	1	1	1	754.828	1507.64	2	1507.74	-0.0958	0	40.81	0.11	R	SPLTICFPEYPGK	Q	Carbamidomethyl (C)	0.0000010000000.0	Cmpd 443, AutoMSn(754.8284), 23.4 min
1	51	gi|24415108	Q8IT62	trimeric G-protein alpha o subunit [Schistosoma mansoni]	256	37542	12	10	7	6	25.6	5.09	277	1	1	1	769.803	1537.59	2	1537.7	-0.1079	0	40.92	0.11	R	LWADSGVQECFAR	S	Carbamidomethyl (C)	0.0000000001000.0	Cmpd 339, AutoMSn(769.8025), 20.7 min
1	51	gi|24415108	Q8IT62	trimeric G-protein alpha o subunit [Schistosoma mansoni]	256	37542	12	10	7	6	25.6	5.09	278	1	1	1	769.807	1537.6	2	1537.7	-0.0994	0	65.33	0.00038	R	LWADSGVQECFAR	S	Carbamidomethyl (C)	0.0000000001000.0	Cmpd 340, AutoMSn(769.8068), 20.8 min
1	51	gi|24415108	Q8IT62	trimeric G-protein alpha o subunit [Schistosoma mansoni]	256	37542	12	10	7	6	25.6	5.09	279	1	1	1	769.808	1537.6	2	1537.7	-0.0968	0	65.63	0.00036	R	LWADSGVQECFAR	S	Carbamidomethyl (C)	0.0000000001000.0	Cmpd 343, AutoMSn(769.8080), 20.9 min
1	51	gi|24415108	Q8IT62	trimeric G-protein alpha o subunit [Schistosoma mansoni]	256	37542	12	10	7	6	25.6	5.09	571	1	1	1	709.278	2124.81	3	2124.94	-0.1268	0	44.74	0.013	R	AMNTLGIQFGDSEQGAEDAR	I	Oxidation (M)	0.02000000000000000000.0	Cmpd 330, AutoMSn(709.2777), 20.5 min
1	51	gi|24415108	Q8IT62	trimeric G-protein alpha o subunit [Schistosoma mansoni]	256	37542	12	10	7	6	25.6	5.09	572	1	1	1	709.278	2124.81	3	2124.94	-0.1259	0	86.07	9.7e-07	R	AMNTLGIQFGDSEQGAEDAR	I	Oxidation (M)	0.02000000000000000000.0	Cmpd 333, AutoMSn(709.2780), 20.5 min	emPAI	0.66
2	51	gi|678545	G4VLW2	actin [Schistosoma mansoni]	52	41705	1	1	1	1	2.7	5.3	362	1	1	1	488.694	975.374	2	975.441	-0.0674	0	52.4	0.0013	K	AGFAGDDAPR	A			Cmpd 91, AutoMSn(488.6941), 14.7 min	emPAI	0.08
3	51	gi|56752649	Q5DI18	SJCHGC02266 protein [Schistosoma japonicum]	44	42721	1	1	1	1	3.2	5	495	1	1	1	473.589	1417.75	3	1417.83	-0.0839	1	44.34	0.011	R	LTQATKDILLFR	C			Cmpd 326, AutoMSn(473.5891), 20.4 min	emPAI	0.08
4	51	gi|353229990	G4V8L1	putative protein transport protein Sec13 [Schistosoma mansoni]	41	96600	1	1	1	1	0.8	7.56	336	1	0	1	446.209	890.404	2	890.497	-0.0934	1	40.63	0.025	K	IFDVRNK	K			Cmpd 213, AutoMSn(446.2093), 17.6 min	emPAI	0.03
1	27	gi|924603	P53471	actin [Schistosoma mansoni]	314	41714	14	14	7	7	22.1	5.3	345	1	1	1	391.207	780.4	2	780.449	-0.049	0	41.4	0.012	K	IVAPPER	K			Cmpd 82, AutoMSn(391.2075), 14.3 min
1	27	gi|924603	P53471	actin [Schistosoma mansoni]	314	41714	14	14	7	7	22.1	5.3	442	1	1	1	488.696	975.377	2	975.441	-0.0639	0	68.31	3.2e-05	K	AGFAGDDAPR	A			Cmpd 91, AutoMSn(488.6958), 14.6 min
1	27	gi|924603	P53471	actin [Schistosoma mansoni]	314	41714	14	14	7	7	22.1	5.3	443	1	1	1	488.696	975.378	2	975.441	-0.0628	0	73.31	1e-05	K	AGFAGDDAPR	A			Cmpd 92, AutoMSn(488.6964), 14.6 min
1	27	gi|924603	P53471	actin [Schistosoma mansoni]	314	41714	14	14	7	7	22.1	5.3	492	1	1	1	566.731	1131.45	2	1131.52	-0.0712	0	50.5	0.0021	R	GYSFTTTAER	E			Cmpd 172, AutoMSn(566.7315), 16.5 min
1	27	gi|924603	P53471	actin [Schistosoma mansoni]	314	41714	14	14	7	7	22.1	5.3	493	1	1	1	566.735	1131.45	2	1131.52	-0.0646	0	39.57	0.026	R	GYSFTTTAER	E			Cmpd 171, AutoMSn(566.7348), 16.5 min
1	27	gi|924603	P53471	actin [Schistosoma mansoni]	314	41714	14	14	7	7	22.1	5.3	502	1	1	1	589.272	1176.53	2	1176.61	-0.0758	0	54.57	0.0009	K	EITALAPSTMK	I	Oxidation (M)	0.00000000020.0	Cmpd 194, AutoMSn(589.2724), 17.0 min
1	27	gi|924603	P53471	actin [Schistosoma mansoni]	314	41714	14	14	7	7	22.1	5.3	513	1	1	1	400.215	1197.62	3	1197.7	-0.0762	0	48.85	0.0036	R	AVFPSIVGRPR	H			Cmpd 263, AutoMSn(400.2146), 18.6 min
1	27	gi|924603	P53471	actin [Schistosoma mansoni]	314	41714	14	14	7	7	22.1	5.3	514	1	1	1	400.216	1197.63	3	1197.7	-0.0704	0	49.05	0.0035	R	AVFPSIVGRPR	H			Cmpd 262, AutoMSn(400.2165), 18.5 min
1	27	gi|924603	P53471	actin [Schistosoma mansoni]	314	41714	14	14	7	7	22.1	5.3	515	1	1	1	400.217	1197.63	3	1197.7	-0.0691	0	45.03	0.0088	R	AVFPSIVGRPR	H			Cmpd 258, AutoMSn(400.2170), 18.5 min
1	27	gi|924603	P53471	actin [Schistosoma mansoni]	314	41714	14	14	7	7	22.1	5.3	590	1	1	1	895.889	1789.76	2	1789.88	-0.1201	0	41.91	0.02	K	SYELPDGQVITIGNER	F			Cmpd 419, AutoMSn(895.8895), 22.8 min
1	27	gi|924603	P53471	actin [Schistosoma mansoni]	314	41714	14	14	7	7	22.1	5.3	591	1	1	1	895.892	1789.77	2	1789.88	-0.1145	0	47.76	0.0053	K	SYELPDGQVITIGNER	F			Cmpd 422, AutoMSn(895.8923), 22.8 min
1	27	gi|924603	P53471	actin [Schistosoma mansoni]	314	41714	14	14	7	7	22.1	5.3	592	1	1	1	597.599	1789.78	3	1789.88	-0.1085	0	48.96	0.004	K	SYELPDGQVITIGNER	F			Cmpd 421, AutoMSn(597.5993), 22.8 min
1	27	gi|924603	P53471	actin [Schistosoma mansoni]	314	41714	14	14	7	7	22.1	5.3	594	1	1	1	597.602	1789.78	3	1789.88	-0.101	0	45.59	0.0088	K	SYELPDGQVITIGNER	F			Cmpd 418, AutoMSn(597.6018), 22.8 min
1	27	gi|924603	P53471	actin [Schistosoma mansoni]	314	41714	14	14	7	7	22.1	5.3	608	1	1	1	651.986	1952.94	3	1953.06	-0.1208	0	40.08	0.038	R	VAPEEHPVLLTEAPLNPK	A			Cmpd 316, AutoMSn(651.9860), 20.0 min	emPAI	0.84
2	27	gi|56753780	Q5DGG9	unknown [Schistosoma japonicum]	50	37932	1	1	1	1	4.4	5.84	582	1	1	1	550.226	1647.65	3	1647.75	-0.0983	0	50.19	0.0032	R	TVFTGANYAEEYQR	I			Cmpd 281, AutoMSn(550.2255), 19.0 min	emPAI	0.09
1	26	gi|924603	P53471	actin [Schistosoma mansoni]	361	41714	15	15	7	7	21	5.3	301	1	1	1	391.205	780.396	2	780.449	-0.0533	0	42.21	0.0099	K	IVAPPER	K			Cmpd 93, AutoMSn(391.2053), 14.3 min
1	26	gi|924603	P53471	actin [Schistosoma mansoni]	361	41714	15	15	7	7	21	5.3	302	1	1	1	391.206	780.397	2	780.449	-0.0519	0	41.98	0.01	K	IVAPPER	K			Cmpd 97, AutoMSn(391.2060), 14.4 min
1	26	gi|924603	P53471	actin [Schistosoma mansoni]	361	41714	15	15	7	7	21	5.3	384	1	1	1	488.695	975.376	2	975.441	-0.0653	0	59.8	0.00023	K	AGFAGDDAPR	A			Cmpd 105, AutoMSn(488.6951), 14.6 min
1	26	gi|924603	P53471	actin [Schistosoma mansoni]	361	41714	15	15	7	7	21	5.3	385	1	1	1	488.696	975.377	2	975.441	-0.0644	0	68.5	3.1e-05	K	AGFAGDDAPR	A			Cmpd 107, AutoMSn(488.6956), 14.6 min
1	26	gi|924603	P53471	actin [Schistosoma mansoni]	361	41714	15	15	7	7	21	5.3	426	1	1	1	566.729	1131.44	2	1131.52	-0.0762	0	49.87	0.0024	R	GYSFTTTAER	E			Cmpd 188, AutoMSn(566.7290), 16.6 min
1	26	gi|924603	P53471	actin [Schistosoma mansoni]	361	41714	15	15	7	7	21	5.3	428	1	1	1	566.73	1131.45	2	1131.52	-0.0738	0	46.33	0.0055	R	GYSFTTTAER	E			Cmpd 191, AutoMSn(566.7302), 16.7 min
1	26	gi|924603	P53471	actin [Schistosoma mansoni]	361	41714	15	15	7	7	21	5.3	450	1	1	1	589.271	1176.53	2	1176.61	-0.0792	0	50.92	0.0021	K	EITALAPSTMK	I	Oxidation (M)	0.00000000020.0	Cmpd 208, AutoMSn(589.2707), 17.0 min
1	26	gi|924603	P53471	actin [Schistosoma mansoni]	361	41714	15	15	7	7	21	5.3	451	1	1	1	589.275	1176.54	2	1176.61	-0.0707	0	46.91	0.0053	K	EITALAPSTMK	I	Oxidation (M)	0.00000000020.0	Cmpd 203, AutoMSn(589.2749), 16.9 min
1	26	gi|924603	P53471	actin [Schistosoma mansoni]	361	41714	15	15	7	7	21	5.3	465	1	1	1	400.215	1197.62	3	1197.7	-0.0756	0	51.64	0.0019	R	AVFPSIVGRPR	H			Cmpd 274, AutoMSn(400.2148), 18.6 min
1	26	gi|924603	P53471	actin [Schistosoma mansoni]	361	41714	15	15	7	7	21	5.3	466	1	1	1	400.215	1197.62	3	1197.7	-0.0745	0	58.55	0.00039	R	AVFPSIVGRPR	H			Cmpd 267, AutoMSn(400.2152), 18.4 min
1	26	gi|924603	P53471	actin [Schistosoma mansoni]	361	41714	15	15	7	7	21	5.3	467	1	1	1	400.217	1197.63	3	1197.7	-0.0701	0	59.86	0.00029	R	AVFPSIVGRPR	H			Cmpd 273, AutoMSn(400.2166), 18.6 min
1	26	gi|924603	P53471	actin [Schistosoma mansoni]	361	41714	15	15	7	7	21	5.3	159	1	1	1	547.25	1638.73	3	1638.83	-0.1012	1	53.47	0.0033	R	LDLAGRDLTDYLMK	I	Oxidation (M)	0.00000000000020.0	Cmpd 410, AutoMSn(547.2498), 22.3 min
1	26	gi|924603	P53471	actin [Schistosoma mansoni]	361	41714	15	15	7	7	21	5.3	549	1	1	1	895.891	1789.77	2	1789.88	-0.1176	0	45.49	0.009	K	SYELPDGQVITIGNER	F			Cmpd 434, AutoMSn(895.8908), 22.9 min
1	26	gi|924603	P53471	actin [Schistosoma mansoni]	361	41714	15	15	7	7	21	5.3	552	1	1	1	597.599	1789.78	3	1789.88	-0.1085	0	50.92	0.0026	K	SYELPDGQVITIGNER	F			Cmpd 435, AutoMSn(597.5993), 22.9 min
1	26	gi|924603	P53471	actin [Schistosoma mansoni]	361	41714	15	15	7	7	21	5.3	553	1	1	1	597.601	1789.78	3	1789.88	-0.1039	0	60.51	0.00028	K	SYELPDGQVITIGNER	F			Cmpd 431, AutoMSn(597.6008), 22.8 min	emPAI	0.84
2	26	gi|56753780	Q5DGG9	unknown [Schistosoma japonicum]	185	37932	6	6	3	3	11.6	5.84	455	1	1	1	591.292	1180.57	2	1180.65	-0.0754	0	39.91	0.023	K	AITNAPDPLAAK	F			Cmpd 262, AutoMSn(591.2922), 18.3 min
2	26	gi|56753780	Q5DGG9	unknown [Schistosoma japonicum]	185	37932	6	6	3	3	11.6	5.84	456	1	1	1	591.294	1180.57	2	1180.65	-0.071	0	61.22	0.00017	K	AITNAPDPLAAK	F			Cmpd 260, AutoMSn(591.2944), 18.3 min
2	26	gi|56753780	Q5DGG9	unknown [Schistosoma japonicum]	185	37932	6	6	3	3	11.6	5.84	496	1	1	1	693.258	1384.5	2	1384.59	-0.0906	0	60.58	0.0003	R	QSYDMQELAER	A	Oxidation (M)	0.00002000000.0	Cmpd 142, AutoMSn(693.2584), 15.4 min
2	26	gi|56753780	Q5DGG9	unknown [Schistosoma japonicum]	185	37932	6	6	3	3	11.6	5.84	531	1	1	1	824.83	1647.65	2	1647.75	-0.1078	0	67.67	5.7e-05	R	TVFTGANYAEEYQR	I			Cmpd 290, AutoMSn(824.8298), 19.0 min
2	26	gi|56753780	Q5DGG9	unknown [Schistosoma japonicum]	185	37932	6	6	3	3	11.6	5.84	532	1	1	1	824.83	1647.65	2	1647.75	-0.1073	0	65.61	9.2e-05	R	TVFTGANYAEEYQR	I			Cmpd 287, AutoMSn(824.8301), 19.0 min
2	26	gi|56753780	Q5DGG9	unknown [Schistosoma japonicum]	185	37932	6	6	3	3	11.6	5.84	533	1	1	1	824.831	1647.65	2	1647.75	-0.1047	0	51.67	0.0023	R	TVFTGANYAEEYQR	I			Cmpd 293, AutoMSn(824.8314), 19.1 min	emPAI	0.29
1	53	gi|678545	G4VLW2	actin [Schistosoma mansoni]	60	41705	1	1	1	1	2.7	5.3	561	1	1	1	488.731	975.447	2	975.441	0.0058	0	59.75	0.00023	K	AGFAGDDAPR	A			Cmpd 94, AutoMSn(488.7307), 14.9 min	emPAI	0.08
2	53	gi|56753529	Q5DGT9	SJCHGC05654 protein [Schistosoma japonicum]	39	30524	1	1	1	1	3	9.47	591	1	1	1	518.269	1034.52	2	1034.59	-0.0658	1	39.07	0.031	K	ILTKPQKK	R	Phospho (ST)	0.00300000.0	Cmpd 229, AutoMSn(518.2688), 18.0 min	emPAI	0.11
1	20	gi|349802	Q5DDV5	enolase [Schistosoma japonicum]	254	47221	11	11	6	6	22.8	6.18	337	1	1	1	538.74	1075.46	2	1075.54	-0.0748	0	52.1	0.0013	R	IEEELGSTAK	Y			Cmpd 63, AutoMSn(538.7397), 14.6 min
1	20	gi|349802	Q5DDV5	enolase [Schistosoma japonicum]	254	47221	11	11	6	6	22.8	6.18	338	1	1	1	538.741	1075.47	2	1075.54	-0.0716	0	56.15	0.00053	R	IEEELGSTAK	Y			Cmpd 68, AutoMSn(538.7413), 14.8 min
1	20	gi|349802	Q5DDV5	enolase [Schistosoma japonicum]	254	47221	11	11	6	6	22.8	6.18	339	1	1	1	538.741	1075.47	2	1075.54	-0.0716	0	59.98	0.00022	R	IEEELGSTAK	Y			Cmpd 65, AutoMSn(538.7413), 14.7 min
1	20	gi|349802	Q5DDV5	enolase [Schistosoma japonicum]	254	47221	11	11	6	6	22.8	6.18	385	1	1	1	644.315	1286.62	2	1286.7	-0.082	0	58.35	0.00038	K	AGAAELNLPLYR	Y			Cmpd 355, AutoMSn(644.3154), 21.9 min
1	20	gi|349802	Q5DDV5	enolase [Schistosoma japonicum]	254	47221	11	11	6	6	22.8	6.18	386	1	1	1	644.316	1286.62	2	1286.7	-0.0807	0	49.39	0.003	K	AGAAELNLPLYR	Y			Cmpd 352, AutoMSn(644.3160), 21.8 min
1	20	gi|349802	Q5DDV5	enolase [Schistosoma japonicum]	254	47221	11	11	6	6	22.8	6.18	422	1	1	1	824.86	1647.7	2	1647.81	-0.1091	0	56.54	0.00071	K	VNQIGSITESIEACK	M	Carbamidomethyl (C)	0.000000000000010.0	Cmpd 299, AutoMSn(824.8596), 20.5 min
1	20	gi|349802	Q5DDV5	enolase [Schistosoma japonicum]	254	47221	11	11	6	6	22.8	6.18	423	1	1	1	550.243	1647.71	3	1647.81	-0.106	0	51.99	0.002	K	VNQIGSITESIEACK	M	Carbamidomethyl (C)	0.000000000000010.0	Cmpd 302, AutoMSn(550.2432), 20.6 min
1	20	gi|349802	Q5DDV5	enolase [Schistosoma japonicum]	254	47221	11	11	6	6	22.8	6.18	425	1	1	1	550.245	1647.71	3	1647.81	-0.1009	0	50.26	0.003	K	VNQIGSITESIEACK	M	Carbamidomethyl (C)	0.000000000000010.0	Cmpd 300, AutoMSn(550.2449), 20.5 min
1	20	gi|349802	Q5DDV5	enolase [Schistosoma japonicum]	254	47221	11	11	6	6	22.8	6.18	435	1	1	0	588.943	1763.81	3	1763.92	-0.1099	0	49.69	0.0034	R	AAVPSGASTGVHEALELR	D			Cmpd 223, AutoMSn(588.9428), 18.5 min
1	20	gi|349802	Q5DDV5	enolase [Schistosoma japonicum]	254	47221	11	11	6	6	22.8	6.18	468	1	1	0	700.668	2098.98	3	2099.11	-0.128	0	42.77	0.021	K	LTASTNIQIVGDDLTVTNPK	R			Cmpd 385, AutoMSn(700.6683), 22.6 min
1	20	gi|349802	Q5DDV5	enolase [Schistosoma japonicum]	254	47221	11	11	6	6	22.8	6.18	502	1	1	1	871.991	2612.95	3	2613.11	-0.1607	0	49.19	0.0058	R	EFGLDACNVGDEGGFAPNIQDNMK	G	Carbamidomethyl (C); Oxidation (M)	0.000000100000000000000020.0	Cmpd 418, AutoMSn(871.9908), 23.3 min	emPAI	0.61
2	20	gi|186462279	B2LXU1	enolase [Schistosoma bovis]	130	46767	5	5	3	3	12.2	6.77	422	1	0	1	824.86	1647.7	2	1647.81	-0.1091	0	56.54	0.00071	K	VNQIGSLTESIEACK	L	Carbamidomethyl (C)	0.000000000000010.0	Cmpd 299, AutoMSn(824.8596), 20.5 min
2	20	gi|186462279	B2LXU1	enolase [Schistosoma bovis]	130	46767	5	5	3	3	12.2	6.77	423	1	0	1	550.243	1647.71	3	1647.81	-0.106	0	51.99	0.002	K	VNQIGSLTESIEACK	L	Carbamidomethyl (C)	0.000000000000010.0	Cmpd 302, AutoMSn(550.2432), 20.6 min
2	20	gi|186462279	B2LXU1	enolase [Schistosoma bovis]	130	46767	5	5	3	3	12.2	6.77	425	1	0	1	550.245	1647.71	3	1647.81	-0.1009	0	50.26	0.003	K	VNQIGSLTESIEACK	L	Carbamidomethyl (C)	0.000000000000010.0	Cmpd 300, AutoMSn(550.2449), 20.5 min
2	20	gi|186462279	B2LXU1	enolase [Schistosoma bovis]	130	46767	5	5	3	3	12.2	6.77	435	1	0	0	588.943	1763.81	3	1763.92	-0.1099	0	49.69	0.0034	R	AAVPSGASTGVHEALELR	D			Cmpd 223, AutoMSn(588.9428), 18.5 min
2	20	gi|186462279	B2LXU1	enolase [Schistosoma bovis]	130	46767	5	5	3	3	12.2	6.77	468	1	0	0	700.668	2098.98	3	2099.11	-0.128	0	42.77	0.021	K	LTASTNIQIVGDDLTVTNPK	R			Cmpd 385, AutoMSn(700.6683), 22.6 min	emPAI	0.31
1	15	gi|56752615	Q5DI35	SJCHGC00471 protein [Schistosoma japonicum]	168	47309	8	8	5	5	12.2	6.18	456	1	1	1	538.742	1075.47	2	1075.54	-0.0694	0	50.6	0.0019	R	IEEELGSTAK	Y			Cmpd 75, AutoMSn(538.7424), 14.7 min
1	15	gi|56752615	Q5DI35	SJCHGC00471 protein [Schistosoma japonicum]	168	47309	8	8	5	5	12.2	6.18	457	1	1	1	538.743	1075.47	2	1075.54	-0.069	0	58.64	0.0003	R	IEEELGSTAK	Y			Cmpd 73, AutoMSn(538.7426), 14.7 min
1	15	gi|56752615	Q5DI35	SJCHGC00471 protein [Schistosoma japonicum]	168	47309	8	8	5	5	12.2	6.18	471	1	1	0	557.293	1112.57	2	1112.64	-0.0717	0	41.6	0.017	K	GLQLLEEAIK	I			Cmpd 401, AutoMSn(557.2935), 22.9 min
1	15	gi|56752615	Q5DI35	SJCHGC00471 protein [Schistosoma japonicum]	168	47309	8	8	5	5	12.2	6.18	502	1	1	1	644.313	1286.61	2	1286.7	-0.0875	0	56.58	0.00057	K	AGAAELNLPLYR	Y			Cmpd 356, AutoMSn(644.3127), 21.8 min
1	15	gi|56752615	Q5DI35	SJCHGC00471 protein [Schistosoma japonicum]	168	47309	8	8	5	5	12.2	6.18	503	1	1	1	644.315	1286.61	2	1286.7	-0.0834	0	55.69	0.0007	K	AGAAELNLPLYR	Y			Cmpd 358, AutoMSn(644.3147), 21.9 min
1	15	gi|56752615	Q5DI35	SJCHGC00471 protein [Schistosoma japonicum]	168	47309	8	8	5	5	12.2	6.18	344	1	1	1	824.865	1647.72	2	1647.81	-0.0983	0	47.15	0.026	K	VNQIGSITESIEACK	M	Carbamidomethyl (C)	0.000000000000010.0	Cmpd 315, AutoMSn(824.8650), 20.5 min
1	15	gi|56752615	Q5DI35	SJCHGC00471 protein [Schistosoma japonicum]	168	47309	8	8	5	5	12.2	6.18	551	1	1	1	621.959	1862.86	3	1862.97	-0.1175	1	47.1	0.0069	K	YNQLLRIEEELGSTAK	Y			Cmpd 362, AutoMSn(621.9594), 22.0 min
1	15	gi|56752615	Q5DI35	SJCHGC00471 protein [Schistosoma japonicum]	168	47309	8	8	5	5	12.2	6.18	552	1	1	1	621.961	1862.86	3	1862.97	-0.1122	1	39.51	0.04	K	YNQLLRIEEELGSTAK	Y			Cmpd 360, AutoMSn(621.9611), 21.9 min	emPAI	0.4
2	15	gi|1002610	Q27877	enolase [Schistosoma mansoni]	73	46965	3	3	3	3	8.8	6.18	471	1	0	0	557.293	1112.57	2	1112.64	-0.0717	0	41.6	0.017	K	GLQLLEEAIK	I			Cmpd 401, AutoMSn(557.2935), 22.9 min
2	15	gi|1002610	Q27877	enolase [Schistosoma mansoni]	73	46965	3	3	3	3	8.8	6.18	515	1	1	1	463.225	1386.65	3	1386.74	-0.0828	1	43.95	0.011	R	GNPTVEVDLKTSK	G			Cmpd 132, AutoMSn(463.2248), 16.1 min
2	15	gi|1002610	Q27877	enolase [Schistosoma mansoni]	73	46965	3	3	3	3	8.8	6.18	344	1	0	1	824.865	1647.72	2	1647.81	-0.0983	0	47.15	0.026	K	VNQIGSLTESIEACK	L	Carbamidomethyl (C)	0.000000000000010.0	Cmpd 315, AutoMSn(824.8650), 20.5 min	emPAI	0.23
3	15	gi|56757753	Q5DAY9	SJCHGC06539 protein [Schistosoma japonicum]	43	26413	1	1	1	1	3.2	8.13	382	1	1	1	438.722	875.429	2	875.486	-0.0579	0	42.59	0.011	R	IVASPYAR	C			Cmpd 96, AutoMSn(438.7216), 15.2 min	emPAI	0.13
1	7	gi|226486708	C1LIA3	dihydrolipoamide dehydrogenase [Schistosoma japonicum]	83	52986	4	4	3	3	7.4	6.63	149	1	1	0	579.753	1157.49	2	1157.48	0.0069	0	50.25	0.011	R	ESCLSAFCGK	A	2 Carbamidomethyl (C)	0.0010000100.0	Cmpd 161, AutoMSn(579.7530), 17.5 min
1	7	gi|226486708	C1LIA3	dihydrolipoamide dehydrogenase [Schistosoma japonicum]	83	52986	4	4	3	3	7.4	6.63	304	1	1	1	397.229	1188.66	3	1188.66	0.0024	1	49.93	0.003	K	IGKFPISANSR	A			Cmpd 113, AutoMSn(397.2286), 16.3 min
1	7	gi|226486708	C1LIA3	dihydrolipoamide dehydrogenase [Schistosoma japonicum]	83	52986	4	4	3	3	7.4	6.63	307	1	1	1	397.23	1188.67	3	1188.66	0.0071	1	49.75	0.0032	K	IGKFPISANSR	A			Cmpd 116, AutoMSn(397.2302), 16.4 min
1	7	gi|226486708	C1LIA3	dihydrolipoamide dehydrogenase [Schistosoma japonicum]	83	52986	4	4	3	3	7.4	6.63	365	1	1	1	559.629	1675.86	3	1675.86	0.0019	1	44.91	0.012	R	SGDTITVQLESVKDGK	S			Cmpd 197, AutoMSn(559.6289), 18.5 min	emPAI	0.2
2	7	gi|353231245	G4VCN8	dihydrolipoamide dehydrogenase [Schistosoma mansoni]	61	52835	2	2	2	2	4.6	6.73	149	1	0	0	579.753	1157.49	2	1157.48	0.0069	0	50.25	0.011	R	ESCLSAFCGK	A	2 Carbamidomethyl (C)	0.0010000100.0	Cmpd 161, AutoMSn(579.7530), 17.5 min
2	7	gi|353231245	G4VCN8	dihydrolipoamide dehydrogenase [Schistosoma mansoni]	61	52835	2	2	2	2	4.6	6.73	350	1	1	1	492.921	1475.74	3	1475.73	0.0097	0	47.76	0.0053	R	VCHAHPTVSEALR	E	Carbamidomethyl (C)	0.0100000000000.0	Cmpd 38, AutoMSn(492.9206), 13.9 min	emPAI	0.13
1	17	gi|226475790	C1LVD4	Tubulin beta-2C chain [Schistosoma japonicum]	1802	49599	70	68	22	22	53.5	4.8	301	1	1	0	514.764	1027.51	2	1027.51	0.0025	0	40.07	0.024	K	TAVCDIPPR	G	Carbamidomethyl (C)	0.000100000.0	Cmpd 162, AutoMSn(514.7645), 15.7 min
1	17	gi|226475790	C1LVD4	Tubulin beta-2C chain [Schistosoma japonicum]	1802	49599	70	68	22	22	53.5	4.8	115	1	1	0	527.273	1052.53	2	1052.6	-0.071	0	45.93	0.017	R	YLTVAAIFR	G			Cmpd 508, AutoMSn(527.2727), 23.6 min
1	17	gi|226475790	C1LVD4	Tubulin beta-2C chain [Schistosoma japonicum]	1802	49599	70	68	22	22	53.5	4.8	324	1	1	0	527.308	1052.6	2	1052.6	-0.0007	0	38.55	0.036	R	YLTVAAIFR	G			Cmpd 511, AutoMSn(527.3079), 23.7 min
1	17	gi|226475790	C1LVD4	Tubulin beta-2C chain [Schistosoma japonicum]	1802	49599	70	68	22	22	53.5	4.8	326	1	1	0	527.31	1052.6	2	1052.6	0.003	0	49.32	0.0031	R	YLTVAAIFR	G			Cmpd 514, AutoMSn(527.3097), 23.7 min
1	17	gi|226475790	C1LVD4	Tubulin beta-2C chain [Schistosoma japonicum]	1802	49599	70	68	22	22	53.5	4.8	367	1	1	0	565.803	1129.59	2	1129.59	0.0027	0	43.23	0.013	R	FPGQLNADLR	K			Cmpd 330, AutoMSn(565.8026), 19.6 min
1	17	gi|226475790	C1LVD4	Tubulin beta-2C chain [Schistosoma japonicum]	1802	49599	70	68	22	22	53.5	4.8	369	1	1	0	565.804	1129.59	2	1129.59	0.0048	0	62.99	0.00014	R	FPGQLNADLR	K			Cmpd 333, AutoMSn(565.8037), 19.6 min
1	17	gi|226475790	C1LVD4	Tubulin beta-2C chain [Schistosoma japonicum]	1802	49599	70	68	22	22	53.5	4.8	373	1	1	0	572.323	1142.63	2	1142.63	0.0044	0	52.13	0.0019	K	LAVNMVPFPR	L			Cmpd 476, AutoMSn(572.3230), 22.8 min
1	17	gi|226475790	C1LVD4	Tubulin beta-2C chain [Schistosoma japonicum]	1802	49599	70	68	22	22	53.5	4.8	379	1	1	0	580.32	1158.63	2	1158.62	0.0039	0	46.72	0.006	K	LAVNMVPFPR	L	Oxidation (M)	0.0000200000.0	Cmpd 378, AutoMSn(580.3202), 20.6 min
1	17	gi|226475790	C1LVD4	Tubulin beta-2C chain [Schistosoma japonicum]	1802	49599	70	68	22	22	53.5	4.8	380	1	1	0	580.322	1158.63	2	1158.62	0.0071	0	62.52	0.00016	K	LAVNMVPFPR	L	Oxidation (M)	0.0000200000.0	Cmpd 381, AutoMSn(580.3218), 20.7 min
1	17	gi|226475790	C1LVD4	Tubulin beta-2C chain [Schistosoma japonicum]	1802	49599	70	68	22	22	53.5	4.8	381	1	1	0	580.323	1158.63	2	1158.62	0.009	0	71.33	2.1e-05	K	LAVNMVPFPR	L	Oxidation (M)	0.0000200000.0	Cmpd 384, AutoMSn(580.3228), 20.8 min
1	17	gi|226475790	C1LVD4	Tubulin beta-2C chain [Schistosoma japonicum]	1802	49599	70	68	22	22	53.5	4.8	399	1	1	0	608.296	1214.58	2	1214.58	0.0013	0	39.3	0.03	R	VSEQFTAMFR	R			Cmpd 408, AutoMSn(608.2956), 21.3 min
1	17	gi|226475790	C1LVD4	Tubulin beta-2C chain [Schistosoma japonicum]	1802	49599	70	68	22	22	53.5	4.8	401	1	1	0	608.298	1214.58	2	1214.58	0.0056	0	55.31	0.00075	R	VSEQFTAMFR	R			Cmpd 411, AutoMSn(608.2978), 21.4 min
1	17	gi|226475790	C1LVD4	Tubulin beta-2C chain [Schistosoma japonicum]	1802	49599	70	68	22	22	53.5	4.8	402	1	1	0	616.296	1230.58	2	1230.57	0.0069	0	77.92	4.2e-06	R	VSEQFTAMFR	R	Oxidation (M)	0.0000000200.0	Cmpd 297, AutoMSn(616.2959), 18.8 min
1	17	gi|226475790	C1LVD4	Tubulin beta-2C chain [Schistosoma japonicum]	1802	49599	70	68	22	22	53.5	4.8	403	1	1	0	616.297	1230.58	2	1230.57	0.0088	0	65.25	7.7e-05	R	VSEQFTAMFR	R	Oxidation (M)	0.0000000200.0	Cmpd 299, AutoMSn(616.2968), 18.8 min
1	17	gi|226475790	C1LVD4	Tubulin beta-2C chain [Schistosoma japonicum]	1802	49599	70	68	22	22	53.5	4.8	404	1	1	0	616.297	1230.58	2	1230.57	0.0096	0	62.03	0.00016	R	VSEQFTAMFR	R	Oxidation (M)	0.0000000200.0	Cmpd 301, AutoMSn(616.2973), 18.9 min
1	17	gi|226475790	C1LVD4	Tubulin beta-2C chain [Schistosoma japonicum]	1802	49599	70	68	22	22	53.5	4.8	421	1	1	0	644.367	1286.72	2	1286.72	0.0035	1	57.41	0.00059	R	KLAVNMVPFPR	L	Oxidation (M)	0.00000200000.0	Cmpd 291, AutoMSn(644.3675), 18.6 min
1	17	gi|226475790	C1LVD4	Tubulin beta-2C chain [Schistosoma japonicum]	1802	49599	70	68	22	22	53.5	4.8	433	1	1	0	657.825	1313.63	2	1313.63	0.0098	0	51.34	0.0022	R	INVYYNEASGGK	Y			Cmpd 217, AutoMSn(657.8247), 17.0 min
1	17	gi|226475790	C1LVD4	Tubulin beta-2C chain [Schistosoma japonicum]	1802	49599	70	68	22	22	53.5	4.8	190	1	1	0	660.355	1318.7	2	1318.7	0.0004	0	67.38	0.00018	R	IMNTFSVVPSPK	V			Cmpd 397, AutoMSn(660.3552), 21.1 min
1	17	gi|226475790	C1LVD4	Tubulin beta-2C chain [Schistosoma japonicum]	1802	49599	70	68	22	22	53.5	4.8	434	1	1	0	660.356	1318.7	2	1318.7	0.0021	0	65.7	8e-05	R	IMNTFSVVPSPK	V			Cmpd 398, AutoMSn(660.3561), 21.1 min
1	17	gi|226475790	C1LVD4	Tubulin beta-2C chain [Schistosoma japonicum]	1802	49599	70	68	22	22	53.5	4.8	435	1	1	0	660.358	1318.7	2	1318.7	0.0051	0	63.86	0.00012	R	IMNTFSVVPSPK	V			Cmpd 401, AutoMSn(660.3576), 21.2 min
1	17	gi|226475790	C1LVD4	Tubulin beta-2C chain [Schistosoma japonicum]	1802	49599	70	68	22	22	53.5	4.8	436	1	1	0	663.863	1325.71	2	1325.71	-0.0005	1	38.47	0.045	K	TAVCDIPPRGLK	M	Carbamidomethyl (C)	0.000100000000.0	Cmpd 197, AutoMSn(663.8633), 16.5 min
1	17	gi|226475790	C1LVD4	Tubulin beta-2C chain [Schistosoma japonicum]	1802	49599	70	68	22	22	53.5	4.8	439	1	1	0	442.913	1325.72	3	1325.71	0.006	1	55.48	0.00091	K	TAVCDIPPRGLK	M	Carbamidomethyl (C)	0.000100000000.0	Cmpd 176, AutoMSn(442.9134), 16.0 min
1	17	gi|226475790	C1LVD4	Tubulin beta-2C chain [Schistosoma japonicum]	1802	49599	70	68	22	22	53.5	4.8	440	1	1	0	442.914	1325.72	3	1325.71	0.008	1	56.16	0.00078	K	TAVCDIPPRGLK	M	Carbamidomethyl (C)	0.000100000000.0	Cmpd 177, AutoMSn(442.9141), 16.1 min
1	17	gi|226475790	C1LVD4	Tubulin beta-2C chain [Schistosoma japonicum]	1802	49599	70	68	22	22	53.5	4.8	444	1	1	0	668.355	1334.69	2	1334.69	0.0039	0	66.64	6.5e-05	R	IMNTFSVVPSPK	V	Oxidation (M)	0.020000000000.0	Cmpd 337, AutoMSn(668.3545), 19.7 min
1	17	gi|226475790	C1LVD4	Tubulin beta-2C chain [Schistosoma japonicum]	1802	49599	70	68	22	22	53.5	4.8	445	1	1	0	668.355	1334.69	2	1334.69	0.0046	0	83.99	1.2e-06	R	IMNTFSVVPSPK	V	Oxidation (M)	0.020000000000.0	Cmpd 342, AutoMSn(668.3548), 19.8 min
1	17	gi|226475790	C1LVD4	Tubulin beta-2C chain [Schistosoma japonicum]	1802	49599	70	68	22	22	53.5	4.8	446	1	1	0	668.357	1334.7	2	1334.69	0.0085	0	72.59	1.7e-05	R	IMNTFSVVPSPK	V	Oxidation (M)	0.020000000000.0	Cmpd 339, AutoMSn(668.3567), 19.8 min
1	17	gi|226475790	C1LVD4	Tubulin beta-2C chain [Schistosoma japonicum]	1802	49599	70	68	22	22	53.5	4.8	460	1	1	0	463.236	1386.68	3	1386.67	0.0133	1	46.67	0.0062	R	VSEQFTAMFRR	K	Oxidation (M)	0.00000002000.0	Cmpd 215, AutoMSn(463.2355), 16.9 min
1	17	gi|226475790	C1LVD4	Tubulin beta-2C chain [Schistosoma japonicum]	1802	49599	70	68	22	22	53.5	4.8	513	1	1	0	816.422	1630.83	2	1630.82	0.0051	0	48.31	0.0052	R	AILVDLEPGTMDSVR	A	Oxidation (M)	0.000000000020000.0	Cmpd 441, AutoMSn(816.4217), 22.1 min
1	17	gi|226475790	C1LVD4	Tubulin beta-2C chain [Schistosoma japonicum]	1802	49599	70	68	22	22	53.5	4.8	514	1	1	0	816.423	1630.83	2	1630.82	0.0079	0	47.86	0.0058	R	AILVDLEPGTMDSVR	A	Oxidation (M)	0.000000000020000.0	Cmpd 443, AutoMSn(816.4230), 22.1 min
1	17	gi|226475790	C1LVD4	Tubulin beta-2C chain [Schistosoma japonicum]	1802	49599	70	68	22	22	53.5	4.8	515	1	1	0	816.423	1630.83	2	1630.82	0.0079	0	56.41	0.0008	R	AILVDLEPGTMDSVR	A	Oxidation (M)	0.000000000020000.0	Cmpd 446, AutoMSn(816.4230), 22.2 min
1	17	gi|226475790	C1LVD4	Tubulin beta-2C chain [Schistosoma japonicum]	1802	49599	70	68	22	22	53.5	4.8	516	1	1	0	544.619	1630.83	3	1630.82	0.0101	0	57.45	0.00064	R	AILVDLEPGTMDSVR	A	Oxidation (M)	0.000000000020000.0	Cmpd 447, AutoMSn(544.6185), 22.2 min
1	17	gi|226475790	C1LVD4	Tubulin beta-2C chain [Schistosoma japonicum]	1802	49599	70	68	22	22	53.5	4.8	517	1	1	0	544.619	1630.84	3	1630.82	0.0127	0	61.35	0.00026	R	AILVDLEPGTMDSVR	A	Oxidation (M)	0.000000000020000.0	Cmpd 442, AutoMSn(544.6194), 22.1 min
1	17	gi|226475790	C1LVD4	Tubulin beta-2C chain [Schistosoma japonicum]	1802	49599	70	68	22	22	53.5	4.8	518	1	1	0	544.619	1630.84	3	1630.82	0.0129	0	46.02	0.0089	R	AILVDLEPGTMDSVR	A	Oxidation (M)	0.000000000020000.0	Cmpd 444, AutoMSn(544.6194), 22.1 min
1	17	gi|226475790	C1LVD4	Tubulin beta-2C chain [Schistosoma japonicum]	1802	49599	70	68	22	22	53.5	4.8	520	1	1	0	818.922	1635.83	2	1635.82	0.0069	0	58.32	0.00055	R	LHFFMPGFAPLTSR	G	Oxidation (M)	0.00002000000000.0	Cmpd 470, AutoMSn(818.9223), 22.7 min
1	17	gi|226475790	C1LVD4	Tubulin beta-2C chain [Schistosoma japonicum]	1802	49599	70	68	22	22	53.5	4.8	522	1	1	0	546.285	1635.83	3	1635.82	0.0095	0	56.43	0.00085	R	LHFFMPGFAPLTSR	G	Oxidation (M)	0.00002000000000.0	Cmpd 461, AutoMSn(546.2848), 22.5 min
1	17	gi|226475790	C1LVD4	Tubulin beta-2C chain [Schistosoma japonicum]	1802	49599	70	68	22	22	53.5	4.8	523	1	1	0	546.286	1635.84	3	1635.82	0.0126	0	61.9	0.00024	R	LHFFMPGFAPLTSR	G	Oxidation (M)	0.00002000000000.0	Cmpd 464, AutoMSn(546.2859), 22.6 min
1	17	gi|226475790	C1LVD4	Tubulin beta-2C chain [Schistosoma japonicum]	1802	49599	70	68	22	22	53.5	4.8	524	1	1	0	546.287	1635.84	3	1635.82	0.0173	0	66.16	9.2e-05	R	LHFFMPGFAPLTSR	G	Oxidation (M)	0.00002000000000.0	Cmpd 467, AutoMSn(546.2874), 22.6 min
1	17	gi|226475790	C1LVD4	Tubulin beta-2C chain [Schistosoma japonicum]	1802	49599	70	68	22	22	53.5	4.8	534	1	1	0	841.916	1681.82	2	1681.81	0.007	0	54.04	0.0013	K	NSSYFVDWIPNNVK	T			Cmpd 537, AutoMSn(841.9158), 24.2 min
1	17	gi|226475790	C1LVD4	Tubulin beta-2C chain [Schistosoma japonicum]	1802	49599	70	68	22	22	53.5	4.8	536	1	1	0	841.916	1681.82	2	1681.81	0.0078	0	72.65	1.8e-05	K	NSSYFVDWIPNNVK	T			Cmpd 539, AutoMSn(841.9162), 24.3 min
1	17	gi|226475790	C1LVD4	Tubulin beta-2C chain [Schistosoma japonicum]	1802	49599	70	68	22	22	53.5	4.8	537	1	1	0	841.916	1681.82	2	1681.81	0.0082	0	72.06	2.1e-05	K	NSSYFVDWIPNNVK	T			Cmpd 541, AutoMSn(841.9164), 24.3 min
1	17	gi|226475790	C1LVD4	Tubulin beta-2C chain [Schistosoma japonicum]	1802	49599	70	68	22	22	53.5	4.8	538	1	1	0	561.614	1681.82	3	1681.81	0.0105	0	43.17	0.016	K	NSSYFVDWIPNNVK	T			Cmpd 545, AutoMSn(561.6141), 24.4 min
1	17	gi|226475790	C1LVD4	Tubulin beta-2C chain [Schistosoma japonicum]	1802	49599	70	68	22	22	53.5	4.8	551	1	1	0	569.96	1706.86	3	1706.85	0.0041	0	50.3	0.0034	R	SLTVPELTQQMFDAK	N			Cmpd 562, AutoMSn(569.9603), 24.8 min
1	17	gi|226475790	C1LVD4	Tubulin beta-2C chain [Schistosoma japonicum]	1802	49599	70	68	22	22	53.5	4.8	556	1	1	0	862.435	1722.86	2	1722.85	0.0051	0	63.42	0.00015	R	SLTVPELTQQMFDAK	N	Oxidation (M)	0.000000000020000.0	Cmpd 435, AutoMSn(862.4348), 21.9 min
1	17	gi|226475790	C1LVD4	Tubulin beta-2C chain [Schistosoma japonicum]	1802	49599	70	68	22	22	53.5	4.8	558	1	1	0	862.437	1722.86	2	1722.85	0.0103	0	72.88	1.8e-05	R	SLTVPELTQQMFDAK	N	Oxidation (M)	0.000000000020000.0	Cmpd 438, AutoMSn(862.4373), 22.0 min
1	17	gi|226475790	C1LVD4	Tubulin beta-2C chain [Schistosoma japonicum]	1802	49599	70	68	22	22	53.5	4.8	559	1	1	0	575.294	1722.86	3	1722.85	0.0106	0	45.36	0.0099	R	SLTVPELTQQMFDAK	N	Oxidation (M)	0.000000000020000.0	Cmpd 434, AutoMSn(575.2941), 21.9 min
1	17	gi|226475790	C1LVD4	Tubulin beta-2C chain [Schistosoma japonicum]	1802	49599	70	68	22	22	53.5	4.8	560	1	1	0	575.294	1722.86	3	1722.85	0.0117	0	76.65	7.4e-06	R	SLTVPELTQQMFDAK	N	Oxidation (M)	0.000000000020000.0	Cmpd 437, AutoMSn(575.2945), 22.0 min
1	17	gi|226475790	C1LVD4	Tubulin beta-2C chain [Schistosoma japonicum]	1802	49599	70	68	22	22	53.5	4.8	588	1	1	0	915.462	1828.91	2	1828.91	-0.0024	1	57.18	0.00072	R	INVYYNEASGGKYVPR	A			Cmpd 250, AutoMSn(915.4615), 17.7 min
1	17	gi|226475790	C1LVD4	Tubulin beta-2C chain [Schistosoma japonicum]	1802	49599	70	68	22	22	53.5	4.8	589	1	1	0	915.466	1828.92	2	1828.91	0.0062	1	64.08	0.00015	R	INVYYNEASGGKYVPR	A			Cmpd 252, AutoMSn(915.4658), 17.8 min
1	17	gi|226475790	C1LVD4	Tubulin beta-2C chain [Schistosoma japonicum]	1802	49599	70	68	22	22	53.5	4.8	590	1	1	0	915.467	1828.92	2	1828.91	0.008	1	39.81	0.04	R	INVYYNEASGGKYVPR	A			Cmpd 247, AutoMSn(915.4667), 17.6 min
1	17	gi|226475790	C1LVD4	Tubulin beta-2C chain [Schistosoma japonicum]	1802	49599	70	68	22	22	53.5	4.8	591	1	1	0	610.648	1828.92	3	1828.91	0.0106	1	58.37	0.00056	R	INVYYNEASGGKYVPR	A			Cmpd 244, AutoMSn(610.6477), 17.6 min
1	17	gi|226475790	C1LVD4	Tubulin beta-2C chain [Schistosoma japonicum]	1802	49599	70	68	22	22	53.5	4.8	592	1	1	0	610.649	1828.93	3	1828.91	0.0149	1	88.69	5.3e-07	R	INVYYNEASGGKYVPR	A			Cmpd 245, AutoMSn(610.6491), 17.6 min
1	17	gi|226475790	C1LVD4	Tubulin beta-2C chain [Schistosoma japonicum]	1802	49599	70	68	22	22	53.5	4.8	593	1	1	0	610.649	1828.93	3	1828.91	0.0151	1	101.06	3.1e-08	R	INVYYNEASGGKYVPR	A			Cmpd 248, AutoMSn(610.6492), 17.7 min
1	17	gi|226475790	C1LVD4	Tubulin beta-2C chain [Schistosoma japonicum]	1802	49599	70	68	22	22	53.5	4.8	602	1	1	0	951.489	1900.96	2	1900.96	0.003	0	40.48	0.036	K	MSVTFIGNSTAIQELFK	R	Oxidation (M)	0.20000000000000000.0	Cmpd 625, AutoMSn(951.4890), 26.2 min
1	17	gi|226475790	C1LVD4	Tubulin beta-2C chain [Schistosoma japonicum]	1802	49599	70	68	22	22	53.5	4.8	608	1	1	0	652.639	1954.9	3	1954.88	0.0163	1	38.37	0.063	R	MSMKEVDEQMLNVQNK	N	2 Oxidation (M)	0.0020000002000000.0	Cmpd 143, AutoMSn(652.6393), 15.3 min
1	17	gi|226475790	C1LVD4	Tubulin beta-2C chain [Schistosoma japonicum]	1802	49599	70	68	22	22	53.5	4.8	610	1	1	0	652.641	1954.9	3	1954.88	0.0206	1	44.58	0.015	R	MSMKEVDEQMLNVQNK	N	2 Oxidation (M)	0.2020000000000000.0	Cmpd 188, AutoMSn(652.6407), 16.3 min
1	17	gi|226475790	C1LVD4	Tubulin beta-2C chain [Schistosoma japonicum]	1802	49599	70	68	22	22	53.5	4.8	611	1	1	0	652.641	1954.9	3	1954.88	0.0211	1	46.01	0.011	R	MSMKEVDEQMLNVQNK	N	2 Oxidation (M)	0.2020000000000000.0	Cmpd 191, AutoMSn(652.6409), 16.4 min
1	17	gi|226475790	C1LVD4	Tubulin beta-2C chain [Schistosoma japonicum]	1802	49599	70	68	22	22	53.5	4.8	613	1	1	0	653.669	1957.99	3	1957.97	0.0118	0	48.36	0.0061	K	GHYTEGAELVDSVLDVVR	K			Cmpd 566, AutoMSn(653.6694), 24.9 min
1	17	gi|226475790	C1LVD4	Tubulin beta-2C chain [Schistosoma japonicum]	1802	49599	70	68	22	22	53.5	4.8	614	1	1	0	653.669	1957.99	3	1957.97	0.0123	0	50.58	0.0037	K	GHYTEGAELVDSVLDVVR	K			Cmpd 572, AutoMSn(653.6696), 25.0 min
1	17	gi|226475790	C1LVD4	Tubulin beta-2C chain [Schistosoma japonicum]	1802	49599	70	68	22	22	53.5	4.8	615	1	1	0	653.671	1957.99	3	1957.97	0.0156	0	38.69	0.057	K	GHYTEGAELVDSVLDVVR	K			Cmpd 568, AutoMSn(653.6707), 24.9 min
1	17	gi|226475790	C1LVD4	Tubulin beta-2C chain [Schistosoma japonicum]	1802	49599	70	68	22	22	53.5	4.8	621	1	1	0	657.97	1970.89	3	1970.87	0.0142	1	67.89	5.5e-05	R	MSMKEVDEQMLNVQNK	N	3 Oxidation (M)	0.2020000002000000.0	Cmpd 103, AutoMSn(657.9703), 14.4 min
1	17	gi|226475790	C1LVD4	Tubulin beta-2C chain [Schistosoma japonicum]	1802	49599	70	68	22	22	53.5	4.8	622	1	1	0	657.971	1970.89	3	1970.87	0.0181	1	80.21	3.2e-06	R	MSMKEVDEQMLNVQNK	N	3 Oxidation (M)	0.2020000002000000.0	Cmpd 106, AutoMSn(657.9716), 14.5 min
1	17	gi|226475790	C1LVD4	Tubulin beta-2C chain [Schistosoma japonicum]	1802	49599	70	68	22	22	53.5	4.8	623	1	1	0	657.971	1970.89	3	1970.87	0.0181	1	76.12	8.3e-06	R	MSMKEVDEQMLNVQNK	N	3 Oxidation (M)	0.2020000002000000.0	Cmpd 107, AutoMSn(657.9716), 14.5 min
1	17	gi|226475790	C1LVD4	Tubulin beta-2C chain [Schistosoma japonicum]	1802	49599	70	68	22	22	53.5	4.8	625	1	1	0	657.973	1970.9	3	1970.87	0.0219	1	49.21	0.0041	R	MSMKEVDEQMLNVQNK	N	3 Oxidation (M)	0.2020000002000000.0	Cmpd 102, AutoMSn(657.9728), 14.3 min
1	17	gi|226475790	C1LVD4	Tubulin beta-2C chain [Schistosoma japonicum]	1802	49599	70	68	22	22	53.5	4.8	642	1	1	0	686.699	2057.07	3	2057.06	0.013	1	42.5	0.027	K	MSVTFIGNSTAIQELFKR	V	Oxidation (M)	0.200000000000000000.0	Cmpd 526, AutoMSn(686.6988), 24.0 min
1	17	gi|226475790	C1LVD4	Tubulin beta-2C chain [Schistosoma japonicum]	1802	49599	70	68	22	22	53.5	4.8	643	1	1	0	686.7	2057.08	3	2057.06	0.0154	1	69.07	6.1e-05	K	MSVTFIGNSTAIQELFKR	V	Oxidation (M)	0.200000000000000000.0	Cmpd 529, AutoMSn(686.6996), 24.1 min
1	17	gi|226475790	C1LVD4	Tubulin beta-2C chain [Schistosoma japonicum]	1802	49599	70	68	22	22	53.5	4.8	650	1	1	0	696.368	2086.08	3	2086.07	0.0125	1	43.85	0.019	K	GHYTEGAELVDSVLDVVRK	E			Cmpd 497, AutoMSn(696.3679), 23.3 min
1	17	gi|226475790	C1LVD4	Tubulin beta-2C chain [Schistosoma japonicum]	1802	49599	70	68	22	22	53.5	4.8	651	1	1	0	696.368	2086.08	3	2086.07	0.0133	1	42.5	0.026	K	GHYTEGAELVDSVLDVVRK	E			Cmpd 493, AutoMSn(696.3682), 23.2 min
1	17	gi|226475790	C1LVD4	Tubulin beta-2C chain [Schistosoma japonicum]	1802	49599	70	68	22	22	53.5	4.8	659	1	1	0	704.029	2109.07	3	2109.06	0.0093	1	45.85	0.011	-	MREIVHIQAGQCGNQIGAK	F	Carbamidomethyl (C)	0.0000000000010000000.0	Cmpd 185, AutoMSn(704.0294), 16.2 min
1	17	gi|226475790	C1LVD4	Tubulin beta-2C chain [Schistosoma japonicum]	1802	49599	70	68	22	22	53.5	4.8	703	1	1	0	928.13	2781.37	3	2781.34	0.0267	0	48.32	0.0078	R	AGPFGQLFRPDNFVFGQSGAGNNWAK	G			Cmpd 591, AutoMSn(928.1299), 25.5 min
1	17	gi|226475790	C1LVD4	Tubulin beta-2C chain [Schistosoma japonicum]	1802	49599	70	68	22	22	53.5	4.8	704	1	1	0	928.131	2781.37	3	2781.34	0.0301	0	68.45	7.6e-05	R	AGPFGQLFRPDNFVFGQSGAGNNWAK	G			Cmpd 594, AutoMSn(928.1310), 25.5 min	emPAI	7.36
2	17	gi|226479614	C1LVE2	Tubulin beta-2C chain [Schistosoma japonicum]	1776	49647	67	66	21	21	53.3	4.83	301	1	0	0	514.764	1027.51	2	1027.51	0.0025	0	40.07	0.024	K	TAVCDIPPR	G	Carbamidomethyl (C)	0.000100000.0	Cmpd 162, AutoMSn(514.7645), 15.7 min
2	17	gi|226479614	C1LVE2	Tubulin beta-2C chain [Schistosoma japonicum]	1776	49647	67	66	21	21	53.3	4.83	115	1	0	0	527.273	1052.53	2	1052.6	-0.071	0	45.93	0.017	R	YLTVAAIFR	G			Cmpd 508, AutoMSn(527.2727), 23.6 min
2	17	gi|226479614	C1LVE2	Tubulin beta-2C chain [Schistosoma japonicum]	1776	49647	67	66	21	21	53.3	4.83	324	1	0	0	527.308	1052.6	2	1052.6	-0.0007	0	38.55	0.036	R	YLTVAAIFR	G			Cmpd 511, AutoMSn(527.3079), 23.7 min
2	17	gi|226479614	C1LVE2	Tubulin beta-2C chain [Schistosoma japonicum]	1776	49647	67	66	21	21	53.3	4.83	326	1	0	0	527.31	1052.6	2	1052.6	0.003	0	49.32	0.0031	R	YLTVAAIFR	G			Cmpd 514, AutoMSn(527.3097), 23.7 min
2	17	gi|226479614	C1LVE2	Tubulin beta-2C chain [Schistosoma japonicum]	1776	49647	67	66	21	21	53.3	4.83	367	1	0	0	565.803	1129.59	2	1129.59	0.0027	0	43.23	0.013	R	FPGQLNADLR	K			Cmpd 330, AutoMSn(565.8026), 19.6 min
2	17	gi|226479614	C1LVE2	Tubulin beta-2C chain [Schistosoma japonicum]	1776	49647	67	66	21	21	53.3	4.83	369	1	0	0	565.804	1129.59	2	1129.59	0.0048	0	62.99	0.00014	R	FPGQLNADLR	K			Cmpd 333, AutoMSn(565.8037), 19.6 min
2	17	gi|226479614	C1LVE2	Tubulin beta-2C chain [Schistosoma japonicum]	1776	49647	67	66	21	21	53.3	4.83	373	1	0	0	572.323	1142.63	2	1142.63	0.0044	0	52.13	0.0019	K	LAVNMVPFPR	L			Cmpd 476, AutoMSn(572.3230), 22.8 min
2	17	gi|226479614	C1LVE2	Tubulin beta-2C chain [Schistosoma japonicum]	1776	49647	67	66	21	21	53.3	4.83	379	1	0	0	580.32	1158.63	2	1158.62	0.0039	0	46.72	0.006	K	LAVNMVPFPR	L	Oxidation (M)	0.0000200000.0	Cmpd 378, AutoMSn(580.3202), 20.6 min
2	17	gi|226479614	C1LVE2	Tubulin beta-2C chain [Schistosoma japonicum]	1776	49647	67	66	21	21	53.3	4.83	380	1	0	0	580.322	1158.63	2	1158.62	0.0071	0	62.52	0.00016	K	LAVNMVPFPR	L	Oxidation (M)	0.0000200000.0	Cmpd 381, AutoMSn(580.3218), 20.7 min
2	17	gi|226479614	C1LVE2	Tubulin beta-2C chain [Schistosoma japonicum]	1776	49647	67	66	21	21	53.3	4.83	381	1	0	0	580.323	1158.63	2	1158.62	0.009	0	71.33	2.1e-05	K	LAVNMVPFPR	L	Oxidation (M)	0.0000200000.0	Cmpd 384, AutoMSn(580.3228), 20.8 min
2	17	gi|226479614	C1LVE2	Tubulin beta-2C chain [Schistosoma japonicum]	1776	49647	67	66	21	21	53.3	4.83	399	1	0	0	608.296	1214.58	2	1214.58	0.0013	0	39.3	0.03	R	VSEQFTAMFR	R			Cmpd 408, AutoMSn(608.2956), 21.3 min
2	17	gi|226479614	C1LVE2	Tubulin beta-2C chain [Schistosoma japonicum]	1776	49647	67	66	21	21	53.3	4.83	401	1	0	0	608.298	1214.58	2	1214.58	0.0056	0	55.31	0.00075	R	VSEQFTAMFR	R			Cmpd 411, AutoMSn(608.2978), 21.4 min
2	17	gi|226479614	C1LVE2	Tubulin beta-2C chain [Schistosoma japonicum]	1776	49647	67	66	21	21	53.3	4.83	402	1	0	0	616.296	1230.58	2	1230.57	0.0069	0	77.92	4.2e-06	R	VSEQFTAMFR	R	Oxidation (M)	0.0000000200.0	Cmpd 297, AutoMSn(616.2959), 18.8 min
2	17	gi|226479614	C1LVE2	Tubulin beta-2C chain [Schistosoma japonicum]	1776	49647	67	66	21	21	53.3	4.83	403	1	0	0	616.297	1230.58	2	1230.57	0.0088	0	65.25	7.7e-05	R	VSEQFTAMFR	R	Oxidation (M)	0.0000000200.0	Cmpd 299, AutoMSn(616.2968), 18.8 min
2	17	gi|226479614	C1LVE2	Tubulin beta-2C chain [Schistosoma japonicum]	1776	49647	67	66	21	21	53.3	4.83	404	1	0	0	616.297	1230.58	2	1230.57	0.0096	0	62.03	0.00016	R	VSEQFTAMFR	R	Oxidation (M)	0.0000000200.0	Cmpd 301, AutoMSn(616.2973), 18.9 min
2	17	gi|226479614	C1LVE2	Tubulin beta-2C chain [Schistosoma japonicum]	1776	49647	67	66	21	21	53.3	4.83	421	1	0	0	644.367	1286.72	2	1286.72	0.0035	1	57.41	0.00059	R	KLAVNMVPFPR	L	Oxidation (M)	0.00000200000.0	Cmpd 291, AutoMSn(644.3675), 18.6 min
2	17	gi|226479614	C1LVE2	Tubulin beta-2C chain [Schistosoma japonicum]	1776	49647	67	66	21	21	53.3	4.83	433	1	0	0	657.825	1313.63	2	1313.63	0.0098	0	51.34	0.0022	R	INVYYNEASGGK	Y			Cmpd 217, AutoMSn(657.8247), 17.0 min
2	17	gi|226479614	C1LVE2	Tubulin beta-2C chain [Schistosoma japonicum]	1776	49647	67	66	21	21	53.3	4.83	190	1	0	0	660.355	1318.7	2	1318.7	0.0004	0	67.38	0.00018	R	IMNTFSVVPSPK	V			Cmpd 397, AutoMSn(660.3552), 21.1 min
2	17	gi|226479614	C1LVE2	Tubulin beta-2C chain [Schistosoma japonicum]	1776	49647	67	66	21	21	53.3	4.83	434	1	0	0	660.356	1318.7	2	1318.7	0.0021	0	65.7	8e-05	R	IMNTFSVVPSPK	V			Cmpd 398, AutoMSn(660.3561), 21.1 min
2	17	gi|226479614	C1LVE2	Tubulin beta-2C chain [Schistosoma japonicum]	1776	49647	67	66	21	21	53.3	4.83	435	1	0	0	660.358	1318.7	2	1318.7	0.0051	0	63.86	0.00012	R	IMNTFSVVPSPK	V			Cmpd 401, AutoMSn(660.3576), 21.2 min
2	17	gi|226479614	C1LVE2	Tubulin beta-2C chain [Schistosoma japonicum]	1776	49647	67	66	21	21	53.3	4.83	436	1	0	0	663.863	1325.71	2	1325.71	-0.0005	1	38.47	0.045	K	TAVCDIPPRGLK	M	Carbamidomethyl (C)	0.000100000000.0	Cmpd 197, AutoMSn(663.8633), 16.5 min
2	17	gi|226479614	C1LVE2	Tubulin beta-2C chain [Schistosoma japonicum]	1776	49647	67	66	21	21	53.3	4.83	439	1	0	0	442.913	1325.72	3	1325.71	0.006	1	55.48	0.00091	K	TAVCDIPPRGLK	M	Carbamidomethyl (C)	0.000100000000.0	Cmpd 176, AutoMSn(442.9134), 16.0 min
2	17	gi|226479614	C1LVE2	Tubulin beta-2C chain [Schistosoma japonicum]	1776	49647	67	66	21	21	53.3	4.83	440	1	0	0	442.914	1325.72	3	1325.71	0.008	1	56.16	0.00078	K	TAVCDIPPRGLK	M	Carbamidomethyl (C)	0.000100000000.0	Cmpd 177, AutoMSn(442.9141), 16.1 min
2	17	gi|226479614	C1LVE2	Tubulin beta-2C chain [Schistosoma japonicum]	1776	49647	67	66	21	21	53.3	4.83	444	1	0	0	668.355	1334.69	2	1334.69	0.0039	0	66.64	6.5e-05	R	IMNTFSVVPSPK	V	Oxidation (M)	0.020000000000.0	Cmpd 337, AutoMSn(668.3545), 19.7 min
2	17	gi|226479614	C1LVE2	Tubulin beta-2C chain [Schistosoma japonicum]	1776	49647	67	66	21	21	53.3	4.83	445	1	0	0	668.355	1334.69	2	1334.69	0.0046	0	83.99	1.2e-06	R	IMNTFSVVPSPK	V	Oxidation (M)	0.020000000000.0	Cmpd 342, AutoMSn(668.3548), 19.8 min
2	17	gi|226479614	C1LVE2	Tubulin beta-2C chain [Schistosoma japonicum]	1776	49647	67	66	21	21	53.3	4.83	446	1	0	0	668.357	1334.7	2	1334.69	0.0085	0	72.59	1.7e-05	R	IMNTFSVVPSPK	V	Oxidation (M)	0.020000000000.0	Cmpd 339, AutoMSn(668.3567), 19.8 min
2	17	gi|226479614	C1LVE2	Tubulin beta-2C chain [Schistosoma japonicum]	1776	49647	67	66	21	21	53.3	4.83	460	1	0	0	463.236	1386.68	3	1386.67	0.0133	1	46.67	0.0062	R	VSEQFTAMFRR	K	Oxidation (M)	0.00000002000.0	Cmpd 215, AutoMSn(463.2355), 16.9 min
2	17	gi|226479614	C1LVE2	Tubulin beta-2C chain [Schistosoma japonicum]	1776	49647	67	66	21	21	53.3	4.83	513	1	0	0	816.422	1630.83	2	1630.82	0.0051	0	48.31	0.0052	R	AILVDLEPGTMDSVR	A	Oxidation (M)	0.000000000020000.0	Cmpd 441, AutoMSn(816.4217), 22.1 min
2	17	gi|226479614	C1LVE2	Tubulin beta-2C chain [Schistosoma japonicum]	1776	49647	67	66	21	21	53.3	4.83	514	1	0	0	816.423	1630.83	2	1630.82	0.0079	0	47.86	0.0058	R	AILVDLEPGTMDSVR	A	Oxidation (M)	0.000000000020000.0	Cmpd 443, AutoMSn(816.4230), 22.1 min
2	17	gi|226479614	C1LVE2	Tubulin beta-2C chain [Schistosoma japonicum]	1776	49647	67	66	21	21	53.3	4.83	515	1	0	0	816.423	1630.83	2	1630.82	0.0079	0	56.41	0.0008	R	AILVDLEPGTMDSVR	A	Oxidation (M)	0.000000000020000.0	Cmpd 446, AutoMSn(816.4230), 22.2 min
2	17	gi|226479614	C1LVE2	Tubulin beta-2C chain [Schistosoma japonicum]	1776	49647	67	66	21	21	53.3	4.83	516	1	0	0	544.619	1630.83	3	1630.82	0.0101	0	57.45	0.00064	R	AILVDLEPGTMDSVR	A	Oxidation (M)	0.000000000020000.0	Cmpd 447, AutoMSn(544.6185), 22.2 min
2	17	gi|226479614	C1LVE2	Tubulin beta-2C chain [Schistosoma japonicum]	1776	49647	67	66	21	21	53.3	4.83	517	1	0	0	544.619	1630.84	3	1630.82	0.0127	0	61.35	0.00026	R	AILVDLEPGTMDSVR	A	Oxidation (M)	0.000000000020000.0	Cmpd 442, AutoMSn(544.6194), 22.1 min
2	17	gi|226479614	C1LVE2	Tubulin beta-2C chain [Schistosoma japonicum]	1776	49647	67	66	21	21	53.3	4.83	518	1	0	0	544.619	1630.84	3	1630.82	0.0129	0	46.02	0.0089	R	AILVDLEPGTMDSVR	A	Oxidation (M)	0.000000000020000.0	Cmpd 444, AutoMSn(544.6194), 22.1 min
2	17	gi|226479614	C1LVE2	Tubulin beta-2C chain [Schistosoma japonicum]	1776	49647	67	66	21	21	53.3	4.83	520	1	0	0	818.922	1635.83	2	1635.82	0.0069	0	58.32	0.00055	R	LHFFMPGFAPLTSR	G	Oxidation (M)	0.00002000000000.0	Cmpd 470, AutoMSn(818.9223), 22.7 min
2	17	gi|226479614	C1LVE2	Tubulin beta-2C chain [Schistosoma japonicum]	1776	49647	67	66	21	21	53.3	4.83	522	1	0	0	546.285	1635.83	3	1635.82	0.0095	0	56.43	0.00085	R	LHFFMPGFAPLTSR	G	Oxidation (M)	0.00002000000000.0	Cmpd 461, AutoMSn(546.2848), 22.5 min
2	17	gi|226479614	C1LVE2	Tubulin beta-2C chain [Schistosoma japonicum]	1776	49647	67	66	21	21	53.3	4.83	523	1	0	0	546.286	1635.84	3	1635.82	0.0126	0	61.9	0.00024	R	LHFFMPGFAPLTSR	G	Oxidation (M)	0.00002000000000.0	Cmpd 464, AutoMSn(546.2859), 22.6 min
2	17	gi|226479614	C1LVE2	Tubulin beta-2C chain [Schistosoma japonicum]	1776	49647	67	66	21	21	53.3	4.83	524	1	0	0	546.287	1635.84	3	1635.82	0.0173	0	66.16	9.2e-05	R	LHFFMPGFAPLTSR	G	Oxidation (M)	0.00002000000000.0	Cmpd 467, AutoMSn(546.2874), 22.6 min
2	17	gi|226479614	C1LVE2	Tubulin beta-2C chain [Schistosoma japonicum]	1776	49647	67	66	21	21	53.3	4.83	534	1	0	0	841.916	1681.82	2	1681.81	0.007	0	54.04	0.0013	K	NSSYFVDWIPNNVK	T			Cmpd 537, AutoMSn(841.9158), 24.2 min
2	17	gi|226479614	C1LVE2	Tubulin beta-2C chain [Schistosoma japonicum]	1776	49647	67	66	21	21	53.3	4.83	536	1	0	0	841.916	1681.82	2	1681.81	0.0078	0	72.65	1.8e-05	K	NSSYFVDWIPNNVK	T			Cmpd 539, AutoMSn(841.9162), 24.3 min
2	17	gi|226479614	C1LVE2	Tubulin beta-2C chain [Schistosoma japonicum]	1776	49647	67	66	21	21	53.3	4.83	537	1	0	0	841.916	1681.82	2	1681.81	0.0082	0	72.06	2.1e-05	K	NSSYFVDWIPNNVK	T			Cmpd 541, AutoMSn(841.9164), 24.3 min
2	17	gi|226479614	C1LVE2	Tubulin beta-2C chain [Schistosoma japonicum]	1776	49647	67	66	21	21	53.3	4.83	538	1	0	0	561.614	1681.82	3	1681.81	0.0105	0	43.17	0.016	K	NSSYFVDWIPNNVK	T			Cmpd 545, AutoMSn(561.6141), 24.4 min
2	17	gi|226479614	C1LVE2	Tubulin beta-2C chain [Schistosoma japonicum]	1776	49647	67	66	21	21	53.3	4.83	551	1	0	0	569.96	1706.86	3	1706.85	0.0041	0	50.3	0.0034	R	SLTVPELTQQMFDAK	N			Cmpd 562, AutoMSn(569.9603), 24.8 min
2	17	gi|226479614	C1LVE2	Tubulin beta-2C chain [Schistosoma japonicum]	1776	49647	67	66	21	21	53.3	4.83	556	1	0	0	862.435	1722.86	2	1722.85	0.0051	0	63.42	0.00015	R	SLTVPELTQQMFDAK	N	Oxidation (M)	0.000000000020000.0	Cmpd 435, AutoMSn(862.4348), 21.9 min
2	17	gi|226479614	C1LVE2	Tubulin beta-2C chain [Schistosoma japonicum]	1776	49647	67	66	21	21	53.3	4.83	558	1	0	0	862.437	1722.86	2	1722.85	0.0103	0	72.88	1.8e-05	R	SLTVPELTQQMFDAK	N	Oxidation (M)	0.000000000020000.0	Cmpd 438, AutoMSn(862.4373), 22.0 min
2	17	gi|226479614	C1LVE2	Tubulin beta-2C chain [Schistosoma japonicum]	1776	49647	67	66	21	21	53.3	4.83	559	1	0	0	575.294	1722.86	3	1722.85	0.0106	0	45.36	0.0099	R	SLTVPELTQQMFDAK	N	Oxidation (M)	0.000000000020000.0	Cmpd 434, AutoMSn(575.2941), 21.9 min
2	17	gi|226479614	C1LVE2	Tubulin beta-2C chain [Schistosoma japonicum]	1776	49647	67	66	21	21	53.3	4.83	560	1	0	0	575.294	1722.86	3	1722.85	0.0117	0	76.65	7.4e-06	R	SLTVPELTQQMFDAK	N	Oxidation (M)	0.000000000020000.0	Cmpd 437, AutoMSn(575.2945), 22.0 min
2	17	gi|226479614	C1LVE2	Tubulin beta-2C chain [Schistosoma japonicum]	1776	49647	67	66	21	21	53.3	4.83	588	1	0	0	915.462	1828.91	2	1828.91	-0.0024	1	57.18	0.00072	R	INVYYNEASGGKYVPR	A			Cmpd 250, AutoMSn(915.4615), 17.7 min
2	17	gi|226479614	C1LVE2	Tubulin beta-2C chain [Schistosoma japonicum]	1776	49647	67	66	21	21	53.3	4.83	589	1	0	0	915.466	1828.92	2	1828.91	0.0062	1	64.08	0.00015	R	INVYYNEASGGKYVPR	A			Cmpd 252, AutoMSn(915.4658), 17.8 min
2	17	gi|226479614	C1LVE2	Tubulin beta-2C chain [Schistosoma japonicum]	1776	49647	67	66	21	21	53.3	4.83	590	1	0	0	915.467	1828.92	2	1828.91	0.008	1	39.81	0.04	R	INVYYNEASGGKYVPR	A			Cmpd 247, AutoMSn(915.4667), 17.6 min
2	17	gi|226479614	C1LVE2	Tubulin beta-2C chain [Schistosoma japonicum]	1776	49647	67	66	21	21	53.3	4.83	591	1	0	0	610.648	1828.92	3	1828.91	0.0106	1	58.37	0.00056	R	INVYYNEASGGKYVPR	A			Cmpd 244, AutoMSn(610.6477), 17.6 min
2	17	gi|226479614	C1LVE2	Tubulin beta-2C chain [Schistosoma japonicum]	1776	49647	67	66	21	21	53.3	4.83	592	1	0	0	610.649	1828.93	3	1828.91	0.0149	1	88.69	5.3e-07	R	INVYYNEASGGKYVPR	A			Cmpd 245, AutoMSn(610.6491), 17.6 min
2	17	gi|226479614	C1LVE2	Tubulin beta-2C chain [Schistosoma japonicum]	1776	49647	67	66	21	21	53.3	4.83	593	1	0	0	610.649	1828.93	3	1828.91	0.0151	1	101.06	3.1e-08	R	INVYYNEASGGKYVPR	A			Cmpd 248, AutoMSn(610.6492), 17.7 min
2	17	gi|226479614	C1LVE2	Tubulin beta-2C chain [Schistosoma japonicum]	1776	49647	67	66	21	21	53.3	4.83	602	1	0	0	951.489	1900.96	2	1900.96	0.003	0	40.48	0.036	K	MSVTFIGNSTAIQELFK	R	Oxidation (M)	0.20000000000000000.0	Cmpd 625, AutoMSn(951.4890), 26.2 min
2	17	gi|226479614	C1LVE2	Tubulin beta-2C chain [Schistosoma japonicum]	1776	49647	67	66	21	21	53.3	4.83	608	1	0	0	652.639	1954.9	3	1954.88	0.0163	1	38.37	0.063	R	MSMKEVDEQMLNVQNK	N	2 Oxidation (M)	0.0020000002000000.0	Cmpd 143, AutoMSn(652.6393), 15.3 min
2	17	gi|226479614	C1LVE2	Tubulin beta-2C chain [Schistosoma japonicum]	1776	49647	67	66	21	21	53.3	4.83	610	1	0	0	652.641	1954.9	3	1954.88	0.0206	1	44.58	0.015	R	MSMKEVDEQMLNVQNK	N	2 Oxidation (M)	0.2020000000000000.0	Cmpd 188, AutoMSn(652.6407), 16.3 min
2	17	gi|226479614	C1LVE2	Tubulin beta-2C chain [Schistosoma japonicum]	1776	49647	67	66	21	21	53.3	4.83	611	1	0	0	652.641	1954.9	3	1954.88	0.0211	1	46.01	0.011	R	MSMKEVDEQMLNVQNK	N	2 Oxidation (M)	0.2020000000000000.0	Cmpd 191, AutoMSn(652.6409), 16.4 min
2	17	gi|226479614	C1LVE2	Tubulin beta-2C chain [Schistosoma japonicum]	1776	49647	67	66	21	21	53.3	4.83	621	1	0	0	657.97	1970.89	3	1970.87	0.0142	1	67.89	5.5e-05	R	MSMKEVDEQMLNVQNK	N	3 Oxidation (M)	0.2020000002000000.0	Cmpd 103, AutoMSn(657.9703), 14.4 min
2	17	gi|226479614	C1LVE2	Tubulin beta-2C chain [Schistosoma japonicum]	1776	49647	67	66	21	21	53.3	4.83	622	1	0	0	657.971	1970.89	3	1970.87	0.0181	1	80.21	3.2e-06	R	MSMKEVDEQMLNVQNK	N	3 Oxidation (M)	0.2020000002000000.0	Cmpd 106, AutoMSn(657.9716), 14.5 min
2	17	gi|226479614	C1LVE2	Tubulin beta-2C chain [Schistosoma japonicum]	1776	49647	67	66	21	21	53.3	4.83	623	1	0	0	657.971	1970.89	3	1970.87	0.0181	1	76.12	8.3e-06	R	MSMKEVDEQMLNVQNK	N	3 Oxidation (M)	0.2020000002000000.0	Cmpd 107, AutoMSn(657.9716), 14.5 min
2	17	gi|226479614	C1LVE2	Tubulin beta-2C chain [Schistosoma japonicum]	1776	49647	67	66	21	21	53.3	4.83	625	1	0	0	657.973	1970.9	3	1970.87	0.0219	1	49.21	0.0041	R	MSMKEVDEQMLNVQNK	N	3 Oxidation (M)	0.2020000002000000.0	Cmpd 102, AutoMSn(657.9728), 14.3 min
2	17	gi|226479614	C1LVE2	Tubulin beta-2C chain [Schistosoma japonicum]	1776	49647	67	66	21	21	53.3	4.83	642	1	0	0	686.699	2057.07	3	2057.06	0.013	1	42.5	0.027	K	MSVTFIGNSTAIQELFKR	V	Oxidation (M)	0.200000000000000000.0	Cmpd 526, AutoMSn(686.6988), 24.0 min
2	17	gi|226479614	C1LVE2	Tubulin beta-2C chain [Schistosoma japonicum]	1776	49647	67	66	21	21	53.3	4.83	643	1	0	0	686.7	2057.08	3	2057.06	0.0154	1	69.07	6.1e-05	K	MSVTFIGNSTAIQELFKR	V	Oxidation (M)	0.200000000000000000.0	Cmpd 529, AutoMSn(686.6996), 24.1 min
2	17	gi|226479614	C1LVE2	Tubulin beta-2C chain [Schistosoma japonicum]	1776	49647	67	66	21	21	53.3	4.83	650	1	0	1	696.368	2086.08	3	2085.98	0.1047	0	43.85	0.019	K	GHYTEGAELVDSVLYVVR	K	Phospho (Y)	0.000000000000004000.0	Cmpd 497, AutoMSn(696.3679), 23.3 min
2	17	gi|226479614	C1LVE2	Tubulin beta-2C chain [Schistosoma japonicum]	1776	49647	67	66	21	21	53.3	4.83	651	1	0	1	696.368	2086.08	3	2085.98	0.1055	0	42.5	0.026	K	GHYTEGAELVDSVLYVVR	K	Phospho (Y)	0.000000000000004000.0	Cmpd 493, AutoMSn(696.3682), 23.2 min
2	17	gi|226479614	C1LVE2	Tubulin beta-2C chain [Schistosoma japonicum]	1776	49647	67	66	21	21	53.3	4.83	659	1	0	0	704.029	2109.07	3	2109.06	0.0093	1	45.85	0.011	-	MREIVHIQAGQCGNQIGAK	F	Carbamidomethyl (C)	0.0000000000010000000.0	Cmpd 185, AutoMSn(704.0294), 16.2 min
2	17	gi|226479614	C1LVE2	Tubulin beta-2C chain [Schistosoma japonicum]	1776	49647	67	66	21	21	53.3	4.83	703	1	0	0	928.13	2781.37	3	2781.34	0.0267	0	48.32	0.0078	R	AGPFGQLFRPDNFVFGQSGAGNNWAK	G			Cmpd 591, AutoMSn(928.1299), 25.5 min
2	17	gi|226479614	C1LVE2	Tubulin beta-2C chain [Schistosoma japonicum]	1776	49647	67	66	21	21	53.3	4.83	704	1	0	0	928.131	2781.37	3	2781.34	0.0301	0	68.45	7.6e-05	R	AGPFGQLFRPDNFVFGQSGAGNNWAK	G			Cmpd 594, AutoMSn(928.1310), 25.5 min	emPAI	6.84
3	17	gi|226489288	C1LM62	Tubulin beta-2C chain [Schistosoma japonicum]	1725	49600	67	65	21	21	49.2	4.79	301	1	0	0	514.764	1027.51	2	1027.51	0.0025	0	40.07	0.024	K	TAVCDIPPR	G	Carbamidomethyl (C)	0.000100000.0	Cmpd 162, AutoMSn(514.7645), 15.7 min
3	17	gi|226489288	C1LM62	Tubulin beta-2C chain [Schistosoma japonicum]	1725	49600	67	65	21	21	49.2	4.79	115	1	0	0	527.273	1052.53	2	1052.6	-0.071	0	45.93	0.017	R	YLTVAAIFR	G			Cmpd 508, AutoMSn(527.2727), 23.6 min
3	17	gi|226489288	C1LM62	Tubulin beta-2C chain [Schistosoma japonicum]	1725	49600	67	65	21	21	49.2	4.79	324	1	0	0	527.308	1052.6	2	1052.6	-0.0007	0	38.55	0.036	R	YLTVAAIFR	G			Cmpd 511, AutoMSn(527.3079), 23.7 min
3	17	gi|226489288	C1LM62	Tubulin beta-2C chain [Schistosoma japonicum]	1725	49600	67	65	21	21	49.2	4.79	326	1	0	0	527.31	1052.6	2	1052.6	0.003	0	49.32	0.0031	R	YLTVAAIFR	G			Cmpd 514, AutoMSn(527.3097), 23.7 min
3	17	gi|226489288	C1LM62	Tubulin beta-2C chain [Schistosoma japonicum]	1725	49600	67	65	21	21	49.2	4.79	367	1	0	0	565.803	1129.59	2	1129.59	0.0027	0	43.23	0.013	R	FPGQLNADLR	K			Cmpd 330, AutoMSn(565.8026), 19.6 min
3	17	gi|226489288	C1LM62	Tubulin beta-2C chain [Schistosoma japonicum]	1725	49600	67	65	21	21	49.2	4.79	369	1	0	0	565.804	1129.59	2	1129.59	0.0048	0	62.99	0.00014	R	FPGQLNADLR	K			Cmpd 333, AutoMSn(565.8037), 19.6 min
3	17	gi|226489288	C1LM62	Tubulin beta-2C chain [Schistosoma japonicum]	1725	49600	67	65	21	21	49.2	4.79	373	1	0	0	572.323	1142.63	2	1142.63	0.0044	0	52.13	0.0019	K	LAVNMVPFPR	L			Cmpd 476, AutoMSn(572.3230), 22.8 min
3	17	gi|226489288	C1LM62	Tubulin beta-2C chain [Schistosoma japonicum]	1725	49600	67	65	21	21	49.2	4.79	379	1	0	0	580.32	1158.63	2	1158.62	0.0039	0	46.72	0.006	K	LAVNMVPFPR	L	Oxidation (M)	0.0000200000.0	Cmpd 378, AutoMSn(580.3202), 20.6 min
3	17	gi|226489288	C1LM62	Tubulin beta-2C chain [Schistosoma japonicum]	1725	49600	67	65	21	21	49.2	4.79	380	1	0	0	580.322	1158.63	2	1158.62	0.0071	0	62.52	0.00016	K	LAVNMVPFPR	L	Oxidation (M)	0.0000200000.0	Cmpd 381, AutoMSn(580.3218), 20.7 min
3	17	gi|226489288	C1LM62	Tubulin beta-2C chain [Schistosoma japonicum]	1725	49600	67	65	21	21	49.2	4.79	381	1	0	0	580.323	1158.63	2	1158.62	0.009	0	71.33	2.1e-05	K	LAVNMVPFPR	L	Oxidation (M)	0.0000200000.0	Cmpd 384, AutoMSn(580.3228), 20.8 min
3	17	gi|226489288	C1LM62	Tubulin beta-2C chain [Schistosoma japonicum]	1725	49600	67	65	21	21	49.2	4.79	399	1	0	0	608.296	1214.58	2	1214.58	0.0013	0	39.3	0.03	R	VSEQFTAMFR	R			Cmpd 408, AutoMSn(608.2956), 21.3 min
3	17	gi|226489288	C1LM62	Tubulin beta-2C chain [Schistosoma japonicum]	1725	49600	67	65	21	21	49.2	4.79	401	1	0	0	608.298	1214.58	2	1214.58	0.0056	0	55.31	0.00075	R	VSEQFTAMFR	R			Cmpd 411, AutoMSn(608.2978), 21.4 min
3	17	gi|226489288	C1LM62	Tubulin beta-2C chain [Schistosoma japonicum]	1725	49600	67	65	21	21	49.2	4.79	402	1	0	0	616.296	1230.58	2	1230.57	0.0069	0	77.92	4.2e-06	R	VSEQFTAMFR	R	Oxidation (M)	0.0000000200.0	Cmpd 297, AutoMSn(616.2959), 18.8 min
3	17	gi|226489288	C1LM62	Tubulin beta-2C chain [Schistosoma japonicum]	1725	49600	67	65	21	21	49.2	4.79	403	1	0	0	616.297	1230.58	2	1230.57	0.0088	0	65.25	7.7e-05	R	VSEQFTAMFR	R	Oxidation (M)	0.0000000200.0	Cmpd 299, AutoMSn(616.2968), 18.8 min
3	17	gi|226489288	C1LM62	Tubulin beta-2C chain [Schistosoma japonicum]	1725	49600	67	65	21	21	49.2	4.79	404	1	0	0	616.297	1230.58	2	1230.57	0.0096	0	62.03	0.00016	R	VSEQFTAMFR	R	Oxidation (M)	0.0000000200.0	Cmpd 301, AutoMSn(616.2973), 18.9 min
3	17	gi|226489288	C1LM62	Tubulin beta-2C chain [Schistosoma japonicum]	1725	49600	67	65	21	21	49.2	4.79	421	1	0	0	644.367	1286.72	2	1286.72	0.0035	1	57.41	0.00059	R	KLAVNMVPFPR	L	Oxidation (M)	0.00000200000.0	Cmpd 291, AutoMSn(644.3675), 18.6 min
3	17	gi|226489288	C1LM62	Tubulin beta-2C chain [Schistosoma japonicum]	1725	49600	67	65	21	21	49.2	4.79	433	1	0	0	657.825	1313.63	2	1313.63	0.0098	0	51.34	0.0022	R	INVYYNEASGGK	Y			Cmpd 217, AutoMSn(657.8247), 17.0 min
3	17	gi|226489288	C1LM62	Tubulin beta-2C chain [Schistosoma japonicum]	1725	49600	67	65	21	21	49.2	4.79	190	1	0	0	660.355	1318.7	2	1318.7	0.0004	0	67.38	0.00018	R	IMNTFSVVPSPK	V			Cmpd 397, AutoMSn(660.3552), 21.1 min
3	17	gi|226489288	C1LM62	Tubulin beta-2C chain [Schistosoma japonicum]	1725	49600	67	65	21	21	49.2	4.79	434	1	0	0	660.356	1318.7	2	1318.7	0.0021	0	65.7	8e-05	R	IMNTFSVVPSPK	V			Cmpd 398, AutoMSn(660.3561), 21.1 min
3	17	gi|226489288	C1LM62	Tubulin beta-2C chain [Schistosoma japonicum]	1725	49600	67	65	21	21	49.2	4.79	435	1	0	0	660.358	1318.7	2	1318.7	0.0051	0	63.86	0.00012	R	IMNTFSVVPSPK	V			Cmpd 401, AutoMSn(660.3576), 21.2 min
3	17	gi|226489288	C1LM62	Tubulin beta-2C chain [Schistosoma japonicum]	1725	49600	67	65	21	21	49.2	4.79	436	1	0	0	663.863	1325.71	2	1325.71	-0.0005	1	38.47	0.045	K	TAVCDIPPRGLK	M	Carbamidomethyl (C)	0.000100000000.0	Cmpd 197, AutoMSn(663.8633), 16.5 min
3	17	gi|226489288	C1LM62	Tubulin beta-2C chain [Schistosoma japonicum]	1725	49600	67	65	21	21	49.2	4.79	439	1	0	0	442.913	1325.72	3	1325.71	0.006	1	55.48	0.00091	K	TAVCDIPPRGLK	M	Carbamidomethyl (C)	0.000100000000.0	Cmpd 176, AutoMSn(442.9134), 16.0 min
3	17	gi|226489288	C1LM62	Tubulin beta-2C chain [Schistosoma japonicum]	1725	49600	67	65	21	21	49.2	4.79	440	1	0	0	442.914	1325.72	3	1325.71	0.008	1	56.16	0.00078	K	TAVCDIPPRGLK	M	Carbamidomethyl (C)	0.000100000000.0	Cmpd 177, AutoMSn(442.9141), 16.1 min
3	17	gi|226489288	C1LM62	Tubulin beta-2C chain [Schistosoma japonicum]	1725	49600	67	65	21	21	49.2	4.79	444	1	0	0	668.355	1334.69	2	1334.69	0.0039	0	66.64	6.5e-05	R	IMNTFSVVPSPK	V	Oxidation (M)	0.020000000000.0	Cmpd 337, AutoMSn(668.3545), 19.7 min
3	17	gi|226489288	C1LM62	Tubulin beta-2C chain [Schistosoma japonicum]	1725	49600	67	65	21	21	49.2	4.79	445	1	0	0	668.355	1334.69	2	1334.69	0.0046	0	83.99	1.2e-06	R	IMNTFSVVPSPK	V	Oxidation (M)	0.020000000000.0	Cmpd 342, AutoMSn(668.3548), 19.8 min
3	17	gi|226489288	C1LM62	Tubulin beta-2C chain [Schistosoma japonicum]	1725	49600	67	65	21	21	49.2	4.79	446	1	0	0	668.357	1334.7	2	1334.69	0.0085	0	72.59	1.7e-05	R	IMNTFSVVPSPK	V	Oxidation (M)	0.020000000000.0	Cmpd 339, AutoMSn(668.3567), 19.8 min
3	17	gi|226489288	C1LM62	Tubulin beta-2C chain [Schistosoma japonicum]	1725	49600	67	65	21	21	49.2	4.79	460	1	0	0	463.236	1386.68	3	1386.67	0.0133	1	46.67	0.0062	R	VSEQFTAMFRR	K	Oxidation (M)	0.00000002000.0	Cmpd 215, AutoMSn(463.2355), 16.9 min
3	17	gi|226489288	C1LM62	Tubulin beta-2C chain [Schistosoma japonicum]	1725	49600	67	65	21	21	49.2	4.79	513	1	0	0	816.422	1630.83	2	1630.82	0.0051	0	48.31	0.0052	R	AILVDLEPGTMDSVR	A	Oxidation (M)	0.000000000020000.0	Cmpd 441, AutoMSn(816.4217), 22.1 min
3	17	gi|226489288	C1LM62	Tubulin beta-2C chain [Schistosoma japonicum]	1725	49600	67	65	21	21	49.2	4.79	514	1	0	0	816.423	1630.83	2	1630.82	0.0079	0	47.86	0.0058	R	AILVDLEPGTMDSVR	A	Oxidation (M)	0.000000000020000.0	Cmpd 443, AutoMSn(816.4230), 22.1 min
3	17	gi|226489288	C1LM62	Tubulin beta-2C chain [Schistosoma japonicum]	1725	49600	67	65	21	21	49.2	4.79	515	1	0	0	816.423	1630.83	2	1630.82	0.0079	0	56.41	0.0008	R	AILVDLEPGTMDSVR	A	Oxidation (M)	0.000000000020000.0	Cmpd 446, AutoMSn(816.4230), 22.2 min
3	17	gi|226489288	C1LM62	Tubulin beta-2C chain [Schistosoma japonicum]	1725	49600	67	65	21	21	49.2	4.79	516	1	0	0	544.619	1630.83	3	1630.82	0.0101	0	57.45	0.00064	R	AILVDLEPGTMDSVR	A	Oxidation (M)	0.000000000020000.0	Cmpd 447, AutoMSn(544.6185), 22.2 min
3	17	gi|226489288	C1LM62	Tubulin beta-2C chain [Schistosoma japonicum]	1725	49600	67	65	21	21	49.2	4.79	517	1	0	0	544.619	1630.84	3	1630.82	0.0127	0	61.35	0.00026	R	AILVDLEPGTMDSVR	A	Oxidation (M)	0.000000000020000.0	Cmpd 442, AutoMSn(544.6194), 22.1 min
3	17	gi|226489288	C1LM62	Tubulin beta-2C chain [Schistosoma japonicum]	1725	49600	67	65	21	21	49.2	4.79	518	1	0	0	544.619	1630.84	3	1630.82	0.0129	0	46.02	0.0089	R	AILVDLEPGTMDSVR	A	Oxidation (M)	0.000000000020000.0	Cmpd 444, AutoMSn(544.6194), 22.1 min
3	17	gi|226489288	C1LM62	Tubulin beta-2C chain [Schistosoma japonicum]	1725	49600	67	65	21	21	49.2	4.79	520	1	0	0	818.922	1635.83	2	1635.82	0.0069	0	58.32	0.00055	R	LHFFMPGFAPLTSR	G	Oxidation (M)	0.00002000000000.0	Cmpd 470, AutoMSn(818.9223), 22.7 min
3	17	gi|226489288	C1LM62	Tubulin beta-2C chain [Schistosoma japonicum]	1725	49600	67	65	21	21	49.2	4.79	522	1	0	0	546.285	1635.83	3	1635.82	0.0095	0	56.43	0.00085	R	LHFFMPGFAPLTSR	G	Oxidation (M)	0.00002000000000.0	Cmpd 461, AutoMSn(546.2848), 22.5 min
3	17	gi|226489288	C1LM62	Tubulin beta-2C chain [Schistosoma japonicum]	1725	49600	67	65	21	21	49.2	4.79	523	1	0	0	546.286	1635.84	3	1635.82	0.0126	0	61.9	0.00024	R	LHFFMPGFAPLTSR	G	Oxidation (M)	0.00002000000000.0	Cmpd 464, AutoMSn(546.2859), 22.6 min
3	17	gi|226489288	C1LM62	Tubulin beta-2C chain [Schistosoma japonicum]	1725	49600	67	65	21	21	49.2	4.79	524	1	0	0	546.287	1635.84	3	1635.82	0.0173	0	66.16	9.2e-05	R	LHFFMPGFAPLTSR	G	Oxidation (M)	0.00002000000000.0	Cmpd 467, AutoMSn(546.2874), 22.6 min
3	17	gi|226489288	C1LM62	Tubulin beta-2C chain [Schistosoma japonicum]	1725	49600	67	65	21	21	49.2	4.79	545	1	1	0	848.923	1695.83	2	1695.83	0.0047	0	53.4	0.0016	K	NSSYFVEWIPNNVK	T			Cmpd 527, AutoMSn(848.9225), 24.0 min
3	17	gi|226489288	C1LM62	Tubulin beta-2C chain [Schistosoma japonicum]	1725	49600	67	65	21	21	49.2	4.79	546	1	1	0	848.923	1695.83	2	1695.83	0.0049	0	53.61	0.0016	K	NSSYFVEWIPNNVK	T			Cmpd 523, AutoMSn(848.9226), 23.9 min
3	17	gi|226489288	C1LM62	Tubulin beta-2C chain [Schistosoma japonicum]	1725	49600	67	65	21	21	49.2	4.79	551	1	0	0	569.96	1706.86	3	1706.85	0.0041	0	50.3	0.0034	R	SLTVPELTQQMFDAK	N			Cmpd 562, AutoMSn(569.9603), 24.8 min
3	17	gi|226489288	C1LM62	Tubulin beta-2C chain [Schistosoma japonicum]	1725	49600	67	65	21	21	49.2	4.79	556	1	0	0	862.435	1722.86	2	1722.85	0.0051	0	63.42	0.00015	R	SLTVPELTQQMFDAK	N	Oxidation (M)	0.000000000020000.0	Cmpd 435, AutoMSn(862.4348), 21.9 min
3	17	gi|226489288	C1LM62	Tubulin beta-2C chain [Schistosoma japonicum]	1725	49600	67	65	21	21	49.2	4.79	558	1	0	0	862.437	1722.86	2	1722.85	0.0103	0	72.88	1.8e-05	R	SLTVPELTQQMFDAK	N	Oxidation (M)	0.000000000020000.0	Cmpd 438, AutoMSn(862.4373), 22.0 min
3	17	gi|226489288	C1LM62	Tubulin beta-2C chain [Schistosoma japonicum]	1725	49600	67	65	21	21	49.2	4.79	559	1	0	0	575.294	1722.86	3	1722.85	0.0106	0	45.36	0.0099	R	SLTVPELTQQMFDAK	N	Oxidation (M)	0.000000000020000.0	Cmpd 434, AutoMSn(575.2941), 21.9 min
3	17	gi|226489288	C1LM62	Tubulin beta-2C chain [Schistosoma japonicum]	1725	49600	67	65	21	21	49.2	4.79	560	1	0	0	575.294	1722.86	3	1722.85	0.0117	0	76.65	7.4e-06	R	SLTVPELTQQMFDAK	N	Oxidation (M)	0.000000000020000.0	Cmpd 437, AutoMSn(575.2945), 22.0 min
3	17	gi|226489288	C1LM62	Tubulin beta-2C chain [Schistosoma japonicum]	1725	49600	67	65	21	21	49.2	4.79	588	1	0	0	915.462	1828.91	2	1828.91	-0.0024	1	57.18	0.00072	R	INVYYNEASGGKYVPR	A			Cmpd 250, AutoMSn(915.4615), 17.7 min
3	17	gi|226489288	C1LM62	Tubulin beta-2C chain [Schistosoma japonicum]	1725	49600	67	65	21	21	49.2	4.79	589	1	0	0	915.466	1828.92	2	1828.91	0.0062	1	64.08	0.00015	R	INVYYNEASGGKYVPR	A			Cmpd 252, AutoMSn(915.4658), 17.8 min
3	17	gi|226489288	C1LM62	Tubulin beta-2C chain [Schistosoma japonicum]	1725	49600	67	65	21	21	49.2	4.79	590	1	0	0	915.467	1828.92	2	1828.91	0.008	1	39.81	0.04	R	INVYYNEASGGKYVPR	A			Cmpd 247, AutoMSn(915.4667), 17.6 min
3	17	gi|226489288	C1LM62	Tubulin beta-2C chain [Schistosoma japonicum]	1725	49600	67	65	21	21	49.2	4.79	591	1	0	0	610.648	1828.92	3	1828.91	0.0106	1	58.37	0.00056	R	INVYYNEASGGKYVPR	A			Cmpd 244, AutoMSn(610.6477), 17.6 min
3	17	gi|226489288	C1LM62	Tubulin beta-2C chain [Schistosoma japonicum]	1725	49600	67	65	21	21	49.2	4.79	592	1	0	0	610.649	1828.93	3	1828.91	0.0149	1	88.69	5.3e-07	R	INVYYNEASGGKYVPR	A			Cmpd 245, AutoMSn(610.6491), 17.6 min
3	17	gi|226489288	C1LM62	Tubulin beta-2C chain [Schistosoma japonicum]	1725	49600	67	65	21	21	49.2	4.79	593	1	0	0	610.649	1828.93	3	1828.91	0.0151	1	101.06	3.1e-08	R	INVYYNEASGGKYVPR	A			Cmpd 248, AutoMSn(610.6492), 17.7 min
3	17	gi|226489288	C1LM62	Tubulin beta-2C chain [Schistosoma japonicum]	1725	49600	67	65	21	21	49.2	4.79	602	1	0	0	951.489	1900.96	2	1900.96	0.003	0	40.48	0.036	K	MSVTFIGNSTAIQELFK	R	Oxidation (M)	0.20000000000000000.0	Cmpd 625, AutoMSn(951.4890), 26.2 min
3	17	gi|226489288	C1LM62	Tubulin beta-2C chain [Schistosoma japonicum]	1725	49600	67	65	21	21	49.2	4.79	608	1	0	0	652.639	1954.9	3	1954.88	0.0163	1	38.37	0.063	R	MSMKEVDEQMLNVQNK	N	2 Oxidation (M)	0.0020000002000000.0	Cmpd 143, AutoMSn(652.6393), 15.3 min
3	17	gi|226489288	C1LM62	Tubulin beta-2C chain [Schistosoma japonicum]	1725	49600	67	65	21	21	49.2	4.79	610	1	0	0	652.641	1954.9	3	1954.88	0.0206	1	44.58	0.015	R	MSMKEVDEQMLNVQNK	N	2 Oxidation (M)	0.2020000000000000.0	Cmpd 188, AutoMSn(652.6407), 16.3 min
3	17	gi|226489288	C1LM62	Tubulin beta-2C chain [Schistosoma japonicum]	1725	49600	67	65	21	21	49.2	4.79	611	1	0	0	652.641	1954.9	3	1954.88	0.0211	1	46.01	0.011	R	MSMKEVDEQMLNVQNK	N	2 Oxidation (M)	0.2020000000000000.0	Cmpd 191, AutoMSn(652.6409), 16.4 min
3	17	gi|226489288	C1LM62	Tubulin beta-2C chain [Schistosoma japonicum]	1725	49600	67	65	21	21	49.2	4.79	613	1	0	0	653.669	1957.99	3	1957.97	0.0118	0	48.36	0.0061	K	GHYTEGAELVDSVLDVVR	K			Cmpd 566, AutoMSn(653.6694), 24.9 min
3	17	gi|226489288	C1LM62	Tubulin beta-2C chain [Schistosoma japonicum]	1725	49600	67	65	21	21	49.2	4.79	614	1	0	0	653.669	1957.99	3	1957.97	0.0123	0	50.58	0.0037	K	GHYTEGAELVDSVLDVVR	K			Cmpd 572, AutoMSn(653.6696), 25.0 min
3	17	gi|226489288	C1LM62	Tubulin beta-2C chain [Schistosoma japonicum]	1725	49600	67	65	21	21	49.2	4.79	615	1	0	0	653.671	1957.99	3	1957.97	0.0156	0	38.69	0.057	K	GHYTEGAELVDSVLDVVR	K			Cmpd 568, AutoMSn(653.6707), 24.9 min
3	17	gi|226489288	C1LM62	Tubulin beta-2C chain [Schistosoma japonicum]	1725	49600	67	65	21	21	49.2	4.79	621	1	0	0	657.97	1970.89	3	1970.87	0.0142	1	67.89	5.5e-05	R	MSMKEVDEQMLNVQNK	N	3 Oxidation (M)	0.2020000002000000.0	Cmpd 103, AutoMSn(657.9703), 14.4 min
3	17	gi|226489288	C1LM62	Tubulin beta-2C chain [Schistosoma japonicum]	1725	49600	67	65	21	21	49.2	4.79	622	1	0	0	657.971	1970.89	3	1970.87	0.0181	1	80.21	3.2e-06	R	MSMKEVDEQMLNVQNK	N	3 Oxidation (M)	0.2020000002000000.0	Cmpd 106, AutoMSn(657.9716), 14.5 min
3	17	gi|226489288	C1LM62	Tubulin beta-2C chain [Schistosoma japonicum]	1725	49600	67	65	21	21	49.2	4.79	623	1	0	0	657.971	1970.89	3	1970.87	0.0181	1	76.12	8.3e-06	R	MSMKEVDEQMLNVQNK	N	3 Oxidation (M)	0.2020000002000000.0	Cmpd 107, AutoMSn(657.9716), 14.5 min
3	17	gi|226489288	C1LM62	Tubulin beta-2C chain [Schistosoma japonicum]	1725	49600	67	65	21	21	49.2	4.79	625	1	0	0	657.973	1970.9	3	1970.87	0.0219	1	49.21	0.0041	R	MSMKEVDEQMLNVQNK	N	3 Oxidation (M)	0.2020000002000000.0	Cmpd 102, AutoMSn(657.9728), 14.3 min
3	17	gi|226489288	C1LM62	Tubulin beta-2C chain [Schistosoma japonicum]	1725	49600	67	65	21	21	49.2	4.79	642	1	0	0	686.699	2057.07	3	2057.06	0.013	1	42.5	0.027	K	MSVTFIGNSTAIQELFKR	V	Oxidation (M)	0.200000000000000000.0	Cmpd 526, AutoMSn(686.6988), 24.0 min
3	17	gi|226489288	C1LM62	Tubulin beta-2C chain [Schistosoma japonicum]	1725	49600	67	65	21	21	49.2	4.79	643	1	0	0	686.7	2057.08	3	2057.06	0.0154	1	69.07	6.1e-05	K	MSVTFIGNSTAIQELFKR	V	Oxidation (M)	0.200000000000000000.0	Cmpd 529, AutoMSn(686.6996), 24.1 min
3	17	gi|226489288	C1LM62	Tubulin beta-2C chain [Schistosoma japonicum]	1725	49600	67	65	21	21	49.2	4.79	650	1	0	0	696.368	2086.08	3	2086.07	0.0125	1	43.85	0.019	K	GHYTEGAELVDSVLDVVRK	E			Cmpd 497, AutoMSn(696.3679), 23.3 min
3	17	gi|226489288	C1LM62	Tubulin beta-2C chain [Schistosoma japonicum]	1725	49600	67	65	21	21	49.2	4.79	651	1	0	0	696.368	2086.08	3	2086.07	0.0133	1	42.5	0.026	K	GHYTEGAELVDSVLDVVRK	E			Cmpd 493, AutoMSn(696.3682), 23.2 min
3	17	gi|226489288	C1LM62	Tubulin beta-2C chain [Schistosoma japonicum]	1725	49600	67	65	21	21	49.2	4.79	703	1	0	0	928.13	2781.37	3	2781.34	0.0267	0	48.32	0.0078	R	AGPFGQLFRPDNFVFGQSGAGNNWAK	G			Cmpd 591, AutoMSn(928.1299), 25.5 min
3	17	gi|226489288	C1LM62	Tubulin beta-2C chain [Schistosoma japonicum]	1725	49600	67	65	21	21	49.2	4.79	704	1	0	0	928.131	2781.37	3	2781.34	0.0301	0	68.45	7.6e-05	R	AGPFGQLFRPDNFVFGQSGAGNNWAK	G			Cmpd 594, AutoMSn(928.1310), 25.5 min	emPAI	6.35
4	17	gi|353232516	G4VHK8	putative tubulin beta chain [Schistosoma mansoni]	1492	49785	61	59	20	20	49.8	4.79	301	1	0	0	514.764	1027.51	2	1027.51	0.0025	0	40.07	0.024	K	TAVCDIPPR	G	Carbamidomethyl (C)	0.000100000.0	Cmpd 162, AutoMSn(514.7645), 15.7 min
4	17	gi|353232516	G4VHK8	putative tubulin beta chain [Schistosoma mansoni]	1492	49785	61	59	20	20	49.8	4.79	115	1	0	0	527.273	1052.53	2	1052.6	-0.071	0	45.93	0.017	R	YLTVAAIFR	G			Cmpd 508, AutoMSn(527.2727), 23.6 min
4	17	gi|353232516	G4VHK8	putative tubulin beta chain [Schistosoma mansoni]	1492	49785	61	59	20	20	49.8	4.79	324	1	0	0	527.308	1052.6	2	1052.6	-0.0007	0	38.55	0.036	R	YLTVAAIFR	G			Cmpd 511, AutoMSn(527.3079), 23.7 min
4	17	gi|353232516	G4VHK8	putative tubulin beta chain [Schistosoma mansoni]	1492	49785	61	59	20	20	49.8	4.79	326	1	0	0	527.31	1052.6	2	1052.6	0.003	0	49.32	0.0031	R	YLTVAAIFR	G			Cmpd 514, AutoMSn(527.3097), 23.7 min
4	17	gi|353232516	G4VHK8	putative tubulin beta chain [Schistosoma mansoni]	1492	49785	61	59	20	20	49.8	4.79	367	1	0	0	565.803	1129.59	2	1129.59	0.0027	0	43.23	0.013	R	FPGQLNADLR	K			Cmpd 330, AutoMSn(565.8026), 19.6 min
4	17	gi|353232516	G4VHK8	putative tubulin beta chain [Schistosoma mansoni]	1492	49785	61	59	20	20	49.8	4.79	369	1	0	0	565.804	1129.59	2	1129.59	0.0048	0	62.99	0.00014	R	FPGQLNADLR	K			Cmpd 333, AutoMSn(565.8037), 19.6 min
4	17	gi|353232516	G4VHK8	putative tubulin beta chain [Schistosoma mansoni]	1492	49785	61	59	20	20	49.8	4.79	373	1	0	0	572.323	1142.63	2	1142.63	0.0044	0	52.13	0.0019	K	LAVNMVPFPR	L			Cmpd 476, AutoMSn(572.3230), 22.8 min
4	17	gi|353232516	G4VHK8	putative tubulin beta chain [Schistosoma mansoni]	1492	49785	61	59	20	20	49.8	4.79	379	1	0	0	580.32	1158.63	2	1158.62	0.0039	0	46.72	0.006	K	LAVNMVPFPR	L	Oxidation (M)	0.0000200000.0	Cmpd 378, AutoMSn(580.3202), 20.6 min
4	17	gi|353232516	G4VHK8	putative tubulin beta chain [Schistosoma mansoni]	1492	49785	61	59	20	20	49.8	4.79	380	1	0	0	580.322	1158.63	2	1158.62	0.0071	0	62.52	0.00016	K	LAVNMVPFPR	L	Oxidation (M)	0.0000200000.0	Cmpd 381, AutoMSn(580.3218), 20.7 min
4	17	gi|353232516	G4VHK8	putative tubulin beta chain [Schistosoma mansoni]	1492	49785	61	59	20	20	49.8	4.79	381	1	0	0	580.323	1158.63	2	1158.62	0.009	0	71.33	2.1e-05	K	LAVNMVPFPR	L	Oxidation (M)	0.0000200000.0	Cmpd 384, AutoMSn(580.3228), 20.8 min
4	17	gi|353232516	G4VHK8	putative tubulin beta chain [Schistosoma mansoni]	1492	49785	61	59	20	20	49.8	4.79	399	1	0	0	608.296	1214.58	2	1214.58	0.0013	0	39.3	0.03	R	VSEQFTAMFR	R			Cmpd 408, AutoMSn(608.2956), 21.3 min
4	17	gi|353232516	G4VHK8	putative tubulin beta chain [Schistosoma mansoni]	1492	49785	61	59	20	20	49.8	4.79	401	1	0	0	608.298	1214.58	2	1214.58	0.0056	0	55.31	0.00075	R	VSEQFTAMFR	R			Cmpd 411, AutoMSn(608.2978), 21.4 min
4	17	gi|353232516	G4VHK8	putative tubulin beta chain [Schistosoma mansoni]	1492	49785	61	59	20	20	49.8	4.79	402	1	0	0	616.296	1230.58	2	1230.57	0.0069	0	77.92	4.2e-06	R	VSEQFTAMFR	R	Oxidation (M)	0.0000000200.0	Cmpd 297, AutoMSn(616.2959), 18.8 min
4	17	gi|353232516	G4VHK8	putative tubulin beta chain [Schistosoma mansoni]	1492	49785	61	59	20	20	49.8	4.79	403	1	0	0	616.297	1230.58	2	1230.57	0.0088	0	65.25	7.7e-05	R	VSEQFTAMFR	R	Oxidation (M)	0.0000000200.0	Cmpd 299, AutoMSn(616.2968), 18.8 min
4	17	gi|353232516	G4VHK8	putative tubulin beta chain [Schistosoma mansoni]	1492	49785	61	59	20	20	49.8	4.79	404	1	0	0	616.297	1230.58	2	1230.57	0.0096	0	62.03	0.00016	R	VSEQFTAMFR	R	Oxidation (M)	0.0000000200.0	Cmpd 301, AutoMSn(616.2973), 18.9 min
4	17	gi|353232516	G4VHK8	putative tubulin beta chain [Schistosoma mansoni]	1492	49785	61	59	20	20	49.8	4.79	421	1	0	0	644.367	1286.72	2	1286.72	0.0035	1	57.41	0.00059	R	KLAVNMVPFPR	L	Oxidation (M)	0.00000200000.0	Cmpd 291, AutoMSn(644.3675), 18.6 min
4	17	gi|353232516	G4VHK8	putative tubulin beta chain [Schistosoma mansoni]	1492	49785	61	59	20	20	49.8	4.79	190	1	0	0	660.355	1318.7	2	1318.7	0.0004	0	67.38	0.00018	R	IMNTFSVVPSPK	V			Cmpd 397, AutoMSn(660.3552), 21.1 min
4	17	gi|353232516	G4VHK8	putative tubulin beta chain [Schistosoma mansoni]	1492	49785	61	59	20	20	49.8	4.79	434	1	0	0	660.356	1318.7	2	1318.7	0.0021	0	65.7	8e-05	R	IMNTFSVVPSPK	V			Cmpd 398, AutoMSn(660.3561), 21.1 min
4	17	gi|353232516	G4VHK8	putative tubulin beta chain [Schistosoma mansoni]	1492	49785	61	59	20	20	49.8	4.79	435	1	0	0	660.358	1318.7	2	1318.7	0.0051	0	63.86	0.00012	R	IMNTFSVVPSPK	V			Cmpd 401, AutoMSn(660.3576), 21.2 min
4	17	gi|353232516	G4VHK8	putative tubulin beta chain [Schistosoma mansoni]	1492	49785	61	59	20	20	49.8	4.79	436	1	0	0	663.863	1325.71	2	1325.71	-0.0005	1	38.47	0.045	K	TAVCDIPPRGLK	M	Carbamidomethyl (C)	0.000100000000.0	Cmpd 197, AutoMSn(663.8633), 16.5 min
4	17	gi|353232516	G4VHK8	putative tubulin beta chain [Schistosoma mansoni]	1492	49785	61	59	20	20	49.8	4.79	439	1	0	0	442.913	1325.72	3	1325.71	0.006	1	55.48	0.00091	K	TAVCDIPPRGLK	M	Carbamidomethyl (C)	0.000100000000.0	Cmpd 176, AutoMSn(442.9134), 16.0 min
4	17	gi|353232516	G4VHK8	putative tubulin beta chain [Schistosoma mansoni]	1492	49785	61	59	20	20	49.8	4.79	440	1	0	0	442.914	1325.72	3	1325.71	0.008	1	56.16	0.00078	K	TAVCDIPPRGLK	M	Carbamidomethyl (C)	0.000100000000.0	Cmpd 177, AutoMSn(442.9141), 16.1 min
4	17	gi|353232516	G4VHK8	putative tubulin beta chain [Schistosoma mansoni]	1492	49785	61	59	20	20	49.8	4.79	444	1	0	0	668.355	1334.69	2	1334.69	0.0039	0	66.64	6.5e-05	R	IMNTFSVVPSPK	V	Oxidation (M)	0.020000000000.0	Cmpd 337, AutoMSn(668.3545), 19.7 min
4	17	gi|353232516	G4VHK8	putative tubulin beta chain [Schistosoma mansoni]	1492	49785	61	59	20	20	49.8	4.79	445	1	0	0	668.355	1334.69	2	1334.69	0.0046	0	83.99	1.2e-06	R	IMNTFSVVPSPK	V	Oxidation (M)	0.020000000000.0	Cmpd 342, AutoMSn(668.3548), 19.8 min
4	17	gi|353232516	G4VHK8	putative tubulin beta chain [Schistosoma mansoni]	1492	49785	61	59	20	20	49.8	4.79	446	1	0	0	668.357	1334.7	2	1334.69	0.0085	0	72.59	1.7e-05	R	IMNTFSVVPSPK	V	Oxidation (M)	0.020000000000.0	Cmpd 339, AutoMSn(668.3567), 19.8 min
4	17	gi|353232516	G4VHK8	putative tubulin beta chain [Schistosoma mansoni]	1492	49785	61	59	20	20	49.8	4.79	460	1	0	0	463.236	1386.68	3	1386.67	0.0133	1	46.67	0.0062	R	VSEQFTAMFRR	K	Oxidation (M)	0.00000002000.0	Cmpd 215, AutoMSn(463.2355), 16.9 min
4	17	gi|353232516	G4VHK8	putative tubulin beta chain [Schistosoma mansoni]	1492	49785	61	59	20	20	49.8	4.79	513	1	0	0	816.422	1630.83	2	1630.82	0.0051	0	48.31	0.0052	R	AILVDLEPGTMDSVR	A	Oxidation (M)	0.000000000020000.0	Cmpd 441, AutoMSn(816.4217), 22.1 min
4	17	gi|353232516	G4VHK8	putative tubulin beta chain [Schistosoma mansoni]	1492	49785	61	59	20	20	49.8	4.79	514	1	0	0	816.423	1630.83	2	1630.82	0.0079	0	47.86	0.0058	R	AILVDLEPGTMDSVR	A	Oxidation (M)	0.000000000020000.0	Cmpd 443, AutoMSn(816.4230), 22.1 min
4	17	gi|353232516	G4VHK8	putative tubulin beta chain [Schistosoma mansoni]	1492	49785	61	59	20	20	49.8	4.79	515	1	0	0	816.423	1630.83	2	1630.82	0.0079	0	56.41	0.0008	R	AILVDLEPGTMDSVR	A	Oxidation (M)	0.000000000020000.0	Cmpd 446, AutoMSn(816.4230), 22.2 min
4	17	gi|353232516	G4VHK8	putative tubulin beta chain [Schistosoma mansoni]	1492	49785	61	59	20	20	49.8	4.79	516	1	0	0	544.619	1630.83	3	1630.82	0.0101	0	57.45	0.00064	R	AILVDLEPGTMDSVR	A	Oxidation (M)	0.000000000020000.0	Cmpd 447, AutoMSn(544.6185), 22.2 min
4	17	gi|353232516	G4VHK8	putative tubulin beta chain [Schistosoma mansoni]	1492	49785	61	59	20	20	49.8	4.79	517	1	0	0	544.619	1630.84	3	1630.82	0.0127	0	61.35	0.00026	R	AILVDLEPGTMDSVR	A	Oxidation (M)	0.000000000020000.0	Cmpd 442, AutoMSn(544.6194), 22.1 min
4	17	gi|353232516	G4VHK8	putative tubulin beta chain [Schistosoma mansoni]	1492	49785	61	59	20	20	49.8	4.79	518	1	0	0	544.619	1630.84	3	1630.82	0.0129	0	46.02	0.0089	R	AILVDLEPGTMDSVR	A	Oxidation (M)	0.000000000020000.0	Cmpd 444, AutoMSn(544.6194), 22.1 min
4	17	gi|353232516	G4VHK8	putative tubulin beta chain [Schistosoma mansoni]	1492	49785	61	59	20	20	49.8	4.79	520	1	0	0	818.922	1635.83	2	1635.82	0.0069	0	58.32	0.00055	R	LHFFMPGFAPLTSR	G	Oxidation (M)	0.00002000000000.0	Cmpd 470, AutoMSn(818.9223), 22.7 min
4	17	gi|353232516	G4VHK8	putative tubulin beta chain [Schistosoma mansoni]	1492	49785	61	59	20	20	49.8	4.79	522	1	0	0	546.285	1635.83	3	1635.82	0.0095	0	56.43	0.00085	R	LHFFMPGFAPLTSR	G	Oxidation (M)	0.00002000000000.0	Cmpd 461, AutoMSn(546.2848), 22.5 min
4	17	gi|353232516	G4VHK8	putative tubulin beta chain [Schistosoma mansoni]	1492	49785	61	59	20	20	49.8	4.79	523	1	0	0	546.286	1635.84	3	1635.82	0.0126	0	61.9	0.00024	R	LHFFMPGFAPLTSR	G	Oxidation (M)	0.00002000000000.0	Cmpd 464, AutoMSn(546.2859), 22.6 min
4	17	gi|353232516	G4VHK8	putative tubulin beta chain [Schistosoma mansoni]	1492	49785	61	59	20	20	49.8	4.79	524	1	0	0	546.287	1635.84	3	1635.82	0.0173	0	66.16	9.2e-05	R	LHFFMPGFAPLTSR	G	Oxidation (M)	0.00002000000000.0	Cmpd 467, AutoMSn(546.2874), 22.6 min
4	17	gi|353232516	G4VHK8	putative tubulin beta chain [Schistosoma mansoni]	1492	49785	61	59	20	20	49.8	4.79	545	1	0	0	848.923	1695.83	2	1695.83	0.0047	0	53.4	0.0016	K	NSSYFVEWIPNNVK	T			Cmpd 527, AutoMSn(848.9225), 24.0 min
4	17	gi|353232516	G4VHK8	putative tubulin beta chain [Schistosoma mansoni]	1492	49785	61	59	20	20	49.8	4.79	546	1	0	0	848.923	1695.83	2	1695.83	0.0049	0	53.61	0.0016	K	NSSYFVEWIPNNVK	T			Cmpd 523, AutoMSn(848.9226), 23.9 min
4	17	gi|353232516	G4VHK8	putative tubulin beta chain [Schistosoma mansoni]	1492	49785	61	59	20	20	49.8	4.79	551	1	0	0	569.96	1706.86	3	1706.85	0.0041	0	50.3	0.0034	R	SLTVPELTQQMFDAK	N			Cmpd 562, AutoMSn(569.9603), 24.8 min
4	17	gi|353232516	G4VHK8	putative tubulin beta chain [Schistosoma mansoni]	1492	49785	61	59	20	20	49.8	4.79	556	1	0	0	862.435	1722.86	2	1722.85	0.0051	0	63.42	0.00015	R	SLTVPELTQQMFDAK	N	Oxidation (M)	0.000000000020000.0	Cmpd 435, AutoMSn(862.4348), 21.9 min
4	17	gi|353232516	G4VHK8	putative tubulin beta chain [Schistosoma mansoni]	1492	49785	61	59	20	20	49.8	4.79	558	1	0	0	862.437	1722.86	2	1722.85	0.0103	0	72.88	1.8e-05	R	SLTVPELTQQMFDAK	N	Oxidation (M)	0.000000000020000.0	Cmpd 438, AutoMSn(862.4373), 22.0 min
4	17	gi|353232516	G4VHK8	putative tubulin beta chain [Schistosoma mansoni]	1492	49785	61	59	20	20	49.8	4.79	559	1	0	0	575.294	1722.86	3	1722.85	0.0106	0	45.36	0.0099	R	SLTVPELTQQMFDAK	N	Oxidation (M)	0.000000000020000.0	Cmpd 434, AutoMSn(575.2941), 21.9 min
4	17	gi|353232516	G4VHK8	putative tubulin beta chain [Schistosoma mansoni]	1492	49785	61	59	20	20	49.8	4.79	560	1	0	0	575.294	1722.86	3	1722.85	0.0117	0	76.65	7.4e-06	R	SLTVPELTQQMFDAK	N	Oxidation (M)	0.000000000020000.0	Cmpd 437, AutoMSn(575.2945), 22.0 min
4	17	gi|353232516	G4VHK8	putative tubulin beta chain [Schistosoma mansoni]	1492	49785	61	59	20	20	49.8	4.79	602	1	0	0	951.489	1900.96	2	1900.96	0.003	0	40.48	0.036	K	MSVTFIGNSTAIQELFK	R	Oxidation (M)	0.20000000000000000.0	Cmpd 625, AutoMSn(951.4890), 26.2 min
4	17	gi|353232516	G4VHK8	putative tubulin beta chain [Schistosoma mansoni]	1492	49785	61	59	20	20	49.8	4.79	608	1	0	0	652.639	1954.9	3	1954.88	0.0163	1	38.37	0.063	R	MSMKEVDEQMLNVQNK	N	2 Oxidation (M)	0.0020000002000000.0	Cmpd 143, AutoMSn(652.6393), 15.3 min
4	17	gi|353232516	G4VHK8	putative tubulin beta chain [Schistosoma mansoni]	1492	49785	61	59	20	20	49.8	4.79	610	1	0	0	652.641	1954.9	3	1954.88	0.0206	1	44.58	0.015	R	MSMKEVDEQMLNVQNK	N	2 Oxidation (M)	0.2020000000000000.0	Cmpd 188, AutoMSn(652.6407), 16.3 min
4	17	gi|353232516	G4VHK8	putative tubulin beta chain [Schistosoma mansoni]	1492	49785	61	59	20	20	49.8	4.79	611	1	0	0	652.641	1954.9	3	1954.88	0.0211	1	46.01	0.011	R	MSMKEVDEQMLNVQNK	N	2 Oxidation (M)	0.2020000000000000.0	Cmpd 191, AutoMSn(652.6409), 16.4 min
4	17	gi|353232516	G4VHK8	putative tubulin beta chain [Schistosoma mansoni]	1492	49785	61	59	20	20	49.8	4.79	613	1	0	0	653.669	1957.99	3	1957.97	0.0118	0	48.36	0.0061	K	GHYTEGAELVDSVLDVVR	K			Cmpd 566, AutoMSn(653.6694), 24.9 min
4	17	gi|353232516	G4VHK8	putative tubulin beta chain [Schistosoma mansoni]	1492	49785	61	59	20	20	49.8	4.79	614	1	0	0	653.669	1957.99	3	1957.97	0.0123	0	50.58	0.0037	K	GHYTEGAELVDSVLDVVR	K			Cmpd 572, AutoMSn(653.6696), 25.0 min
4	17	gi|353232516	G4VHK8	putative tubulin beta chain [Schistosoma mansoni]	1492	49785	61	59	20	20	49.8	4.79	615	1	0	0	653.671	1957.99	3	1957.97	0.0156	0	38.69	0.057	K	GHYTEGAELVDSVLDVVR	K			Cmpd 568, AutoMSn(653.6707), 24.9 min
4	17	gi|353232516	G4VHK8	putative tubulin beta chain [Schistosoma mansoni]	1492	49785	61	59	20	20	49.8	4.79	621	1	0	0	657.97	1970.89	3	1970.87	0.0142	1	67.89	5.5e-05	R	MSMKEVDEQMLNVQNK	N	3 Oxidation (M)	0.2020000002000000.0	Cmpd 103, AutoMSn(657.9703), 14.4 min
4	17	gi|353232516	G4VHK8	putative tubulin beta chain [Schistosoma mansoni]	1492	49785	61	59	20	20	49.8	4.79	622	1	0	0	657.971	1970.89	3	1970.87	0.0181	1	80.21	3.2e-06	R	MSMKEVDEQMLNVQNK	N	3 Oxidation (M)	0.2020000002000000.0	Cmpd 106, AutoMSn(657.9716), 14.5 min
4	17	gi|353232516	G4VHK8	putative tubulin beta chain [Schistosoma mansoni]	1492	49785	61	59	20	20	49.8	4.79	623	1	0	0	657.971	1970.89	3	1970.87	0.0181	1	76.12	8.3e-06	R	MSMKEVDEQMLNVQNK	N	3 Oxidation (M)	0.2020000002000000.0	Cmpd 107, AutoMSn(657.9716), 14.5 min
4	17	gi|353232516	G4VHK8	putative tubulin beta chain [Schistosoma mansoni]	1492	49785	61	59	20	20	49.8	4.79	625	1	0	0	657.973	1970.9	3	1970.87	0.0219	1	49.21	0.0041	R	MSMKEVDEQMLNVQNK	N	3 Oxidation (M)	0.2020000002000000.0	Cmpd 102, AutoMSn(657.9728), 14.3 min
4	17	gi|353232516	G4VHK8	putative tubulin beta chain [Schistosoma mansoni]	1492	49785	61	59	20	20	49.8	4.79	642	1	0	0	686.699	2057.07	3	2057.06	0.013	1	42.5	0.027	K	MSVTFIGNSTAIQELFKR	V	Oxidation (M)	0.200000000000000000.0	Cmpd 526, AutoMSn(686.6988), 24.0 min
4	17	gi|353232516	G4VHK8	putative tubulin beta chain [Schistosoma mansoni]	1492	49785	61	59	20	20	49.8	4.79	643	1	0	0	686.7	2057.08	3	2057.06	0.0154	1	69.07	6.1e-05	K	MSVTFIGNSTAIQELFKR	V	Oxidation (M)	0.200000000000000000.0	Cmpd 529, AutoMSn(686.6996), 24.1 min
4	17	gi|353232516	G4VHK8	putative tubulin beta chain [Schistosoma mansoni]	1492	49785	61	59	20	20	49.8	4.79	650	1	0	0	696.368	2086.08	3	2086.07	0.0125	1	43.85	0.019	K	GHYTEGAELVDSVLDVVRK	E			Cmpd 497, AutoMSn(696.3679), 23.3 min
4	17	gi|353232516	G4VHK8	putative tubulin beta chain [Schistosoma mansoni]	1492	49785	61	59	20	20	49.8	4.79	651	1	0	0	696.368	2086.08	3	2086.07	0.0133	1	42.5	0.026	K	GHYTEGAELVDSVLDVVRK	E			Cmpd 493, AutoMSn(696.3682), 23.2 min
4	17	gi|353232516	G4VHK8	putative tubulin beta chain [Schistosoma mansoni]	1492	49785	61	59	20	20	49.8	4.79	659	1	0	0	704.029	2109.07	3	2109.06	0.0093	1	45.85	0.011	-	MREIVHIQAGQCGNQIGAK	F	Carbamidomethyl (C)	0.0000000000010000000.0	Cmpd 185, AutoMSn(704.0294), 16.2 min
4	17	gi|353232516	G4VHK8	putative tubulin beta chain [Schistosoma mansoni]	1492	49785	61	59	20	20	49.8	4.79	703	1	0	0	928.13	2781.37	3	2781.34	0.0267	0	48.32	0.0078	R	AGPFGQLFRPDNFVFGQSGAGNNWAK	G			Cmpd 591, AutoMSn(928.1299), 25.5 min
4	17	gi|353232516	G4VHK8	putative tubulin beta chain [Schistosoma mansoni]	1492	49785	61	59	20	20	49.8	4.79	704	1	0	0	928.131	2781.37	3	2781.34	0.0301	0	68.45	7.6e-05	R	AGPFGQLFRPDNFVFGQSGAGNNWAK	G			Cmpd 594, AutoMSn(928.1310), 25.5 min	emPAI	5.41
5	17	gi|76155624	Q5C0B0	SJCHGC09060 protein, partial [Schistosoma japonicum]	152	40124	6	6	3	3	9.6	4.75	370	1	1	1	566.809	1131.6	2	1131.6	0.0022	0	44.84	0.0084	R	IIELGEETTK	Y			Cmpd 257, AutoMSn(566.8095), 17.9 min
5	17	gi|76155624	Q5C0B0	SJCHGC09060 protein, partial [Schistosoma japonicum]	152	40124	6	6	3	3	9.6	4.75	372	1	1	1	566.811	1131.61	2	1131.6	0.0047	0	57.2	0.00049	R	IIELGEETTK	Y			Cmpd 251, AutoMSn(566.8108), 17.7 min
5	17	gi|76155624	Q5C0B0	SJCHGC09060 protein, partial [Schistosoma japonicum]	152	40124	6	6	3	3	9.6	4.75	391	1	1	1	595.333	1188.65	2	1188.65	0.0019	0	57.14	0.00055	K	TAGVVFGSPVQK	H			Cmpd 284, AutoMSn(595.3334), 18.5 min
5	17	gi|76155624	Q5C0B0	SJCHGC09060 protein, partial [Schistosoma japonicum]	152	40124	6	6	3	3	9.6	4.75	392	1	1	1	595.334	1188.65	2	1188.65	0.0039	0	45.75	0.0076	K	TAGVVFGSPVQK	H			Cmpd 289, AutoMSn(595.3344), 18.6 min
5	17	gi|76155624	Q5C0B0	SJCHGC09060 protein, partial [Schistosoma japonicum]	152	40124	6	6	3	3	9.6	4.75	393	1	1	1	595.335	1188.66	2	1188.65	0.0052	0	42.17	0.017	K	TAGVVFGSPVQK	H			Cmpd 281, AutoMSn(595.3350), 18.4 min
5	17	gi|76155624	Q5C0B0	SJCHGC09060 protein, partial [Schistosoma japonicum]	152	40124	6	6	3	3	9.6	4.75	456	1	1	1	692.31	1382.61	2	1382.6	0.01	0	52.75	0.0014	K	NSDEVIDYTGDR	S			Cmpd 240, AutoMSn(692.3098), 17.5 min	emPAI	0.27
6	17	gi|56758584	Q5D9S4	SJCHGC09424 protein [Schistosoma japonicum]	86	55675	3	3	2	2	6	5.85	418	1	1	1	639.824	1277.63	2	1277.63	0.0058	0	51.13	0.0022	R	TIAMDGTEGLVR	G	Oxidation (M)	0.000200000000.0	Cmpd 242, AutoMSn(639.8244), 17.5 min
6	17	gi|56758584	Q5D9S4	SJCHGC09424 protein [Schistosoma japonicum]	86	55675	3	3	2	2	6	5.85	419	1	1	1	639.825	1277.63	2	1277.63	0.006	0	41.43	0.02	R	TIAMDGTEGLVR	G	Oxidation (M)	0.000200000000.0	Cmpd 239, AutoMSn(639.8246), 17.5 min
6	17	gi|56758584	Q5D9S4	SJCHGC09424 protein [Schistosoma japonicum]	86	55675	3	3	2	2	6	5.85	635	1	1	1	667.686	2000.03	3	2000.02	0.0131	0	46.44	0.0098	R	AIAELGIYPAVDPLDSNSR	I			Cmpd 598, AutoMSn(667.6855), 25.6 min	emPAI	0.12
7	17	gi|678545	G4VLW2	actin [Schistosoma mansoni]	40	41705	1	1	1	1	2.7	5.3	297	1	1	1	488.727	975.439	2	975.441	-0.0022	0	40.15	0.021	K	AGFAGDDAPR	A			Cmpd 120, AutoMSn(488.7267), 14.7 min	emPAI	0.08
1	12	gi|924603	P53471	actin [Schistosoma mansoni]	1097	41714	39	39	15	15	44.9	5.3	428	1	1	1	391.234	780.453	2	780.449	0.0036	0	40.45	0.016	K	IVAPPER	K			Cmpd 136, AutoMSn(391.2337), 14.3 min
1	12	gi|924603	P53471	actin [Schistosoma mansoni]	1097	41714	39	39	15	15	44.9	5.3	547	1	1	1	488.731	975.447	2	975.441	0.0061	0	69.18	2.6e-05	K	AGFAGDDAPR	A			Cmpd 145, AutoMSn(488.7308), 14.5 min
1	12	gi|924603	P53471	actin [Schistosoma mansoni]	1097	41714	39	39	15	15	44.9	5.3	548	1	1	1	488.732	975.449	2	975.441	0.0078	0	73.82	8.9e-06	K	AGFAGDDAPR	A			Cmpd 148, AutoMSn(488.7317), 14.6 min
1	12	gi|924603	P53471	actin [Schistosoma mansoni]	1097	41714	39	39	15	15	44.9	5.3	581	1	1	1	511.823	1021.63	2	1021.63	0.0023	1	44.97	0.0092	K	IKIVAPPER	K			Cmpd 205, AutoMSn(511.8226), 15.9 min
1	12	gi|924603	P53471	actin [Schistosoma mansoni]	1097	41714	39	39	15	15	44.9	5.3	582	1	1	1	511.825	1021.64	2	1021.63	0.0069	1	45.26	0.0087	K	IKIVAPPER	K			Cmpd 202, AutoMSn(511.8249), 15.8 min
1	12	gi|924603	P53471	actin [Schistosoma mansoni]	1097	41714	39	39	15	15	44.9	5.3	648	1	1	1	566.768	1131.52	2	1131.52	0.0027	0	40.24	0.022	R	GYSFTTTAER	E			Cmpd 233, AutoMSn(566.7684), 16.5 min
1	12	gi|924603	P53471	actin [Schistosoma mansoni]	1097	41714	39	39	15	15	44.9	5.3	649	1	1	1	566.771	1131.53	2	1131.52	0.0072	0	56.59	0.00051	R	GYSFTTTAER	E			Cmpd 235, AutoMSn(566.7707), 16.6 min
1	12	gi|924603	P53471	actin [Schistosoma mansoni]	1097	41714	39	39	15	15	44.9	5.3	650	1	1	1	566.772	1131.53	2	1131.52	0.0091	0	47.93	0.0038	R	GYSFTTTAER	E			Cmpd 238, AutoMSn(566.7716), 16.6 min
1	12	gi|924603	P53471	actin [Schistosoma mansoni]	1097	41714	39	39	15	15	44.9	5.3	684	1	1	1	589.312	1176.61	2	1176.61	0.0024	0	40.33	0.026	K	EITALAPSTMK	I	Oxidation (M)	0.00000000020.0	Cmpd 253, AutoMSn(589.3115), 17.0 min
1	12	gi|924603	P53471	actin [Schistosoma mansoni]	1097	41714	39	39	15	15	44.9	5.3	685	1	1	1	589.315	1176.61	2	1176.61	0.0089	0	52.36	0.0016	K	EITALAPSTMK	I	Oxidation (M)	0.00000000020.0	Cmpd 256, AutoMSn(589.3147), 17.0 min
1	12	gi|924603	P53471	actin [Schistosoma mansoni]	1097	41714	39	39	15	15	44.9	5.3	686	1	1	1	589.316	1176.62	2	1176.61	0.0105	0	52.37	0.0016	K	EITALAPSTMK	I	Oxidation (M)	0.00000000020.0	Cmpd 260, AutoMSn(589.3155), 17.1 min
1	12	gi|924603	P53471	actin [Schistosoma mansoni]	1097	41714	39	39	15	15	44.9	5.3	710	1	1	1	599.859	1197.7	2	1197.7	0.0045	0	39.57	0.036	R	AVFPSIVGRPR	H			Cmpd 320, AutoMSn(599.8587), 18.4 min
1	12	gi|924603	P53471	actin [Schistosoma mansoni]	1097	41714	39	39	15	15	44.9	5.3	711	1	1	1	400.242	1197.7	3	1197.7	0.0059	0	52.3	0.0019	R	AVFPSIVGRPR	H			Cmpd 321, AutoMSn(400.2420), 18.4 min
1	12	gi|924603	P53471	actin [Schistosoma mansoni]	1097	41714	39	39	15	15	44.9	5.3	714	1	1	1	400.243	1197.71	3	1197.7	0.0093	0	52.47	0.0019	R	AVFPSIVGRPR	H			Cmpd 333, AutoMSn(400.2431), 18.7 min
1	12	gi|924603	P53471	actin [Schistosoma mansoni]	1097	41714	39	39	15	15	44.9	5.3	715	1	1	1	400.243	1197.71	3	1197.7	0.0104	0	47.8	0.0055	R	AVFPSIVGRPR	H			Cmpd 329, AutoMSn(400.2435), 18.6 min
1	12	gi|924603	P53471	actin [Schistosoma mansoni]	1097	41714	39	39	15	15	44.9	5.3	716	1	1	1	400.244	1197.71	3	1197.7	0.0109	0	55.62	0.00091	R	AVFPSIVGRPR	H			Cmpd 327, AutoMSn(400.2437), 18.6 min
1	12	gi|924603	P53471	actin [Schistosoma mansoni]	1097	41714	39	39	15	15	44.9	5.3	809	1	1	1	452.217	1353.63	3	1353.62	0.0142	1	76.31	6.3e-06	K	DSYVGDEAQSKR	G			Cmpd 70, AutoMSn(452.2174), 12.9 min
1	12	gi|924603	P53471	actin [Schistosoma mansoni]	1097	41714	39	39	15	15	44.9	5.3	810	1	1	1	452.217	1353.63	3	1353.62	0.0146	1	57.82	0.00044	K	DSYVGDEAQSKR	G			Cmpd 64, AutoMSn(452.2175), 12.7 min
1	12	gi|924603	P53471	actin [Schistosoma mansoni]	1097	41714	39	39	15	15	44.9	5.3	811	1	1	1	452.218	1353.63	3	1353.62	0.0163	1	73.13	1.3e-05	K	DSYVGDEAQSKR	G			Cmpd 67, AutoMSn(452.2181), 12.8 min
1	12	gi|924603	P53471	actin [Schistosoma mansoni]	1097	41714	39	39	15	15	44.9	5.3	830	1	1	1	473.607	1417.8	3	1417.79	0.0133	1	45.72	0.0092	K	EITALAPSTMKIK	I	Oxidation (M)	0.0000000002000.0	Cmpd 250, AutoMSn(473.6067), 16.9 min
1	12	gi|924603	P53471	actin [Schistosoma mansoni]	1097	41714	39	39	15	15	44.9	5.3	832	1	1	1	473.607	1417.8	3	1417.79	0.0154	1	38.06	0.054	K	EITALAPSTMKIK	I	Oxidation (M)	0.0000000002000.0	Cmpd 247, AutoMSn(473.6074), 16.8 min
1	12	gi|924603	P53471	actin [Schistosoma mansoni]	1097	41714	39	39	15	15	44.9	5.3	859	1	1	1	496.239	1485.7	3	1485.68	0.0109	0	44.61	0.01	K	QEYDESGPGIVHR	K			Cmpd 175, AutoMSn(496.2392), 15.2 min
1	12	gi|924603	P53471	actin [Schistosoma mansoni]	1097	41714	39	39	15	15	44.9	5.3	860	1	1	1	496.24	1485.7	3	1485.68	0.0118	0	51.6	0.0021	K	QEYDESGPGIVHR	K			Cmpd 178, AutoMSn(496.2395), 15.3 min
1	12	gi|924603	P53471	actin [Schistosoma mansoni]	1097	41714	39	39	15	15	44.9	5.3	897	1	1	1	538.937	1613.79	3	1613.78	0.01	1	39.08	0.041	K	QEYDESGPGIVHRK	C			Cmpd 105, AutoMSn(538.9372), 13.6 min
1	12	gi|924603	P53471	actin [Schistosoma mansoni]	1097	41714	39	39	15	15	44.9	5.3	908	1	1	1	547.289	1638.85	3	1638.83	0.0172	1	51.76	0.0025	R	LDLAGRDLTDYLMK	I	Oxidation (M)	0.00000000000020.0	Cmpd 490, AutoMSn(547.2893), 22.3 min
1	12	gi|924603	P53471	actin [Schistosoma mansoni]	1097	41714	39	39	15	15	44.9	5.3	909	1	1	1	547.289	1638.85	3	1638.83	0.0179	1	48.49	0.0053	R	LDLAGRDLTDYLMK	I	Oxidation (M)	0.00000000000020.0	Cmpd 493, AutoMSn(547.2895), 22.3 min
1	12	gi|924603	P53471	actin [Schistosoma mansoni]	1097	41714	39	39	15	15	44.9	5.3	927	1	1	1	895.955	1789.89	2	1789.88	0.0101	0	64.09	0.00014	K	SYELPDGQVITIGNER	F			Cmpd 511, AutoMSn(895.9547), 22.7 min
1	12	gi|924603	P53471	actin [Schistosoma mansoni]	1097	41714	39	39	15	15	44.9	5.3	928	1	1	1	895.956	1789.9	2	1789.88	0.0134	0	109.77	3.9e-09	K	SYELPDGQVITIGNER	F			Cmpd 517, AutoMSn(895.9563), 22.9 min
1	12	gi|924603	P53471	actin [Schistosoma mansoni]	1097	41714	39	39	15	15	44.9	5.3	929	1	1	1	597.64	1789.9	3	1789.88	0.0146	0	50.44	0.0033	K	SYELPDGQVITIGNER	F			Cmpd 512, AutoMSn(597.6403), 22.7 min
1	12	gi|924603	P53471	actin [Schistosoma mansoni]	1097	41714	39	39	15	15	44.9	5.3	930	1	1	1	597.641	1789.9	3	1789.88	0.018	0	68.12	5.7e-05	K	SYELPDGQVITIGNER	F			Cmpd 518, AutoMSn(597.6415), 22.9 min
1	12	gi|924603	P53471	actin [Schistosoma mansoni]	1097	41714	39	39	15	15	44.9	5.3	942	1	1	1	652.033	1953.08	3	1953.06	0.0186	0	46.56	0.011	R	VAPEEHPVLLTEAPLNPK	A			Cmpd 388, AutoMSn(652.0325), 20.0 min
1	12	gi|924603	P53471	actin [Schistosoma mansoni]	1097	41714	39	39	15	15	44.9	5.3	943	1	1	1	652.034	1953.08	3	1953.06	0.0236	0	54.99	0.0016	R	VAPEEHPVLLTEAPLNPK	A			Cmpd 391, AutoMSn(652.0342), 20.0 min
1	12	gi|924603	P53471	actin [Schistosoma mansoni]	1097	41714	39	39	15	15	44.9	5.3	970	1	1	1	1108.04	2214.07	2	2214.06	0.0085	0	68.1	6.5e-05	K	DLYANTVLSGGTTMFPGIADR	M	Oxidation (M)	0.000000000000020000000.0	Cmpd 638, AutoMSn(1108.0429), 25.6 min
1	12	gi|924603	P53471	actin [Schistosoma mansoni]	1097	41714	39	39	15	15	44.9	5.3	971	1	1	1	1108.04	2214.07	2	2214.06	0.0097	0	64.7	0.00014	K	DLYANTVLSGGTTMFPGIADR	M	Oxidation (M)	0.000000000000020000000.0	Cmpd 641, AutoMSn(1108.0435), 25.6 min
1	12	gi|924603	P53471	actin [Schistosoma mansoni]	1097	41714	39	39	15	15	44.9	5.3	972	1	1	1	1108.05	2214.08	2	2214.06	0.0165	0	46.29	0.0099	K	DLYANTVLSGGTTMFPGIADR	M	Oxidation (M)	0.000000000000020000000.0	Cmpd 644, AutoMSn(1108.0469), 25.7 min
1	12	gi|924603	P53471	actin [Schistosoma mansoni]	1097	41714	39	39	15	15	44.9	5.3	973	1	1	1	739.035	2214.08	3	2214.06	0.0205	0	90.43	3.8e-07	K	DLYANTVLSGGTTMFPGIADR	M	Oxidation (M)	0.000000000000020000000.0	Cmpd 637, AutoMSn(739.0350), 25.5 min
1	12	gi|924603	P53471	actin [Schistosoma mansoni]	1097	41714	39	39	15	15	44.9	5.3	974	1	1	1	739.037	2214.09	3	2214.06	0.0269	0	97.39	7.9e-08	K	DLYANTVLSGGTTMFPGIADR	M	Oxidation (M)	0.000000000000020000000.0	Cmpd 640, AutoMSn(739.0371), 25.6 min
1	12	gi|924603	P53471	actin [Schistosoma mansoni]	1097	41714	39	39	15	15	44.9	5.3	997	1	1	1	856.064	2565.17	3	2565.16	0.0082	0	73.83	1.7e-05	K	LCYVALDFEQEMATAASSSSLEK	S	Carbamidomethyl (C); Oxidation (M)	0.01000000000200000000000.0	Cmpd 550, AutoMSn(856.0638), 23.6 min
1	12	gi|924603	P53471	actin [Schistosoma mansoni]	1097	41714	39	39	15	15	44.9	5.3	999	1	1	1	856.069	2565.18	3	2565.16	0.0234	0	88.18	6.5e-07	K	LCYVALDFEQEMATAASSSSLEK	S	Carbamidomethyl (C); Oxidation (M)	0.01000000000200000000000.0	Cmpd 553, AutoMSn(856.0689), 23.7 min	emPAI	2.94
1	10	gi|226480850	C1LFP4	putative aldehyde dehydrogenase 1B1 precursor [Schistosoma japonicum]	469	53548	20	20	9	9	20.4	6.06	288	1	1	1	400.749	799.483	2	799.48	0.0029	0	40.66	0.017	K	LANLIEK	N			Cmpd 158, AutoMSn(400.7489), 16.7 min
1	10	gi|226480850	C1LFP4	putative aldehyde dehydrogenase 1B1 precursor [Schistosoma japonicum]	469	53548	20	20	9	9	20.4	6.06	413	1	1	0	569.294	1136.57	2	1136.57	0.0032	0	46.86	0.0054	K	EALDGYLQTK	V			Cmpd 245, AutoMSn(569.2945), 18.9 min
1	10	gi|226480850	C1LFP4	putative aldehyde dehydrogenase 1B1 precursor [Schistosoma japonicum]	469	53548	20	20	9	9	20.4	6.06	414	1	1	0	569.296	1136.58	2	1136.57	0.0069	0	44.68	0.009	K	EALDGYLQTK	V			Cmpd 244, AutoMSn(569.2964), 18.8 min
1	10	gi|226480850	C1LFP4	putative aldehyde dehydrogenase 1B1 precursor [Schistosoma japonicum]	469	53548	20	20	9	9	20.4	6.06	415	1	1	0	569.297	1136.58	2	1136.57	0.0084	0	50.66	0.0023	K	EALDGYLQTK	V			Cmpd 248, AutoMSn(569.2972), 18.9 min
1	10	gi|226480850	C1LFP4	putative aldehyde dehydrogenase 1B1 precursor [Schistosoma japonicum]	469	53548	20	20	9	9	20.4	6.06	430	1	1	1	602.836	1203.66	2	1203.65	0.0039	1	43.89	0.011	K	VISMPISIKNS	-	Oxidation (M)	0.00020000000.0	Cmpd 206, AutoMSn(602.8359), 17.8 min
1	10	gi|226480850	C1LFP4	putative aldehyde dehydrogenase 1B1 precursor [Schistosoma japonicum]	469	53548	20	20	9	9	20.4	6.06	434	1	1	1	625.82	1249.62	2	1249.62	0.0055	0	54.08	0.0011	K	FDTLEEVIER	A			Cmpd 390, AutoMSn(625.8195), 22.4 min
1	10	gi|226480850	C1LFP4	putative aldehyde dehydrogenase 1B1 precursor [Schistosoma japonicum]	469	53548	20	20	9	9	20.4	6.06	435	1	1	1	625.82	1249.63	2	1249.62	0.0061	0	59.88	0.0003	K	FDTLEEVIER	A			Cmpd 392, AutoMSn(625.8198), 22.5 min
1	10	gi|226480850	C1LFP4	putative aldehyde dehydrogenase 1B1 precursor [Schistosoma japonicum]	469	53548	20	20	9	9	20.4	6.06	441	1	1	0	462.57	1384.69	3	1384.68	0.0119	1	61.97	0.00021	R	YYAGYADKIHGK	Q			Cmpd 55, AutoMSn(462.5704), 14.2 min
1	10	gi|226480850	C1LFP4	putative aldehyde dehydrogenase 1B1 precursor [Schistosoma japonicum]	469	53548	20	20	9	9	20.4	6.06	442	1	1	0	462.571	1384.69	3	1384.68	0.0143	1	67.97	5.3e-05	R	YYAGYADKIHGK	Q			Cmpd 52, AutoMSn(462.5712), 14.1 min
1	10	gi|226480850	C1LFP4	putative aldehyde dehydrogenase 1B1 precursor [Schistosoma japonicum]	469	53548	20	20	9	9	20.4	6.06	443	1	1	0	462.571	1384.69	3	1384.68	0.0143	1	85.72	8.9e-07	R	YYAGYADKIHGK	Q			Cmpd 58, AutoMSn(462.5712), 14.2 min
1	10	gi|226480850	C1LFP4	putative aldehyde dehydrogenase 1B1 precursor [Schistosoma japonicum]	469	53548	20	20	9	9	20.4	6.06	461	1	1	1	498.588	1492.74	3	1492.73	0.0071	0	50.75	0.0026	K	QLPVDGNMVTFTR	R	Oxidation (M)	0.0000000200000.0	Cmpd 287, AutoMSn(498.5878), 19.9 min
1	10	gi|226480850	C1LFP4	putative aldehyde dehydrogenase 1B1 precursor [Schistosoma japonicum]	469	53548	20	20	9	9	20.4	6.06	463	1	1	1	747.379	1492.74	2	1492.73	0.0082	0	54.36	0.0012	K	QLPVDGNMVTFTR	R	Oxidation (M)	0.0000000200000.0	Cmpd 284, AutoMSn(747.3786), 19.8 min
1	10	gi|226480850	C1LFP4	putative aldehyde dehydrogenase 1B1 precursor [Schistosoma japonicum]	469	53548	20	20	9	9	20.4	6.06	464	1	1	1	747.379	1492.74	2	1492.73	0.0089	0	60.54	0.00028	K	QLPVDGNMVTFTR	R	Oxidation (M)	0.0000000200000.0	Cmpd 281, AutoMSn(747.3789), 19.7 min
1	10	gi|226480850	C1LFP4	putative aldehyde dehydrogenase 1B1 precursor [Schistosoma japonicum]	469	53548	20	20	9	9	20.4	6.06	465	1	1	1	747.38	1492.75	2	1492.73	0.0107	0	41.21	0.024	K	QLPVDGNMVTFTR	R	Oxidation (M)	0.0000000200000.0	Cmpd 279, AutoMSn(747.3799), 19.7 min
1	10	gi|226480850	C1LFP4	putative aldehyde dehydrogenase 1B1 precursor [Schistosoma japonicum]	469	53548	20	20	9	9	20.4	6.06	466	1	1	1	498.591	1492.75	3	1492.73	0.0181	0	58.42	0.00046	K	QLPVDGNMVTFTR	R	Oxidation (M)	0.0000000200000.0	Cmpd 285, AutoMSn(498.5915), 19.8 min
1	10	gi|226480850	C1LFP4	putative aldehyde dehydrogenase 1B1 precursor [Schistosoma japonicum]	469	53548	20	20	9	9	20.4	6.06	485	1	1	0	533.612	1597.81	3	1597.8	0.0148	1	41.34	0.024	R	EFGKEALDGYLQTK	V			Cmpd 278, AutoMSn(533.6118), 19.7 min
1	10	gi|226480850	C1LFP4	putative aldehyde dehydrogenase 1B1 precursor [Schistosoma japonicum]	469	53548	20	20	9	9	20.4	6.06	514	1	1	1	862.449	1722.88	2	1722.88	0.0077	0	64.69	0.00012	R	LFVQAPIYNQMVER	M	Oxidation (M)	0.00000000002000.0	Cmpd 345, AutoMSn(862.4493), 21.4 min
1	10	gi|226480850	C1LFP4	putative aldehyde dehydrogenase 1B1 precursor [Schistosoma japonicum]	469	53548	20	20	9	9	20.4	6.06	515	1	1	1	862.449	1722.88	2	1722.88	0.0077	0	57.39	0.00066	R	LFVQAPIYNQMVER	M	Oxidation (M)	0.00000000002000.0	Cmpd 343, AutoMSn(862.4493), 21.3 min
1	10	gi|226480850	C1LFP4	putative aldehyde dehydrogenase 1B1 precursor [Schistosoma japonicum]	469	53548	20	20	9	9	20.4	6.06	518	1	1	1	575.304	1722.89	3	1722.88	0.0131	0	55.11	0.0011	R	LFVQAPIYNQMVER	M	Oxidation (M)	0.00000000002000.0	Cmpd 342, AutoMSn(575.3038), 21.3 min
1	10	gi|226480850	C1LFP4	putative aldehyde dehydrogenase 1B1 precursor [Schistosoma japonicum]	469	53548	20	20	9	9	20.4	6.06	543	1	1	0	657.641	1969.9	3	1969.88	0.0169	0	42.13	0.022	R	ANATHYGLGAGVFTSDMDK	A	Oxidation (M)	0.0000000000000000200.0	Cmpd 236, AutoMSn(657.6409), 18.6 min	emPAI	0.93
2	10	gi|350645988	G4LWI3	aldehyde dehydrogenase,putative [Schistosoma mansoni]	362	53728	12	12	5	5	12.4	5.76	413	1	0	0	569.294	1136.57	2	1136.57	0.0032	0	46.86	0.0054	K	EALDGYLQTK	V			Cmpd 245, AutoMSn(569.2945), 18.9 min
2	10	gi|350645988	G4LWI3	aldehyde dehydrogenase,putative [Schistosoma mansoni]	362	53728	12	12	5	5	12.4	5.76	414	1	0	0	569.296	1136.58	2	1136.57	0.0069	0	44.68	0.009	K	EALDGYLQTK	V			Cmpd 244, AutoMSn(569.2964), 18.8 min
2	10	gi|350645988	G4LWI3	aldehyde dehydrogenase,putative [Schistosoma mansoni]	362	53728	12	12	5	5	12.4	5.76	415	1	0	0	569.297	1136.58	2	1136.57	0.0084	0	50.66	0.0023	K	EALDGYLQTK	V			Cmpd 248, AutoMSn(569.2972), 18.9 min
2	10	gi|350645988	G4LWI3	aldehyde dehydrogenase,putative [Schistosoma mansoni]	362	53728	12	12	5	5	12.4	5.76	441	1	0	0	462.57	1384.69	3	1384.68	0.0119	1	61.97	0.00021	R	YYAGYADKIHGK	Q			Cmpd 55, AutoMSn(462.5704), 14.2 min
2	10	gi|350645988	G4LWI3	aldehyde dehydrogenase,putative [Schistosoma mansoni]	362	53728	12	12	5	5	12.4	5.76	442	1	0	0	462.571	1384.69	3	1384.68	0.0143	1	67.97	5.3e-05	R	YYAGYADKIHGK	Q			Cmpd 52, AutoMSn(462.5712), 14.1 min
2	10	gi|350645988	G4LWI3	aldehyde dehydrogenase,putative [Schistosoma mansoni]	362	53728	12	12	5	5	12.4	5.76	443	1	0	0	462.571	1384.69	3	1384.68	0.0143	1	85.72	8.9e-07	R	YYAGYADKIHGK	Q			Cmpd 58, AutoMSn(462.5712), 14.2 min
2	10	gi|350645988	G4LWI3	aldehyde dehydrogenase,putative [Schistosoma mansoni]	362	53728	12	12	5	5	12.4	5.76	485	1	0	0	533.612	1597.81	3	1597.8	0.0148	1	41.34	0.024	R	EFGKEALDGYLQTK	V			Cmpd 278, AutoMSn(533.6118), 19.7 min
2	10	gi|350645988	G4LWI3	aldehyde dehydrogenase,putative [Schistosoma mansoni]	362	53728	12	12	5	5	12.4	5.76	497	1	1	1	849.445	1696.88	2	1696.87	0.0051	0	93	1.9e-07	R	AISFTGSTEVGQLIMK	A	Oxidation (M)	0.0000000000000020.0	Cmpd 404, AutoMSn(849.4451), 22.7 min
2	10	gi|350645988	G4LWI3	aldehyde dehydrogenase,putative [Schistosoma mansoni]	362	53728	12	12	5	5	12.4	5.76	498	1	1	1	849.445	1696.88	2	1696.87	0.0056	0	56.77	0.0008	R	AISFTGSTEVGQLIMK	A	Oxidation (M)	0.0000000000000020.0	Cmpd 402, AutoMSn(849.4453), 22.7 min
2	10	gi|350645988	G4LWI3	aldehyde dehydrogenase,putative [Schistosoma mansoni]	362	53728	12	12	5	5	12.4	5.76	499	1	1	1	849.446	1696.88	2	1696.87	0.0062	0	62.65	0.00021	R	AISFTGSTEVGQLIMK	A	Oxidation (M)	0.0000000000000020.0	Cmpd 398, AutoMSn(849.4457), 22.6 min
2	10	gi|350645988	G4LWI3	aldehyde dehydrogenase,putative [Schistosoma mansoni]	362	53728	12	12	5	5	12.4	5.76	502	1	1	1	566.635	1696.88	3	1696.87	0.0142	0	41.86	0.025	R	AISFTGSTEVGQLIMK	A	Oxidation (M)	0.0000000000000020.0	Cmpd 405, AutoMSn(566.6355), 22.7 min
2	10	gi|350645988	G4LWI3	aldehyde dehydrogenase,putative [Schistosoma mansoni]	362	53728	12	12	5	5	12.4	5.76	543	1	0	0	657.641	1969.9	3	1969.88	0.0169	0	42.13	0.022	R	ANATHYGLGAGVFTSDMDK	A	Oxidation (M)	0.0000000000000000200.0	Cmpd 236, AutoMSn(657.6409), 18.6 min	emPAI	0.43
1	13	gi|257215736	C7TZI6	Heat shock protein 60, partial [Schistosoma japonicum]	1404	50572	50	49	21	21	48.1	6.88	334	1	1	0	450.78	899.546	2	899.544	0.0016	0	65.84	6.2e-05	K	LSNGVAVIK	V			Cmpd 257, AutoMSn(450.7801), 16.5 min
1	13	gi|257215736	C7TZI6	Heat shock protein 60, partial [Schistosoma japonicum]	1404	50572	50	49	21	21	48.1	6.88	366	1	1	0	481.245	960.475	2	960.478	-0.0024	1	53.63	0.001	K	APGFGDNRK	N			Cmpd 28, AutoMSn(481.2449), 10.8 min
1	13	gi|257215736	C7TZI6	Heat shock protein 60, partial [Schistosoma japonicum]	1404	50572	50	49	21	21	48.1	6.88	376	1	1	0	494.286	986.557	2	986.558	-0.0012	0	46.76	0.0052	K	LGLQVCAVK	A	Carbamidomethyl (C)	0.000001000.0	Cmpd 353, AutoMSn(494.2858), 18.6 min
1	13	gi|257215736	C7TZI6	Heat shock protein 60, partial [Schistosoma japonicum]	1404	50572	50	49	21	21	48.1	6.88	377	1	1	0	494.288	986.561	2	986.558	0.0025	0	46.65	0.0054	K	LGLQVCAVK	A	Carbamidomethyl (C)	0.000001000.0	Cmpd 350, AutoMSn(494.2877), 18.5 min
1	13	gi|257215736	C7TZI6	Heat shock protein 60, partial [Schistosoma japonicum]	1404	50572	50	49	21	21	48.1	6.88	381	1	1	0	331.517	991.528	3	991.534	-0.0062	1	48.08	0.0036	R	AIAKEGFEK	I			Cmpd 108, AutoMSn(331.5165), 13.1 min
1	13	gi|257215736	C7TZI6	Heat shock protein 60, partial [Schistosoma japonicum]	1404	50572	50	49	21	21	48.1	6.88	382	1	1	0	496.776	991.537	2	991.534	0.0035	1	40.71	0.02	R	AIAKEGFEK	I			Cmpd 101, AutoMSn(496.7759), 13.0 min
1	13	gi|257215736	C7TZI6	Heat shock protein 60, partial [Schistosoma japonicum]	1404	50572	50	49	21	21	48.1	6.88	383	1	1	0	496.776	991.537	2	991.534	0.0036	1	47.14	0.0045	R	AIAKEGFEK	I			Cmpd 104, AutoMSn(496.7760), 13.0 min
1	13	gi|257215736	C7TZI6	Heat shock protein 60, partial [Schistosoma japonicum]	1404	50572	50	49	21	21	48.1	6.88	384	1	1	0	496.776	991.538	2	991.534	0.0045	1	51.16	0.0018	R	AIAKEGFEK	I			Cmpd 98, AutoMSn(496.7764), 12.9 min
1	13	gi|257215736	C7TZI6	Heat shock protein 60, partial [Schistosoma japonicum]	1404	50572	50	49	21	21	48.1	6.88	387	1	1	0	502.274	1002.53	2	1002.53	-0.0008	0	48.77	0.0034	R	VGNDGTITVK	D			Cmpd 179, AutoMSn(502.2742), 14.7 min
1	13	gi|257215736	C7TZI6	Heat shock protein 60, partial [Schistosoma japonicum]	1404	50572	50	49	21	21	48.1	6.88	388	1	1	0	502.276	1002.54	2	1002.53	0.0026	0	63.09	0.00013	R	VGNDGTITVK	D			Cmpd 182, AutoMSn(502.2759), 14.8 min
1	13	gi|257215736	C7TZI6	Heat shock protein 60, partial [Schistosoma japonicum]	1404	50572	50	49	21	21	48.1	6.88	389	1	1	0	502.277	1002.54	2	1002.53	0.0046	0	64.26	9.6e-05	R	VGNDGTITVK	D			Cmpd 185, AutoMSn(502.2769), 14.9 min
1	13	gi|257215736	C7TZI6	Heat shock protein 60, partial [Schistosoma japonicum]	1404	50572	50	49	21	21	48.1	6.88	398	1	1	0	512.758	1023.5	2	1023.5	0.0031	0	49.62	0.0024	R	YTDALNATR	A			Cmpd 191, AutoMSn(512.7581), 15.0 min
1	13	gi|257215736	C7TZI6	Heat shock protein 60, partial [Schistosoma japonicum]	1404	50572	50	49	21	21	48.1	6.88	399	1	1	0	512.758	1023.5	2	1023.5	0.0032	0	57.18	0.00041	R	YTDALNATR	A			Cmpd 194, AutoMSn(512.7581), 15.1 min
1	13	gi|257215736	C7TZI6	Heat shock protein 60, partial [Schistosoma japonicum]	1404	50572	50	49	21	21	48.1	6.88	400	1	1	0	512.76	1023.5	2	1023.5	0.006	0	54.07	0.00085	R	YTDALNATR	A			Cmpd 197, AutoMSn(512.7595), 15.1 min
1	13	gi|257215736	C7TZI6	Heat shock protein 60, partial [Schistosoma japonicum]	1404	50572	50	49	21	21	48.1	6.88	403	1	1	0	516.309	1030.6	2	1030.6	0.0015	1	41.94	0.017	K	ITKDGVTVAK	G			Cmpd 92, AutoMSn(516.3092), 12.8 min
1	13	gi|257215736	C7TZI6	Heat shock protein 60, partial [Schistosoma japonicum]	1404	50572	50	49	21	21	48.1	6.88	404	1	1	0	516.31	1030.6	2	1030.6	0.0024	1	41.47	0.019	K	ITKDGVTVAK	G			Cmpd 95, AutoMSn(516.3096), 12.8 min
1	13	gi|257215736	C7TZI6	Heat shock protein 60, partial [Schistosoma japonicum]	1404	50572	50	49	21	21	48.1	6.88	438	1	1	0	538.294	1074.57	2	1074.57	0.002	0	61.75	0.00018	R	NVIIESSWK	S			Cmpd 393, AutoMSn(538.2938), 19.6 min
1	13	gi|257215736	C7TZI6	Heat shock protein 60, partial [Schistosoma japonicum]	1404	50572	50	49	21	21	48.1	6.88	453	1	1	1	553.298	1104.58	2	1104.58	-0.0031	0	46.12	0.0061	K	AIGDLIASAMK	R	Oxidation (M)	0.00000000020.0	Cmpd 434, AutoMSn(553.2982), 20.5 min
1	13	gi|257215736	C7TZI6	Heat shock protein 60, partial [Schistosoma japonicum]	1404	50572	50	49	21	21	48.1	6.88	475	1	1	0	603.798	1205.58	2	1205.58	0.003	0	62.3	0.00014	K	VGGSSEVEVSEK	K			Cmpd 146, AutoMSn(603.7975), 14.0 min
1	13	gi|257215736	C7TZI6	Heat shock protein 60, partial [Schistosoma japonicum]	1404	50572	50	49	21	21	48.1	6.88	476	1	1	0	603.798	1205.58	2	1205.58	0.0039	0	73.7	1e-05	K	VGGSSEVEVSEK	K			Cmpd 150, AutoMSn(603.7980), 14.1 min
1	13	gi|257215736	C7TZI6	Heat shock protein 60, partial [Schistosoma japonicum]	1404	50572	50	49	21	21	48.1	6.88	500	1	1	0	652.348	1302.68	2	1302.68	0.0036	1	64.53	0.00011	R	VGNDGTITVKDGK	T			Cmpd 122, AutoMSn(652.3480), 13.4 min
1	13	gi|257215736	C7TZI6	Heat shock protein 60, partial [Schistosoma japonicum]	1404	50572	50	49	21	21	48.1	6.88	501	1	1	0	652.349	1302.68	2	1302.68	0.0057	1	85.49	8.6e-07	R	VGNDGTITVKDGK	T			Cmpd 121, AutoMSn(652.3491), 13.4 min
1	13	gi|257215736	C7TZI6	Heat shock protein 60, partial [Schistosoma japonicum]	1404	50572	50	49	21	21	48.1	6.88	502	1	1	0	435.236	1302.69	3	1302.68	0.008	1	70.3	2.9e-05	R	VGNDGTITVKDGK	T			Cmpd 116, AutoMSn(435.2359), 13.3 min
1	13	gi|257215736	C7TZI6	Heat shock protein 60, partial [Schistosoma japonicum]	1404	50572	50	49	21	21	48.1	6.88	503	1	1	0	435.236	1302.69	3	1302.68	0.0087	1	68.2	4.6e-05	R	VGNDGTITVKDGK	T			Cmpd 114, AutoMSn(435.2362), 13.2 min
1	13	gi|257215736	C7TZI6	Heat shock protein 60, partial [Schistosoma japonicum]	1404	50572	50	49	21	21	48.1	6.88	504	1	1	0	435.237	1302.69	3	1302.68	0.011	1	99.14	3.8e-08	R	VGNDGTITVKDGK	T			Cmpd 119, AutoMSn(435.2369), 13.4 min
1	13	gi|257215736	C7TZI6	Heat shock protein 60, partial [Schistosoma japonicum]	1404	50572	50	49	21	21	48.1	6.88	514	1	1	0	445.567	1333.68	3	1333.67	0.0069	1	67.51	5.1e-05	K	VGGSSEVEVSEKK	D			Cmpd 80, AutoMSn(445.5671), 12.5 min
1	13	gi|257215736	C7TZI6	Heat shock protein 60, partial [Schistosoma japonicum]	1404	50572	50	49	21	21	48.1	6.88	515	1	1	0	445.567	1333.68	3	1333.67	0.008	1	53.88	0.0012	K	VGGSSEVEVSEKK	D			Cmpd 83, AutoMSn(445.5674), 12.6 min
1	13	gi|257215736	C7TZI6	Heat shock protein 60, partial [Schistosoma japonicum]	1404	50572	50	49	21	21	48.1	6.88	517	1	1	0	445.57	1333.69	3	1333.67	0.015	1	53.7	0.0012	K	VGGSSEVEVSEKK	D			Cmpd 77, AutoMSn(445.5698), 12.4 min
1	13	gi|257215736	C7TZI6	Heat shock protein 60, partial [Schistosoma japonicum]	1404	50572	50	49	21	21	48.1	6.88	551	1	1	1	716.363	1430.71	2	1430.71	0.0034	0	60.68	0.00025	R	GYISPYFINTEK	G			Cmpd 467, AutoMSn(716.3631), 21.4 min
1	13	gi|257215736	C7TZI6	Heat shock protein 60, partial [Schistosoma japonicum]	1404	50572	50	49	21	21	48.1	6.88	553	1	1	1	716.365	1430.72	2	1430.71	0.007	0	64.5	0.0001	R	GYISPYFINTEK	G			Cmpd 470, AutoMSn(716.3648), 21.5 min
1	13	gi|257215736	C7TZI6	Heat shock protein 60, partial [Schistosoma japonicum]	1404	50572	50	49	21	21	48.1	6.88	554	1	1	1	477.913	1430.72	3	1430.71	0.0103	0	46.12	0.0072	R	GYISPYFINTEK	G			Cmpd 473, AutoMSn(477.9134), 21.6 min
1	13	gi|257215736	C7TZI6	Heat shock protein 60, partial [Schistosoma japonicum]	1404	50572	50	49	21	21	48.1	6.88	555	1	1	1	477.914	1430.72	3	1430.71	0.0117	0	54.32	0.0011	R	GYISPYFINTEK	G			Cmpd 471, AutoMSn(477.9139), 21.5 min
1	13	gi|257215736	C7TZI6	Heat shock protein 60, partial [Schistosoma japonicum]	1404	50572	50	49	21	21	48.1	6.88	556	1	1	1	477.914	1430.72	3	1430.71	0.0132	0	48.43	0.0043	R	GYISPYFINTEK	G			Cmpd 476, AutoMSn(477.9144), 21.6 min
1	13	gi|257215736	C7TZI6	Heat shock protein 60, partial [Schistosoma japonicum]	1404	50572	50	49	21	21	48.1	6.88	73	1	1	1	496.593	1486.76	3	1486.84	-0.0865	1	50.04	0.0082	R	GVMLAVDAVVKELK	S	Oxidation (M)	0.00200000000000.0	Cmpd 504, AutoMSn(496.5927), 22.2 min
1	13	gi|257215736	C7TZI6	Heat shock protein 60, partial [Schistosoma japonicum]	1404	50572	50	49	21	21	48.1	6.88	617	1	1	0	812.459	1622.9	2	1622.9	0.0048	0	56.54	0.00096	R	AAIEEGIVPGGGTALLR	C			Cmpd 518, AutoMSn(812.4592), 22.6 min
1	13	gi|257215736	C7TZI6	Heat shock protein 60, partial [Schistosoma japonicum]	1404	50572	50	49	21	21	48.1	6.88	618	1	1	0	812.461	1622.91	2	1622.9	0.0091	0	56.54	0.00097	R	AAIEEGIVPGGGTALLR	C			Cmpd 521, AutoMSn(812.4614), 22.6 min
1	13	gi|257215736	C7TZI6	Heat shock protein 60, partial [Schistosoma japonicum]	1404	50572	50	49	21	21	48.1	6.88	619	1	1	0	541.977	1622.91	3	1622.9	0.0111	0	54.54	0.0015	R	AAIEEGIVPGGGTALLR	C			Cmpd 522, AutoMSn(541.9774), 22.6 min
1	13	gi|257215736	C7TZI6	Heat shock protein 60, partial [Schistosoma japonicum]	1404	50572	50	49	21	21	48.1	6.88	620	1	1	0	541.978	1622.91	3	1622.9	0.0118	0	56.94	0.00089	R	AAIEEGIVPGGGTALLR	C			Cmpd 519, AutoMSn(541.9776), 22.6 min
1	13	gi|257215736	C7TZI6	Heat shock protein 60, partial [Schistosoma japonicum]	1404	50572	50	49	21	21	48.1	6.88	623	1	1	1	817.383	1632.75	2	1632.75	0.0015	0	46.52	0.0072	R	CEFQDAFILFSEK	K	Carbamidomethyl (C)	0.1000000000000.0	Cmpd 680, AutoMSn(817.3827), 26.3 min
1	13	gi|257215736	C7TZI6	Heat shock protein 60, partial [Schistosoma japonicum]	1404	50572	50	49	21	21	48.1	6.88	624	1	1	1	817.386	1632.76	2	1632.75	0.0075	0	52.75	0.0017	R	CEFQDAFILFSEK	K	Carbamidomethyl (C)	0.1000000000000.0	Cmpd 683, AutoMSn(817.3857), 26.4 min
1	13	gi|257215736	C7TZI6	Heat shock protein 60, partial [Schistosoma japonicum]	1404	50572	50	49	21	21	48.1	6.88	647	1	1	1	572.635	1714.88	3	1714.87	0.0145	1	62.54	0.00023	R	GYISPYFINTEKGAR	C			Cmpd 383, AutoMSn(572.6347), 19.4 min
1	13	gi|257215736	C7TZI6	Heat shock protein 60, partial [Schistosoma japonicum]	1404	50572	50	49	21	21	48.1	6.88	146	1	1	1	587.918	1760.73	3	1760.84	-0.1128	1	41.79	0.077	R	CEFQDAFILFSEKK	I	Carbamidomethyl (C)	0.10000000000000.0	Cmpd 563, AutoMSn(587.9178), 23.6 min
1	13	gi|257215736	C7TZI6	Heat shock protein 60, partial [Schistosoma japonicum]	1404	50572	50	49	21	21	48.1	6.88	657	1	1	1	587.96	1760.86	3	1760.84	0.0122	1	59.26	0.00042	R	CEFQDAFILFSEKK	I	Carbamidomethyl (C)	0.10000000000000.0	Cmpd 566, AutoMSn(587.9595), 23.6 min
1	13	gi|257215736	C7TZI6	Heat shock protein 60, partial [Schistosoma japonicum]	1404	50572	50	49	21	21	48.1	6.88	710	1	1	1	691.357	2071.05	3	2071.04	0.006	0	58.53	0.00062	K	QISTPEEIAQVATISANGDK	A			Cmpd 528, AutoMSn(691.3570), 22.8 min
1	13	gi|257215736	C7TZI6	Heat shock protein 60, partial [Schistosoma japonicum]	1404	50572	50	49	21	21	48.1	6.88	711	1	1	1	691.361	2071.06	3	2071.04	0.0195	0	48.46	0.0064	K	QISTPEEIAQVATISANGDK	A			Cmpd 525, AutoMSn(691.3616), 22.7 min
1	13	gi|257215736	C7TZI6	Heat shock protein 60, partial [Schistosoma japonicum]	1404	50572	50	49	21	21	48.1	6.88	724	1	1	0	702.722	2105.14	3	2105.13	0.0133	0	50.5	0.0043	K	INSIQTLLPALELCHQQK	R	Carbamidomethyl (C)	0.000000000000010000.0	Cmpd 569, AutoMSn(702.7218), 23.7 min
1	13	gi|257215736	C7TZI6	Heat shock protein 60, partial [Schistosoma japonicum]	1404	50572	50	49	21	21	48.1	6.88	758	1	1	0	854.094	2559.26	3	2559.24	0.02	0	107.92	8.3e-09	K	LVQDVANNTNEEAGDGTTTATVLAR	A			Cmpd 389, AutoMSn(854.0944), 19.5 min
1	13	gi|257215736	C7TZI6	Heat shock protein 60, partial [Schistosoma japonicum]	1404	50572	50	49	21	21	48.1	6.88	759	1	1	0	854.095	2559.26	3	2559.24	0.0226	0	116.04	1.3e-09	K	LVQDVANNTNEEAGDGTTTATVLAR	A			Cmpd 395, AutoMSn(854.0952), 19.6 min
1	13	gi|257215736	C7TZI6	Heat shock protein 60, partial [Schistosoma japonicum]	1404	50572	50	49	21	21	48.1	6.88	760	1	1	0	854.096	2559.26	3	2559.24	0.0235	0	108.86	6.7e-09	K	LVQDVANNTNEEAGDGTTTATVLAR	A			Cmpd 392, AutoMSn(854.0955), 19.6 min
1	13	gi|257215736	C7TZI6	Heat shock protein 60, partial [Schistosoma japonicum]	1404	50572	50	49	21	21	48.1	6.88	764	1	1	0	880.75	2639.23	3	2639.21	0.0205	0	43	0.024	K	LVQDVANNTNEEAGDGTTTATVLAR	A	Phospho (ST)	0.0000000030000000000000000.0	Cmpd 481, AutoMSn(880.7500), 21.7 min	emPAI	4.16
2	13	gi|685965977	A0A094ZZQ1	60 kDa heat shock protein, mitochondrial [Schistosoma haematobium]	1260	61101	42	42	16	16	28.8	5.84	334	1	0	0	450.78	899.546	2	899.544	0.0016	0	65.84	6.2e-05	K	LSNGVAVIK	V			Cmpd 257, AutoMSn(450.7801), 16.5 min
2	13	gi|685965977	A0A094ZZQ1	60 kDa heat shock protein, mitochondrial [Schistosoma haematobium]	1260	61101	42	42	16	16	28.8	5.84	366	1	0	0	481.245	960.475	2	960.478	-0.0024	1	53.63	0.001	K	APGFGDNRK	N			Cmpd 28, AutoMSn(481.2449), 10.8 min
2	13	gi|685965977	A0A094ZZQ1	60 kDa heat shock protein, mitochondrial [Schistosoma haematobium]	1260	61101	42	42	16	16	28.8	5.84	376	1	0	0	494.286	986.557	2	986.558	-0.0012	0	46.76	0.0052	K	LGLQVCAVK	A	Carbamidomethyl (C)	0.000001000.0	Cmpd 353, AutoMSn(494.2858), 18.6 min
2	13	gi|685965977	A0A094ZZQ1	60 kDa heat shock protein, mitochondrial [Schistosoma haematobium]	1260	61101	42	42	16	16	28.8	5.84	377	1	0	0	494.288	986.561	2	986.558	0.0025	0	46.65	0.0054	K	LGLQVCAVK	A	Carbamidomethyl (C)	0.000001000.0	Cmpd 350, AutoMSn(494.2877), 18.5 min
2	13	gi|685965977	A0A094ZZQ1	60 kDa heat shock protein, mitochondrial [Schistosoma haematobium]	1260	61101	42	42	16	16	28.8	5.84	381	1	0	0	331.517	991.528	3	991.534	-0.0062	1	48.08	0.0036	R	AIAKEGFEK	I			Cmpd 108, AutoMSn(331.5165), 13.1 min
2	13	gi|685965977	A0A094ZZQ1	60 kDa heat shock protein, mitochondrial [Schistosoma haematobium]	1260	61101	42	42	16	16	28.8	5.84	382	1	0	0	496.776	991.537	2	991.534	0.0035	1	40.71	0.02	R	AIAKEGFEK	I			Cmpd 101, AutoMSn(496.7759), 13.0 min
2	13	gi|685965977	A0A094ZZQ1	60 kDa heat shock protein, mitochondrial [Schistosoma haematobium]	1260	61101	42	42	16	16	28.8	5.84	383	1	0	0	496.776	991.537	2	991.534	0.0036	1	47.14	0.0045	R	AIAKEGFEK	I			Cmpd 104, AutoMSn(496.7760), 13.0 min
2	13	gi|685965977	A0A094ZZQ1	60 kDa heat shock protein, mitochondrial [Schistosoma haematobium]	1260	61101	42	42	16	16	28.8	5.84	384	1	0	0	496.776	991.538	2	991.534	0.0045	1	51.16	0.0018	R	AIAKEGFEK	I			Cmpd 98, AutoMSn(496.7764), 12.9 min
2	13	gi|685965977	A0A094ZZQ1	60 kDa heat shock protein, mitochondrial [Schistosoma haematobium]	1260	61101	42	42	16	16	28.8	5.84	387	1	0	0	502.274	1002.53	2	1002.53	-0.0008	0	48.77	0.0034	K	VGNDGTITVK	D			Cmpd 179, AutoMSn(502.2742), 14.7 min
2	13	gi|685965977	A0A094ZZQ1	60 kDa heat shock protein, mitochondrial [Schistosoma haematobium]	1260	61101	42	42	16	16	28.8	5.84	388	1	0	0	502.276	1002.54	2	1002.53	0.0026	0	63.09	0.00013	K	VGNDGTITVK	D			Cmpd 182, AutoMSn(502.2759), 14.8 min
2	13	gi|685965977	A0A094ZZQ1	60 kDa heat shock protein, mitochondrial [Schistosoma haematobium]	1260	61101	42	42	16	16	28.8	5.84	389	1	0	0	502.277	1002.54	2	1002.53	0.0046	0	64.26	9.6e-05	K	VGNDGTITVK	D			Cmpd 185, AutoMSn(502.2769), 14.9 min
2	13	gi|685965977	A0A094ZZQ1	60 kDa heat shock protein, mitochondrial [Schistosoma haematobium]	1260	61101	42	42	16	16	28.8	5.84	398	1	0	0	512.758	1023.5	2	1023.5	0.0031	0	49.62	0.0024	R	YTDALNATR	A			Cmpd 191, AutoMSn(512.7581), 15.0 min
2	13	gi|685965977	A0A094ZZQ1	60 kDa heat shock protein, mitochondrial [Schistosoma haematobium]	1260	61101	42	42	16	16	28.8	5.84	399	1	0	0	512.758	1023.5	2	1023.5	0.0032	0	57.18	0.00041	R	YTDALNATR	A			Cmpd 194, AutoMSn(512.7581), 15.1 min
2	13	gi|685965977	A0A094ZZQ1	60 kDa heat shock protein, mitochondrial [Schistosoma haematobium]	1260	61101	42	42	16	16	28.8	5.84	400	1	0	0	512.76	1023.5	2	1023.5	0.006	0	54.07	0.00085	R	YTDALNATR	A			Cmpd 197, AutoMSn(512.7595), 15.1 min
2	13	gi|685965977	A0A094ZZQ1	60 kDa heat shock protein, mitochondrial [Schistosoma haematobium]	1260	61101	42	42	16	16	28.8	5.84	403	1	0	0	516.309	1030.6	2	1030.6	0.0015	1	41.94	0.017	K	ITKDGVTVAK	G			Cmpd 92, AutoMSn(516.3092), 12.8 min
2	13	gi|685965977	A0A094ZZQ1	60 kDa heat shock protein, mitochondrial [Schistosoma haematobium]	1260	61101	42	42	16	16	28.8	5.84	404	1	0	0	516.31	1030.6	2	1030.6	0.0024	1	41.47	0.019	K	ITKDGVTVAK	G			Cmpd 95, AutoMSn(516.3096), 12.8 min
2	13	gi|685965977	A0A094ZZQ1	60 kDa heat shock protein, mitochondrial [Schistosoma haematobium]	1260	61101	42	42	16	16	28.8	5.84	438	1	0	0	538.294	1074.57	2	1074.57	0.002	0	61.75	0.00018	R	NVIIESSWK	S			Cmpd 393, AutoMSn(538.2938), 19.6 min
2	13	gi|685965977	A0A094ZZQ1	60 kDa heat shock protein, mitochondrial [Schistosoma haematobium]	1260	61101	42	42	16	16	28.8	5.84	475	1	0	0	603.798	1205.58	2	1205.58	0.003	0	62.3	0.00014	K	VGGSSEVEVSEK	K			Cmpd 146, AutoMSn(603.7975), 14.0 min
2	13	gi|685965977	A0A094ZZQ1	60 kDa heat shock protein, mitochondrial [Schistosoma haematobium]	1260	61101	42	42	16	16	28.8	5.84	476	1	0	0	603.798	1205.58	2	1205.58	0.0039	0	73.7	1e-05	K	VGGSSEVEVSEK	K			Cmpd 150, AutoMSn(603.7980), 14.1 min
2	13	gi|685965977	A0A094ZZQ1	60 kDa heat shock protein, mitochondrial [Schistosoma haematobium]	1260	61101	42	42	16	16	28.8	5.84	500	1	0	0	652.348	1302.68	2	1302.68	0.0036	1	64.53	0.00011	K	VGNDGTITVKDGK	T			Cmpd 122, AutoMSn(652.3480), 13.4 min
2	13	gi|685965977	A0A094ZZQ1	60 kDa heat shock protein, mitochondrial [Schistosoma haematobium]	1260	61101	42	42	16	16	28.8	5.84	501	1	0	0	652.349	1302.68	2	1302.68	0.0057	1	85.49	8.6e-07	K	VGNDGTITVKDGK	T			Cmpd 121, AutoMSn(652.3491), 13.4 min
2	13	gi|685965977	A0A094ZZQ1	60 kDa heat shock protein, mitochondrial [Schistosoma haematobium]	1260	61101	42	42	16	16	28.8	5.84	502	1	0	0	435.236	1302.69	3	1302.68	0.008	1	70.3	2.9e-05	K	VGNDGTITVKDGK	T			Cmpd 116, AutoMSn(435.2359), 13.3 min
2	13	gi|685965977	A0A094ZZQ1	60 kDa heat shock protein, mitochondrial [Schistosoma haematobium]	1260	61101	42	42	16	16	28.8	5.84	503	1	0	0	435.236	1302.69	3	1302.68	0.0087	1	68.2	4.6e-05	K	VGNDGTITVKDGK	T			Cmpd 114, AutoMSn(435.2362), 13.2 min
2	13	gi|685965977	A0A094ZZQ1	60 kDa heat shock protein, mitochondrial [Schistosoma haematobium]	1260	61101	42	42	16	16	28.8	5.84	504	1	0	0	435.237	1302.69	3	1302.68	0.011	1	99.14	3.8e-08	K	VGNDGTITVKDGK	T			Cmpd 119, AutoMSn(435.2369), 13.4 min
2	13	gi|685965977	A0A094ZZQ1	60 kDa heat shock protein, mitochondrial [Schistosoma haematobium]	1260	61101	42	42	16	16	28.8	5.84	514	1	0	0	445.567	1333.68	3	1333.67	0.0069	1	67.51	5.1e-05	K	VGGSSEVEVSEKK	D			Cmpd 80, AutoMSn(445.5671), 12.5 min
2	13	gi|685965977	A0A094ZZQ1	60 kDa heat shock protein, mitochondrial [Schistosoma haematobium]	1260	61101	42	42	16	16	28.8	5.84	515	1	0	0	445.567	1333.68	3	1333.67	0.008	1	53.88	0.0012	K	VGGSSEVEVSEKK	D			Cmpd 83, AutoMSn(445.5674), 12.6 min
2	13	gi|685965977	A0A094ZZQ1	60 kDa heat shock protein, mitochondrial [Schistosoma haematobium]	1260	61101	42	42	16	16	28.8	5.84	517	1	0	0	445.57	1333.69	3	1333.67	0.015	1	53.7	0.0012	K	VGGSSEVEVSEKK	D			Cmpd 77, AutoMSn(445.5698), 12.4 min
2	13	gi|685965977	A0A094ZZQ1	60 kDa heat shock protein, mitochondrial [Schistosoma haematobium]	1260	61101	42	42	16	16	28.8	5.84	551	1	0	1	716.363	1430.71	2	1430.71	0.0034	0	60.68	0.00025	R	GYISPYFLNTEK	G			Cmpd 467, AutoMSn(716.3631), 21.4 min
2	13	gi|685965977	A0A094ZZQ1	60 kDa heat shock protein, mitochondrial [Schistosoma haematobium]	1260	61101	42	42	16	16	28.8	5.84	553	1	0	1	716.365	1430.72	2	1430.71	0.007	0	64.5	0.0001	R	GYISPYFLNTEK	G			Cmpd 470, AutoMSn(716.3648), 21.5 min
2	13	gi|685965977	A0A094ZZQ1	60 kDa heat shock protein, mitochondrial [Schistosoma haematobium]	1260	61101	42	42	16	16	28.8	5.84	554	1	0	1	477.913	1430.72	3	1430.71	0.0103	0	46.12	0.0072	R	GYISPYFLNTEK	G			Cmpd 473, AutoMSn(477.9134), 21.6 min
2	13	gi|685965977	A0A094ZZQ1	60 kDa heat shock protein, mitochondrial [Schistosoma haematobium]	1260	61101	42	42	16	16	28.8	5.84	555	1	0	1	477.914	1430.72	3	1430.71	0.0117	0	54.32	0.0011	R	GYISPYFLNTEK	G			Cmpd 471, AutoMSn(477.9139), 21.5 min
2	13	gi|685965977	A0A094ZZQ1	60 kDa heat shock protein, mitochondrial [Schistosoma haematobium]	1260	61101	42	42	16	16	28.8	5.84	556	1	0	1	477.914	1430.72	3	1430.71	0.0132	0	48.43	0.0043	R	GYISPYFLNTEK	G			Cmpd 476, AutoMSn(477.9144), 21.6 min
2	13	gi|685965977	A0A094ZZQ1	60 kDa heat shock protein, mitochondrial [Schistosoma haematobium]	1260	61101	42	42	16	16	28.8	5.84	617	1	0	0	812.459	1622.9	2	1622.9	0.0048	0	56.54	0.00096	R	AAIEEGIVPGGGTALLR	C			Cmpd 518, AutoMSn(812.4592), 22.6 min
2	13	gi|685965977	A0A094ZZQ1	60 kDa heat shock protein, mitochondrial [Schistosoma haematobium]	1260	61101	42	42	16	16	28.8	5.84	618	1	0	0	812.461	1622.91	2	1622.9	0.0091	0	56.54	0.00097	R	AAIEEGIVPGGGTALLR	C			Cmpd 521, AutoMSn(812.4614), 22.6 min
2	13	gi|685965977	A0A094ZZQ1	60 kDa heat shock protein, mitochondrial [Schistosoma haematobium]	1260	61101	42	42	16	16	28.8	5.84	619	1	0	0	541.977	1622.91	3	1622.9	0.0111	0	54.54	0.0015	R	AAIEEGIVPGGGTALLR	C			Cmpd 522, AutoMSn(541.9774), 22.6 min
2	13	gi|685965977	A0A094ZZQ1	60 kDa heat shock protein, mitochondrial [Schistosoma haematobium]	1260	61101	42	42	16	16	28.8	5.84	620	1	0	0	541.978	1622.91	3	1622.9	0.0118	0	56.94	0.00089	R	AAIEEGIVPGGGTALLR	C			Cmpd 519, AutoMSn(541.9776), 22.6 min
2	13	gi|685965977	A0A094ZZQ1	60 kDa heat shock protein, mitochondrial [Schistosoma haematobium]	1260	61101	42	42	16	16	28.8	5.84	647	1	0	1	572.635	1714.88	3	1714.87	0.0145	1	62.54	0.00023	R	GYISPYFLNTEKGAR	C			Cmpd 383, AutoMSn(572.6347), 19.4 min
2	13	gi|685965977	A0A094ZZQ1	60 kDa heat shock protein, mitochondrial [Schistosoma haematobium]	1260	61101	42	42	16	16	28.8	5.84	724	1	0	0	702.722	2105.14	3	2105.13	0.0133	0	50.5	0.0043	K	INSIQTLLPALELCHQQK	R	Carbamidomethyl (C)	0.000000000000010000.0	Cmpd 569, AutoMSn(702.7218), 23.7 min
2	13	gi|685965977	A0A094ZZQ1	60 kDa heat shock protein, mitochondrial [Schistosoma haematobium]	1260	61101	42	42	16	16	28.8	5.84	758	1	0	0	854.094	2559.26	3	2559.24	0.02	0	107.92	8.3e-09	K	LVQDVANNTNEEAGDGTTTATVLAR	A			Cmpd 389, AutoMSn(854.0944), 19.5 min
2	13	gi|685965977	A0A094ZZQ1	60 kDa heat shock protein, mitochondrial [Schistosoma haematobium]	1260	61101	42	42	16	16	28.8	5.84	759	1	0	0	854.095	2559.26	3	2559.24	0.0226	0	116.04	1.3e-09	K	LVQDVANNTNEEAGDGTTTATVLAR	A			Cmpd 395, AutoMSn(854.0952), 19.6 min
2	13	gi|685965977	A0A094ZZQ1	60 kDa heat shock protein, mitochondrial [Schistosoma haematobium]	1260	61101	42	42	16	16	28.8	5.84	760	1	0	0	854.096	2559.26	3	2559.24	0.0235	0	108.86	6.7e-09	K	LVQDVANNTNEEAGDGTTTATVLAR	A			Cmpd 392, AutoMSn(854.0955), 19.6 min
2	13	gi|685965977	A0A094ZZQ1	60 kDa heat shock protein, mitochondrial [Schistosoma haematobium]	1260	61101	42	42	16	16	28.8	5.84	764	1	0	0	880.75	2639.23	3	2639.21	0.0205	0	43	0.024	K	LVQDVANNTNEEAGDGTTTATVLAR	A	Phospho (ST)	0.0000000030000000000000000.0	Cmpd 481, AutoMSn(880.7500), 21.7 min	emPAI	2.01
3	13	gi|685957233	A0A095BWG5	hypothetical protein MS3_01515 [Schistosoma haematobium]	40	127954	1	1	1	1	0.8	9.02	433	1	1	1	530.29	1058.57	2	1058.54	0.0306	0	40.43	0.023	K	QNNIDTINK	N			Cmpd 210, AutoMSn(530.2904), 15.4 min	emPAI	0.03
4	13	gi|2829291	O45039	HSP70, partial [Schistosoma japonicum]	40	55971	1	1	1	1	2.9	5.38	648	1	1	1	572.961	1715.86	3	1715.85	0.011	1	39.81	0.039	R	EQGIDVTKDPMALQR	V	Oxidation (M)	0.000000000020000.0	Cmpd 278, AutoMSn(572.9614), 16.9 min	emPAI	0.06
1	8	gi|76155249	Q5C1H0	SJCHGC05356 protein, partial [Schistosoma japonicum]	156	15051	5	5	3	3	19.7	6.73	424	1	1	0	614.817	1227.62	2	1227.62	-0.0008	0	39.41	0.028	K	VEIIANDQGNR	T			Cmpd 176, AutoMSn(614.8173), 16.0 min
1	8	gi|76155249	Q5C1H0	SJCHGC05356 protein, partial [Schistosoma japonicum]	156	15051	5	5	3	3	19.7	6.73	498	1	1	1	810.408	1618.8	2	1618.8	0.0061	0	61.03	0.00026	K	NQVATNPTNTVFDAK	R			Cmpd 270, AutoMSn(810.4079), 18.2 min
1	8	gi|76155249	Q5C1H0	SJCHGC05356 protein, partial [Schistosoma japonicum]	156	15051	5	5	3	3	19.7	6.73	499	1	1	1	810.409	1618.8	2	1618.8	0.0082	0	46.37	0.0077	K	NQVATNPTNTVFDAK	R			Cmpd 273, AutoMSn(810.4089), 18.3 min
1	8	gi|76155249	Q5C1H0	SJCHGC05356 protein, partial [Schistosoma japonicum]	156	15051	5	5	3	3	19.7	6.73	523	1	1	1	592.643	1774.91	3	1774.9	0.011	1	73.34	1.9e-05	K	NQVATNPTNTVFDAKR	L			Cmpd 199, AutoMSn(592.6430), 16.6 min
1	8	gi|76155249	Q5C1H0	SJCHGC05356 protein, partial [Schistosoma japonicum]	156	15051	5	5	3	3	19.7	6.73	524	1	1	1	592.646	1774.92	3	1774.9	0.0192	1	71.1	3.3e-05	K	NQVATNPTNTVFDAKR	L			Cmpd 197, AutoMSn(592.6457), 16.5 min	emPAI	0.84
2	8	gi|10168	P08418	70,000 mol wt antigen/hsp70 homologue (619 AA), partial [Schistosoma mansoni]	73	67989	4	4	4	4	8.1	5.4	366	1	1	0	339.863	1016.57	3	1016.56	0.0055	1	39.43	0.031	K	ITITNDKGR	L			Cmpd 24, AutoMSn(339.8629), 12.4 min
2	8	gi|10168	P08418	70,000 mol wt antigen/hsp70 homologue (619 AA), partial [Schistosoma mansoni]	73	67989	4	4	4	4	8.1	5.4	424	1	0	0	614.817	1227.62	2	1227.62	-0.0008	0	39.41	0.028	K	VEIIANDQGNR	T			Cmpd 176, AutoMSn(614.8173), 16.0 min
2	8	gi|10168	P08418	70,000 mol wt antigen/hsp70 homologue (619 AA), partial [Schistosoma mansoni]	73	67989	4	4	4	4	8.1	5.4	474	1	1	1	494.614	1480.82	3	1480.8	0.02	0	39.62	0.038	K	SQIHDIVLVGGSTR	I			Cmpd 261, AutoMSn(494.6139), 18.0 min
2	8	gi|10168	P08418	70,000 mol wt antigen/hsp70 homologue (619 AA), partial [Schistosoma mansoni]	73	67989	4	4	4	4	8.1	5.4	511	1	1	1	564.586	1690.73	3	1690.72	0.0166	0	56.12	0.00075	K	STAGDTHLGGEDFDNR	M			Cmpd 158, AutoMSn(564.5856), 15.6 min	emPAI	0.21
3	8	gi|123599	P12795	RecName: Full=Heat shock 70 kDa protein; Short=HSP70	56	21832	3	3	2	2	10.1	5.07	366	1	0	0	339.863	1016.57	3	1016.56	0.0055	1	39.43	0.031	K	ITITNDKGR	L			Cmpd 24, AutoMSn(339.8629), 12.4 min
3	8	gi|123599	P12795	RecName: Full=Heat shock 70 kDa protein; Short=HSP70	56	21832	3	3	2	2	10.1	5.07	450	1	1	1	668.811	1335.61	2	1335.6	0.0053	0	39.59	0.033	K	NSLESYVYSMK	Q	Oxidation (M)	0.00000000020.0	Cmpd 296, AutoMSn(668.8108), 18.8 min
3	8	gi|123599	P12795	RecName: Full=Heat shock 70 kDa protein; Short=HSP70	56	21832	3	3	2	2	10.1	5.07	451	1	1	1	668.812	1335.61	2	1335.6	0.0067	0	43.9	0.012	K	NSLESYVYSMK	Q	Oxidation (M)	0.00000000020.0	Cmpd 293, AutoMSn(668.8115), 18.7 min	emPAI	0.33
1	48	gi|56752573	Q5DI56	SJCHGC09287 protein [Schistosoma japonicum]	128	83169	6	6	4	4	6.7	4.65	268	1	1	1	503.271	1004.53	2	1004.53	0.0028	0	39.22	0.028	K	SGNLLTSGTR	F			Cmpd 113, AutoMSn(503.2712), 15.5 min
1	48	gi|56752573	Q5DI56	SJCHGC09287 protein [Schistosoma japonicum]	128	83169	6	6	4	4	6.7	4.65	295	1	1	1	529.778	1057.54	2	1057.54	0.0019	0	48.7	0.0031	R	TESQPVELR	C			Cmpd 110, AutoMSn(529.7784), 15.4 min
1	48	gi|56752573	Q5DI56	SJCHGC09287 protein [Schistosoma japonicum]	128	83169	6	6	4	4	6.7	4.65	401	1	1	1	563.322	1686.95	3	1686.94	0.0039	0	53.21	0.0021	K	GLLAIEAIEANLHAPR	G			Cmpd 444, AutoMSn(563.3225), 24.3 min
1	48	gi|56752573	Q5DI56	SJCHGC09287 protein [Schistosoma japonicum]	128	83169	6	6	4	4	6.7	4.65	403	1	1	1	563.324	1686.95	3	1686.94	0.0094	0	60.78	0.00037	K	GLLAIEAIEANLHAPR	G			Cmpd 446, AutoMSn(563.3243), 24.4 min
1	48	gi|56752573	Q5DI56	SJCHGC09287 protein [Schistosoma japonicum]	128	83169	6	6	4	4	6.7	4.65	418	1	1	1	604.012	1809.01	3	1809	0.0147	0	55.01	0.0015	R	IVTTSILDQQSINHLK	Q			Cmpd 275, AutoMSn(604.0121), 19.9 min
1	48	gi|56752573	Q5DI56	SJCHGC09287 protein [Schistosoma japonicum]	128	83169	6	6	4	4	6.7	4.65	420	1	1	1	604.013	1809.02	3	1809	0.0189	0	40.59	0.041	R	IVTTSILDQQSINHLK	Q			Cmpd 276, AutoMSn(604.0134), 19.9 min	emPAI	0.17
2	48	gi|501209	Q26607	surface protein, partial [Schistosoma mansoni]	41	189193	1	1	1	1	0.4	4.93	250	1	1	1	453.277	904.54	2	904.538	0.0023	0	41.43	0.018	R	IYDLIIR	G			Cmpd 335, AutoMSn(453.2775), 21.5 min	emPAI	0.02
1	64	gi|18181863	Q95PM1	cathepsin B endopeptidase [Schistosoma mansoni]	43	39082	1	1	1	1	4.9	5.75	520	1	1	1	596.629	1786.86	3	1786.85	0.0128	1	43.38	0.017	R	GKNECGIESDVNAGIPK	I	Carbamidomethyl (C)	0.00001000000000000.0	Cmpd 184, AutoMSn(596.6289), 16.8 min	emPAI	0.08
1	4	gi|56759038	Q5D947	SJCHGC00820 protein [Schistosoma japonicum]	1660	82166	56	55	20	20	32.5	4.98	414	1	1	1	429.756	857.498	2	857.497	0.0011	1	42.59	0.012	K	LVVDKER	T			Cmpd 46, AutoMSn(429.7564), 11.3 min
1	4	gi|56759038	Q5D947	SJCHGC00820 protein [Schistosoma japonicum]	1660	82166	56	55	20	20	32.5	4.98	418	1	1	1	429.757	857.499	2	857.497	0.002	1	42.59	0.012	K	LVVDKER	T			Cmpd 48, AutoMSn(429.7568), 11.4 min
1	4	gi|56759038	Q5D947	SJCHGC00820 protein [Schistosoma japonicum]	1660	82166	56	55	20	20	32.5	4.98	419	1	1	1	429.757	857.499	2	857.497	0.0021	1	42.59	0.012	K	LVVDKER	T			Cmpd 40, AutoMSn(429.7568), 11.1 min
1	4	gi|56759038	Q5D947	SJCHGC00820 protein [Schistosoma japonicum]	1660	82166	56	55	20	20	32.5	4.98	425	1	1	1	429.757	857.5	2	857.497	0.003	1	42.14	0.013	K	LVVDKER	T			Cmpd 52, AutoMSn(429.7573), 11.5 min
1	4	gi|56759038	Q5D947	SJCHGC00820 protein [Schistosoma japonicum]	1660	82166	56	55	20	20	32.5	4.98	426	1	1	1	429.757	857.5	2	857.497	0.0031	1	42.32	0.012	K	LVVDKER	T			Cmpd 54, AutoMSn(429.7573), 11.6 min
1	4	gi|56759038	Q5D947	SJCHGC00820 protein [Schistosoma japonicum]	1660	82166	56	55	20	20	32.5	4.98	429	1	1	1	429.757	857.5	2	857.497	0.0032	1	42.22	0.013	K	LVVDKER	T			Cmpd 47, AutoMSn(429.7574), 11.3 min
1	4	gi|56759038	Q5D947	SJCHGC00820 protein [Schistosoma japonicum]	1660	82166	56	55	20	20	32.5	4.98	431	1	1	1	429.758	857.501	2	857.497	0.0044	1	41.91	0.014	K	LVVDKER	T			Cmpd 58, AutoMSn(429.7580), 11.7 min
1	4	gi|56759038	Q5D947	SJCHGC00820 protein [Schistosoma japonicum]	1660	82166	56	55	20	20	32.5	4.98	493	1	1	1	473.779	945.544	2	945.543	0.0014	1	41.43	0.019	R	IMKAQALR	D	Oxidation (M)	0.02000000.0	Cmpd 37, AutoMSn(473.7794), 11.0 min
1	4	gi|56759038	Q5D947	SJCHGC00820 protein [Schistosoma japonicum]	1660	82166	56	55	20	20	32.5	4.98	578	1	1	1	570.292	1138.57	2	1138.57	-0.0037	0	45.12	0.0074	K	LGIHEDSVNR	K			Cmpd 146, AutoMSn(570.2919), 14.1 min
1	4	gi|56759038	Q5D947	SJCHGC00820 protein [Schistosoma japonicum]	1660	82166	56	55	20	20	32.5	4.98	579	1	1	1	570.295	1138.58	2	1138.57	0.0034	0	58.97	0.00031	K	LGIHEDSVNR	K			Cmpd 149, AutoMSn(570.2955), 14.2 min
1	4	gi|56759038	Q5D947	SJCHGC00820 protein [Schistosoma japonicum]	1660	82166	56	55	20	20	32.5	4.98	582	1	1	1	570.298	1138.58	2	1138.57	0.0082	0	64.08	9.6e-05	K	LGIHEDSVNR	K			Cmpd 152, AutoMSn(570.2979), 14.2 min
1	4	gi|56759038	Q5D947	SJCHGC00820 protein [Schistosoma japonicum]	1660	82166	56	55	20	20	32.5	4.98	583	1	1	1	380.535	1138.58	3	1138.57	0.009	0	60.08	0.00024	K	LGIHEDSVNR	K			Cmpd 148, AutoMSn(380.5346), 14.2 min
1	4	gi|56759038	Q5D947	SJCHGC00820 protein [Schistosoma japonicum]	1660	82166	56	55	20	20	32.5	4.98	584	1	1	1	380.535	1138.58	3	1138.57	0.0097	0	57.25	0.00046	K	LGIHEDSVNR	K			Cmpd 151, AutoMSn(380.5349), 14.2 min
1	4	gi|56759038	Q5D947	SJCHGC00820 protein [Schistosoma japonicum]	1660	82166	56	55	20	20	32.5	4.98	605	1	1	1	596.306	1190.6	2	1190.59	0.0044	0	70.14	2.3e-05	K	QAVANSPFTEK	L			Cmpd 238, AutoMSn(596.3061), 16.2 min
1	4	gi|56759038	Q5D947	SJCHGC00820 protein [Schistosoma japonicum]	1660	82166	56	55	20	20	32.5	4.98	606	1	1	1	596.307	1190.6	2	1190.59	0.0059	0	62	0.00015	K	QAVANSPFTEK	L			Cmpd 241, AutoMSn(596.3068), 16.3 min
1	4	gi|56759038	Q5D947	SJCHGC00820 protein [Schistosoma japonicum]	1660	82166	56	55	20	20	32.5	4.98	607	1	1	1	596.308	1190.6	2	1190.59	0.0077	0	90.82	2e-07	K	QAVANSPFTEK	L			Cmpd 243, AutoMSn(596.3077), 16.3 min
1	4	gi|56759038	Q5D947	SJCHGC00820 protein [Schistosoma japonicum]	1660	82166	56	55	20	20	32.5	4.98	613	1	1	1	601.802	1201.59	2	1201.59	0.0027	0	39.99	0.026	K	DIYYITGETK	Q			Cmpd 399, AutoMSn(601.8020), 19.9 min
1	4	gi|56759038	Q5D947	SJCHGC00820 protein [Schistosoma japonicum]	1660	82166	56	55	20	20	32.5	4.98	614	1	1	1	601.802	1201.59	2	1201.59	0.0034	0	54.04	0.001	K	DIYYITGETK	Q			Cmpd 402, AutoMSn(601.8023), 19.9 min
1	4	gi|56759038	Q5D947	SJCHGC00820 protein [Schistosoma japonicum]	1660	82166	56	55	20	20	32.5	4.98	615	1	1	1	601.804	1201.59	2	1201.59	0.0071	0	40.86	0.022	K	DIYYITGETK	Q			Cmpd 405, AutoMSn(601.8041), 20.0 min
1	4	gi|56759038	Q5D947	SJCHGC00820 protein [Schistosoma japonicum]	1660	82166	56	55	20	20	32.5	4.98	643	1	1	1	423.233	1266.68	3	1266.67	0.0095	1	53.18	0.0014	K	LGIHEDSVNRK	K			Cmpd 88, AutoMSn(423.2331), 12.8 min
1	4	gi|56759038	Q5D947	SJCHGC00820 protein [Schistosoma japonicum]	1660	82166	56	55	20	20	32.5	4.98	649	1	1	1	638.327	1274.64	2	1274.64	0.0032	0	69.11	3.5e-05	R	ELISNASDALDK	A			Cmpd 345, AutoMSn(638.3265), 18.6 min
1	4	gi|56759038	Q5D947	SJCHGC00820 protein [Schistosoma japonicum]	1660	82166	56	55	20	20	32.5	4.98	650	1	1	1	638.328	1274.64	2	1274.64	0.0058	0	42.14	0.018	R	ELISNASDALDK	A			Cmpd 344, AutoMSn(638.3279), 18.6 min
1	4	gi|56759038	Q5D947	SJCHGC00820 protein [Schistosoma japonicum]	1660	82166	56	55	20	20	32.5	4.98	670	1	1	1	719.367	1436.72	2	1436.71	0.0054	1	42.41	0.017	K	ALKDQFESGDSIK	L			Cmpd 239, AutoMSn(719.3673), 16.2 min
1	4	gi|56759038	Q5D947	SJCHGC00820 protein [Schistosoma japonicum]	1660	82166	56	55	20	20	32.5	4.98	672	1	1	1	719.368	1436.72	2	1436.71	0.0072	1	63.5	0.00013	K	ALKDQFESGDSIK	L			Cmpd 242, AutoMSn(719.3682), 16.3 min
1	4	gi|56759038	Q5D947	SJCHGC00820 protein [Schistosoma japonicum]	1660	82166	56	55	20	20	32.5	4.98	673	1	1	1	479.916	1436.73	3	1436.71	0.0119	1	85.68	8e-07	K	ALKDQFESGDSIK	L			Cmpd 240, AutoMSn(479.9162), 16.3 min
1	4	gi|56759038	Q5D947	SJCHGC00820 protein [Schistosoma japonicum]	1660	82166	56	55	20	20	32.5	4.98	674	1	1	1	479.916	1436.73	3	1436.71	0.013	1	41.53	0.021	K	ALKDQFESGDSIK	L			Cmpd 235, AutoMSn(479.9165), 16.1 min
1	4	gi|56759038	Q5D947	SJCHGC00820 protein [Schistosoma japonicum]	1660	82166	56	55	20	20	32.5	4.98	704	1	1	1	500.267	1497.78	3	1497.77	0.0135	0	62.01	0.00019	K	QLELNPYHPMIK	A	Oxidation (M)	0.000000000200.0	Cmpd 339, AutoMSn(500.2668), 18.5 min
1	4	gi|56759038	Q5D947	SJCHGC00820 protein [Schistosoma japonicum]	1660	82166	56	55	20	20	32.5	4.98	707	1	1	1	501.602	1501.78	3	1501.77	0.0107	1	79.82	3.6e-06	R	ELISNASDALDKAR	Y			Cmpd 309, AutoMSn(501.6020), 17.8 min
1	4	gi|56759038	Q5D947	SJCHGC00820 protein [Schistosoma japonicum]	1660	82166	56	55	20	20	32.5	4.98	708	1	1	1	501.603	1501.79	3	1501.77	0.0136	1	97.98	5.5e-08	R	ELISNASDALDKAR	Y			Cmpd 312, AutoMSn(501.6030), 17.9 min
1	4	gi|56759038	Q5D947	SJCHGC00820 protein [Schistosoma japonicum]	1660	82166	56	55	20	20	32.5	4.98	709	1	1	1	501.603	1501.79	3	1501.77	0.0142	1	89.74	3.6e-07	R	ELISNASDALDKAR	Y			Cmpd 315, AutoMSn(501.6032), 17.9 min
1	4	gi|56759038	Q5D947	SJCHGC00820 protein [Schistosoma japonicum]	1660	82166	56	55	20	20	32.5	4.98	318	1	1	1	757.349	1512.68	2	1512.78	-0.0954	0	83.97	3.5e-06	R	GVVDSEDLPLNISR	E			Cmpd 505, AutoMSn(757.3488), 22.2 min
1	4	gi|56759038	Q5D947	SJCHGC00820 protein [Schistosoma japonicum]	1660	82166	56	55	20	20	32.5	4.98	117	1	1	1	505.238	1512.69	3	1512.78	-0.0876	0	49.8	0.0084	R	GVVDSEDLPLNISR	E			Cmpd 512, AutoMSn(505.2375), 22.4 min
1	4	gi|56759038	Q5D947	SJCHGC00820 protein [Schistosoma japonicum]	1660	82166	56	55	20	20	32.5	4.98	118	1	1	1	505.238	1512.69	3	1512.78	-0.0874	0	71.27	6e-05	R	GVVDSEDLPLNISR	E			Cmpd 508, AutoMSn(505.2376), 22.3 min
1	4	gi|56759038	Q5D947	SJCHGC00820 protein [Schistosoma japonicum]	1660	82166	56	55	20	20	32.5	4.98	119	1	1	1	505.239	1512.69	3	1512.78	-0.084	0	41.35	0.059	R	GVVDSEDLPLNISR	E			Cmpd 511, AutoMSn(505.2387), 22.4 min
1	4	gi|56759038	Q5D947	SJCHGC00820 protein [Schistosoma japonicum]	1660	82166	56	55	20	20	32.5	4.98	715	1	1	1	757.4	1512.79	2	1512.78	0.0076	0	90.85	3.1e-07	R	GVVDSEDLPLNISR	E			Cmpd 506, AutoMSn(757.4003), 22.3 min
1	4	gi|56759038	Q5D947	SJCHGC00820 protein [Schistosoma japonicum]	1660	82166	56	55	20	20	32.5	4.98	716	1	1	1	757.401	1512.79	2	1512.78	0.0092	0	79.43	4.3e-06	R	GVVDSEDLPLNISR	E			Cmpd 509, AutoMSn(757.4011), 22.4 min
1	4	gi|56759038	Q5D947	SJCHGC00820 protein [Schistosoma japonicum]	1660	82166	56	55	20	20	32.5	4.98	345	1	1	1	787.872	1573.73	2	1573.83	-0.1014	0	70.31	0.00013	K	ADLINNLGTIASSGTK	A			Cmpd 498, AutoMSn(787.8721), 22.1 min
1	4	gi|56759038	Q5D947	SJCHGC00820 protein [Schistosoma japonicum]	1660	82166	56	55	20	20	32.5	4.98	724	1	1	1	787.927	1573.84	2	1573.83	0.0083	0	68.86	5e-05	K	ADLINNLGTIASSGTK	A			Cmpd 504, AutoMSn(787.9270), 22.2 min
1	4	gi|56759038	Q5D947	SJCHGC00820 protein [Schistosoma japonicum]	1660	82166	56	55	20	20	32.5	4.98	725	1	1	1	787.927	1573.84	2	1573.83	0.0084	0	78.99	4.8e-06	K	ADLINNLGTIASSGTK	A			Cmpd 501, AutoMSn(787.9270), 22.2 min
1	4	gi|56759038	Q5D947	SJCHGC00820 protein [Schistosoma japonicum]	1660	82166	56	55	20	20	32.5	4.98	731	1	1	1	537.606	1609.8	3	1609.78	0.0127	1	78.71	4.8e-06	K	VTEKYTEEEQLNK	L			Cmpd 153, AutoMSn(537.6060), 14.3 min
1	4	gi|56759038	Q5D947	SJCHGC00820 protein [Schistosoma japonicum]	1660	82166	56	55	20	20	32.5	4.98	732	1	1	1	537.607	1609.8	3	1609.78	0.0169	1	70.86	2.9e-05	K	VTEKYTEEEQLNK	L			Cmpd 154, AutoMSn(537.6074), 14.3 min
1	4	gi|56759038	Q5D947	SJCHGC00820 protein [Schistosoma japonicum]	1660	82166	56	55	20	20	32.5	4.98	744	1	1	1	563.974	1688.9	3	1688.88	0.0156	1	58.77	0.00052	K	QAVANSPFTEKLTQR	G			Cmpd 297, AutoMSn(563.9740), 17.5 min
1	4	gi|56759038	Q5D947	SJCHGC00820 protein [Schistosoma japonicum]	1660	82166	56	55	20	20	32.5	4.98	745	1	1	1	563.975	1688.9	3	1688.88	0.0173	1	61.91	0.00026	K	QAVANSPFTEKLTQR	G			Cmpd 303, AutoMSn(563.9746), 17.7 min
1	4	gi|56759038	Q5D947	SJCHGC00820 protein [Schistosoma japonicum]	1660	82166	56	55	20	20	32.5	4.98	761	1	1	1	902.903	1803.79	2	1803.78	0.008	0	116.69	7.1e-10	R	NPEDITAEEYGEFYK	S			Cmpd 467, AutoMSn(902.9032), 21.4 min
1	4	gi|56759038	Q5D947	SJCHGC00820 protein [Schistosoma japonicum]	1660	82166	56	55	20	20	32.5	4.98	762	1	1	1	902.904	1803.79	2	1803.78	0.0086	0	93.26	1.6e-07	R	NPEDITAEEYGEFYK	S			Cmpd 464, AutoMSn(902.9035), 21.4 min
1	4	gi|56759038	Q5D947	SJCHGC00820 protein [Schistosoma japonicum]	1660	82166	56	55	20	20	32.5	4.98	763	1	1	1	902.904	1803.79	2	1803.78	0.0106	0	62.32	0.0002	R	NPEDITAEEYGEFYK	S			Cmpd 461, AutoMSn(902.9045), 21.3 min
1	4	gi|56759038	Q5D947	SJCHGC00820 protein [Schistosoma japonicum]	1660	82166	56	55	20	20	32.5	4.98	764	1	1	1	602.273	1803.8	3	1803.78	0.0136	0	60.89	0.00027	R	NPEDITAEEYGEFYK	S			Cmpd 468, AutoMSn(602.2731), 21.4 min
1	4	gi|56759038	Q5D947	SJCHGC00820 protein [Schistosoma japonicum]	1660	82166	56	55	20	20	32.5	4.98	766	1	1	1	602.275	1803.8	3	1803.78	0.0209	0	55.43	0.00096	R	NPEDITAEEYGEFYK	S			Cmpd 465, AutoMSn(602.2755), 21.4 min
1	4	gi|56759038	Q5D947	SJCHGC00820 protein [Schistosoma japonicum]	1660	82166	56	55	20	20	32.5	4.98	784	1	1	1	654.003	1958.99	3	1958.97	0.0201	1	47.4	0.0079	R	MKPEQKDIYYITGETK	Q	Oxidation (M)	0.2000000000000000.0	Cmpd 231, AutoMSn(654.0026), 16.1 min
1	4	gi|56759038	Q5D947	SJCHGC00820 protein [Schistosoma japonicum]	1660	82166	56	55	20	20	32.5	4.98	805	1	1	1	723.339	2167	3	2166.97	0.0217	1	50.44	0.0034	R	YQSTASGDEMTSLKEYVSR	M	Oxidation (M)	0.0000000002000000000.0	Cmpd 285, AutoMSn(723.3391), 17.3 min
1	4	gi|56759038	Q5D947	SJCHGC00820 protein [Schistosoma japonicum]	1660	82166	56	55	20	20	32.5	4.98	806	1	1	1	723.34	2167	3	2166.97	0.0235	1	40.36	0.035	R	YQSTASGDEMTSLKEYVSR	M	Oxidation (M)	0.0000000002000000000.0	Cmpd 282, AutoMSn(723.3397), 17.2 min
1	4	gi|56759038	Q5D947	SJCHGC00820 protein [Schistosoma japonicum]	1660	82166	56	55	20	20	32.5	4.98	811	1	1	1	729.011	2184.01	3	2183.99	0.0189	0	55.72	0.001	R	YMSLTNSSVFDTGDDLYIK	L	Oxidation (M)	0.0200000000000000000.0	Cmpd 572, AutoMSn(729.0113), 23.8 min
1	4	gi|56759038	Q5D947	SJCHGC00820 protein [Schistosoma japonicum]	1660	82166	56	55	20	20	32.5	4.98	814	1	1	1	730.073	2187.2	3	2187.18	0.0154	1	57.05	0.0011	K	LIPNKEAGTLTVLDTGIGMTK	A	Oxidation (M)	0.000000000000000000200.0	Cmpd 449, AutoMSn(730.0731), 21.0 min
1	4	gi|56759038	Q5D947	SJCHGC00820 protein [Schistosoma japonicum]	1660	82166	56	55	20	20	32.5	4.98	815	1	1	1	730.074	2187.2	3	2187.18	0.0178	1	53.62	0.0025	K	LIPNKEAGTLTVLDTGIGMTK	A	Oxidation (M)	0.000000000000000000200.0	Cmpd 447, AutoMSn(730.0739), 21.0 min
1	4	gi|56759038	Q5D947	SJCHGC00820 protein [Schistosoma japonicum]	1660	82166	56	55	20	20	32.5	4.98	837	1	1	1	812.027	2433.06	3	2433.04	0.0197	0	105.95	1e-08	R	LTSSPCCVVTSEFGWSANMER	I	2 Carbamidomethyl (C); Oxidation (M)	0.000001100000000000200.0	Cmpd 524, AutoMSn(812.0272), 22.7 min
1	4	gi|56759038	Q5D947	SJCHGC00820 protein [Schistosoma japonicum]	1660	82166	56	55	20	20	32.5	4.98	838	1	1	1	812.03	2433.07	3	2433.04	0.0288	0	68.11	6.1e-05	R	LTSSPCCVVTSEFGWSANMER	I	2 Carbamidomethyl (C); Oxidation (M)	0.000001100000000000200.0	Cmpd 521, AutoMSn(812.0302), 22.6 min	emPAI	1.56
2	4	gi|226479066	C1LEA0	TNF receptor-associated protein 1 [Schistosoma japonicum]	253	80253	6	5	1	1	2	6.26	318	1	0	1	757.349	1512.68	2	1512.78	-0.0954	0	83.97	3.5e-06	R	GVVDSEDIPLNLSR	E			Cmpd 505, AutoMSn(757.3488), 22.2 min
2	4	gi|226479066	C1LEA0	TNF receptor-associated protein 1 [Schistosoma japonicum]	253	80253	6	5	1	1	2	6.26	117	1	0	1	505.238	1512.69	3	1512.78	-0.0876	0	49.8	0.0084	R	GVVDSEDIPLNLSR	E			Cmpd 512, AutoMSn(505.2375), 22.4 min
2	4	gi|226479066	C1LEA0	TNF receptor-associated protein 1 [Schistosoma japonicum]	253	80253	6	5	1	1	2	6.26	118	1	0	1	505.238	1512.69	3	1512.78	-0.0874	0	71.27	6e-05	R	GVVDSEDIPLNLSR	E			Cmpd 508, AutoMSn(505.2376), 22.3 min
2	4	gi|226479066	C1LEA0	TNF receptor-associated protein 1 [Schistosoma japonicum]	253	80253	6	5	1	1	2	6.26	119	1	0	1	505.239	1512.69	3	1512.78	-0.084	0	41.35	0.059	R	GVVDSEDIPLNLSR	E			Cmpd 511, AutoMSn(505.2387), 22.4 min
2	4	gi|226479066	C1LEA0	TNF receptor-associated protein 1 [Schistosoma japonicum]	253	80253	6	5	1	1	2	6.26	715	1	0	1	757.4	1512.79	2	1512.78	0.0076	0	90.85	3.1e-07	R	GVVDSEDIPLNLSR	E			Cmpd 506, AutoMSn(757.4003), 22.3 min
2	4	gi|226479066	C1LEA0	TNF receptor-associated protein 1 [Schistosoma japonicum]	253	80253	6	5	1	1	2	6.26	716	1	0	1	757.401	1512.79	2	1512.78	0.0092	0	79.43	4.3e-06	R	GVVDSEDIPLNLSR	E			Cmpd 509, AutoMSn(757.4011), 22.4 min	emPAI	0.08
3	4	gi|3941320	O96398	myosin, partial [Schistosoma japonicum]	78	92385	3	3	2	2	2.9	5.32	589	1	1	1	581.791	1161.57	2	1161.56	0.0043	0	49.56	0.0027	R	SSQEVSELQR	Q			Cmpd 160, AutoMSn(581.7907), 14.4 min
3	4	gi|3941320	O96398	myosin, partial [Schistosoma japonicum]	78	92385	3	3	2	2	2.9	5.32	590	1	1	1	581.792	1161.57	2	1161.56	0.0076	0	41.91	0.016	R	SSQEVSELQR	Q			Cmpd 158, AutoMSn(581.7923), 14.4 min
3	4	gi|3941320	O96398	myosin, partial [Schistosoma japonicum]	78	92385	3	3	2	2	2.9	5.32	316	1	1	1	747.856	1493.7	2	1493.67	0.0228	0	58.87	0.0017	K	YADSQAELENAQR	D			Cmpd 205, AutoMSn(747.8560), 15.5 min	emPAI	0.07
4	4	gi|56753299	Q5DH53	unknown [Schistosoma japonicum]	51	40453	2	2	1	1	2.8	5.83	616	1	1	1	603.314	1204.61	2	1204.59	0.0272	1	42.28	0.018	K	DPLKQSTMNR	S	Oxidation (M)	0.0000000200.0	Cmpd 219, AutoMSn(603.3144), 15.8 min
4	4	gi|56753299	Q5DH53	unknown [Schistosoma japonicum]	51	40453	2	2	1	1	2.8	5.83	618	1	1	1	603.317	1204.62	2	1204.59	0.0323	1	45.35	0.0087	K	DPLKQSTMNR	S	Oxidation (M)	0.0000000200.0	Cmpd 225, AutoMSn(603.3169), 15.9 min	emPAI	0.08
1	3	gi|498376	Q05870	paramyosin [Schistosoma japonicum]	498	100480	28	27	14	13	19.2	5.3	405	1	1	0	443.925	885.836	2	886.549	-0.7128	1	40.76	0.036	R	LKAVSLEK	L			Cmpd 123, AutoMSn(443.9253), 14.2 min
1	3	gi|498376	Q05870	paramyosin [Schistosoma japonicum]	498	100480	28	27	14	13	19.2	5.3	406	1	1	0	444.286	886.557	2	886.549	0.008	1	41.08	0.021	R	LKAVSLEK	L			Cmpd 120, AutoMSn(444.2857), 14.1 min
1	3	gi|498376	Q05870	paramyosin [Schistosoma japonicum]	498	100480	28	27	14	13	19.2	5.3	82	1	1	0	450.762	899.51	2	899.508	0.0029	0	40.73	0.088	K	QLEIEIR	E			Cmpd 345, AutoMSn(450.7625), 19.2 min
1	3	gi|498376	Q05870	paramyosin [Schistosoma japonicum]	498	100480	28	27	14	13	19.2	5.3	434	1	1	0	465.767	929.519	2	929.518	0.0012	0	53.56	0.0011	R	LTDLEALR	S			Cmpd 337, AutoMSn(465.7670), 19.0 min
1	3	gi|498376	Q05870	paramyosin [Schistosoma japonicum]	498	100480	28	27	14	13	19.2	5.3	436	1	1	0	465.768	929.521	2	929.518	0.003	0	42.96	0.013	R	LTDLEALR	S			Cmpd 334, AutoMSn(465.7678), 19.0 min
1	3	gi|498376	Q05870	paramyosin [Schistosoma japonicum]	498	100480	28	27	14	13	19.2	5.3	457	1	1	0	481.77	961.526	2	961.523	0.0027	0	52.28	0.002	K	FNADIAALK	S			Cmpd 367, AutoMSn(481.7702), 19.7 min
1	3	gi|498376	Q05870	paramyosin [Schistosoma japonicum]	498	100480	28	27	14	13	19.2	5.3	458	1	1	0	481.77	961.526	2	961.523	0.0027	0	40.42	0.031	K	FNADIAALK	S			Cmpd 364, AutoMSn(481.7703), 19.6 min
1	3	gi|498376	Q05870	paramyosin [Schistosoma japonicum]	498	100480	28	27	14	13	19.2	5.3	475	1	1	0	515.782	1029.55	2	1029.55	0.0032	0	63.58	0.00011	R	QLTELNNAK	S			Cmpd 138, AutoMSn(515.7816), 14.5 min
1	3	gi|498376	Q05870	paramyosin [Schistosoma japonicum]	498	100480	28	27	14	13	19.2	5.3	477	1	1	0	515.783	1029.55	2	1029.55	0.006	0	45.24	0.0076	R	QLTELNNAK	S			Cmpd 141, AutoMSn(515.7830), 14.6 min
1	3	gi|498376	Q05870	paramyosin [Schistosoma japonicum]	498	100480	28	27	14	13	19.2	5.3	504	1	1	0	568.783	1135.55	2	1135.55	0.0007	0	56.31	0.00057	K	LEEAEAFATR	E			Cmpd 270, AutoMSn(568.7831), 17.5 min
1	3	gi|498376	Q05870	paramyosin [Schistosoma japonicum]	498	100480	28	27	14	13	19.2	5.3	505	1	1	0	568.784	1135.55	2	1135.55	0.0019	0	62.97	0.00012	K	LEEAEAFATR	E			Cmpd 264, AutoMSn(568.7837), 17.4 min
1	3	gi|498376	Q05870	paramyosin [Schistosoma japonicum]	498	100480	28	27	14	13	19.2	5.3	186	1	1	0	568.786	1135.56	2	1135.55	0.0063	0	51.67	0.0075	K	LEEAEAFATR	E			Cmpd 267, AutoMSn(568.7859), 17.4 min
1	3	gi|498376	Q05870	paramyosin [Schistosoma japonicum]	498	100480	28	27	14	13	19.2	5.3	532	1	1	1	595.805	1189.6	2	1189.59	0.0018	0	41.77	0.017	K	SAESLASELQR	R			Cmpd 300, AutoMSn(595.8051), 18.2 min
1	3	gi|498376	Q05870	paramyosin [Schistosoma japonicum]	498	100480	28	27	14	13	19.2	5.3	558	1	1	0	688.855	1375.7	2	1375.69	0.0019	1	44.09	0.011	K	SSLESQVDDLKR	S			Cmpd 230, AutoMSn(688.8554), 16.6 min
1	3	gi|498376	Q05870	paramyosin [Schistosoma japonicum]	498	100480	28	27	14	13	19.2	5.3	560	1	1	0	688.859	1375.7	2	1375.69	0.0095	1	45.69	0.0079	K	SSLESQVDDLKR	S			Cmpd 227, AutoMSn(688.8592), 16.5 min
1	3	gi|498376	Q05870	paramyosin [Schistosoma japonicum]	498	100480	28	27	14	13	19.2	5.3	561	1	1	0	459.576	1375.71	3	1375.69	0.0121	1	65.46	8.3e-05	K	SSLESQVDDLKR	S			Cmpd 228, AutoMSn(459.5761), 16.6 min
1	3	gi|498376	Q05870	paramyosin [Schistosoma japonicum]	498	100480	28	27	14	13	19.2	5.3	562	1	1	0	459.576	1375.71	3	1375.69	0.0128	1	57.56	0.00051	K	SSLESQVDDLKR	S			Cmpd 225, AutoMSn(459.5763), 16.5 min
1	3	gi|498376	Q05870	paramyosin [Schistosoma japonicum]	498	100480	28	27	14	13	19.2	5.3	581	1	1	1	477.227	1428.66	3	1428.65	0.0113	0	55.99	0.00072	K	HAETELEETQSR	V			Cmpd 67, AutoMSn(477.2271), 12.9 min
1	3	gi|498376	Q05870	paramyosin [Schistosoma japonicum]	498	100480	28	27	14	13	19.2	5.3	582	1	1	1	477.228	1428.66	3	1428.65	0.0147	0	57.1	0.00056	K	HAETELEETQSR	V			Cmpd 64, AutoMSn(477.2282), 12.8 min
1	3	gi|498376	Q05870	paramyosin [Schistosoma japonicum]	498	100480	28	27	14	13	19.2	5.3	604	1	1	0	512.918	1535.73	3	1535.72	0.0118	1	39.94	0.03	R	VRELEAEFDGESR	R			Cmpd 243, AutoMSn(512.9184), 16.9 min
1	3	gi|498376	Q05870	paramyosin [Schistosoma japonicum]	498	100480	28	27	14	13	19.2	5.3	644	1	1	0	551.621	1651.84	3	1651.83	0.0134	1	63.1	0.00017	R	EAAENNLQITEHKR	I			Cmpd 87, AutoMSn(551.6210), 13.4 min
1	3	gi|498376	Q05870	paramyosin [Schistosoma japonicum]	498	100480	28	27	14	13	19.2	5.3	682	1	1	1	606.334	1815.98	3	1815.97	0.0114	1	49.23	0.0055	R	VSELTIQVNTLSNDKR	R			Cmpd 338, AutoMSn(606.3341), 19.0 min
1	3	gi|498376	Q05870	paramyosin [Schistosoma japonicum]	498	100480	28	27	14	13	19.2	5.3	684	1	1	1	606.336	1815.99	3	1815.97	0.0182	1	47.93	0.0075	R	VSELTIQVNTLSNDKR	R			Cmpd 335, AutoMSn(606.3364), 19.0 min
1	3	gi|498376	Q05870	paramyosin [Schistosoma japonicum]	498	100480	28	27	14	13	19.2	5.3	705	1	1	1	656.018	1965.03	3	1965.02	0.0145	0	70.01	4.3e-05	R	HQTALNELSLEVENLQK	Q			Cmpd 462, AutoMSn(656.0177), 21.9 min
1	3	gi|498376	Q05870	paramyosin [Schistosoma japonicum]	498	100480	28	27	14	13	19.2	5.3	730	1	1	0	721.35	2161.03	3	2161.01	0.0148	1	41.11	0.032	R	RLEGDIGVMQADMDDAINAK	Q			Cmpd 451, AutoMSn(721.3503), 21.7 min
1	3	gi|498376	Q05870	paramyosin [Schistosoma japonicum]	498	100480	28	27	14	13	19.2	5.3	737	1	1	0	732.014	2193.02	3	2193	0.0168	1	42.84	0.021	R	RLEGDIGVMQADMDDAINAK	Q	2 Oxidation (M)	0.00000000200020000000.0	Cmpd 273, AutoMSn(732.0142), 17.6 min
1	3	gi|498376	Q05870	paramyosin [Schistosoma japonicum]	498	100480	28	27	14	13	19.2	5.3	738	1	1	0	732.016	2193.03	3	2193	0.0229	1	50.5	0.0036	R	RLEGDIGVMQADMDDAINAK	Q	2 Oxidation (M)	0.00000000200020000000.0	Cmpd 277, AutoMSn(732.0163), 17.6 min
1	3	gi|498376	Q05870	paramyosin [Schistosoma japonicum]	498	100480	28	27	14	13	19.2	5.3	739	1	1	0	732.021	2193.04	3	2193	0.0361	1	54.33	0.0015	R	RLEGDIGVMQADMDDAINAK	Q	2 Oxidation (M)	0.00000000200020000000.0	Cmpd 271, AutoMSn(732.0207), 17.5 min	emPAI	0.67
2	3	gi|146741272	A5A6F8	paramyosin [Schistosoma haematobium]	446	100368	25	24	12	11	13.9	5.29	405	1	0	0	443.925	885.836	2	886.549	-0.7128	1	40.76	0.036	R	LKAVSLEK	L			Cmpd 123, AutoMSn(443.9253), 14.2 min
2	3	gi|146741272	A5A6F8	paramyosin [Schistosoma haematobium]	446	100368	25	24	12	11	13.9	5.29	406	1	0	0	444.286	886.557	2	886.549	0.008	1	41.08	0.021	R	LKAVSLEK	L			Cmpd 120, AutoMSn(444.2857), 14.1 min
2	3	gi|146741272	A5A6F8	paramyosin [Schistosoma haematobium]	446	100368	25	24	12	11	13.9	5.29	82	1	0	0	450.762	899.51	2	899.508	0.0029	0	40.73	0.088	K	QLEIEIR	E			Cmpd 345, AutoMSn(450.7625), 19.2 min
2	3	gi|146741272	A5A6F8	paramyosin [Schistosoma haematobium]	446	100368	25	24	12	11	13.9	5.29	434	1	0	0	465.767	929.519	2	929.518	0.0012	0	53.56	0.0011	R	LTDLEALR	S			Cmpd 337, AutoMSn(465.7670), 19.0 min
2	3	gi|146741272	A5A6F8	paramyosin [Schistosoma haematobium]	446	100368	25	24	12	11	13.9	5.29	436	1	0	0	465.768	929.521	2	929.518	0.003	0	42.96	0.013	R	LTDLEALR	S			Cmpd 334, AutoMSn(465.7678), 19.0 min
2	3	gi|146741272	A5A6F8	paramyosin [Schistosoma haematobium]	446	100368	25	24	12	11	13.9	5.29	446	1	1	1	474.246	946.477	2	946.472	0.005	0	48.69	0.003	K	SLTDDLQR	Q			Cmpd 240, AutoMSn(474.2458), 16.8 min
2	3	gi|146741272	A5A6F8	paramyosin [Schistosoma haematobium]	446	100368	25	24	12	11	13.9	5.29	457	1	0	0	481.77	961.526	2	961.523	0.0027	0	52.28	0.002	K	FNADIAALK	S			Cmpd 367, AutoMSn(481.7702), 19.7 min
2	3	gi|146741272	A5A6F8	paramyosin [Schistosoma haematobium]	446	100368	25	24	12	11	13.9	5.29	458	1	0	0	481.77	961.526	2	961.523	0.0027	0	40.42	0.031	K	FNADIAALK	S			Cmpd 364, AutoMSn(481.7703), 19.6 min
2	3	gi|146741272	A5A6F8	paramyosin [Schistosoma haematobium]	446	100368	25	24	12	11	13.9	5.29	475	1	0	0	515.782	1029.55	2	1029.55	0.0032	0	63.58	0.00011	R	QLTELNNAK	S			Cmpd 138, AutoMSn(515.7816), 14.5 min
2	3	gi|146741272	A5A6F8	paramyosin [Schistosoma haematobium]	446	100368	25	24	12	11	13.9	5.29	477	1	0	0	515.783	1029.55	2	1029.55	0.006	0	45.24	0.0076	R	QLTELNNAK	S			Cmpd 141, AutoMSn(515.7830), 14.6 min
2	3	gi|146741272	A5A6F8	paramyosin [Schistosoma haematobium]	446	100368	25	24	12	11	13.9	5.29	504	1	0	0	568.783	1135.55	2	1135.55	0.0007	0	56.31	0.00057	K	LEEAEAFATR	E			Cmpd 270, AutoMSn(568.7831), 17.5 min
2	3	gi|146741272	A5A6F8	paramyosin [Schistosoma haematobium]	446	100368	25	24	12	11	13.9	5.29	505	1	0	0	568.784	1135.55	2	1135.55	0.0019	0	62.97	0.00012	K	LEEAEAFATR	E			Cmpd 264, AutoMSn(568.7837), 17.4 min
2	3	gi|146741272	A5A6F8	paramyosin [Schistosoma haematobium]	446	100368	25	24	12	11	13.9	5.29	186	1	0	0	568.786	1135.56	2	1135.55	0.0063	0	51.67	0.0075	K	LEEAEAFATR	E			Cmpd 267, AutoMSn(568.7859), 17.4 min
2	3	gi|146741272	A5A6F8	paramyosin [Schistosoma haematobium]	446	100368	25	24	12	11	13.9	5.29	530	1	1	1	396.895	1187.66	3	1187.65	0.0119	1	48.37	0.0044	R	LKSLTDDLQR	Q			Cmpd 218, AutoMSn(396.8949), 16.3 min
2	3	gi|146741272	A5A6F8	paramyosin [Schistosoma haematobium]	446	100368	25	24	12	11	13.9	5.29	531	1	1	1	396.895	1187.66	3	1187.65	0.0124	1	59.56	0.00034	R	LKSLTDDLQR	Q			Cmpd 219, AutoMSn(396.8951), 16.4 min
2	3	gi|146741272	A5A6F8	paramyosin [Schistosoma haematobium]	446	100368	25	24	12	11	13.9	5.29	558	1	0	0	688.855	1375.7	2	1375.69	0.0019	1	44.09	0.011	K	SSLESQVDDLKR	S			Cmpd 230, AutoMSn(688.8554), 16.6 min
2	3	gi|146741272	A5A6F8	paramyosin [Schistosoma haematobium]	446	100368	25	24	12	11	13.9	5.29	560	1	0	0	688.859	1375.7	2	1375.69	0.0095	1	45.69	0.0079	K	SSLESQVDDLKR	S			Cmpd 227, AutoMSn(688.8592), 16.5 min
2	3	gi|146741272	A5A6F8	paramyosin [Schistosoma haematobium]	446	100368	25	24	12	11	13.9	5.29	561	1	0	0	459.576	1375.71	3	1375.69	0.0121	1	65.46	8.3e-05	K	SSLESQVDDLKR	S			Cmpd 228, AutoMSn(459.5761), 16.6 min
2	3	gi|146741272	A5A6F8	paramyosin [Schistosoma haematobium]	446	100368	25	24	12	11	13.9	5.29	562	1	0	0	459.576	1375.71	3	1375.69	0.0128	1	57.56	0.00051	K	SSLESQVDDLKR	S			Cmpd 225, AutoMSn(459.5763), 16.5 min
2	3	gi|146741272	A5A6F8	paramyosin [Schistosoma haematobium]	446	100368	25	24	12	11	13.9	5.29	604	1	0	0	512.918	1535.73	3	1535.72	0.0118	1	39.94	0.03	R	VRELEAEFDGESR	R			Cmpd 243, AutoMSn(512.9184), 16.9 min
2	3	gi|146741272	A5A6F8	paramyosin [Schistosoma haematobium]	446	100368	25	24	12	11	13.9	5.29	644	1	0	0	551.621	1651.84	3	1651.83	0.0134	1	63.1	0.00017	R	EAAENNLQITEHKR	L			Cmpd 87, AutoMSn(551.6210), 13.4 min
2	3	gi|146741272	A5A6F8	paramyosin [Schistosoma haematobium]	446	100368	25	24	12	11	13.9	5.29	730	1	0	0	721.35	2161.03	3	2161.01	0.0148	1	41.11	0.032	R	RLEGDIGVMQADMDDAINAK	Q			Cmpd 451, AutoMSn(721.3503), 21.7 min
2	3	gi|146741272	A5A6F8	paramyosin [Schistosoma haematobium]	446	100368	25	24	12	11	13.9	5.29	737	1	0	0	732.014	2193.02	3	2193	0.0168	1	42.84	0.021	R	RLEGDIGVMQADMDDAINAK	Q	2 Oxidation (M)	0.00000000200020000000.0	Cmpd 273, AutoMSn(732.0142), 17.6 min
2	3	gi|146741272	A5A6F8	paramyosin [Schistosoma haematobium]	446	100368	25	24	12	11	13.9	5.29	738	1	0	0	732.016	2193.03	3	2193	0.0229	1	50.5	0.0036	R	RLEGDIGVMQADMDDAINAK	Q	2 Oxidation (M)	0.00000000200020000000.0	Cmpd 277, AutoMSn(732.0163), 17.6 min
2	3	gi|146741272	A5A6F8	paramyosin [Schistosoma haematobium]	446	100368	25	24	12	11	13.9	5.29	739	1	0	0	732.021	2193.04	3	2193	0.0361	1	54.33	0.0015	R	RLEGDIGVMQADMDDAINAK	Q	2 Oxidation (M)	0.00000000200020000000.0	Cmpd 271, AutoMSn(732.0207), 17.5 min	emPAI	0.57
3	3	gi|21998636	Q8MPH3	myosin heavy chain, partial [Schistosoma mansoni]	71	38291	5	5	3	3	9	4.94	437	1	1	1	469.241	936.467	2	936.466	0.0008	0	39.76	0.022	R	GQSTEIFR	L			Cmpd 210, AutoMSn(469.2409), 16.1 min
3	3	gi|21998636	Q8MPH3	myosin heavy chain, partial [Schistosoma mansoni]	71	38291	5	5	3	3	9	4.94	517	1	1	1	581.79	1161.57	2	1161.56	0.0031	0	40.06	0.024	R	SSQEVSELQR	Q			Cmpd 127, AutoMSn(581.7901), 14.3 min
3	3	gi|21998636	Q8MPH3	myosin heavy chain, partial [Schistosoma mansoni]	71	38291	5	5	3	3	9	4.94	518	1	1	1	581.791	1161.57	2	1161.56	0.0041	0	39.97	0.024	R	SSQEVSELQR	Q			Cmpd 129, AutoMSn(581.7906), 14.3 min
3	3	gi|21998636	Q8MPH3	myosin heavy chain, partial [Schistosoma mansoni]	71	38291	5	5	3	3	9	4.94	519	1	1	1	581.792	1161.57	2	1161.56	0.0059	0	39.27	0.029	R	SSQEVSELQR	Q			Cmpd 132, AutoMSn(581.7915), 14.4 min
3	3	gi|21998636	Q8MPH3	myosin heavy chain, partial [Schistosoma mansoni]	71	38291	5	5	3	3	9	4.94	551	1	1	1	667.332	1332.65	2	1332.64	0.0097	0	43.69	0.012	K	IQELESEAESAK	S			Cmpd 197, AutoMSn(667.3325), 15.8 min	emPAI	0.28
1	2	gi|56752573	Q5DI56	SJCHGC09287 protein [Schistosoma japonicum]	846	83169	26	24	10	10	16	4.65	382	1	1	1	424.737	847.459	2	847.455	0.0041	0	39.94	0.021	R	FNAILDR	G			Cmpd 285, AutoMSn(424.7369), 18.0 min
1	2	gi|56752573	Q5DI56	SJCHGC09287 protein [Schistosoma japonicum]	846	83169	26	24	10	10	16	4.65	431	1	1	0	466.745	931.475	2	931.472	0.0031	0	52.04	0.0015	K	DGVALSAGSR	Y			Cmpd 171, AutoMSn(466.7450), 15.4 min
1	2	gi|56752573	Q5DI56	SJCHGC09287 protein [Schistosoma japonicum]	846	83169	26	24	10	10	16	4.65	469	1	1	0	503.268	1004.52	2	1004.53	-0.0037	0	41.3	0.017	K	SGNLLTSGTR	F			Cmpd 168, AutoMSn(503.2679), 15.3 min
1	2	gi|56752573	Q5DI56	SJCHGC09287 protein [Schistosoma japonicum]	846	83169	26	24	10	10	16	4.65	473	1	1	0	503.272	1004.53	2	1004.53	0.0047	0	55.69	0.00064	K	SGNLLTSGTR	F			Cmpd 172, AutoMSn(503.2721), 15.4 min
1	2	gi|56752573	Q5DI56	SJCHGC09287 protein [Schistosoma japonicum]	846	83169	26	24	10	10	16	4.65	491	1	1	1	529.779	1057.54	2	1057.54	0.0029	0	59.91	0.00024	R	TESQPVELR	C			Cmpd 166, AutoMSn(529.7789), 15.3 min
1	2	gi|56752573	Q5DI56	SJCHGC09287 protein [Schistosoma japonicum]	846	83169	26	24	10	10	16	4.65	492	1	1	1	529.781	1057.55	2	1057.54	0.0064	0	47.43	0.0042	R	TESQPVELR	C			Cmpd 169, AutoMSn(529.7807), 15.4 min
1	2	gi|56752573	Q5DI56	SJCHGC09287 protein [Schistosoma japonicum]	846	83169	26	24	10	10	16	4.65	565	1	1	0	651.388	1300.76	2	1300.76	0.0006	0	90.66	3.1e-07	R	ITGSLELGIASLK	I			Cmpd 486, AutoMSn(651.3877), 22.9 min
1	2	gi|56752573	Q5DI56	SJCHGC09287 protein [Schistosoma japonicum]	846	83169	26	24	10	10	16	4.65	566	1	1	0	651.388	1300.76	2	1300.76	0.0016	0	71.85	2.4e-05	R	ITGSLELGIASLK	I			Cmpd 483, AutoMSn(651.3882), 22.8 min
1	2	gi|56752573	Q5DI56	SJCHGC09287 protein [Schistosoma japonicum]	846	83169	26	24	10	10	16	4.65	567	1	1	0	651.389	1300.76	2	1300.76	0.0039	0	90.72	3.1e-07	R	ITGSLELGIASLK	I			Cmpd 489, AutoMSn(651.3893), 22.9 min
1	2	gi|56752573	Q5DI56	SJCHGC09287 protein [Schistosoma japonicum]	846	83169	26	24	10	10	16	4.65	592	1	1	1	507.269	1518.78	3	1518.77	0.0124	0	44.5	0.011	R	TKPSAQTILEMER	G	Oxidation (M)	0.0000000000200.0	Cmpd 208, AutoMSn(507.2685), 16.2 min
1	2	gi|56752573	Q5DI56	SJCHGC09287 protein [Schistosoma japonicum]	846	83169	26	24	10	10	16	4.65	593	1	1	1	507.269	1518.79	3	1518.77	0.0141	0	46.46	0.0069	R	TKPSAQTILEMER	G	Oxidation (M)	0.0000000000200.0	Cmpd 211, AutoMSn(507.2690), 16.3 min
1	2	gi|56752573	Q5DI56	SJCHGC09287 protein [Schistosoma japonicum]	846	83169	26	24	10	10	16	4.65	345	1	1	0	816.338	1630.66	2	1630.77	-0.1047	0	118.64	1.3e-09	K	IYSDGAINYLEMSR	C			Cmpd 462, AutoMSn(816.3380), 22.3 min
1	2	gi|56752573	Q5DI56	SJCHGC09287 protein [Schistosoma japonicum]	846	83169	26	24	10	10	16	4.65	346	1	1	0	816.34	1630.66	2	1630.77	-0.1011	0	59.25	0.0011	K	IYSDGAINYLEMSR	C			Cmpd 461, AutoMSn(816.3398), 22.3 min
1	2	gi|56752573	Q5DI56	SJCHGC09287 protein [Schistosoma japonicum]	846	83169	26	24	10	10	16	4.65	347	1	1	0	816.342	1630.67	2	1630.77	-0.0973	0	73.28	4.4e-05	K	IYSDGAINYLEMSR	C			Cmpd 465, AutoMSn(816.3417), 22.4 min
1	2	gi|56752573	Q5DI56	SJCHGC09287 protein [Schistosoma japonicum]	846	83169	26	24	10	10	16	4.65	157	1	1	0	544.567	1630.68	3	1630.77	-0.0859	0	40.43	0.1	K	IYSDGAINYLEMSR	C			Cmpd 463, AutoMSn(544.5673), 22.3 min
1	2	gi|56752573	Q5DI56	SJCHGC09287 protein [Schistosoma japonicum]	846	83169	26	24	10	10	16	4.65	351	1	1	0	824.337	1646.66	2	1646.76	-0.102	0	69.17	0.00011	K	IYSDGAINYLEMSR	C	Oxidation (M)	0.00000000000200.0	Cmpd 412, AutoMSn(824.3368), 21.1 min
1	2	gi|56752573	Q5DI56	SJCHGC09287 protein [Schistosoma japonicum]	846	83169	26	24	10	10	16	4.65	615	1	1	0	824.39	1646.77	2	1646.76	0.0054	0	104.61	1.1e-08	K	IYSDGAINYLEMSR	C	Oxidation (M)	0.00000000000200.0	Cmpd 418, AutoMSn(824.3904), 21.3 min
1	2	gi|56752573	Q5DI56	SJCHGC09287 protein [Schistosoma japonicum]	846	83169	26	24	10	10	16	4.65	616	1	1	0	824.392	1646.77	2	1646.76	0.0083	0	88.82	4e-07	K	IYSDGAINYLEMSR	C	Oxidation (M)	0.00000000000200.0	Cmpd 416, AutoMSn(824.3919), 21.2 min
1	2	gi|56752573	Q5DI56	SJCHGC09287 protein [Schistosoma japonicum]	846	83169	26	24	10	10	16	4.65	617	1	1	0	549.931	1646.77	3	1646.76	0.0105	0	49.14	0.0038	K	IYSDGAINYLEMSR	C	Oxidation (M)	0.00000000000200.0	Cmpd 419, AutoMSn(549.9311), 21.3 min
1	2	gi|56752573	Q5DI56	SJCHGC09287 protein [Schistosoma japonicum]	846	83169	26	24	10	10	16	4.65	620	1	1	1	555.931	1664.77	3	1664.75	0.0181	0	44.93	0.01	K	AIEEVEQIDGDEYR	Y			Cmpd 336, AutoMSn(555.9310), 19.2 min
1	2	gi|56752573	Q5DI56	SJCHGC09287 protein [Schistosoma japonicum]	846	83169	26	24	10	10	16	4.65	375	1	1	0	844.423	1686.83	2	1686.94	-0.11	0	46.68	0.023	K	GLLAIEAIEANLHAPR	G			Cmpd 551, AutoMSn(844.4231), 24.5 min
1	2	gi|56752573	Q5DI56	SJCHGC09287 protein [Schistosoma japonicum]	846	83169	26	24	10	10	16	4.65	376	1	1	0	844.425	1686.83	2	1686.94	-0.1071	0	40.69	0.092	K	GLLAIEAIEANLHAPR	G			Cmpd 546, AutoMSn(844.4246), 24.4 min
1	2	gi|56752573	Q5DI56	SJCHGC09287 protein [Schistosoma japonicum]	846	83169	26	24	10	10	16	4.65	621	1	1	0	563.323	1686.95	3	1686.94	0.0072	0	91.53	3.1e-07	K	GLLAIEAIEANLHAPR	G			Cmpd 541, AutoMSn(563.3236), 24.3 min
1	2	gi|56752573	Q5DI56	SJCHGC09287 protein [Schistosoma japonicum]	846	83169	26	24	10	10	16	4.65	622	1	1	0	563.324	1686.95	3	1686.94	0.0076	0	85.64	1.2e-06	K	GLLAIEAIEANLHAPR	G			Cmpd 539, AutoMSn(563.3237), 24.2 min
1	2	gi|56752573	Q5DI56	SJCHGC09287 protein [Schistosoma japonicum]	846	83169	26	24	10	10	16	4.65	638	1	1	1	604.011	1809.01	3	1809	0.0114	0	85.09	1.4e-06	R	IVTTSILDQQSINHLK	Q			Cmpd 362, AutoMSn(604.0109), 19.9 min
1	2	gi|56752573	Q5DI56	SJCHGC09287 protein [Schistosoma japonicum]	846	83169	26	24	10	10	16	4.65	639	1	1	1	604.013	1809.02	3	1809	0.0172	0	72.06	2.9e-05	R	IVTTSILDQQSINHLK	Q			Cmpd 365, AutoMSn(604.0129), 20.0 min	emPAI	0.72
2	2	gi|685964247	A0A095CAB5	Titin [Schistosoma haematobium]	537	83233	16	14	5	5	7.8	4.64	431	1	0	0	466.745	931.475	2	931.472	0.0031	0	52.04	0.0015	K	DGVALSAGSR	Y			Cmpd 171, AutoMSn(466.7450), 15.4 min
2	2	gi|685964247	A0A095CAB5	Titin [Schistosoma haematobium]	537	83233	16	14	5	5	7.8	4.64	466	1	1	0	501.264	1000.51	2	1000.51	0.0053	0	39.26	0.027	R	SPEVIEAEK	M			Cmpd 151, AutoMSn(501.2637), 15.0 min
2	2	gi|685964247	A0A095CAB5	Titin [Schistosoma haematobium]	537	83233	16	14	5	5	7.8	4.64	469	1	0	0	503.268	1004.52	2	1004.53	-0.0037	0	41.3	0.017	K	SGNLLTSGTR	F			Cmpd 168, AutoMSn(503.2679), 15.3 min
2	2	gi|685964247	A0A095CAB5	Titin [Schistosoma haematobium]	537	83233	16	14	5	5	7.8	4.64	473	1	0	0	503.272	1004.53	2	1004.53	0.0047	0	55.69	0.00064	K	SGNLLTSGTR	F			Cmpd 172, AutoMSn(503.2721), 15.4 min
2	2	gi|685964247	A0A095CAB5	Titin [Schistosoma haematobium]	537	83233	16	14	5	5	7.8	4.64	345	1	0	0	816.338	1630.66	2	1630.77	-0.1047	0	118.64	1.3e-09	K	IYSDGAINYLEMSR	C			Cmpd 462, AutoMSn(816.3380), 22.3 min
2	2	gi|685964247	A0A095CAB5	Titin [Schistosoma haematobium]	537	83233	16	14	5	5	7.8	4.64	346	1	0	0	816.34	1630.66	2	1630.77	-0.1011	0	59.25	0.0011	K	IYSDGAINYLEMSR	C			Cmpd 461, AutoMSn(816.3398), 22.3 min
2	2	gi|685964247	A0A095CAB5	Titin [Schistosoma haematobium]	537	83233	16	14	5	5	7.8	4.64	347	1	0	0	816.342	1630.67	2	1630.77	-0.0973	0	73.28	4.4e-05	K	IYSDGAINYLEMSR	C			Cmpd 465, AutoMSn(816.3417), 22.4 min
2	2	gi|685964247	A0A095CAB5	Titin [Schistosoma haematobium]	537	83233	16	14	5	5	7.8	4.64	157	1	0	0	544.567	1630.68	3	1630.77	-0.0859	0	40.43	0.1	K	IYSDGAINYLEMSR	C			Cmpd 463, AutoMSn(544.5673), 22.3 min
2	2	gi|685964247	A0A095CAB5	Titin [Schistosoma haematobium]	537	83233	16	14	5	5	7.8	4.64	351	1	0	0	824.337	1646.66	2	1646.76	-0.102	0	69.17	0.00011	K	IYSDGAINYLEMSR	C	Oxidation (M)	0.00000000000200.0	Cmpd 412, AutoMSn(824.3368), 21.1 min
2	2	gi|685964247	A0A095CAB5	Titin [Schistosoma haematobium]	537	83233	16	14	5	5	7.8	4.64	615	1	0	0	824.39	1646.77	2	1646.76	0.0054	0	104.61	1.1e-08	K	IYSDGAINYLEMSR	C	Oxidation (M)	0.00000000000200.0	Cmpd 418, AutoMSn(824.3904), 21.3 min
2	2	gi|685964247	A0A095CAB5	Titin [Schistosoma haematobium]	537	83233	16	14	5	5	7.8	4.64	616	1	0	0	824.392	1646.77	2	1646.76	0.0083	0	88.82	4e-07	K	IYSDGAINYLEMSR	C	Oxidation (M)	0.00000000000200.0	Cmpd 416, AutoMSn(824.3919), 21.2 min
2	2	gi|685964247	A0A095CAB5	Titin [Schistosoma haematobium]	537	83233	16	14	5	5	7.8	4.64	617	1	0	0	549.931	1646.77	3	1646.76	0.0105	0	49.14	0.0038	K	IYSDGAINYLEMSR	C	Oxidation (M)	0.00000000000200.0	Cmpd 419, AutoMSn(549.9311), 21.3 min
2	2	gi|685964247	A0A095CAB5	Titin [Schistosoma haematobium]	537	83233	16	14	5	5	7.8	4.64	375	1	0	0	844.423	1686.83	2	1686.94	-0.11	0	46.68	0.023	K	GLLAIEAIEANLHAPR	G			Cmpd 551, AutoMSn(844.4231), 24.5 min
2	2	gi|685964247	A0A095CAB5	Titin [Schistosoma haematobium]	537	83233	16	14	5	5	7.8	4.64	376	1	0	0	844.425	1686.83	2	1686.94	-0.1071	0	40.69	0.092	K	GLLAIEAIEANLHAPR	G			Cmpd 546, AutoMSn(844.4246), 24.4 min
2	2	gi|685964247	A0A095CAB5	Titin [Schistosoma haematobium]	537	83233	16	14	5	5	7.8	4.64	621	1	0	0	563.323	1686.95	3	1686.94	0.0072	0	91.53	3.1e-07	K	GLLAIEAIEANLHAPR	G			Cmpd 541, AutoMSn(563.3236), 24.3 min
2	2	gi|685964247	A0A095CAB5	Titin [Schistosoma haematobium]	537	83233	16	14	5	5	7.8	4.64	622	1	0	0	563.324	1686.95	3	1686.94	0.0076	0	85.64	1.2e-06	K	GLLAIEAIEANLHAPR	G			Cmpd 539, AutoMSn(563.3237), 24.2 min	emPAI	0.42
3	2	gi|353229606	G4V6G9	putative titin [Schistosoma mansoni]	360	83128	11	10	5	5	7.6	4.63	431	1	0	0	466.745	931.475	2	931.472	0.0031	0	52.04	0.0015	K	DGVALSAGSR	Y			Cmpd 171, AutoMSn(466.7450), 15.4 min
3	2	gi|353229606	G4V6G9	putative titin [Schistosoma mansoni]	360	83128	11	10	5	5	7.6	4.63	466	1	0	0	501.264	1000.51	2	1000.51	0.0053	0	39.26	0.027	R	SPEVIEAEK	M			Cmpd 151, AutoMSn(501.2637), 15.0 min
3	2	gi|353229606	G4V6G9	putative titin [Schistosoma mansoni]	360	83128	11	10	5	5	7.6	4.63	469	1	0	0	503.268	1004.52	2	1004.53	-0.0037	0	41.3	0.017	K	SGNLLTSGTR	F			Cmpd 168, AutoMSn(503.2679), 15.3 min
3	2	gi|353229606	G4V6G9	putative titin [Schistosoma mansoni]	360	83128	11	10	5	5	7.6	4.63	473	1	0	0	503.272	1004.53	2	1004.53	0.0047	0	55.69	0.00064	K	SGNLLTSGTR	F			Cmpd 172, AutoMSn(503.2721), 15.4 min
3	2	gi|353229606	G4V6G9	putative titin [Schistosoma mansoni]	360	83128	11	10	5	5	7.6	4.63	565	1	0	0	651.388	1300.76	2	1300.76	0.0006	0	90.66	3.1e-07	R	ITGSLELGIASLK	I			Cmpd 486, AutoMSn(651.3877), 22.9 min
3	2	gi|353229606	G4V6G9	putative titin [Schistosoma mansoni]	360	83128	11	10	5	5	7.6	4.63	566	1	0	0	651.388	1300.76	2	1300.76	0.0016	0	71.85	2.4e-05	R	ITGSLELGIASLK	I			Cmpd 483, AutoMSn(651.3882), 22.8 min
3	2	gi|353229606	G4V6G9	putative titin [Schistosoma mansoni]	360	83128	11	10	5	5	7.6	4.63	567	1	0	0	651.389	1300.76	2	1300.76	0.0039	0	90.72	3.1e-07	R	ITGSLELGIASLK	I			Cmpd 489, AutoMSn(651.3893), 22.9 min
3	2	gi|353229606	G4V6G9	putative titin [Schistosoma mansoni]	360	83128	11	10	5	5	7.6	4.63	375	1	0	0	844.423	1686.83	2	1686.94	-0.11	0	46.68	0.023	K	GLLAIEAIEANLHAPR	G			Cmpd 551, AutoMSn(844.4231), 24.5 min
3	2	gi|353229606	G4V6G9	putative titin [Schistosoma mansoni]	360	83128	11	10	5	5	7.6	4.63	376	1	0	0	844.425	1686.83	2	1686.94	-0.1071	0	40.69	0.092	K	GLLAIEAIEANLHAPR	G			Cmpd 546, AutoMSn(844.4246), 24.4 min
3	2	gi|353229606	G4V6G9	putative titin [Schistosoma mansoni]	360	83128	11	10	5	5	7.6	4.63	621	1	0	0	563.323	1686.95	3	1686.94	0.0072	0	91.53	3.1e-07	K	GLLAIEAIEANLHAPR	G			Cmpd 541, AutoMSn(563.3236), 24.3 min
3	2	gi|353229606	G4V6G9	putative titin [Schistosoma mansoni]	360	83128	11	10	5	5	7.6	4.63	622	1	0	0	563.324	1686.95	3	1686.94	0.0076	0	85.64	1.2e-06	K	GLLAIEAIEANLHAPR	G			Cmpd 539, AutoMSn(563.3237), 24.2 min	emPAI	0.26
1	1	gi|544584050	U3N6C3	lethal giant larvae protein [Schistosoma japonicum]	44	155588	1	1	1	1	0.9	5.02	566	1	1	1	711.896	1421.78	2	1421.77	0.0117	0	43.62	0.015	K	IYGSPGVVFTVQR	E			Cmpd 354, AutoMSn(711.8965), 21.4 min	emPAI	0.02
1	69	gi|161127	Q03528	22.6kd tegumental associated antigen [Schistosoma japonicum]	57	22573	2	2	2	2	8.9	6	169	1	1	1	520.249	1038.48	2	1038.48	0.0019	0	46.09	0.017	K	VSLEEFCR	G	Carbamidomethyl (C)	0.00000010.0	Cmpd 247, AutoMSn(520.2485), 19.1 min
1	69	gi|161127	Q03528	22.6kd tegumental associated antigen [Schistosoma japonicum]	57	22573	2	2	2	2	8.9	6	516	1	1	1	529.256	1056.5	2	1056.49	0.0096	0	39.85	0.027	K	AFLDSEYGR	V			Cmpd 223, AutoMSn(529.2559), 18.5 min	emPAI	0.32
1	43	gi|1526622	Q94745	26kD glutathione S-transferase [Schistosoma mekongi]	63	25470	4	3	4	3	22	6.14	165	1	1	1	474.241	946.467	2	946.528	-0.0609	0	41.17	0.056	M	APILGYWK	I			Cmpd 275, AutoMSn(474.2407), 21.1 min
1	43	gi|1526622	Q94745	26kD glutathione S-transferase [Schistosoma mekongi]	63	25470	4	3	4	3	22	6.14	546	1	1	1	760.891	1519.77	2	1519.76	0.0121	0	41.69	0.021	R	AEITMLEGAVSDIR	S	Oxidation (M)	0.00002000000000.0	Cmpd 301, AutoMSn(760.8909), 21.6 min
1	43	gi|1526622	Q94745	26kD glutathione S-transferase [Schistosoma mekongi]	63	25470	4	3	4	3	22	6.14	253	1	1	1	552.574	1654.7	3	1654.81	-0.1091	0	41.61	0.067	R	LLLEYLGEEYEER	L			Cmpd 420, AutoMSn(552.5739), 24.5 min
1	43	gi|1526622	Q94745	26kD glutathione S-transferase [Schistosoma mekongi]	63	25470	4	3	4	3	22	6.14	256	1	1	1	553.275	1656.8	3	1656.89	-0.0913	1	46.99	0.014	K	RIENIPQINEYLR	S			Cmpd 257, AutoMSn(553.2751), 20.6 min	emPAI	0.64
1	42	gi|1526622	Q94745	26kD glutathione S-transferase [Schistosoma mekongi]	361	25470	18	18	8	8	31.2	6.14	452	1	1	1	474.274	946.534	2	946.528	0.006	0	46.82	0.005	M	APILGYWK	I			Cmpd 329, AutoMSn(474.2741), 21.0 min
1	42	gi|1526622	Q94745	26kD glutathione S-transferase [Schistosoma mekongi]	361	25470	18	18	8	8	31.2	6.14	469	1	1	0	506.321	1010.63	2	1010.62	0.0031	1	65.46	9.4e-05	K	IKGLVQPTR	L			Cmpd 70, AutoMSn(506.3206), 14.3 min
1	42	gi|1526622	Q94745	26kD glutathione S-transferase [Schistosoma mekongi]	361	25470	18	18	8	8	31.2	6.14	488	1	1	1	524.797	1047.58	2	1047.57	0.0038	0	51	0.0019	K	LTQSMAIIR	Y	Oxidation (M)	0.000020000.0	Cmpd 133, AutoMSn(524.7965), 15.9 min
1	42	gi|1526622	Q94745	26kD glutathione S-transferase [Schistosoma mekongi]	361	25470	18	18	8	8	31.2	6.14	489	1	1	1	524.797	1047.58	2	1047.57	0.0045	0	39.86	0.025	K	LTQSMAIIR	Y	Oxidation (M)	0.000020000.0	Cmpd 136, AutoMSn(524.7968), 15.9 min
1	42	gi|1526622	Q94745	26kD glutathione S-transferase [Schistosoma mekongi]	361	25470	18	18	8	8	31.2	6.14	555	1	1	1	751.41	1500.8	2	1500.79	0.0111	0	43.04	0.018	R	IENIPQINEYLR	S			Cmpd 393, AutoMSn(751.4096), 22.6 min
1	42	gi|1526622	Q94745	26kD glutathione S-transferase [Schistosoma mekongi]	361	25470	18	18	8	8	31.2	6.14	558	1	1	1	760.889	1519.76	2	1519.76	0.0083	0	101.16	2.3e-08	R	AEITMLEGAVSDIR	S	Oxidation (M)	0.00002000000000.0	Cmpd 354, AutoMSn(760.8890), 21.6 min
1	42	gi|1526622	Q94745	26kD glutathione S-transferase [Schistosoma mekongi]	361	25470	18	18	8	8	31.2	6.14	559	1	1	1	760.89	1519.77	2	1519.76	0.0104	0	72.02	1.9e-05	R	AEITMLEGAVSDIR	S	Oxidation (M)	0.00002000000000.0	Cmpd 351, AutoMSn(760.8901), 21.6 min
1	42	gi|1526622	Q94745	26kD glutathione S-transferase [Schistosoma mekongi]	361	25470	18	18	8	8	31.2	6.14	560	1	1	1	760.892	1519.77	2	1519.76	0.0136	0	62.15	0.00019	R	AEITMLEGAVSDIR	S	Oxidation (M)	0.00002000000000.0	Cmpd 349, AutoMSn(760.8917), 21.5 min
1	42	gi|1526622	Q94745	26kD glutathione S-transferase [Schistosoma mekongi]	361	25470	18	18	8	8	31.2	6.14	403	1	1	1	828.357	1654.7	2	1654.81	-0.11	0	47.74	0.015	R	LLLEYLGEEYEER	L			Cmpd 471, AutoMSn(828.3568), 24.5 min
1	42	gi|1526622	Q94745	26kD glutathione S-transferase [Schistosoma mekongi]	361	25470	18	18	8	8	31.2	6.14	404	1	1	1	828.36	1654.71	2	1654.81	-0.1034	0	42.3	0.052	R	LLLEYLGEEYEER	L			Cmpd 478, AutoMSn(828.3600), 24.6 min
1	42	gi|1526622	Q94745	26kD glutathione S-transferase [Schistosoma mekongi]	361	25470	18	18	8	8	31.2	6.14	207	1	1	1	552.613	1654.82	3	1654.81	0.0086	0	46.29	0.023	R	LLLEYLGEEYEER	L			Cmpd 477, AutoMSn(552.6131), 24.6 min
1	42	gi|1526622	Q94745	26kD glutathione S-transferase [Schistosoma mekongi]	361	25470	18	18	8	8	31.2	6.14	405	1	1	1	828.418	1654.82	2	1654.81	0.0114	0	51.23	0.0076	R	LLLEYLGEEYEER	L			Cmpd 474, AutoMSn(828.4175), 24.6 min
1	42	gi|1526622	Q94745	26kD glutathione S-transferase [Schistosoma mekongi]	361	25470	18	18	8	8	31.2	6.14	208	1	1	1	552.615	1654.82	3	1654.81	0.0129	0	51.64	0.0066	R	LLLEYLGEEYEER	L			Cmpd 475, AutoMSn(552.6146), 24.6 min
1	42	gi|1526622	Q94745	26kD glutathione S-transferase [Schistosoma mekongi]	361	25470	18	18	8	8	31.2	6.14	579	1	1	1	553.309	1656.91	3	1656.89	0.0104	1	50.44	0.0036	K	RIENIPQINEYLR	S			Cmpd 314, AutoMSn(553.3090), 20.6 min
1	42	gi|1526622	Q94745	26kD glutathione S-transferase [Schistosoma mekongi]	361	25470	18	18	8	8	31.2	6.14	212	1	1	1	553.31	1656.91	3	1656.89	0.0144	1	42.19	0.048	K	RIENIPQINEYLR	S			Cmpd 312, AutoMSn(553.3103), 20.6 min
1	42	gi|1526622	Q94745	26kD glutathione S-transferase [Schistosoma mekongi]	361	25470	18	18	8	8	31.2	6.14	580	1	1	1	553.31	1656.91	3	1656.89	0.0144	1	43.66	0.017	K	RIENIPQINEYLR	S			Cmpd 316, AutoMSn(553.3103), 20.7 min
1	42	gi|1526622	Q94745	26kD glutathione S-transferase [Schistosoma mekongi]	361	25470	18	18	8	8	31.2	6.14	588	1	1	1	602.642	1804.91	3	1804.9	0.0062	1	44.19	0.014	K	ERAEITMLEGAVSDIR	S	Oxidation (M)	0.0000002000000000.0	Cmpd 308, AutoMSn(602.6423), 20.4 min
1	42	gi|1526622	Q94745	26kD glutathione S-transferase [Schistosoma mekongi]	361	25470	18	18	8	8	31.2	6.14	589	1	1	1	602.644	1804.91	3	1804.9	0.0112	1	40.76	0.032	K	ERAEITMLEGAVSDIR	S	Oxidation (M)	0.0000002000000000.0	Cmpd 310, AutoMSn(602.6440), 20.5 min	emPAI	2.04
2	42	gi|243794	#N/A	glutathione S-transferase, GST [Schistosoma mansoni, Peptide, 218 aa]	94	25395	3	3	2	2	8.3	7.68	469	1	0	0	506.321	1010.63	2	1010.62	0.0031	1	65.46	9.4e-05	K	IKGLVQPTR	L			Cmpd 70, AutoMSn(506.3206), 14.3 min
2	42	gi|243794	#N/A	glutathione S-transferase, GST [Schistosoma mansoni, Peptide, 218 aa]	94	25395	3	3	2	2	8.3	7.68	488	1	0	1	524.797	1047.58	2	1047.57	0.0038	0	51	0.0019	K	LTQSMAILR	Y	Oxidation (M)	0.000020000.0	Cmpd 133, AutoMSn(524.7965), 15.9 min
2	42	gi|243794	#N/A	glutathione S-transferase, GST [Schistosoma mansoni, Peptide, 218 aa]	94	25395	3	3	2	2	8.3	7.68	489	1	0	1	524.797	1047.58	2	1047.57	0.0045	0	39.86	0.025	K	LTQSMAILR	Y	Oxidation (M)	0.000020000.0	Cmpd 136, AutoMSn(524.7968), 15.9 min	emPAI	0.28
1	62	gi|56756128	Q5DD64	SJCHGC00495 protein [Schistosoma japonicum]	51	35612	1	1	1	1	3.2	6.87	490	1	1	1	379.216	1134.63	3	1134.61	0.0132	1	51.13	0.0021	K	SIGLSNFNKR	Q			Cmpd 110, AutoMSn(379.2165), 16.2 min	emPAI	0.09
1	59	gi|56753019	Q5DHI5	SJCHGC01577 protein [Schistosoma japonicum]	45	39433	1	1	1	1	4.7	7.56	615	1	1	1	610.299	1827.87	3	1827.86	0.0143	1	45.2	0.011	K	ANRDEDSPELVDEAIR	T			Cmpd 234, AutoMSn(610.2987), 18.1 min	emPAI	0.08
2	59	gi|120709	P20287	RecName: Full=Glyceraldehyde-3-phosphate dehydrogenase; Short=GAPDH; AltName: Full=Major larval surface antigen; AltName: Full=P-37	45	36355	1	1	1	1	3.3	8.16	505	1	1	1	588.825	1175.63	2	1175.63	0.0048	0	45.16	0.009	K	AGISLNNNFVK	L			Cmpd 301, AutoMSn(588.8246), 19.6 min	emPAI	0.09
1	58	gi|56753019	Q5DHI5	SJCHGC01577 protein [Schistosoma japonicum]	76	39433	3	3	2	2	7.9	7.56	542	1	1	1	597.301	1192.59	2	1192.58	0.0047	0	48.06	0.0041	K	GLSTDEETITK	I			Cmpd 117, AutoMSn(597.3008), 15.9 min
1	58	gi|56753019	Q5DHI5	SJCHGC01577 protein [Schistosoma japonicum]	76	39433	3	3	2	2	7.9	7.56	613	1	1	1	610.299	1827.87	3	1827.86	0.0148	1	48.23	0.0055	K	ANRDEDSPELVDEAIR	T			Cmpd 211, AutoMSn(610.2988), 18.1 min
1	58	gi|56753019	Q5DHI5	SJCHGC01577 protein [Schistosoma japonicum]	76	39433	3	3	2	2	7.9	7.56	614	1	1	1	610.3	1827.88	3	1827.86	0.0175	1	42.09	0.023	K	ANRDEDSPELVDEAIR	T			Cmpd 208, AutoMSn(610.2997), 18.1 min	emPAI	0.17
2	58	gi|120709	P20287	RecName: Full=Glyceraldehyde-3-phosphate dehydrogenase; Short=GAPDH; AltName: Full=Major larval surface antigen; AltName: Full=P-37	58	36355	2	2	1	1	3.3	8.16	534	1	1	1	588.825	1175.63	2	1175.63	0.0047	0	40	0.03	K	AGISLNNNFVK	L			Cmpd 268, AutoMSn(588.8246), 19.5 min
2	58	gi|120709	P20287	RecName: Full=Glyceraldehyde-3-phosphate dehydrogenase; Short=GAPDH; AltName: Full=Major larval surface antigen; AltName: Full=P-37	58	36355	2	2	1	1	3.3	8.16	535	1	1	1	588.825	1175.63	2	1175.63	0.005	0	50.13	0.0029	K	AGISLNNNFVK	L			Cmpd 271, AutoMSn(588.8247), 19.5 min	emPAI	0.09
3	58	gi|14268828	Q964P2	elongation factor 1-a, partial [Schistosoma japonicum]	41	38350	1	1	1	1	3.2	6.87	494	1	1	1	513.31	1024.61	2	1024.6	0.0032	0	41.42	0.02	K	IGGIGTVPVGR	V			Cmpd 231, AutoMSn(513.3104), 18.6 min	emPAI	0.09
1	60	gi|29841453	Q86DX2	similar to GenBank Accession Number AF026805 fructose bisphosphate aldolase in Schistosoma mansoni [Schistosoma japonicum]	86	31720	2	2	2	2	10.8	8.16	613	1	1	1	657.355	1312.7	2	1312.69	0.0047	0	63.1	0.00016	R	VTEEVLSFVYK	A			Cmpd 468, AutoMSn(657.3553), 22.8 min
1	60	gi|29841453	Q86DX2	similar to GenBank Accession Number AF026805 fructose bisphosphate aldolase in Schistosoma mansoni [Schistosoma japonicum]	86	31720	2	2	2	2	10.8	8.16	746	1	1	1	740.041	2217.1	3	2217.08	0.0163	0	58.22	0.00068	K	ISSHTPSYQAMLENANVLAR	Y	Oxidation (M)	0.00000000002000000000.0	Cmpd 301, AutoMSn(740.0410), 18.9 min	emPAI	0.22
2	60	gi|226467536	C1L4L6	DNA replication factor Cdt1 (Double parked homolog) [Schistosoma japonicum]	40	64520	1	1	1	1	1.6	9.74	514	1	1	1	530.788	1059.56	2	1059.6	-0.0378	1	39.55	0.029	K	DVIDLVKMK	V			Cmpd 328, AutoMSn(530.7883), 19.5 min	emPAI	0.05
1	54	gi|29841453	Q86DX2	similar to GenBank Accession Number AF026805 fructose bisphosphate aldolase in Schistosoma mansoni [Schistosoma japonicum]	59	31720	2	2	1	1	3.8	8.16	597	1	1	1	657.354	1312.69	2	1312.69	0.0023	0	47	0.0063	R	VTEEVLSFVYK	A			Cmpd 419, AutoMSn(657.3542), 22.9 min
1	54	gi|29841453	Q86DX2	similar to GenBank Accession Number AF026805 fructose bisphosphate aldolase in Schistosoma mansoni [Schistosoma japonicum]	59	31720	2	2	1	1	3.8	8.16	598	1	1	1	657.354	1312.69	2	1312.69	0.0026	0	43.08	0.016	R	VTEEVLSFVYK	A			Cmpd 416, AutoMSn(657.3543), 22.8 min	emPAI	0.1
2	54	gi|56758850	Q5D9E1	SJCHGC06074 protein [Schistosoma japonicum]	48	39097	1	1	1	1	5.1	6.06	660	1	1	1	642.659	1924.96	3	1924.94	0.0133	0	47.76	0.0066	R	YFNPVGAHPSGLIGEDPR	G			Cmpd 300, AutoMSn(642.6594), 20.0 min	emPAI	0.08
3	54	gi|14268828	Q964P2	elongation factor 1-a, partial [Schistosoma japonicum]	46	38350	1	1	1	1	3.2	6.87	504	1	1	1	513.304	1024.59	2	1024.6	-0.01	0	45.58	0.0073	K	IGGIGTVPVGR	V			Cmpd 238, AutoMSn(513.3037), 18.6 min	emPAI	0.09
1	32	gi|189503088	B3W666	unknown [Schistosoma japonicum]	1785	33006	61	61	19	19	47.5	4.63	450	1	1	1	476.724	951.433	2	951.43	0.0029	0	39.77	0.022	K	YIAEDADR	K			Cmpd 154, AutoMSn(476.7236), 13.1 min
1	32	gi|189503088	B3W666	unknown [Schistosoma japonicum]	1785	33006	61	61	19	19	47.5	4.63	523	1	1	1	1092.59	1091.58	1	1091.59	-0.0037	0	40.43	0.026	R	AVQYEELLK	K			Cmpd 445, AutoMSn(1092.5898), 19.7 min
1	32	gi|189503088	B3W666	unknown [Schistosoma japonicum]	1785	33006	61	61	19	19	47.5	4.63	525	1	1	1	546.804	1091.59	2	1091.59	0.0068	0	45.73	0.0078	R	AVQYEELLK	K			Cmpd 438, AutoMSn(546.8038), 19.6 min
1	32	gi|189503088	B3W666	unknown [Schistosoma japonicum]	1785	33006	61	61	19	19	47.5	4.63	526	1	1	1	546.806	1091.6	2	1091.59	0.0114	0	43.63	0.013	R	AVQYEELLK	K			Cmpd 441, AutoMSn(546.8061), 19.7 min
1	32	gi|189503088	B3W666	unknown [Schistosoma japonicum]	1785	33006	61	61	19	19	47.5	4.63	527	1	1	1	546.808	1091.6	2	1091.59	0.0141	0	48.58	0.0041	R	AVQYEELLK	K			Cmpd 444, AutoMSn(546.8075), 19.7 min
1	32	gi|189503088	B3W666	unknown [Schistosoma japonicum]	1785	33006	61	61	19	19	47.5	4.63	542	1	1	1	373.857	1118.55	3	1118.54	0.0102	1	50.2	0.0026	K	LEKENAMER	A			Cmpd 56, AutoMSn(373.8570), 10.9 min
1	32	gi|189503088	B3W666	unknown [Schistosoma japonicum]	1785	33006	61	61	19	19	47.5	4.63	548	1	1	1	565.312	1128.61	2	1128.6	0.0078	0	58.82	0.00034	K	IVELEEELR	V			Cmpd 457, AutoMSn(565.3125), 20.0 min
1	32	gi|189503088	B3W666	unknown [Schistosoma japonicum]	1785	33006	61	61	19	19	47.5	4.63	549	1	1	1	565.313	1128.61	2	1128.6	0.0081	0	54.96	0.00082	K	IVELEEELR	V			Cmpd 453, AutoMSn(565.3127), 19.9 min
1	32	gi|189503088	B3W666	unknown [Schistosoma japonicum]	1785	33006	61	61	19	19	47.5	4.63	550	1	1	1	565.313	1128.61	2	1128.6	0.0086	0	45.12	0.008	K	IVELEEELR	V			Cmpd 450, AutoMSn(565.3129), 19.9 min
1	32	gi|189503088	B3W666	unknown [Schistosoma japonicum]	1785	33006	61	61	19	19	47.5	4.63	568	1	1	1	581.811	1161.61	2	1161.6	0.005	0	76.62	5.5e-06	K	LAIAEVDFER	A			Cmpd 523, AutoMSn(581.8112), 21.5 min
1	32	gi|189503088	B3W666	unknown [Schistosoma japonicum]	1785	33006	61	61	19	19	47.5	4.63	569	1	1	1	581.812	1161.61	2	1161.6	0.0062	0	75.22	7.7e-06	K	LAIAEVDFER	A			Cmpd 519, AutoMSn(581.8119), 21.4 min
1	32	gi|189503088	B3W666	unknown [Schistosoma japonicum]	1785	33006	61	61	19	19	47.5	4.63	570	1	1	1	581.813	1161.61	2	1161.6	0.0084	0	70.59	2.2e-05	K	LAIAEVDFER	A			Cmpd 527, AutoMSn(581.8130), 21.5 min
1	32	gi|189503088	B3W666	unknown [Schistosoma japonicum]	1785	33006	61	61	19	19	47.5	4.63	576	1	1	1	588.795	1175.58	2	1175.57	0.0091	0	43.58	0.012	R	ENEISELNTK	M			Cmpd 288, AutoMSn(588.7953), 16.2 min
1	32	gi|189503088	B3W666	unknown [Schistosoma japonicum]	1785	33006	61	61	19	19	47.5	4.63	577	1	1	1	588.796	1175.58	2	1175.57	0.0099	0	43.99	0.011	R	ENEISELNTK	M			Cmpd 285, AutoMSn(588.7957), 16.1 min
1	32	gi|189503088	B3W666	unknown [Schistosoma japonicum]	1785	33006	61	61	19	19	47.5	4.63	586	1	1	1	407.572	1219.69	3	1219.68	0.0128	1	44.9	0.012	R	AVQYEELLKK	K			Cmpd 348, AutoMSn(407.5719), 17.5 min
1	32	gi|189503088	B3W666	unknown [Schistosoma japonicum]	1785	33006	61	61	19	19	47.5	4.63	603	1	1	1	645.86	1289.71	2	1289.7	0.0081	1	55.37	0.00092	R	KLAIAEVDFER	A			Cmpd 423, AutoMSn(645.8603), 19.3 min
1	32	gi|189503088	B3W666	unknown [Schistosoma japonicum]	1785	33006	61	61	19	19	47.5	4.63	605	1	1	1	645.86	1289.71	2	1289.7	0.0082	1	89.52	3.5e-07	R	KLAIAEVDFER	A			Cmpd 430, AutoMSn(645.8604), 19.4 min
1	32	gi|189503088	B3W666	unknown [Schistosoma japonicum]	1785	33006	61	61	19	19	47.5	4.63	606	1	1	1	645.861	1289.71	2	1289.7	0.0085	1	89.5	3.6e-07	R	KLAIAEVDFER	A			Cmpd 427, AutoMSn(645.8605), 19.3 min
1	32	gi|189503088	B3W666	unknown [Schistosoma japonicum]	1785	33006	61	61	19	19	47.5	4.63	607	1	1	1	430.909	1289.71	3	1289.7	0.0085	1	44.77	0.011	R	KLAIAEVDFER	A			Cmpd 428, AutoMSn(430.9094), 19.3 min
1	32	gi|189503088	B3W666	unknown [Schistosoma japonicum]	1785	33006	61	61	19	19	47.5	4.63	617	1	1	1	667.827	1333.64	2	1333.63	0.0098	0	94.68	9.4e-08	R	ATNAEAEVAAMTR	R			Cmpd 369, AutoMSn(667.8270), 18.0 min
1	32	gi|189503088	B3W666	unknown [Schistosoma japonicum]	1785	33006	61	61	19	19	47.5	4.63	618	1	1	1	445.554	1333.64	3	1333.63	0.0116	0	73.74	1.2e-05	R	ATNAEAEVAAMTR	R			Cmpd 374, AutoMSn(445.5543), 18.1 min
1	32	gi|189503088	B3W666	unknown [Schistosoma japonicum]	1785	33006	61	61	19	19	47.5	4.63	619	1	1	1	667.828	1333.64	2	1333.63	0.0128	0	86.58	6.1e-07	R	ATNAEAEVAAMTR	R			Cmpd 375, AutoMSn(667.8285), 18.1 min
1	32	gi|189503088	B3W666	unknown [Schistosoma japonicum]	1785	33006	61	61	19	19	47.5	4.63	620	1	1	1	445.555	1333.64	3	1333.63	0.0139	0	73.83	1.1e-05	R	ATNAEAEVAAMTR	R			Cmpd 379, AutoMSn(445.5551), 18.2 min
1	32	gi|189503088	B3W666	unknown [Schistosoma japonicum]	1785	33006	61	61	19	19	47.5	4.63	621	1	1	1	445.555	1333.64	3	1333.63	0.0143	0	54.98	0.00088	R	ATNAEAEVAAMTR	R			Cmpd 377, AutoMSn(445.5553), 18.1 min
1	32	gi|189503088	B3W666	unknown [Schistosoma japonicum]	1785	33006	61	61	19	19	47.5	4.63	627	1	1	1	675.822	1349.63	2	1349.62	0.0051	0	66.02	6.7e-05	R	ATNAEAEVAAMTR	R	Oxidation (M)	0.0000000000200.0	Cmpd 233, AutoMSn(675.8221), 14.9 min
1	32	gi|189503088	B3W666	unknown [Schistosoma japonicum]	1785	33006	61	61	19	19	47.5	4.63	628	1	1	1	675.824	1349.63	2	1349.62	0.0084	0	79.03	3.3e-06	R	ATNAEAEVAAMTR	R	Oxidation (M)	0.0000000000200.0	Cmpd 235, AutoMSn(675.8237), 15.0 min
1	32	gi|189503088	B3W666	unknown [Schistosoma japonicum]	1785	33006	61	61	19	19	47.5	4.63	629	1	1	1	675.825	1349.63	2	1349.62	0.0104	0	94.42	9.6e-08	R	ATNAEAEVAAMTR	R	Oxidation (M)	0.0000000000200.0	Cmpd 237, AutoMSn(675.8247), 15.0 min
1	32	gi|189503088	B3W666	unknown [Schistosoma japonicum]	1785	33006	61	61	19	19	47.5	4.63	630	1	1	1	450.886	1349.64	3	1349.62	0.0107	0	51.14	0.0021	R	ATNAEAEVAAMTR	R	Oxidation (M)	0.0000000000200.0	Cmpd 239, AutoMSn(450.8857), 15.0 min
1	32	gi|189503088	B3W666	unknown [Schistosoma japonicum]	1785	33006	61	61	19	19	47.5	4.63	631	1	1	1	450.886	1349.64	3	1349.62	0.0112	0	41.99	0.017	R	ATNAEAEVAAMTR	R	Oxidation (M)	0.0000000000200.0	Cmpd 244, AutoMSn(450.8858), 15.2 min
1	32	gi|189503088	B3W666	unknown [Schistosoma japonicum]	1785	33006	61	61	19	19	47.5	4.63	632	1	1	1	450.887	1349.64	3	1349.62	0.015	0	45.96	0.0068	R	ATNAEAEVAAMTR	R	Oxidation (M)	0.0000000000200.0	Cmpd 241, AutoMSn(450.8871), 15.1 min
1	32	gi|189503088	B3W666	unknown [Schistosoma japonicum]	1785	33006	61	61	19	19	47.5	4.63	636	1	1	1	688.852	1375.69	2	1375.68	0.0072	0	79.69	3e-06	R	LLEEDLEVSSSR	L			Cmpd 425, AutoMSn(688.8524), 19.3 min
1	32	gi|189503088	B3W666	unknown [Schistosoma japonicum]	1785	33006	61	61	19	19	47.5	4.63	637	1	1	1	688.853	1375.69	2	1375.68	0.0086	0	75.37	8.3e-06	R	LLEEDLEVSSSR	L			Cmpd 426, AutoMSn(688.8531), 19.3 min
1	32	gi|189503088	B3W666	unknown [Schistosoma japonicum]	1785	33006	61	61	19	19	47.5	4.63	638	1	1	1	459.572	1375.69	3	1375.68	0.0108	0	50.42	0.0026	R	LLEEDLEVSSSR	L			Cmpd 436, AutoMSn(459.5719), 19.5 min
1	32	gi|189503088	B3W666	unknown [Schistosoma japonicum]	1785	33006	61	61	19	19	47.5	4.63	639	1	1	1	688.855	1375.7	2	1375.68	0.0121	0	95.06	8.9e-08	R	LLEEDLEVSSSR	L			Cmpd 429, AutoMSn(688.8549), 19.4 min
1	32	gi|189503088	B3W666	unknown [Schistosoma japonicum]	1785	33006	61	61	19	19	47.5	4.63	660	1	1	1	488.276	1461.81	3	1461.79	0.0148	1	61.03	0.00028	R	LTETLTKLEEASK	T			Cmpd 357, AutoMSn(488.2764), 17.7 min
1	32	gi|189503088	B3W666	unknown [Schistosoma japonicum]	1785	33006	61	61	19	19	47.5	4.63	661	1	1	1	488.277	1461.81	3	1461.79	0.0178	1	61.45	0.00026	R	LTETLTKLEEASK	T			Cmpd 360, AutoMSn(488.2774), 17.8 min
1	32	gi|189503088	B3W666	unknown [Schistosoma japonicum]	1785	33006	61	61	19	19	47.5	4.63	662	1	1	1	488.279	1461.81	3	1461.79	0.0214	1	63.32	0.00017	R	LTETLTKLEEASK	T			Cmpd 363, AutoMSn(488.2786), 17.8 min
1	32	gi|189503088	B3W666	unknown [Schistosoma japonicum]	1785	33006	61	61	19	19	47.5	4.63	681	1	1	1	497.589	1489.74	3	1489.73	0.013	1	46.58	0.0071	K	RATNAEAEVAAMTR	R			Cmpd 286, AutoMSn(497.5885), 16.1 min
1	32	gi|189503088	B3W666	unknown [Schistosoma japonicum]	1785	33006	61	61	19	19	47.5	4.63	682	1	1	1	497.59	1489.75	3	1489.73	0.0168	1	61.49	0.00023	R	ATNAEAEVAAMTRR	I			Cmpd 317, AutoMSn(497.5898), 16.8 min
1	32	gi|189503088	B3W666	unknown [Schistosoma japonicum]	1785	33006	61	61	19	19	47.5	4.63	683	1	1	1	497.591	1489.75	3	1489.73	0.0198	1	50.16	0.0032	R	ATNAEAEVAAMTRR	I			Cmpd 320, AutoMSn(497.5908), 16.8 min
1	32	gi|189503088	B3W666	unknown [Schistosoma japonicum]	1785	33006	61	61	19	19	47.5	4.63	684	1	1	1	497.592	1489.75	3	1489.73	0.0233	1	49.85	0.0034	R	ATNAEAEVAAMTRR	I			Cmpd 321, AutoMSn(497.5919), 16.9 min
1	32	gi|189503088	B3W666	unknown [Schistosoma japonicum]	1785	33006	61	61	19	19	47.5	4.63	689	1	1	1	502.919	1505.74	3	1505.73	0.0099	1	44.3	0.012	K	RATNAEAEVAAMTR	R	Oxidation (M)	0.00000000000200.0	Cmpd 179, AutoMSn(502.9191), 13.7 min
1	32	gi|189503088	B3W666	unknown [Schistosoma japonicum]	1785	33006	61	61	19	19	47.5	4.63	691	1	1	1	502.92	1505.74	3	1505.73	0.0132	1	67.76	5.3e-05	R	ATNAEAEVAAMTRR	I	Oxidation (M)	0.00000000002000.0	Cmpd 192, AutoMSn(502.9202), 14.0 min
1	32	gi|189503088	B3W666	unknown [Schistosoma japonicum]	1785	33006	61	61	19	19	47.5	4.63	693	1	1	1	502.921	1505.74	3	1505.73	0.0164	1	55.82	0.00083	R	ATNAEAEVAAMTRR	I	Oxidation (M)	0.00000000002000.0	Cmpd 195, AutoMSn(502.9213), 14.1 min
1	32	gi|189503088	B3W666	unknown [Schistosoma japonicum]	1785	33006	61	61	19	19	47.5	4.63	694	1	1	1	502.922	1505.74	3	1505.73	0.0179	1	59.68	0.00034	R	ATNAEAEVAAMTRR	I	Oxidation (M)	0.00000000002000.0	Cmpd 198, AutoMSn(502.9218), 14.1 min
1	32	gi|189503088	B3W666	unknown [Schistosoma japonicum]	1785	33006	61	61	19	19	47.5	4.63	715	1	1	1	530.62	1588.84	3	1588.82	0.0184	1	67.56	6.7e-05	K	LAIAEVDFERAEAR	L			Cmpd 451, AutoMSn(530.6204), 19.9 min
1	32	gi|189503088	B3W666	unknown [Schistosoma japonicum]	1785	33006	61	61	19	19	47.5	4.63	716	1	1	1	530.621	1588.84	3	1588.82	0.0192	1	65.28	0.00011	K	LAIAEVDFERAEAR	L			Cmpd 454, AutoMSn(530.6206), 19.9 min
1	32	gi|189503088	B3W666	unknown [Schistosoma japonicum]	1785	33006	61	61	19	19	47.5	4.63	717	1	1	1	530.621	1588.84	3	1588.82	0.0217	1	77.73	6.5e-06	K	LAIAEVDFERAEAR	L			Cmpd 456, AutoMSn(530.6215), 20.0 min
1	32	gi|189503088	B3W666	unknown [Schistosoma japonicum]	1785	33006	61	61	19	19	47.5	4.63	729	1	1	1	549.301	1644.88	3	1644.87	0.0141	1	43.31	0.019	R	IRLLEEDLEVSSSR	L			Cmpd 467, AutoMSn(549.3014), 20.2 min
1	32	gi|189503088	B3W666	unknown [Schistosoma japonicum]	1785	33006	61	61	19	19	47.5	4.63	730	1	1	1	549.302	1644.89	3	1644.87	0.0173	1	48.79	0.0054	R	IRLLEEDLEVSSSR	L			Cmpd 472, AutoMSn(549.3024), 20.3 min
1	32	gi|189503088	B3W666	unknown [Schistosoma japonicum]	1785	33006	61	61	19	19	47.5	4.63	731	1	1	1	549.303	1644.89	3	1644.87	0.0174	1	50.53	0.0036	R	IRLLEEDLEVSSSR	L			Cmpd 468, AutoMSn(549.3025), 20.3 min
1	32	gi|189503088	B3W666	unknown [Schistosoma japonicum]	1785	33006	61	61	19	19	47.5	4.63	747	1	1	1	857.918	1713.82	2	1713.81	0.0113	0	56.13	0.00083	K	ALSGELDQTFAELTGY	-			Cmpd 903, AutoMSn(857.9178), 30.2 min
1	32	gi|189503088	B3W666	unknown [Schistosoma japonicum]	1785	33006	61	61	19	19	47.5	4.63	791	1	1	1	620.004	1856.99	3	1856.97	0.0169	1	75.54	1.2e-05	R	LEAAESKIVELEEELR	V			Cmpd 577, AutoMSn(620.0039), 22.7 min
1	32	gi|189503088	B3W666	unknown [Schistosoma japonicum]	1785	33006	61	61	19	19	47.5	4.63	792	1	1	1	620.005	1856.99	3	1856.97	0.0206	1	76.41	9.7e-06	R	LEAAESKIVELEEELR	V			Cmpd 572, AutoMSn(620.0052), 22.6 min
1	32	gi|189503088	B3W666	unknown [Schistosoma japonicum]	1785	33006	61	61	19	19	47.5	4.63	793	1	1	1	620.005	1856.99	3	1856.97	0.021	1	66.16	0.0001	R	LEAAESKIVELEEELR	V			Cmpd 569, AutoMSn(620.0053), 22.5 min
1	32	gi|189503088	B3W666	unknown [Schistosoma japonicum]	1785	33006	61	61	19	19	47.5	4.63	796	1	1	1	624.675	1871	3	1870.98	0.021	1	39.42	0.051	K	IVELEEELRVVGNNMK	A			Cmpd 552, AutoMSn(624.6750), 22.1 min
1	32	gi|189503088	B3W666	unknown [Schistosoma japonicum]	1785	33006	61	61	19	19	47.5	4.63	797	1	1	1	624.676	1871.01	3	1870.98	0.0237	1	52.09	0.0028	K	IVELEEELRVVGNNMK	A			Cmpd 555, AutoMSn(624.6759), 22.2 min
1	32	gi|189503088	B3W666	unknown [Schistosoma japonicum]	1785	33006	61	61	19	19	47.5	4.63	807	1	1	1	630.006	1887	3	1886.98	0.0182	1	42.48	0.026	K	IVELEEELRVVGNNMK	A	Oxidation (M)	0.0000000000000020.0	Cmpd 486, AutoMSn(630.0057), 20.7 min
1	32	gi|189503088	B3W666	unknown [Schistosoma japonicum]	1785	33006	61	61	19	19	47.5	4.63	808	1	1	1	630.006	1887	3	1886.98	0.0187	1	40.39	0.042	K	IVELEEELRVVGNNMK	A	Oxidation (M)	0.0000000000000020.0	Cmpd 490, AutoMSn(630.0059), 20.7 min
1	32	gi|189503088	B3W666	unknown [Schistosoma japonicum]	1785	33006	61	61	19	19	47.5	4.63	825	1	1	1	1003.5	2004.98	2	2004.97	0.0128	1	72.94	2e-05	R	YKALSGELDQTFAELTGY	-			Cmpd 761, AutoMSn(1003.4977), 26.9 min
1	32	gi|189503088	B3W666	unknown [Schistosoma japonicum]	1785	33006	61	61	19	19	47.5	4.63	826	1	1	1	669.337	2004.99	3	2004.97	0.0211	1	44.2	0.015	R	YKALSGELDQTFAELTGY	-			Cmpd 762, AutoMSn(669.3370), 26.9 min	emPAI	12.34
2	32	gi|56758606	Q5D9R3	SJCHGC09402 protein [Schistosoma japonicum]	73	34604	1	1	1	1	3.8	4.7	226	1	1	1	638.36	1274.71	2	1274.7	0.0069	0	72.96	4.8e-05	R	IFDAGGQVILSR	V			Cmpd 507, AutoMSn(638.3599), 21.1 min	emPAI	0.1
3	32	gi|353232206	G4VJG0	hypothetical protein Smp_169660 [Schistosoma mansoni]	45	115505	1	1	1	1	1.6	5.7	237	1	1	1	651.865	1952.57	3	1952.88	-0.3099	1	44.84	0.039	R	EMNAAYDNLLADIHKR	L	Phospho (Y)	0.0000040000000000.0	Cmpd 741, AutoMSn(651.8645), 26.5 min	emPAI	0.03
1	31	gi|14268828	Q964P2	elongation factor 1-a, partial [Schistosoma japonicum]	125	38350	4	4	1	1	3.2	6.87	472	1	1	1	513.31	1024.61	2	1024.6	0.0028	0	49.8	0.0029	K	IGGIGTVPVGR	V			Cmpd 189, AutoMSn(513.3101), 18.5 min
1	31	gi|14268828	Q964P2	elongation factor 1-a, partial [Schistosoma japonicum]	125	38350	4	4	1	1	3.2	6.87	473	1	1	1	513.311	1024.61	2	1024.6	0.0035	0	71.28	2.1e-05	K	IGGIGTVPVGR	V			Cmpd 192, AutoMSn(513.3105), 18.6 min
1	31	gi|14268828	Q964P2	elongation factor 1-a, partial [Schistosoma japonicum]	125	38350	4	4	1	1	3.2	6.87	474	1	1	1	513.311	1024.61	2	1024.6	0.0043	0	53.31	0.0013	K	IGGIGTVPVGR	V			Cmpd 187, AutoMSn(513.3109), 18.5 min
1	31	gi|14268828	Q964P2	elongation factor 1-a, partial [Schistosoma japonicum]	125	38350	4	4	1	1	3.2	6.87	475	1	1	1	513.311	1024.61	2	1024.6	0.0044	0	49.88	0.0029	K	IGGIGTVPVGR	V			Cmpd 191, AutoMSn(513.3110), 18.6 min	emPAI	0.09
1	57	gi|226475754	C1LB89	Aldolase [Schistosoma japonicum]	688	39457	20	20	8	8	24.8	6.76	297	1	1	0	511.26	1020.51	2	1020.5	0.0027	0	49.17	0.0028	K	SLFVANHAY	-			Cmpd 279, AutoMSn(511.2601), 19.0 min
1	57	gi|226475754	C1LB89	Aldolase [Schistosoma japonicum]	688	39457	20	20	8	8	24.8	6.76	382	1	1	1	657.355	1312.7	2	1312.69	0.0044	0	83.8	1.3e-06	R	VTEEVLSFVYK	A			Cmpd 440, AutoMSn(657.3552), 22.9 min
1	57	gi|226475754	C1LB89	Aldolase [Schistosoma japonicum]	688	39457	20	20	8	8	24.8	6.76	392	1	1	0	690.84	1379.67	2	1379.66	0.0053	0	66.28	6.9e-05	K	GILAADESTATMGK	R	Oxidation (M)	0.00000000000200.0	Cmpd 183, AutoMSn(690.8400), 16.7 min
1	57	gi|226475754	C1LB89	Aldolase [Schistosoma japonicum]	688	39457	20	20	8	8	24.8	6.76	393	1	1	0	690.841	1379.67	2	1379.66	0.0062	0	74.94	9.4e-06	K	GILAADESTATMGK	R	Oxidation (M)	0.00000000000200.0	Cmpd 189, AutoMSn(690.8405), 16.9 min
1	57	gi|226475754	C1LB89	Aldolase [Schistosoma japonicum]	688	39457	20	20	8	8	24.8	6.76	394	1	1	0	690.841	1379.67	2	1379.66	0.0081	0	71.11	2.3e-05	K	GILAADESTATMGK	R	Oxidation (M)	0.00000000000200.0	Cmpd 186, AutoMSn(690.8415), 16.8 min
1	57	gi|226475754	C1LB89	Aldolase [Schistosoma japonicum]	688	39457	20	20	8	8	24.8	6.76	410	1	1	0	717.375	1432.74	2	1432.73	0.0046	0	46.25	0.0085	K	AYTPQENALATVR	A			Cmpd 242, AutoMSn(717.3751), 18.1 min
1	57	gi|226475754	C1LB89	Aldolase [Schistosoma japonicum]	688	39457	20	20	8	8	24.8	6.76	411	1	1	0	717.375	1432.74	2	1432.73	0.0054	0	69.02	4.5e-05	K	AYTPQENALATVR	A			Cmpd 245, AutoMSn(717.3755), 18.2 min
1	57	gi|226475754	C1LB89	Aldolase [Schistosoma japonicum]	688	39457	20	20	8	8	24.8	6.76	412	1	1	0	717.376	1432.74	2	1432.73	0.0072	0	80.78	3e-06	K	AYTPQENALATVR	A			Cmpd 248, AutoMSn(717.3764), 18.2 min
1	57	gi|226475754	C1LB89	Aldolase [Schistosoma japonicum]	688	39457	20	20	8	8	24.8	6.76	413	1	1	0	478.587	1432.74	3	1432.73	0.0084	0	44.17	0.014	K	AYTPQENALATVR	A			Cmpd 243, AutoMSn(478.5871), 18.1 min
1	57	gi|226475754	C1LB89	Aldolase [Schistosoma japonicum]	688	39457	20	20	8	8	24.8	6.76	414	1	1	0	478.588	1432.74	3	1432.73	0.012	0	83.07	1.8e-06	K	AYTPQENALATVR	A			Cmpd 249, AutoMSn(478.5883), 18.2 min
1	57	gi|226475754	C1LB89	Aldolase [Schistosoma japonicum]	688	39457	20	20	8	8	24.8	6.76	415	1	1	0	478.589	1432.74	3	1432.73	0.014	0	76.21	8.7e-06	K	AYTPQENALATVR	A			Cmpd 246, AutoMSn(478.5890), 18.2 min
1	57	gi|226475754	C1LB89	Aldolase [Schistosoma japonicum]	688	39457	20	20	8	8	24.8	6.76	431	1	1	0	512.93	1535.77	3	1535.76	0.0061	1	66.72	6.7e-05	K	GILAADESTATMGKR	L	Oxidation (M)	0.000000000002000.0	Cmpd 114, AutoMSn(512.9298), 15.1 min
1	57	gi|226475754	C1LB89	Aldolase [Schistosoma japonicum]	688	39457	20	20	8	8	24.8	6.76	433	1	1	0	512.934	1535.78	3	1535.76	0.0177	1	57.22	0.00061	K	GILAADESTATMGKR	L	Oxidation (M)	0.000000000002000.0	Cmpd 112, AutoMSn(512.9336), 15.1 min
1	57	gi|226475754	C1LB89	Aldolase [Schistosoma japonicum]	688	39457	20	20	8	8	24.8	6.76	439	1	1	0	521.285	1560.83	3	1560.83	0.0077	1	47.29	0.0068	K	KAYTPQENALATVR	A			Cmpd 162, AutoMSn(521.2852), 16.2 min
1	57	gi|226475754	C1LB89	Aldolase [Schistosoma japonicum]	688	39457	20	20	8	8	24.8	6.76	440	1	1	0	521.288	1560.84	3	1560.83	0.0146	1	67.6	6.4e-05	K	KAYTPQENALATVR	A			Cmpd 167, AutoMSn(521.2875), 16.3 min
1	57	gi|226475754	C1LB89	Aldolase [Schistosoma japonicum]	688	39457	20	20	8	8	24.8	6.76	441	1	1	0	521.288	1560.84	3	1560.83	0.0155	1	47.8	0.0061	K	KAYTPQENALATVR	A			Cmpd 164, AutoMSn(521.2878), 16.3 min
1	57	gi|226475754	C1LB89	Aldolase [Schistosoma japonicum]	688	39457	20	20	8	8	24.8	6.76	504	1	1	1	665.992	1994.95	3	1994.94	0.0169	1	40.07	0.037	K	ANGAAAVGKFEGDMGTALGDK	S	Oxidation (M)	0.000000000000020000000.0	Cmpd 192, AutoMSn(665.9918), 16.9 min
1	57	gi|226475754	C1LB89	Aldolase [Schistosoma japonicum]	688	39457	20	20	8	8	24.8	6.76	514	1	1	1	740.041	2217.1	3	2217.08	0.0177	0	83.4	2.1e-06	K	ISSHTPSYQAMLENANVLAR	Y	Oxidation (M)	0.00000000002000000000.0	Cmpd 281, AutoMSn(740.0414), 19.0 min
1	57	gi|226475754	C1LB89	Aldolase [Schistosoma japonicum]	688	39457	20	20	8	8	24.8	6.76	515	1	1	1	740.042	2217.1	3	2217.08	0.0188	0	69.08	5.6e-05	K	ISSHTPSYQAMLENANVLAR	Y	Oxidation (M)	0.00000000002000000000.0	Cmpd 275, AutoMSn(740.0418), 18.9 min
1	57	gi|226475754	C1LB89	Aldolase [Schistosoma japonicum]	688	39457	20	20	8	8	24.8	6.76	516	1	1	1	740.043	2217.11	3	2217.08	0.0209	0	76.79	9.5e-06	K	ISSHTPSYQAMLENANVLAR	Y	Oxidation (M)	0.00000000002000000000.0	Cmpd 278, AutoMSn(740.0425), 19.0 min	emPAI	1.07
2	57	gi|605647	G4VJT9	fructose 1,6 bisphosphate aldolase [Schistosoma mansoni]	557	39621	17	17	6	6	13.5	7.63	297	1	0	0	511.26	1020.51	2	1020.5	0.0027	0	49.17	0.0028	K	SLFVANHAY	-			Cmpd 279, AutoMSn(511.2601), 19.0 min
2	57	gi|605647	G4VJT9	fructose 1,6 bisphosphate aldolase [Schistosoma mansoni]	557	39621	17	17	6	6	13.5	7.63	352	1	1	1	594.343	1186.67	2	1186.67	0.0005	0	59.13	0.00038	R	ALQASVLATWK	G			Cmpd 370, AutoMSn(594.3430), 21.3 min
2	57	gi|605647	G4VJT9	fructose 1,6 bisphosphate aldolase [Schistosoma mansoni]	557	39621	17	17	6	6	13.5	7.63	353	1	1	1	594.343	1186.67	2	1186.67	0.0012	0	61.61	0.00022	R	ALQASVLATWK	G			Cmpd 372, AutoMSn(594.3434), 21.3 min
2	57	gi|605647	G4VJT9	fructose 1,6 bisphosphate aldolase [Schistosoma mansoni]	557	39621	17	17	6	6	13.5	7.63	392	1	0	0	690.84	1379.67	2	1379.66	0.0053	0	66.28	6.9e-05	K	GILAADESTATMGK	R	Oxidation (M)	0.00000000000200.0	Cmpd 183, AutoMSn(690.8400), 16.7 min
2	57	gi|605647	G4VJT9	fructose 1,6 bisphosphate aldolase [Schistosoma mansoni]	557	39621	17	17	6	6	13.5	7.63	393	1	0	0	690.841	1379.67	2	1379.66	0.0062	0	74.94	9.4e-06	K	GILAADESTATMGK	R	Oxidation (M)	0.00000000000200.0	Cmpd 189, AutoMSn(690.8405), 16.9 min
2	57	gi|605647	G4VJT9	fructose 1,6 bisphosphate aldolase [Schistosoma mansoni]	557	39621	17	17	6	6	13.5	7.63	394	1	0	0	690.841	1379.67	2	1379.66	0.0081	0	71.11	2.3e-05	K	GILAADESTATMGK	R	Oxidation (M)	0.00000000000200.0	Cmpd 186, AutoMSn(690.8415), 16.8 min
2	57	gi|605647	G4VJT9	fructose 1,6 bisphosphate aldolase [Schistosoma mansoni]	557	39621	17	17	6	6	13.5	7.63	410	1	0	0	717.375	1432.74	2	1432.73	0.0046	0	46.25	0.0085	K	AYTPQENALATVR	A			Cmpd 242, AutoMSn(717.3751), 18.1 min
2	57	gi|605647	G4VJT9	fructose 1,6 bisphosphate aldolase [Schistosoma mansoni]	557	39621	17	17	6	6	13.5	7.63	411	1	0	0	717.375	1432.74	2	1432.73	0.0054	0	69.02	4.5e-05	K	AYTPQENALATVR	A			Cmpd 245, AutoMSn(717.3755), 18.2 min
2	57	gi|605647	G4VJT9	fructose 1,6 bisphosphate aldolase [Schistosoma mansoni]	557	39621	17	17	6	6	13.5	7.63	412	1	0	0	717.376	1432.74	2	1432.73	0.0072	0	80.78	3e-06	K	AYTPQENALATVR	A			Cmpd 248, AutoMSn(717.3764), 18.2 min
2	57	gi|605647	G4VJT9	fructose 1,6 bisphosphate aldolase [Schistosoma mansoni]	557	39621	17	17	6	6	13.5	7.63	413	1	0	0	478.587	1432.74	3	1432.73	0.0084	0	44.17	0.014	K	AYTPQENALATVR	A			Cmpd 243, AutoMSn(478.5871), 18.1 min
2	57	gi|605647	G4VJT9	fructose 1,6 bisphosphate aldolase [Schistosoma mansoni]	557	39621	17	17	6	6	13.5	7.63	414	1	0	0	478.588	1432.74	3	1432.73	0.012	0	83.07	1.8e-06	K	AYTPQENALATVR	A			Cmpd 249, AutoMSn(478.5883), 18.2 min
2	57	gi|605647	G4VJT9	fructose 1,6 bisphosphate aldolase [Schistosoma mansoni]	557	39621	17	17	6	6	13.5	7.63	415	1	0	0	478.589	1432.74	3	1432.73	0.014	0	76.21	8.7e-06	K	AYTPQENALATVR	A			Cmpd 246, AutoMSn(478.5890), 18.2 min
2	57	gi|605647	G4VJT9	fructose 1,6 bisphosphate aldolase [Schistosoma mansoni]	557	39621	17	17	6	6	13.5	7.63	431	1	0	0	512.93	1535.77	3	1535.76	0.0061	1	66.72	6.7e-05	K	GILAADESTATMGKR	L	Oxidation (M)	0.000000000002000.0	Cmpd 114, AutoMSn(512.9298), 15.1 min
2	57	gi|605647	G4VJT9	fructose 1,6 bisphosphate aldolase [Schistosoma mansoni]	557	39621	17	17	6	6	13.5	7.63	433	1	0	0	512.934	1535.78	3	1535.76	0.0177	1	57.22	0.00061	K	GILAADESTATMGKR	L	Oxidation (M)	0.000000000002000.0	Cmpd 112, AutoMSn(512.9336), 15.1 min
2	57	gi|605647	G4VJT9	fructose 1,6 bisphosphate aldolase [Schistosoma mansoni]	557	39621	17	17	6	6	13.5	7.63	439	1	0	0	521.285	1560.83	3	1560.83	0.0077	1	47.29	0.0068	K	KAYTPQENALATVR	A			Cmpd 162, AutoMSn(521.2852), 16.2 min
2	57	gi|605647	G4VJT9	fructose 1,6 bisphosphate aldolase [Schistosoma mansoni]	557	39621	17	17	6	6	13.5	7.63	440	1	0	0	521.288	1560.84	3	1560.83	0.0146	1	67.6	6.4e-05	K	KAYTPQENALATVR	A			Cmpd 167, AutoMSn(521.2875), 16.3 min
2	57	gi|605647	G4VJT9	fructose 1,6 bisphosphate aldolase [Schistosoma mansoni]	557	39621	17	17	6	6	13.5	7.63	441	1	0	0	521.288	1560.84	3	1560.83	0.0155	1	47.8	0.0061	K	KAYTPQENALATVR	A			Cmpd 164, AutoMSn(521.2878), 16.3 min	emPAI	0.75
1	56	gi|226475754	C1LB89	Aldolase [Schistosoma japonicum]	484	39457	15	15	5	5	16.3	6.76	598	1	1	1	657.355	1312.7	2	1312.69	0.0047	0	55.95	0.00081	R	VTEEVLSFVYK	A			Cmpd 414, AutoMSn(657.3554), 22.8 min
1	56	gi|226475754	C1LB89	Aldolase [Schistosoma japonicum]	484	39457	15	15	5	5	16.3	6.76	599	1	1	1	657.356	1312.7	2	1312.69	0.0058	0	81.4	2.3e-06	R	VTEEVLSFVYK	A			Cmpd 417, AutoMSn(657.3559), 22.8 min
1	56	gi|226475754	C1LB89	Aldolase [Schistosoma japonicum]	484	39457	15	15	5	5	16.3	6.76	612	1	1	0	690.839	1379.66	2	1379.66	0.0037	0	40.72	0.025	K	GILAADESTATMGK	R	Oxidation (M)	0.00000000000200.0	Cmpd 158, AutoMSn(690.8393), 16.7 min
1	56	gi|226475754	C1LB89	Aldolase [Schistosoma japonicum]	484	39457	15	15	5	5	16.3	6.76	613	1	1	0	690.843	1379.67	2	1379.66	0.0104	0	46.9	0.006	K	GILAADESTATMGK	R	Oxidation (M)	0.00000000000200.0	Cmpd 160, AutoMSn(690.8426), 16.7 min
1	56	gi|226475754	C1LB89	Aldolase [Schistosoma japonicum]	484	39457	15	15	5	5	16.3	6.76	629	1	1	0	717.376	1432.74	2	1432.73	0.0069	0	66.87	7.4e-05	K	AYTPQENALATVR	A			Cmpd 223, AutoMSn(717.3762), 18.2 min
1	56	gi|226475754	C1LB89	Aldolase [Schistosoma japonicum]	484	39457	15	15	5	5	16.3	6.76	630	1	1	0	717.377	1432.74	2	1432.73	0.0081	0	73.5	1.6e-05	K	AYTPQENALATVR	A			Cmpd 220, AutoMSn(717.3768), 18.1 min
1	56	gi|226475754	C1LB89	Aldolase [Schistosoma japonicum]	484	39457	15	15	5	5	16.3	6.76	631	1	1	0	717.378	1432.74	2	1432.73	0.0095	0	80.76	3.1e-06	K	AYTPQENALATVR	A			Cmpd 231, AutoMSn(717.3775), 18.4 min
1	56	gi|226475754	C1LB89	Aldolase [Schistosoma japonicum]	484	39457	15	15	5	5	16.3	6.76	633	1	1	0	478.588	1432.74	3	1432.73	0.0117	0	44.67	0.012	K	AYTPQENALATVR	A			Cmpd 224, AutoMSn(478.5882), 18.2 min
1	56	gi|226475754	C1LB89	Aldolase [Schistosoma japonicum]	484	39457	15	15	5	5	16.3	6.76	634	1	1	0	478.589	1432.74	3	1432.73	0.0136	0	81.3	2.7e-06	K	AYTPQENALATVR	A			Cmpd 221, AutoMSn(478.5888), 18.1 min
1	56	gi|226475754	C1LB89	Aldolase [Schistosoma japonicum]	484	39457	15	15	5	5	16.3	6.76	635	1	1	0	478.589	1432.75	3	1432.73	0.015	0	85.62	1e-06	K	AYTPQENALATVR	A			Cmpd 226, AutoMSn(478.5893), 18.2 min
1	56	gi|226475754	C1LB89	Aldolase [Schistosoma japonicum]	484	39457	15	15	5	5	16.3	6.76	658	1	1	0	521.287	1560.84	3	1560.83	0.0124	1	45.49	0.01	K	KAYTPQENALATVR	A			Cmpd 140, AutoMSn(521.2867), 16.3 min
1	56	gi|226475754	C1LB89	Aldolase [Schistosoma japonicum]	484	39457	15	15	5	5	16.3	6.76	659	1	1	0	521.288	1560.84	3	1560.83	0.0151	1	41.6	0.025	K	KAYTPQENALATVR	A			Cmpd 137, AutoMSn(521.2876), 16.2 min
1	56	gi|226475754	C1LB89	Aldolase [Schistosoma japonicum]	484	39457	15	15	5	5	16.3	6.76	706	1	1	1	740.042	2217.11	3	2217.08	0.0207	0	60.64	0.00039	K	ISSHTPSYQAMLENANVLAR	Y	Oxidation (M)	0.00000000002000000000.0	Cmpd 257, AutoMSn(740.0424), 19.0 min
1	56	gi|226475754	C1LB89	Aldolase [Schistosoma japonicum]	484	39457	15	15	5	5	16.3	6.76	707	1	1	1	740.043	2217.11	3	2217.08	0.0209	0	63.45	0.00021	K	ISSHTPSYQAMLENANVLAR	Y	Oxidation (M)	0.00000000002000000000.0	Cmpd 251, AutoMSn(740.0425), 18.9 min
1	56	gi|226475754	C1LB89	Aldolase [Schistosoma japonicum]	484	39457	15	15	5	5	16.3	6.76	708	1	1	1	740.043	2217.11	3	2217.08	0.023	0	85.05	1.4e-06	K	ISSHTPSYQAMLENANVLAR	Y	Oxidation (M)	0.00000000002000000000.0	Cmpd 254, AutoMSn(740.0432), 19.0 min	emPAI	0.62
2	56	gi|605647	G4VJT9	fructose 1,6 bisphosphate aldolase [Schistosoma mansoni]	328	39621	11	11	4	4	10.7	7.63	572	1	1	1	594.346	1186.68	2	1186.67	0.0059	0	58.21	0.00047	R	ALQASVLATWK	G			Cmpd 350, AutoMSn(594.3457), 21.3 min
2	56	gi|605647	G4VJT9	fructose 1,6 bisphosphate aldolase [Schistosoma mansoni]	328	39621	11	11	4	4	10.7	7.63	612	1	0	0	690.839	1379.66	2	1379.66	0.0037	0	40.72	0.025	K	GILAADESTATMGK	R	Oxidation (M)	0.00000000000200.0	Cmpd 158, AutoMSn(690.8393), 16.7 min
2	56	gi|605647	G4VJT9	fructose 1,6 bisphosphate aldolase [Schistosoma mansoni]	328	39621	11	11	4	4	10.7	7.63	613	1	0	0	690.843	1379.67	2	1379.66	0.0104	0	46.9	0.006	K	GILAADESTATMGK	R	Oxidation (M)	0.00000000000200.0	Cmpd 160, AutoMSn(690.8426), 16.7 min
2	56	gi|605647	G4VJT9	fructose 1,6 bisphosphate aldolase [Schistosoma mansoni]	328	39621	11	11	4	4	10.7	7.63	629	1	0	0	717.376	1432.74	2	1432.73	0.0069	0	66.87	7.4e-05	K	AYTPQENALATVR	A			Cmpd 223, AutoMSn(717.3762), 18.2 min
2	56	gi|605647	G4VJT9	fructose 1,6 bisphosphate aldolase [Schistosoma mansoni]	328	39621	11	11	4	4	10.7	7.63	630	1	0	0	717.377	1432.74	2	1432.73	0.0081	0	73.5	1.6e-05	K	AYTPQENALATVR	A			Cmpd 220, AutoMSn(717.3768), 18.1 min
2	56	gi|605647	G4VJT9	fructose 1,6 bisphosphate aldolase [Schistosoma mansoni]	328	39621	11	11	4	4	10.7	7.63	631	1	0	0	717.378	1432.74	2	1432.73	0.0095	0	80.76	3.1e-06	K	AYTPQENALATVR	A			Cmpd 231, AutoMSn(717.3775), 18.4 min
2	56	gi|605647	G4VJT9	fructose 1,6 bisphosphate aldolase [Schistosoma mansoni]	328	39621	11	11	4	4	10.7	7.63	633	1	0	0	478.588	1432.74	3	1432.73	0.0117	0	44.67	0.012	K	AYTPQENALATVR	A			Cmpd 224, AutoMSn(478.5882), 18.2 min
2	56	gi|605647	G4VJT9	fructose 1,6 bisphosphate aldolase [Schistosoma mansoni]	328	39621	11	11	4	4	10.7	7.63	634	1	0	0	478.589	1432.74	3	1432.73	0.0136	0	81.3	2.7e-06	K	AYTPQENALATVR	A			Cmpd 221, AutoMSn(478.5888), 18.1 min
2	56	gi|605647	G4VJT9	fructose 1,6 bisphosphate aldolase [Schistosoma mansoni]	328	39621	11	11	4	4	10.7	7.63	635	1	0	0	478.589	1432.75	3	1432.73	0.015	0	85.62	1e-06	K	AYTPQENALATVR	A			Cmpd 226, AutoMSn(478.5893), 18.2 min
2	56	gi|605647	G4VJT9	fructose 1,6 bisphosphate aldolase [Schistosoma mansoni]	328	39621	11	11	4	4	10.7	7.63	658	1	0	0	521.287	1560.84	3	1560.83	0.0124	1	45.49	0.01	K	KAYTPQENALATVR	A			Cmpd 140, AutoMSn(521.2867), 16.3 min
2	56	gi|605647	G4VJT9	fructose 1,6 bisphosphate aldolase [Schistosoma mansoni]	328	39621	11	11	4	4	10.7	7.63	659	1	0	0	521.288	1560.84	3	1560.83	0.0151	1	41.6	0.025	K	KAYTPQENALATVR	A			Cmpd 137, AutoMSn(521.2876), 16.2 min	emPAI	0.49
3	56	gi|685957370	A0A095AHP1	E3 ubiquitin-protein ligase RNF13 [Schistosoma haematobium]	45	52398	1	1	1	1	3	7.21	658	2	0	1	521.287	1560.84	3	1560.66	0.1741	1	45.42	0.01	R	GDCSFVDKALAAER	G	Phospho (ST)	0.00030000000000.0	Cmpd 140, AutoMSn(521.2867), 16.3 min	emPAI	0.06
1	55	gi|56754138	Q5DFZ8	SJCHGC00411 protein [Schistosoma japonicum]	341	39539	13	13	6	6	20.4	6.52	324	1	1	1	657.354	1312.69	2	1312.69	0.0025	0	54.92	0.003	R	VTEEVLSFVYK	A			Cmpd 421, AutoMSn(657.3543), 22.8 min
1	55	gi|56754138	Q5DFZ8	SJCHGC00411 protein [Schistosoma japonicum]	341	39539	13	13	6	6	20.4	6.52	611	1	1	1	657.356	1312.7	2	1312.69	0.0067	0	46.25	0.0076	R	VTEEVLSFVYK	A			Cmpd 424, AutoMSn(657.3563), 22.9 min
1	55	gi|56754138	Q5DFZ8	SJCHGC00411 protein [Schistosoma japonicum]	341	39539	13	13	6	6	20.4	6.52	657	1	1	0	717.373	1432.73	2	1432.73	0.0012	0	56.3	0.00084	K	AYTPQENALATVR	A			Cmpd 221, AutoMSn(717.3734), 18.1 min
1	55	gi|56754138	Q5DFZ8	SJCHGC00411 protein [Schistosoma japonicum]	341	39539	13	13	6	6	20.4	6.52	659	1	1	0	478.586	1432.74	3	1432.73	0.0057	0	73.32	1.7e-05	K	AYTPQENALATVR	A			Cmpd 227, AutoMSn(478.5862), 18.3 min
1	55	gi|56754138	Q5DFZ8	SJCHGC00411 protein [Schistosoma japonicum]	341	39539	13	13	6	6	20.4	6.52	660	1	1	0	478.587	1432.74	3	1432.73	0.0074	0	81.04	2.8e-06	K	AYTPQENALATVR	A			Cmpd 225, AutoMSn(478.5867), 18.2 min
1	55	gi|56754138	Q5DFZ8	SJCHGC00411 protein [Schistosoma japonicum]	341	39539	13	13	6	6	20.4	6.52	661	1	1	0	717.376	1432.74	2	1432.73	0.0074	0	90.7	3.1e-07	K	AYTPQENALATVR	A			Cmpd 224, AutoMSn(717.3765), 18.2 min
1	55	gi|56754138	Q5DFZ8	SJCHGC00411 protein [Schistosoma japonicum]	341	39539	13	13	6	6	20.4	6.52	662	1	1	0	478.588	1432.74	3	1432.73	0.01	0	43.24	0.017	K	AYTPQENALATVR	A			Cmpd 222, AutoMSn(478.5876), 18.1 min
1	55	gi|56754138	Q5DFZ8	SJCHGC00411 protein [Schistosoma japonicum]	341	39539	13	13	6	6	20.4	6.52	676	1	1	0	512.932	1535.77	3	1535.76	0.0129	1	67.86	5.2e-05	K	GILAADESTATMGKR	L	Oxidation (M)	0.000000000002000.0	Cmpd 92, AutoMSn(512.9320), 15.2 min
1	55	gi|56754138	Q5DFZ8	SJCHGC00411 protein [Schistosoma japonicum]	341	39539	13	13	6	6	20.4	6.52	683	1	1	0	521.286	1560.84	3	1560.83	0.0099	1	40.91	0.029	K	KAYTPQENALATVR	A			Cmpd 139, AutoMSn(521.2859), 16.3 min
1	55	gi|56754138	Q5DFZ8	SJCHGC00411 protein [Schistosoma japonicum]	341	39539	13	13	6	6	20.4	6.52	701	1	1	0	566.962	1697.86	3	1697.84	0.0184	1	42.3	0.022	R	LQQIGVENNEENRR	L			Cmpd 58, AutoMSn(566.9616), 14.3 min
1	55	gi|56754138	Q5DFZ8	SJCHGC00411 protein [Schistosoma japonicum]	341	39539	13	13	6	6	20.4	6.52	735	1	1	1	740.042	2217.11	3	2217.08	0.0202	0	63.3	0.00021	K	ISSHTPSYQAMLENANVLAR	Y	Oxidation (M)	0.00000000002000000000.0	Cmpd 250, AutoMSn(740.0423), 18.9 min
1	55	gi|56754138	Q5DFZ8	SJCHGC00411 protein [Schistosoma japonicum]	341	39539	13	13	6	6	20.4	6.52	736	1	1	1	740.043	2217.11	3	2217.08	0.021	0	46.42	0.01	K	ISSHTPSYQAMLENANVLAR	Y	Oxidation (M)	0.00000000002000000000.0	Cmpd 256, AutoMSn(740.0425), 19.0 min
1	55	gi|56754138	Q5DFZ8	SJCHGC00411 protein [Schistosoma japonicum]	341	39539	13	13	6	6	20.4	6.52	737	1	1	1	740.044	2217.11	3	2217.08	0.0241	0	50.79	0.0038	K	ISSHTPSYQAMLENANVLAR	Y	Oxidation (M)	0.00000000002000000000.0	Cmpd 253, AutoMSn(740.0436), 18.9 min	emPAI	0.76
2	55	gi|605647	G4VJT9	fructose 1,6 bisphosphate aldolase [Schistosoma mansoni]	266	39621	10	10	5	5	14.9	7.63	263	1	1	1	594.304	1186.59	2	1186.67	-0.0769	0	44.71	0.026	R	ALQASVLATWK	G			Cmpd 353, AutoMSn(594.3043), 21.3 min
2	55	gi|605647	G4VJT9	fructose 1,6 bisphosphate aldolase [Schistosoma mansoni]	266	39621	10	10	5	5	14.9	7.63	588	1	1	1	594.343	1186.67	2	1186.67	0.0013	0	44.29	0.012	R	ALQASVLATWK	G			Cmpd 356, AutoMSn(594.3434), 21.3 min
2	55	gi|605647	G4VJT9	fructose 1,6 bisphosphate aldolase [Schistosoma mansoni]	266	39621	10	10	5	5	14.9	7.63	657	1	0	0	717.373	1432.73	2	1432.73	0.0012	0	56.3	0.00084	K	AYTPQENALATVR	A			Cmpd 221, AutoMSn(717.3734), 18.1 min
2	55	gi|605647	G4VJT9	fructose 1,6 bisphosphate aldolase [Schistosoma mansoni]	266	39621	10	10	5	5	14.9	7.63	659	1	0	0	478.586	1432.74	3	1432.73	0.0057	0	73.32	1.7e-05	K	AYTPQENALATVR	A			Cmpd 227, AutoMSn(478.5862), 18.3 min
2	55	gi|605647	G4VJT9	fructose 1,6 bisphosphate aldolase [Schistosoma mansoni]	266	39621	10	10	5	5	14.9	7.63	660	1	0	0	478.587	1432.74	3	1432.73	0.0074	0	81.04	2.8e-06	K	AYTPQENALATVR	A			Cmpd 225, AutoMSn(478.5867), 18.2 min
2	55	gi|605647	G4VJT9	fructose 1,6 bisphosphate aldolase [Schistosoma mansoni]	266	39621	10	10	5	5	14.9	7.63	661	1	0	0	717.376	1432.74	2	1432.73	0.0074	0	90.7	3.1e-07	K	AYTPQENALATVR	A			Cmpd 224, AutoMSn(717.3765), 18.2 min
2	55	gi|605647	G4VJT9	fructose 1,6 bisphosphate aldolase [Schistosoma mansoni]	266	39621	10	10	5	5	14.9	7.63	662	1	0	0	478.588	1432.74	3	1432.73	0.01	0	43.24	0.017	K	AYTPQENALATVR	A			Cmpd 222, AutoMSn(478.5876), 18.1 min
2	55	gi|605647	G4VJT9	fructose 1,6 bisphosphate aldolase [Schistosoma mansoni]	266	39621	10	10	5	5	14.9	7.63	676	1	0	0	512.932	1535.77	3	1535.76	0.0129	1	67.86	5.2e-05	K	GILAADESTATMGKR	L	Oxidation (M)	0.000000000002000.0	Cmpd 92, AutoMSn(512.9320), 15.2 min
2	55	gi|605647	G4VJT9	fructose 1,6 bisphosphate aldolase [Schistosoma mansoni]	266	39621	10	10	5	5	14.9	7.63	683	1	0	0	521.286	1560.84	3	1560.83	0.0099	1	40.91	0.029	K	KAYTPQENALATVR	A			Cmpd 139, AutoMSn(521.2859), 16.3 min
2	55	gi|605647	G4VJT9	fructose 1,6 bisphosphate aldolase [Schistosoma mansoni]	266	39621	10	10	5	5	14.9	7.63	701	1	0	0	566.962	1697.86	3	1697.84	0.0184	1	42.3	0.022	R	LQQIGVENNEENRR	L			Cmpd 58, AutoMSn(566.9616), 14.3 min	emPAI	0.62
1	50	gi|226467536	C1L4L6	DNA replication factor Cdt1 (Double parked homolog) [Schistosoma japonicum]	40	64520	1	1	1	1	1.6	9.74	489	1	1	1	530.786	1059.56	2	1059.6	-0.0428	1	40.43	0.023	K	DVIDLVKMK	V			Cmpd 253, AutoMSn(530.7858), 19.6 min	emPAI	0.05
1	14	gi|161044	Q02456	myosin heavy chain [Schistosoma mansoni]	46	222243	1	1	1	1	0.5	5.55	497	1	1	1	498.757	995.498	2	995.492	0.006	0	46.32	0.0051	K	ASDQTFLSK	L			Cmpd 106, AutoMSn(498.7565), 15.9 min	emPAI	0.01
2	14	gi|56756895	Q5DC37	SJCHGC02147 protein [Schistosoma japonicum]	41	53526	1	1	1	1	1.7	5.63	492	1	1	1	493.788	985.561	2	985.556	0.0056	0	41.43	0.017	R	QIEVQTIR	S			Cmpd 137, AutoMSn(493.7879), 16.6 min	emPAI	0.06
3	14	gi|76156157	Q5BYY8	SJCHGC04813 protein, partial [Schistosoma japonicum]	39	24581	1	1	1	1	4.3	5.04	486	1	1	1	486.262	970.51	2	970.508	0.002	0	39.22	0.038	K	SIGVDNPAAK	I			Cmpd 77, AutoMSn(486.2624), 15.1 min	emPAI	0.14
1	49	gi|56757978	Q5DAM7	SJCHGC06305 protein [Schistosoma japonicum]	237	61146	10	10	7	7	16.2	6.48	319	1	1	0	480.271	958.528	2	958.527	0.0005	0	38.4	0.036	R	CPILTVTR	H	Carbamidomethyl (C)	0.10000000.0	Cmpd 387, AutoMSn(480.2710), 17.7 min
1	49	gi|56757978	Q5DAM7	SJCHGC06305 protein [Schistosoma japonicum]	237	61146	10	10	7	7	16.2	6.48	445	1	1	0	571.309	1140.6	2	1140.6	0.0002	0	58.02	0.00043	R	GDLGIEIPAEK	V			Cmpd 517, AutoMSn(571.3087), 20.6 min
1	49	gi|56757978	Q5DAM7	SJCHGC06305 protein [Schistosoma japonicum]	237	61146	10	10	7	7	16.2	6.48	504	1	1	1	603.33	1204.65	2	1204.65	0.0004	0	39.09	0.038	R	QLLGENGAYIK	I			Cmpd 435, AutoMSn(603.3301), 18.7 min
1	49	gi|56757978	Q5DAM7	SJCHGC06305 protein [Schistosoma japonicum]	237	61146	10	10	7	7	16.2	6.48	720	1	1	0	502.956	1505.85	3	1505.83	0.0137	1	41.21	0.031	K	IIAKIENHEGVQR	F			Cmpd 218, AutoMSn(502.9556), 13.9 min
1	49	gi|56757978	Q5DAM7	SJCHGC06305 protein [Schistosoma japonicum]	237	61146	10	10	7	7	16.2	6.48	741	1	1	0	520.936	1559.79	3	1559.78	0.0107	0	52.01	0.002	K	GLYPLETVQTMHR	I	Oxidation (M)	0.0000000000200.0	Cmpd 421, AutoMSn(520.9364), 18.4 min
1	49	gi|56757978	Q5DAM7	SJCHGC06305 protein [Schistosoma japonicum]	237	61146	10	10	7	7	16.2	6.48	917	1	1	1	658.968	1973.88	3	1973.87	0.0143	0	64.79	0.00011	R	TVEMLQNMMTAGMNIAR	L	4 Oxidation (M)	0.00020002200020000.0	Cmpd 344, AutoMSn(658.9680), 16.7 min
1	49	gi|56757978	Q5DAM7	SJCHGC06305 protein [Schistosoma japonicum]	237	61146	10	10	7	7	16.2	6.48	918	1	1	1	658.97	1973.89	3	1973.87	0.02	0	55.97	0.00089	R	TVEMLQNMMTAGMNIAR	L	4 Oxidation (M)	0.00020002200020000.0	Cmpd 338, AutoMSn(658.9699), 16.6 min
1	49	gi|56757978	Q5DAM7	SJCHGC06305 protein [Schistosoma japonicum]	237	61146	10	10	7	7	16.2	6.48	919	1	1	1	658.972	1973.89	3	1973.87	0.025	0	45.34	0.01	R	TVEMLQNMMTAGMNIAR	L	4 Oxidation (M)	0.00020002200020000.0	Cmpd 341, AutoMSn(658.9716), 16.6 min
1	49	gi|56757978	Q5DAM7	SJCHGC06305 protein [Schistosoma japonicum]	237	61146	10	10	7	7	16.2	6.48	921	1	1	1	660.332	1977.97	3	1977.96	0.0146	0	52.02	0.0027	R	FGEASPYNPNAPISVYPR	S			Cmpd 572, AutoMSn(660.3316), 21.9 min
1	49	gi|56757978	Q5DAM7	SJCHGC06305 protein [Schistosoma japonicum]	237	61146	10	10	7	7	16.2	6.48	923	1	1	1	660.332	1977.97	3	1977.96	0.0158	0	73.22	2e-05	R	FGEASPYNPNAPISVYPR	S			Cmpd 569, AutoMSn(660.3320), 21.8 min	emPAI	0.44
2	49	gi|353230308	G4VAH9	putative pyruvate kinase [Schistosoma mansoni]	95	54463	5	5	5	5	11.3	6.79	319	1	0	0	480.271	958.528	2	958.527	0.0005	0	38.4	0.036	R	CPILTVTR	H	Carbamidomethyl (C)	0.10000000.0	Cmpd 387, AutoMSn(480.2710), 17.7 min
2	49	gi|353230308	G4VAH9	putative pyruvate kinase [Schistosoma mansoni]	95	54463	5	5	5	5	11.3	6.79	445	1	0	0	571.309	1140.6	2	1140.6	0.0002	0	58.02	0.00043	R	GDLGIEIPAEK	V			Cmpd 517, AutoMSn(571.3087), 20.6 min
2	49	gi|353230308	G4VAH9	putative pyruvate kinase [Schistosoma mansoni]	95	54463	5	5	5	5	11.3	6.79	542	1	1	1	639.318	1276.62	2	1276.62	0.0006	0	40.71	0.024	R	GVHPIYYGESR	A			Cmpd 288, AutoMSn(639.3176), 15.4 min
2	49	gi|353230308	G4VAH9	putative pyruvate kinase [Schistosoma mansoni]	95	54463	5	5	5	5	11.3	6.79	720	1	0	0	502.956	1505.85	3	1505.83	0.0137	1	41.21	0.031	K	IIAKIENHEGVQR	F			Cmpd 218, AutoMSn(502.9556), 13.9 min
2	49	gi|353230308	G4VAH9	putative pyruvate kinase [Schistosoma mansoni]	95	54463	5	5	5	5	11.3	6.79	741	1	0	0	520.936	1559.79	3	1559.78	0.0107	0	52.01	0.002	K	GLYPLETVQTMHR	I	Oxidation (M)	0.0000000000200.0	Cmpd 421, AutoMSn(520.9364), 18.4 min	emPAI	0.34
3	49	gi|685965992	A0A095B084	Pyruvate kinase PKM [Schistosoma haematobium]	72	62094	4	4	4	4	6.9	6.63	248	1	1	1	429.214	856.413	2	856.408	0.0052	0	41.12	0.015	R	YAIDYGR	K			Cmpd 329, AutoMSn(429.2138), 16.4 min
3	49	gi|685965992	A0A095B084	Pyruvate kinase PKM [Schistosoma haematobium]	72	62094	4	4	4	4	6.9	6.63	319	1	0	0	480.271	958.528	2	958.527	0.0005	0	38.4	0.036	R	CPILTVTR	H	Carbamidomethyl (C)	0.10000000.0	Cmpd 387, AutoMSn(480.2710), 17.7 min
3	49	gi|685965992	A0A095B084	Pyruvate kinase PKM [Schistosoma haematobium]	72	62094	4	4	4	4	6.9	6.63	445	1	0	0	571.309	1140.6	2	1140.6	0.0002	0	58.02	0.00043	R	GDLGIEIPAEK	V			Cmpd 517, AutoMSn(571.3087), 20.6 min
3	49	gi|685965992	A0A095B084	Pyruvate kinase PKM [Schistosoma haematobium]	72	62094	4	4	4	4	6.9	6.63	720	1	0	0	502.956	1505.85	3	1505.83	0.0137	1	41.21	0.031	K	IIAKIENHEGVQR	F			Cmpd 218, AutoMSn(502.9556), 13.9 min	emPAI	0.23
1	68	gi|685964062	A0A095A0V3	Peroxiredoxin-2 [Schistosoma haematobium]	68	24890	3	3	2	2	10.5	8.53	270	1	1	1	613.312	1224.61	2	1224.68	-0.0734	0	44.73	0.027	R	QITINDLPVGR	S			Cmpd 303, AutoMSn(613.3119), 21.0 min
1	68	gi|685964062	A0A095A0V3	Peroxiredoxin-2 [Schistosoma haematobium]	68	24890	3	3	2	2	10.5	8.53	274	1	1	1	613.351	1224.69	2	1224.68	0.0051	0	61.76	0.00063	R	QITINDLPVGR	S			Cmpd 306, AutoMSn(613.3511), 21.0 min
1	68	gi|685964062	A0A095A0V3	Peroxiredoxin-2 [Schistosoma haematobium]	68	24890	3	3	2	2	10.5	8.53	530	1	1	1	657.385	1312.76	2	1312.75	0.005	0	42.9	0.019	R	GLFIINPDGIVR	Q			Cmpd 478, AutoMSn(657.3849), 25.2 min	emPAI	0.29
2	68	gi|128395	P25824	RecName: Full=Adenylate kinase; Short=AK; AltName: Full=ATP-AMP transphosphorylase; AltName: Full=ATP:AMP phosphotransferase; AltName: Full=Adenylate monophosphate kinase	44	22330	1	1	1	1	6.1	8.97	223	1	1	1	565.835	1129.66	2	1129.65	0.0059	0	44.3	0.039	K	VIFVLGGPGSGK	G			Cmpd 319, AutoMSn(565.8350), 21.3 min	emPAI	0.15
1	11	gi|924603	P53471	actin [Schistosoma mansoni]	495	41714	19	19	9	9	31.4	5.3	327	1	1	1	391.404	780.794	2	780.449	0.3447	0	42.59	0.019	K	IVAPPER	K			Cmpd 101, AutoMSn(391.4043), 14.3 min
1	11	gi|924603	P53471	actin [Schistosoma mansoni]	495	41714	19	19	9	9	31.4	5.3	404	1	1	1	488.73	975.445	2	975.441	0.004	0	61.88	0.00014	K	AGFAGDDAPR	A			Cmpd 112, AutoMSn(488.7298), 14.5 min
1	11	gi|924603	P53471	actin [Schistosoma mansoni]	495	41714	19	19	9	9	31.4	5.3	405	1	1	1	488.731	975.447	2	975.441	0.0062	0	73.31	1e-05	K	AGFAGDDAPR	A			Cmpd 110, AutoMSn(488.7309), 14.5 min
1	11	gi|924603	P53471	actin [Schistosoma mansoni]	495	41714	19	19	9	9	31.4	5.3	465	1	1	1	566.769	1131.52	2	1131.52	0.0046	0	62.89	0.00012	R	GYSFTTTAER	E			Cmpd 193, AutoMSn(566.7694), 16.5 min
1	11	gi|924603	P53471	actin [Schistosoma mansoni]	495	41714	19	19	9	9	31.4	5.3	466	1	1	1	566.77	1131.53	2	1131.52	0.0061	0	62.8	0.00012	R	GYSFTTTAER	E			Cmpd 190, AutoMSn(566.7701), 16.5 min
1	11	gi|924603	P53471	actin [Schistosoma mansoni]	495	41714	19	19	9	9	31.4	5.3	479	1	1	1	589.312	1176.61	2	1176.61	0.0042	0	44.62	0.0096	K	EITALAPSTMK	I	Oxidation (M)	0.00000000020.0	Cmpd 210, AutoMSn(589.3124), 16.9 min
1	11	gi|924603	P53471	actin [Schistosoma mansoni]	495	41714	19	19	9	9	31.4	5.3	487	1	1	1	400.242	1197.7	3	1197.7	0.0059	0	40.2	0.031	R	AVFPSIVGRPR	H			Cmpd 272, AutoMSn(400.2420), 18.4 min
1	11	gi|924603	P53471	actin [Schistosoma mansoni]	495	41714	19	19	9	9	31.4	5.3	488	1	1	1	400.244	1197.71	3	1197.7	0.0106	0	62.07	0.00021	R	AVFPSIVGRPR	H			Cmpd 267, AutoMSn(400.2435), 18.3 min
1	11	gi|924603	P53471	actin [Schistosoma mansoni]	495	41714	19	19	9	9	31.4	5.3	170	1	1	1	547.253	1638.74	3	1638.83	-0.0923	1	41.28	0.055	R	LDLAGRDLTDYLMK	I	Oxidation (M)	0.00000000000020.0	Cmpd 414, AutoMSn(547.2527), 22.2 min
1	11	gi|924603	P53471	actin [Schistosoma mansoni]	495	41714	19	19	9	9	31.4	5.3	569	1	1	1	547.288	1638.84	3	1638.83	0.0127	1	47.63	0.0064	R	LDLAGRDLTDYLMK	I	Oxidation (M)	0.00000000000020.0	Cmpd 420, AutoMSn(547.2878), 22.3 min
1	11	gi|924603	P53471	actin [Schistosoma mansoni]	495	41714	19	19	9	9	31.4	5.3	587	1	1	1	895.953	1789.89	2	1789.88	0.0068	0	75.99	9e-06	K	SYELPDGQVITIGNER	F			Cmpd 441, AutoMSn(895.9530), 22.8 min
1	11	gi|924603	P53471	actin [Schistosoma mansoni]	495	41714	19	19	9	9	31.4	5.3	588	1	1	1	895.955	1789.89	2	1789.88	0.0102	0	93.57	1.6e-07	K	SYELPDGQVITIGNER	F			Cmpd 438, AutoMSn(895.9547), 22.7 min
1	11	gi|924603	P53471	actin [Schistosoma mansoni]	495	41714	19	19	9	9	31.4	5.3	589	1	1	1	597.64	1789.9	3	1789.88	0.0127	0	57.56	0.00064	K	SYELPDGQVITIGNER	F			Cmpd 442, AutoMSn(597.6397), 22.8 min
1	11	gi|924603	P53471	actin [Schistosoma mansoni]	495	41714	19	19	9	9	31.4	5.3	590	1	1	1	597.64	1789.9	3	1789.88	0.015	0	40.92	0.03	K	SYELPDGQVITIGNER	F			Cmpd 439, AutoMSn(597.6405), 22.7 min
1	11	gi|924603	P53471	actin [Schistosoma mansoni]	495	41714	19	19	9	9	31.4	5.3	591	1	1	1	597.641	1789.9	3	1789.88	0.0161	0	56.79	0.00077	K	SYELPDGQVITIGNER	F			Cmpd 445, AutoMSn(597.6409), 22.9 min
1	11	gi|924603	P53471	actin [Schistosoma mansoni]	495	41714	19	19	9	9	31.4	5.3	609	1	1	1	652.032	1953.07	3	1953.06	0.0172	0	41.16	0.039	R	VAPEEHPVLLTEAPLNPK	A			Cmpd 327, AutoMSn(652.0320), 19.8 min
1	11	gi|924603	P53471	actin [Schistosoma mansoni]	495	41714	19	19	9	9	31.4	5.3	610	1	1	1	652.033	1953.08	3	1953.06	0.0206	0	57.37	0.00095	R	VAPEEHPVLLTEAPLNPK	A			Cmpd 330, AutoMSn(652.0332), 19.9 min
1	11	gi|924603	P53471	actin [Schistosoma mansoni]	495	41714	19	19	9	9	31.4	5.3	634	1	1	1	739.034	2214.08	3	2214.06	0.0179	0	49.25	0.005	K	DLYANTVLSGGTTMFPGIADR	M	Oxidation (M)	0.000000000000020000000.0	Cmpd 557, AutoMSn(739.0341), 25.6 min
1	11	gi|924603	P53471	actin [Schistosoma mansoni]	495	41714	19	19	9	9	31.4	5.3	635	1	1	1	739.037	2214.09	3	2214.06	0.0261	0	45.72	0.012	K	DLYANTVLSGGTTMFPGIADR	M	Oxidation (M)	0.000000000000020000000.0	Cmpd 559, AutoMSn(739.0369), 25.7 min	emPAI	1.14
2	11	gi|56753359	Q5DH23	SJCHGC09129 protein [Schistosoma japonicum]	186	62101	10	9	3	3	8.9	9.51	425	1	1	1	512.759	1023.5	2	1023.5	0.0048	0	42.71	0.012	R	YTDALNATR	A			Cmpd 126, AutoMSn(512.7589), 14.9 min
2	11	gi|56753359	Q5DH23	SJCHGC09129 protein [Schistosoma japonicum]	186	62101	10	9	3	3	8.9	9.51	426	1	1	1	512.759	1023.5	2	1023.5	0.0058	0	47.12	0.0042	R	YTDALNATR	A			Cmpd 127, AutoMSn(512.7594), 14.9 min
2	11	gi|56753359	Q5DH23	SJCHGC09129 protein [Schistosoma japonicum]	186	62101	10	9	3	3	8.9	9.51	427	1	1	1	512.76	1023.5	2	1023.5	0.0063	0	48.37	0.0031	R	YTDALNATR	A			Cmpd 130, AutoMSn(512.7597), 15.0 min
2	11	gi|56753359	Q5DH23	SJCHGC09129 protein [Schistosoma japonicum]	186	62101	10	9	3	3	8.9	9.51	428	1	1	1	512.76	1023.5	2	1023.5	0.0064	0	39.09	0.027	R	YTDALNATR	A			Cmpd 128, AutoMSn(512.7597), 15.0 min
2	11	gi|56753359	Q5DH23	SJCHGC09129 protein [Schistosoma japonicum]	186	62101	10	9	3	3	8.9	9.51	429	1	1	1	512.76	1023.5	2	1023.5	0.0065	0	51.81	0.0014	R	YTDALNATR	A			Cmpd 129, AutoMSn(512.7598), 15.0 min
2	11	gi|56753359	Q5DH23	SJCHGC09129 protein [Schistosoma japonicum]	186	62101	10	9	3	3	8.9	9.51	167	1	1	1	541.943	1622.81	3	1622.9	-0.0907	0	40.26	0.11	R	AAIEEGIVPGGGTALLR	C			Cmpd 430, AutoMSn(541.9434), 22.5 min
2	11	gi|56753359	Q5DH23	SJCHGC09129 protein [Schistosoma japonicum]	186	62101	10	9	3	3	8.9	9.51	560	1	1	1	812.462	1622.91	2	1622.9	0.0096	0	41.6	0.03	R	AAIEEGIVPGGGTALLR	C			Cmpd 432, AutoMSn(812.4617), 22.6 min
2	11	gi|56753359	Q5DH23	SJCHGC09129 protein [Schistosoma japonicum]	186	62101	10	9	3	3	8.9	9.51	561	1	1	1	812.462	1622.91	2	1622.9	0.0104	0	43.68	0.019	R	AAIEEGIVPGGGTALLR	C			Cmpd 429, AutoMSn(812.4620), 22.5 min
2	11	gi|56753359	Q5DH23	SJCHGC09129 protein [Schistosoma japonicum]	186	62101	10	9	3	3	8.9	9.51	652	1	1	1	854.093	2559.26	3	2559.24	0.0172	0	82.7	2.7e-06	K	LVQDVANNTNEEAGDGTTTATVLAR	A			Cmpd 313, AutoMSn(854.0934), 19.5 min
2	11	gi|56753359	Q5DH23	SJCHGC09129 protein [Schistosoma japonicum]	186	62101	10	9	3	3	8.9	9.51	655	1	1	1	854.095	2559.26	3	2559.24	0.0231	0	66.04	0.00013	K	LVQDVANNTNEEAGDGTTTATVLAR	A			Cmpd 316, AutoMSn(854.0954), 19.6 min	emPAI	0.23
1	46	gi|238663484	C4QFX9	heat shock protein 70 (hsp70)-4, putative [Schistosoma mansoni]	51	94404	1	1	1	1	1.3	5.43	230	1	1	1	573.791	1145.57	2	1145.57	0.0002	0	51.15	0.0098	R	TSLNADEAVAR	G			Cmpd 92, AutoMSn(573.7912), 15.4 min	emPAI	0.03
1	47	gi|238663484	C4QFX9	heat shock protein 70 (hsp70)-4, putative [Schistosoma mansoni]	63	94404	1	1	1	1	1.3	5.43	502	1	1	1	573.794	1145.57	2	1145.57	0.0056	0	63.4	0.00012	R	TSLNADEAVAR	G			Cmpd 188, AutoMSn(573.7939), 15.5 min	emPAI	0.03
2	47	gi|226467536	C1L4L6	DNA replication factor Cdt1 (Double parked homolog) [Schistosoma japonicum]	40	64520	1	0	1	0	1.6	9.74	162	1	1	1	530.793	1059.57	2	1059.6	-0.0289	1	40.2	0.12	K	DVIDLVKMK	V			Cmpd 354, AutoMSn(530.7927), 19.3 min	emPAI	0.05
1	61	gi|40645040	Q76MU5	glyceraldehyde-3-phosphate dehydrogenase, partial [Schistosoma japonicum]	412	24392	13	13	7	7	37	8.53	439	1	1	1	406.256	810.498	2	810.496	0.0015	0	40.3	0.025	K	VIPALNGK	L			Cmpd 189, AutoMSn(406.2562), 16.4 min
1	61	gi|40645040	Q76MU5	glyceraldehyde-3-phosphate dehydrogenase, partial [Schistosoma japonicum]	412	24392	13	13	7	7	37	8.53	577	1	1	1	588.826	1175.64	2	1175.63	0.008	0	59.89	0.00031	K	AGISLNNNFVK	L			Cmpd 316, AutoMSn(588.8262), 19.3 min
1	61	gi|40645040	Q76MU5	glyceraldehyde-3-phosphate dehydrogenase, partial [Schistosoma japonicum]	412	24392	13	13	7	7	37	8.53	579	1	1	1	588.828	1175.64	2	1175.63	0.0113	0	53.05	0.0015	K	AGISLNNNFVK	L			Cmpd 319, AutoMSn(588.8279), 19.4 min
1	61	gi|40645040	Q76MU5	glyceraldehyde-3-phosphate dehydrogenase, partial [Schistosoma japonicum]	412	24392	13	13	7	7	37	8.53	582	1	1	1	597.332	1192.65	2	1192.65	0.0054	1	50.72	0.0026	R	LGKGATYDQIK	A			Cmpd 80, AutoMSn(597.3325), 13.9 min
1	61	gi|40645040	Q76MU5	glyceraldehyde-3-phosphate dehydrogenase, partial [Schistosoma japonicum]	412	24392	13	13	7	7	37	8.53	506	1	1	1	898.334	1794.65	2	1794.77	-0.1131	0	71.81	7.6e-05	K	LVSWYDNEFGYSCR	V	Carbamidomethyl (C)	0.00000000000010.0	Cmpd 453, AutoMSn(898.3343), 22.5 min
1	61	gi|40645040	Q76MU5	glyceraldehyde-3-phosphate dehydrogenase, partial [Schistosoma japonicum]	412	24392	13	13	7	7	37	8.53	689	1	1	1	898.396	1794.78	2	1794.77	0.0098	0	113.63	1.6e-09	K	LVSWYDNEFGYSCR	V	Carbamidomethyl (C)	0.00000000000010.0	Cmpd 458, AutoMSn(898.3957), 22.7 min
1	61	gi|40645040	Q76MU5	glyceraldehyde-3-phosphate dehydrogenase, partial [Schistosoma japonicum]	412	24392	13	13	7	7	37	8.53	690	1	1	1	898.398	1794.78	2	1794.77	0.0148	0	93.57	1.7e-07	K	LVSWYDNEFGYSCR	V	Carbamidomethyl (C)	0.00000000000010.0	Cmpd 455, AutoMSn(898.3982), 22.6 min
1	61	gi|40645040	Q76MU5	glyceraldehyde-3-phosphate dehydrogenase, partial [Schistosoma japonicum]	412	24392	13	13	7	7	37	8.53	691	1	1	1	599.268	1794.78	3	1794.77	0.0156	0	40.04	0.037	K	LVSWYDNEFGYSCR	V	Carbamidomethyl (C)	0.00000000000010.0	Cmpd 456, AutoMSn(599.2682), 22.6 min
1	61	gi|40645040	Q76MU5	glyceraldehyde-3-phosphate dehydrogenase, partial [Schistosoma japonicum]	412	24392	13	13	7	7	37	8.53	720	1	1	1	687.364	2059.07	3	2059.07	0.0048	0	55.86	0.0012	K	VIISAPSADAPMFVVGVNEK	T	Oxidation (M)	0.00000000000200000000.0	Cmpd 477, AutoMSn(687.3642), 23.1 min
1	61	gi|40645040	Q76MU5	glyceraldehyde-3-phosphate dehydrogenase, partial [Schistosoma japonicum]	412	24392	13	13	7	7	37	8.53	721	1	1	1	687.369	2059.09	3	2059.07	0.019	0	64.41	0.00017	K	VIISAPSADAPMFVVGVNEK	T	Oxidation (M)	0.00000000000200000000.0	Cmpd 480, AutoMSn(687.3689), 23.2 min
1	61	gi|40645040	Q76MU5	glyceraldehyde-3-phosphate dehydrogenase, partial [Schistosoma japonicum]	412	24392	13	13	7	7	37	8.53	731	1	1	1	709.674	2126	3	2125.98	0.0201	0	49.18	0.0048	K	SMSVVSNASCTTNCLAPLAK	V	2 Carbamidomethyl (C); Oxidation (M)	0.02000000010001000000.0	Cmpd 320, AutoMSn(709.6742), 19.4 min
1	61	gi|40645040	Q76MU5	glyceraldehyde-3-phosphate dehydrogenase, partial [Schistosoma japonicum]	412	24392	13	13	7	7	37	8.53	732	1	1	1	709.676	2126.01	3	2125.98	0.0253	0	47.2	0.0077	K	SMSVVSNASCTTNCLAPLAK	V	2 Carbamidomethyl (C); Oxidation (M)	0.02000000010001000000.0	Cmpd 317, AutoMSn(709.6759), 19.3 min
1	61	gi|40645040	Q76MU5	glyceraldehyde-3-phosphate dehydrogenase, partial [Schistosoma japonicum]	412	24392	13	13	7	7	37	8.53	734	1	1	1	730.066	2187.17	3	2187.16	0.0138	1	52.52	0.003	K	KVIISAPSADAPMFVVGVNEK	T	Oxidation (M)	0.000000000000200000000.0	Cmpd 392, AutoMSn(730.0655), 21.1 min	emPAI	1.79
2	61	gi|226489108	C1LJM5	malate dehydrogenase [Schistosoma japonicum]	132	36431	5	5	4	4	14.1	8.7	529	1	1	1	490.264	978.514	2	978.513	0.0011	0	40.34	0.022	R	SNTFIAQAK	D			Cmpd 138, AutoMSn(490.2645), 15.2 min
2	61	gi|226489108	C1LJM5	malate dehydrogenase [Schistosoma japonicum]	132	36431	5	5	4	4	14.1	8.7	283	1	1	1	610.356	1218.7	2	1218.7	0.0004	0	70.43	8.4e-05	R	LFGVTTLDVVR	S			Cmpd 513, AutoMSn(610.3561), 23.9 min
2	61	gi|226489108	C1LJM5	malate dehydrogenase [Schistosoma japonicum]	132	36431	5	5	4	4	14.1	8.7	604	1	1	1	637.339	1272.66	2	1272.66	0.0067	0	45.94	0.0077	R	IQEAGTEVVEAK	A			Cmpd 152, AutoMSn(637.3387), 15.6 min
2	61	gi|226489108	C1LJM5	malate dehydrogenase [Schistosoma japonicum]	132	36431	5	5	4	4	14.1	8.7	605	1	1	1	637.341	1272.67	2	1272.66	0.0116	0	59.3	0.00036	R	IQEAGTEVVEAK	A			Cmpd 149, AutoMSn(637.3411), 15.5 min
2	61	gi|226489108	C1LJM5	malate dehydrogenase [Schistosoma japonicum]	132	36431	5	5	4	4	14.1	8.7	632	1	1	1	735.858	1469.7	2	1469.69	0.0087	0	46.66	0.0066	K	AGAGSATLSMAYAGAR	F	Oxidation (M)	0.0000000002000000.0	Cmpd 197, AutoMSn(735.8582), 16.6 min	emPAI	0.42
3	61	gi|29841131	Q86EU3	similar to GenBank Accession Number AF070998 lactate dehydrogenase A in Ambystoma mexicanum [Schistosoma japonicum]	105	32507	4	4	2	2	7.7	6.65	598	1	1	1	618.817	1235.62	2	1235.62	0.0024	0	40.02	0.026	R	VIGTGTMLDSAR	F	Oxidation (M)	0.000000200000.0	Cmpd 178, AutoMSn(618.8175), 16.1 min
3	61	gi|29841131	Q86EU3	similar to GenBank Accession Number AF070998 lactate dehydrogenase A in Ambystoma mexicanum [Schistosoma japonicum]	105	32507	4	4	2	2	7.7	6.65	599	1	1	1	618.82	1235.62	2	1235.62	0.0071	0	49.57	0.0029	R	VIGTGTMLDSAR	F	Oxidation (M)	0.000000200000.0	Cmpd 182, AutoMSn(618.8198), 16.2 min
3	61	gi|29841131	Q86EU3	similar to GenBank Accession Number AF070998 lactate dehydrogenase A in Ambystoma mexicanum [Schistosoma japonicum]	105	32507	4	4	2	2	7.7	6.65	600	1	1	1	618.82	1235.63	2	1235.62	0.0072	0	57.04	0.00052	R	VIGTGTMLDSAR	F	Oxidation (M)	0.000000200000.0	Cmpd 179, AutoMSn(618.8199), 16.2 min
3	61	gi|29841131	Q86EU3	similar to GenBank Accession Number AF070998 lactate dehydrogenase A in Ambystoma mexicanum [Schistosoma japonicum]	105	32507	4	4	2	2	7.7	6.65	608	1	1	1	646.356	1290.7	2	1290.69	0.0033	0	49.5	0.0036	K	QVVQSAYDIIR	L			Cmpd 343, AutoMSn(646.3555), 19.9 min	emPAI	0.21
4	61	gi|56753019	Q5DHI5	SJCHGC01577 protein [Schistosoma japonicum]	49	39433	1	1	1	1	4.7	7.56	703	1	1	1	610.299	1827.87	3	1827.86	0.0143	1	49.01	0.0046	K	ANRDEDSPELVDEAIR	T			Cmpd 257, AutoMSn(610.2986), 18.0 min	emPAI	0.08
