# Supplementary material for: Phosphoproteomics analysis of male and female Schistosoma mekongi adult worms
Source: Sci Rep. 2019 Jul 10;9:10012. doi: 10.1038/s41598-019-46456-6 (PMC6620315; doi:10.1038/s41598-019-46456-6)
Supplement: Supplementary file 5 — Supplementary dataset4 [file 41598_2019_46456_MOESM5_ESM.xlsx]

## Sheet: FEMALE
Title: Phosphoproteomics analysis of male and female Schistosoma mekongi adult worms
Authors: Nattapon Simanon, Poom Adisakwattana, Tipparat Thiangtrongjit, Yanin Limpanont, Phiraphol Chusongsang, Yupa Chusongsang, Songtham Anuntakarun, Sunchai Payungporn, Sumate Ampawong, Onrapak Reamtong*
Affiliations: Department of Molecular Tropical Medicine and Genetics, Faculty of Tropical Medicine, Mahidol University, Bangkok, 10400, Thailand, Department of Helminthology, Faculty of Tropical Medicine, Mahidol University, Bangkok, 10400, Thailand, Department of Social and Environmental Medicine, Faculty of Tropical Medicine, Mahidol University, Bangkok, 10400, Thailand, Department of Biochemis…
*Corresponding authors: Onrapak Reamtong, onrapak.rea@mahidol.ac.th
Supplementary Dataset 4: Phosphoproteins of S. mekongi female identified using proteomics
1	41	gi|10338322	Q9GUB9	14-3-3 epsilon [Schistosoma japonicum]	169	28529	6	6	3	3	13.6	5.64	506	1	1	1	638.327	1274.64	2	1274.64	0.0045	0	50.07	0.0028	K	ISEGELTIEER	N			Cmpd 296, AutoMSn(638.3272), 18.5 min
1	41	gi|10338322	Q9GUB9	14-3-3 epsilon [Schistosoma japonicum]	169	28529	6	6	3	3	13.6	5.64	550	1	1	1	471.926	1412.76	3	1412.74	0.0141	0	46.22	0.0077	K	YAENLTVTHPIR	L			Cmpd 230, AutoMSn(471.9257), 17.0 min
1	41	gi|10338322	Q9GUB9	14-3-3 epsilon [Schistosoma japonicum]	169	28529	6	6	3	3	13.6	5.64	551	1	1	1	471.926	1412.76	3	1412.74	0.0157	0	46.2	0.0078	K	YAENLTVTHPIR	L			Cmpd 236, AutoMSn(471.9262), 17.1 min	emPAI	0.39
2	41	gi|685936875	A0A094ZFU5	Major vault protein, partial [Schistosoma haematobium]	118	17364	2	2	2	2	15.4	5.49	455	1	1	1	566.796	1131.58	2	1131.58	-0.0003	0	79.78	2.6e-06	R	ISSQAAVEEAK	L			Cmpd 113, AutoMSn(566.7957), 14.3 min
2	41	gi|685936875	A0A094ZFU5	Major vault protein, partial [Schistosoma haematobium]	118	17364	2	2	2	2	15.4	5.49	517	1	1	1	666.362	1330.71	2	1330.71	-0.0005	0	67.69	5.2e-05	R	VQLAALESSSQAK	A			Cmpd 287, AutoMSn(666.3616), 18.3 min	emPAI	0.43
3	41	gi|56752615	Q5DI35	SJCHGC00471 protein [Schistosoma japonicum]	101	47309	4	4	2	2	5.1	6.18	444	1	1	1	557.33	1112.65	2	1112.64	0.0022	0	44.65	0.011	K	GLQLLEEAIK	I			Cmpd 517, AutoMSn(557.3304), 23.5 min
3	41	gi|56752615	Q5DI35	SJCHGC00471 protein [Schistosoma japonicum]	101	47309	4	4	2	2	5.1	6.18	202	1	1	1	644.314	1286.61	2	1286.7	-0.0855	0	50.69	0.0071	K	AGAAELNLPLYR	Y			Cmpd 461, AutoMSn(644.3137), 22.2 min
3	41	gi|56752615	Q5DI35	SJCHGC00471 protein [Schistosoma japonicum]	101	47309	4	4	2	2	5.1	6.18	507	1	1	1	644.358	1286.7	2	1286.7	0.0037	0	51.35	0.0023	K	AGAAELNLPLYR	Y			Cmpd 466, AutoMSn(644.3582), 22.3 min
3	41	gi|56752615	Q5DI35	SJCHGC00471 protein [Schistosoma japonicum]	101	47309	4	4	2	2	5.1	6.18	508	1	1	1	644.358	1286.7	2	1286.7	0.004	0	50.85	0.0025	K	AGAAELNLPLYR	Y			Cmpd 463, AutoMSn(644.3584), 22.2 min	emPAI	0.14
4	41	gi|29841012	Q86F62	similar to NM_011967 proteasome (prosome, macropain) subunit, alpha type 5 in Mus musculus [Schistosoma japonicum]	85	27362	3	3	2	2	8.9	5.22	423	1	1	1	532.261	1062.51	2	1062.51	-0.0025	0	50.83	0.0019	R	GVNTFSPEGR	L			Cmpd 193, AutoMSn(532.2608), 16.2 min
4	41	gi|29841012	Q86F62	similar to NM_011967 proteasome (prosome, macropain) subunit, alpha type 5 in Mus musculus [Schistosoma japonicum]	85	27362	3	3	2	2	8.9	5.22	425	1	1	1	532.268	1062.52	2	1062.51	0.0117	0	46.91	0.0048	R	GVNTFSPEGR	L			Cmpd 189, AutoMSn(532.2679), 16.1 min
4	41	gi|29841012	Q86F62	similar to NM_011967 proteasome (prosome, macropain) subunit, alpha type 5 in Mus musculus [Schistosoma japonicum]	85	27362	3	3	2	2	8.9	5.22	547	1	1	1	706.372	1410.73	2	1410.74	-0.0107	0	40.96	0.025	R	LFQVEYAIEATK	L			Cmpd 493, AutoMSn(706.3716), 22.9 min	emPAI	0.26
5	41	gi|76155249	Q5C1H0	SJCHGC05356 protein, partial [Schistosoma japonicum]	45	15051	1	1	1	1	11.7	6.73	638	1	1	1	592.644	1774.91	3	1774.9	0.0152	1	45.42	0.012	K	NQVATNPTNTVFDAKR	L			Cmpd 227, AutoMSn(592.6444), 16.9 min	emPAI	0.23
6	41	gi|56757457	Q5DBB0	SJCHGC02058 protein [Schistosoma japonicum]	42	18018	1	1	1	1	7.9	5.81	558	1	1	1	479.917	1436.73	3	1436.71	0.0139	1	41.82	0.02	K	ALKDQFESGDSIK	L			Cmpd 213, AutoMSn(479.9168), 16.6 min	emPAI	0.19
7	41	gi|56757753	Q5DAY9	SJCHGC06539 protein [Schistosoma japonicum]	40	26413	1	1	1	1	3.2	8.13	319	1	1	1	438.75	875.485	2	875.486	-0.0016	0	39.53	0.024	R	IVASPYAR	C			Cmpd 167, AutoMSn(438.7497), 15.6 min	emPAI	0.13
1	39	gi|678545	G4VLW2	actin [Schistosoma mansoni]	211	41705	7	7	3	3	8.2	5.3	514	1	1	1	488.729	975.444	2	975.441	0.0034	0	79.59	2.3e-06	K	AGFAGDDAPR	A			Cmpd 138, AutoMSn(488.7295), 14.9 min
1	39	gi|678545	G4VLW2	actin [Schistosoma mansoni]	211	41705	7	7	3	3	8.2	5.3	515	1	1	1	488.73	975.445	2	975.441	0.0037	0	61.37	0.00016	K	AGFAGDDAPR	A			Cmpd 141, AutoMSn(488.7296), 14.9 min
1	39	gi|678545	G4VLW2	actin [Schistosoma mansoni]	211	41705	7	7	3	3	8.2	5.3	516	1	1	1	488.731	975.448	2	975.441	0.0069	0	73.75	9e-06	K	AGFAGDDAPR	A			Cmpd 142, AutoMSn(488.7312), 15.0 min
1	39	gi|678545	G4VLW2	actin [Schistosoma mansoni]	211	41705	7	7	3	3	8.2	5.3	586	1	1	1	566.769	1131.52	2	1131.52	0.0039	0	49.59	0.0026	R	GYSFTTTAER	E			Cmpd 223, AutoMSn(566.7691), 16.9 min
1	39	gi|678545	G4VLW2	actin [Schistosoma mansoni]	211	41705	7	7	3	3	8.2	5.3	620	1	1	1	400.241	1197.7	3	1197.7	0.0022	0	42.65	0.018	R	AVFPSIVGRPR	H			Cmpd 328, AutoMSn(400.2407), 19.3 min
1	39	gi|678545	G4VLW2	actin [Schistosoma mansoni]	211	41705	7	7	3	3	8.2	5.3	623	1	1	1	400.242	1197.7	3	1197.7	0.0058	0	49.66	0.0035	R	AVFPSIVGRPR	H			Cmpd 324, AutoMSn(400.2419), 19.2 min
1	39	gi|678545	G4VLW2	actin [Schistosoma mansoni]	211	41705	7	7	3	3	8.2	5.3	624	1	1	1	400.243	1197.71	3	1197.7	0.0093	0	46.84	0.0069	R	AVFPSIVGRPR	H			Cmpd 321, AutoMSn(400.2431), 19.2 min	emPAI	0.26
2	39	gi|56753311	Q5DH47	unknown [Schistosoma japonicum]	90	13780	2	2	1	1	8.9	4.22	610	1	1	1	583.298	1164.58	2	1164.58	0.0049	0	62.37	0.00015	R	YLAEVATGDAR	K			Cmpd 235, AutoMSn(583.2985), 17.1 min
2	39	gi|56753311	Q5DH47	unknown [Schistosoma japonicum]	90	13780	2	2	1	1	8.9	4.22	611	1	1	1	583.3	1164.59	2	1164.58	0.0085	0	62.73	0.00014	R	YLAEVATGDAR	K			Cmpd 233, AutoMSn(583.3003), 17.1 min	emPAI	0.25
3	39	gi|29841282	Q86EE3	hypothetical protein, similar to GenBank Accession Number AY071024 RE10515p in Drosophila melanogaster; similar to GenBank Accession Number AY071024 RE10515p in Drosophila melanogaster [Schistosoma japonicum]	67	28256	2	2	1	1	6.3	4.81	426	1	1	1	853.88	1705.74	2	1705.86	-0.119	0	45.85	0.036	R	IAVTGNLFTDVQDASR	V			Cmpd 514, AutoMSn(853.8795), 23.6 min
3	39	gi|29841282	Q86EE3	hypothetical protein, similar to GenBank Accession Number AY071024 RE10515p in Drosophila melanogaster; similar to GenBank Accession Number AY071024 RE10515p in Drosophila melanogaster [Schistosoma japonicum]	67	28256	2	2	1	1	6.3	4.81	202	1	1	1	569.592	1705.76	3	1705.86	-0.1078	0	53.93	0.0046	R	IAVTGNLFTDVQDASR	V			Cmpd 515, AutoMSn(569.5925), 23.7 min	emPAI	0.25
4	39	gi|56758294	Q5DA69	SJCHGC01759 protein [Schistosoma japonicum]	62	28821	1	1	1	1	4.7	4.87	275	1	1	1	650.316	1298.62	2	1298.71	-0.0911	0	61.74	0.00054	K	DLSPTDLVQIAK	L			Cmpd 559, AutoMSn(650.3158), 24.7 min	emPAI	0.12
5	39	gi|123599	P12795	RecName: Full=Heat shock 70 kDa protein; Short=HSP70	41	21832	1	1	1	1	4	5.07	521	1	1	1	495.267	988.519	2	988.519	-0.0002	1	40.56	0.021	R	LSKEEIDR	M			Cmpd 78, AutoMSn(495.2666), 13.3 min	emPAI	0.15
1	35	gi|29840890	Q86FI4	SJCHGC09235 protein [Schistosoma japonicum]	44	36449	1	1	1	1	3.8	4.4	473	1	1	1	479.575	1435.7	3	1435.68	0.0201	1	44.49	0.01	R	FDDLTPEESKQK	L			Cmpd 66, AutoMSn(479.5750), 14.9 min	emPAI	0.09
1	34	gi|146741272	A5A6F8	paramyosin [Schistosoma haematobium]	48	100368	3	3	2	2	2.3	5.29	376	1	1	1	474.242	946.469	2	946.472	-0.0029	0	40.87	0.018	K	SLTDDLQR	Q			Cmpd 162, AutoMSn(474.2418), 16.8 min
1	34	gi|146741272	A5A6F8	paramyosin [Schistosoma haematobium]	48	100368	3	3	2	2	2.3	5.29	377	1	1	1	474.246	946.478	2	946.472	0.0056	0	40.75	0.019	K	SLTDDLQR	Q			Cmpd 160, AutoMSn(474.2461), 16.8 min
1	34	gi|146741272	A5A6F8	paramyosin [Schistosoma haematobium]	48	100368	3	3	2	2	2.3	5.29	456	1	1	1	459.745	1376.21	3	1375.69	0.5184	1	40.8	0.043	K	SSLESQVDDLKR	S			Cmpd 150, AutoMSn(459.7449), 16.5 min	emPAI	0.07
2	34	gi|29841027	Q86F47	similar to NM_017271 nuclear distribution gene C homolog in Rattus norvegicus [Schistosoma japonicum]	46	37878	2	2	1	1	2.4	5.33	372	1	1	1	467.275	932.535	2	932.533	0.0017	0	41.43	0.018	R	LVLENFAK	H			Cmpd 270, AutoMSn(467.2747), 19.9 min
2	34	gi|29841027	Q86F47	similar to NM_017271 nuclear distribution gene C homolog in Rattus norvegicus [Schistosoma japonicum]	46	37878	2	2	1	1	2.4	5.33	373	1	1	1	467.276	932.537	2	932.533	0.0039	0	40.76	0.021	R	LVLENFAK	H			Cmpd 268, AutoMSn(467.2758), 19.8 min	emPAI	0.09
3	34	gi|678545	G4VLW2	actin [Schistosoma mansoni]	45	41705	2	2	1	1	2.7	5.3	386	1	1	1	488.73	975.445	2	975.441	0.0043	0	40.09	0.021	K	AGFAGDDAPR	A			Cmpd 76, AutoMSn(488.7299), 14.6 min
3	34	gi|678545	G4VLW2	actin [Schistosoma mansoni]	45	41705	2	2	1	1	2.7	5.3	387	1	1	1	488.73	975.446	2	975.441	0.0048	0	40.43	0.019	K	AGFAGDDAPR	A			Cmpd 79, AutoMSn(488.7302), 14.7 min	emPAI	0.08
1	22	gi|353232541	G4VHN3	putative atp synthase beta subunit [Schistosoma mansoni]	1951	55802	68	68	19	19	45.5	5.22	105	1	1	1	488.25	974.485	2	974.555	-0.0697	0	45.4	0.022	K	IGLFGGAGVGK	T			Cmpd 388, AutoMSn(488.2499), 20.5 min
1	22	gi|353232541	G4VHN3	putative atp synthase beta subunit [Schistosoma mansoni]	1951	55802	68	68	19	19	45.5	5.22	432	1	1	1	488.285	974.556	2	974.555	0.001	0	63.28	0.00012	K	IGLFGGAGVGK	T			Cmpd 390, AutoMSn(488.2852), 20.6 min
1	22	gi|353232541	G4VHN3	putative atp synthase beta subunit [Schistosoma mansoni]	1951	55802	68	68	19	19	45.5	5.22	433	1	1	1	488.287	974.559	2	974.555	0.004	0	50.18	0.0025	K	IGLFGGAGVGK	T			Cmpd 393, AutoMSn(488.2867), 20.6 min
1	22	gi|353232541	G4VHN3	putative atp synthase beta subunit [Schistosoma mansoni]	1951	55802	68	68	19	19	45.5	5.22	450	1	1	1	501.814	1001.61	2	1001.61	0.0008	1	64.39	0.00011	K	LVSLKDSIK	G			Cmpd 210, AutoMSn(501.8137), 16.5 min
1	22	gi|353232541	G4VHN3	putative atp synthase beta subunit [Schistosoma mansoni]	1951	55802	68	68	19	19	45.5	5.22	451	1	1	1	501.814	1001.61	2	1001.61	0.0018	1	64.6	0.0001	K	LVSLKDSIK	G			Cmpd 215, AutoMSn(501.8142), 16.6 min
1	22	gi|353232541	G4VHN3	putative atp synthase beta subunit [Schistosoma mansoni]	1951	55802	68	68	19	19	45.5	5.22	452	1	1	1	501.814	1001.61	2	1001.61	0.0019	1	49.17	0.0035	K	LVSLKDSIK	G			Cmpd 212, AutoMSn(501.8142), 16.5 min
1	22	gi|353232541	G4VHN3	putative atp synthase beta subunit [Schistosoma mansoni]	1951	55802	68	68	19	19	45.5	5.22	453	1	1	1	334.88	1001.62	3	1001.61	0.0045	1	39.62	0.032	K	LVSLKDSIK	G			Cmpd 218, AutoMSn(334.8795), 16.7 min
1	22	gi|353232541	G4VHN3	putative atp synthase beta subunit [Schistosoma mansoni]	1951	55802	68	68	19	19	45.5	5.22	464	1	1	1	519.802	1037.59	2	1037.59	0.0023	0	42.76	0.014	R	IPVGPETLGR	I			Cmpd 312, AutoMSn(519.8019), 18.8 min
1	22	gi|353232541	G4VHN3	putative atp synthase beta subunit [Schistosoma mansoni]	1951	55802	68	68	19	19	45.5	5.22	465	1	1	1	519.803	1037.59	2	1037.59	0.0048	0	52.53	0.0015	R	IPVGPETLGR	I			Cmpd 310, AutoMSn(519.8031), 18.7 min
1	22	gi|353232541	G4VHN3	putative atp synthase beta subunit [Schistosoma mansoni]	1951	55802	68	68	19	19	45.5	5.22	502	1	1	1	558.839	1115.66	2	1115.66	0.0046	0	57.16	0.0006	K	VVDLLAPYVK	G			Cmpd 510, AutoMSn(558.8391), 23.4 min
1	22	gi|353232541	G4VHN3	putative atp synthase beta subunit [Schistosoma mansoni]	1951	55802	68	68	19	19	45.5	5.22	503	1	1	1	558.839	1115.66	2	1115.66	0.0051	0	57.35	0.00058	K	VVDLLAPYVK	G			Cmpd 513, AutoMSn(558.8393), 23.4 min
1	22	gi|353232541	G4VHN3	putative atp synthase beta subunit [Schistosoma mansoni]	1951	55802	68	68	19	19	45.5	5.22	504	1	1	1	558.841	1115.67	2	1115.66	0.008	0	57.73	0.00053	K	VVDLLAPYVK	G			Cmpd 516, AutoMSn(558.8408), 23.5 min
1	22	gi|353232541	G4VHN3	putative atp synthase beta subunit [Schistosoma mansoni]	1951	55802	68	68	19	19	45.5	5.22	540	1	1	1	639.825	1277.64	2	1277.63	0.0067	0	50.92	0.0023	R	TIAMDGTEGLVR	G	Oxidation (M)	0.000200000000.0	Cmpd 257, AutoMSn(639.8249), 17.5 min
1	22	gi|353232541	G4VHN3	putative atp synthase beta subunit [Schistosoma mansoni]	1951	55802	68	68	19	19	45.5	5.22	541	1	1	1	639.826	1277.64	2	1277.63	0.0085	0	80.26	2.7e-06	R	TIAMDGTEGLVR	G	Oxidation (M)	0.000200000000.0	Cmpd 260, AutoMSn(639.8258), 17.6 min
1	22	gi|353232541	G4VHN3	putative atp synthase beta subunit [Schistosoma mansoni]	1951	55802	68	68	19	19	45.5	5.22	542	1	1	1	639.827	1277.64	2	1277.63	0.0118	0	79.42	3.2e-06	R	TIAMDGTEGLVR	G	Oxidation (M)	0.000200000000.0	Cmpd 263, AutoMSn(639.8275), 17.7 min
1	22	gi|353232541	G4VHN3	putative atp synthase beta subunit [Schistosoma mansoni]	1951	55802	68	68	19	19	45.5	5.22	543	1	1	1	644.31	1286.61	2	1286.6	0.0016	0	52.13	0.0016	R	GQQCVDTGGPIR	I	Carbamidomethyl (C)	0.000100000000.0	Cmpd 150, AutoMSn(644.3100), 15.1 min
1	22	gi|353232541	G4VHN3	putative atp synthase beta subunit [Schistosoma mansoni]	1951	55802	68	68	19	19	45.5	5.22	545	1	1	1	644.313	1286.61	2	1286.6	0.0076	0	42.08	0.016	R	GQQCVDTGGPIR	I	Carbamidomethyl (C)	0.000100000000.0	Cmpd 152, AutoMSn(644.3130), 15.2 min
1	22	gi|353232541	G4VHN3	putative atp synthase beta subunit [Schistosoma mansoni]	1951	55802	68	68	19	19	45.5	5.22	578	1	1	1	467.908	1400.7	3	1400.7	0.0037	0	50.98	0.0023	R	IMNVIGEPIDER	G	Oxidation (M)	0.020000000000.0	Cmpd 337, AutoMSn(467.9075), 19.4 min
1	22	gi|353232541	G4VHN3	putative atp synthase beta subunit [Schistosoma mansoni]	1951	55802	68	68	19	19	45.5	5.22	580	1	1	1	701.359	1400.7	2	1400.7	0.0064	0	56.93	0.0006	R	IMNVIGEPIDER	G	Oxidation (M)	0.020000000000.0	Cmpd 333, AutoMSn(701.3589), 19.3 min
1	22	gi|353232541	G4VHN3	putative atp synthase beta subunit [Schistosoma mansoni]	1951	55802	68	68	19	19	45.5	5.22	86	1	1	1	467.909	1400.7	3	1400.7	0.007	0	55.63	0.0022	R	IMNVIGEPIDER	G	Oxidation (M)	0.020000000000.0	Cmpd 335, AutoMSn(467.9086), 19.3 min
1	22	gi|353232541	G4VHN3	putative atp synthase beta subunit [Schistosoma mansoni]	1951	55802	68	68	19	19	45.5	5.22	581	1	1	1	701.359	1400.7	2	1400.7	0.0071	0	41.57	0.021	R	IMNVIGEPIDER	G	Oxidation (M)	0.020000000000.0	Cmpd 336, AutoMSn(701.3593), 19.3 min
1	22	gi|353232541	G4VHN3	putative atp synthase beta subunit [Schistosoma mansoni]	1951	55802	68	68	19	19	45.5	5.22	87	1	1	1	469.566	1405.68	3	1405.67	0.0029	0	54.67	0.0036	R	AHGGYSVFAGVGER	T			Cmpd 261, AutoMSn(469.5662), 17.6 min
1	22	gi|353232541	G4VHN3	putative atp synthase beta subunit [Schistosoma mansoni]	1951	55802	68	68	19	19	45.5	5.22	258	1	1	1	703.847	1405.68	2	1405.67	0.0057	0	51.54	0.0092	R	AHGGYSVFAGVGER	T			Cmpd 262, AutoMSn(703.8471), 17.6 min
1	22	gi|353232541	G4VHN3	putative atp synthase beta subunit [Schistosoma mansoni]	1951	55802	68	68	19	19	45.5	5.22	585	1	1	1	703.848	1405.68	2	1405.67	0.0069	0	78.71	4e-06	R	AHGGYSVFAGVGER	T			Cmpd 264, AutoMSn(703.8477), 17.7 min
1	22	gi|353232541	G4VHN3	putative atp synthase beta subunit [Schistosoma mansoni]	1951	55802	68	68	19	19	45.5	5.22	586	1	1	1	703.848	1405.68	2	1405.67	0.007	0	84.59	1e-06	R	AHGGYSVFAGVGER	T			Cmpd 267, AutoMSn(703.8477), 17.7 min
1	22	gi|353232541	G4VHN3	putative atp synthase beta subunit [Schistosoma mansoni]	1951	55802	68	68	19	19	45.5	5.22	587	1	1	1	469.569	1405.68	3	1405.67	0.0109	0	47.99	0.0048	R	AHGGYSVFAGVGER	T			Cmpd 266, AutoMSn(469.5689), 17.7 min
1	22	gi|353232541	G4VHN3	putative atp synthase beta subunit [Schistosoma mansoni]	1951	55802	68	68	19	19	45.5	5.22	588	1	1	1	469.569	1405.69	3	1405.67	0.0117	0	51.33	0.0022	R	AHGGYSVFAGVGER	T			Cmpd 265, AutoMSn(469.5692), 17.7 min
1	22	gi|353232541	G4VHN3	putative atp synthase beta subunit [Schistosoma mansoni]	1951	55802	68	68	19	19	45.5	5.22	592	1	1	1	718.382	1434.75	2	1434.75	0.0034	0	91.3	2.4e-07	R	FTQAGSEVSALLGR	I			Cmpd 450, AutoMSn(718.3823), 21.9 min
1	22	gi|353232541	G4VHN3	putative atp synthase beta subunit [Schistosoma mansoni]	1951	55802	68	68	19	19	45.5	5.22	593	1	1	1	718.384	1434.75	2	1434.75	0.0073	0	116.33	7.7e-10	R	FTQAGSEVSALLGR	I			Cmpd 451, AutoMSn(718.3843), 22.0 min
1	22	gi|353232541	G4VHN3	putative atp synthase beta subunit [Schistosoma mansoni]	1951	55802	68	68	19	19	45.5	5.22	594	1	1	1	718.385	1434.76	2	1434.75	0.0093	0	95.1	1e-07	R	FTQAGSEVSALLGR	I			Cmpd 454, AutoMSn(718.3853), 22.0 min
1	22	gi|353232541	G4VHN3	putative atp synthase beta subunit [Schistosoma mansoni]	1951	55802	68	68	19	19	45.5	5.22	595	1	1	1	479.26	1434.76	3	1434.75	0.0113	0	39.52	0.037	R	FTQAGSEVSALLGR	I			Cmpd 459, AutoMSn(479.2600), 22.1 min
1	22	gi|353232541	G4VHN3	putative atp synthase beta subunit [Schistosoma mansoni]	1951	55802	68	68	19	19	45.5	5.22	262	1	1	1	720.352	1438.69	2	1438.78	-0.0929	0	59.27	0.0011	R	VALTGLTVAEYFR	D			Cmpd 593, AutoMSn(720.3518), 25.3 min
1	22	gi|353232541	G4VHN3	putative atp synthase beta subunit [Schistosoma mansoni]	1951	55802	68	68	19	19	45.5	5.22	263	1	1	1	720.353	1438.69	2	1438.78	-0.0909	0	45.97	0.023	R	VALTGLTVAEYFR	D			Cmpd 589, AutoMSn(720.3528), 25.2 min
1	22	gi|353232541	G4VHN3	putative atp synthase beta subunit [Schistosoma mansoni]	1951	55802	68	68	19	19	45.5	5.22	631	1	1	1	758.433	1514.85	2	1514.85	0.0023	0	67.56	6.9e-05	K	TVLIMELINNIAR	A	Oxidation (M)	0.0000200000000.0	Cmpd 675, AutoMSn(758.4329), 27.2 min
1	22	gi|353232541	G4VHN3	putative atp synthase beta subunit [Schistosoma mansoni]	1951	55802	68	68	19	19	45.5	5.22	659	1	1	1	817.401	1632.79	2	1632.79	-0.0064	0	53.32	0.0016	K	VSLVYGQMNEPPGAR	A	Oxidation (M)	0.000000020000000.0	Cmpd 285, AutoMSn(817.4006), 18.1 min
1	22	gi|353232541	G4VHN3	putative atp synthase beta subunit [Schistosoma mansoni]	1951	55802	68	68	19	19	45.5	5.22	660	1	1	1	817.405	1632.8	2	1632.79	0.0035	0	89.6	3.9e-07	K	VSLVYGQMNEPPGAR	A	Oxidation (M)	0.000000020000000.0	Cmpd 288, AutoMSn(817.4055), 18.2 min
1	22	gi|353232541	G4VHN3	putative atp synthase beta subunit [Schistosoma mansoni]	1951	55802	68	68	19	19	45.5	5.22	661	1	1	1	817.408	1632.8	2	1632.79	0.009	0	103.06	1.8e-08	K	VSLVYGQMNEPPGAR	A	Oxidation (M)	0.000000020000000.0	Cmpd 291, AutoMSn(817.4083), 18.3 min
1	22	gi|353232541	G4VHN3	putative atp synthase beta subunit [Schistosoma mansoni]	1951	55802	68	68	19	19	45.5	5.22	662	1	1	1	545.276	1632.81	3	1632.79	0.0132	0	75.32	1e-05	K	VSLVYGQMNEPPGAR	A	Oxidation (M)	0.000000020000000.0	Cmpd 287, AutoMSn(545.2760), 18.2 min
1	22	gi|353232541	G4VHN3	putative atp synthase beta subunit [Schistosoma mansoni]	1951	55802	68	68	19	19	45.5	5.22	663	1	1	1	545.276	1632.81	3	1632.79	0.0144	0	68.76	4.8e-05	K	VSLVYGQMNEPPGAR	A	Oxidation (M)	0.000000020000000.0	Cmpd 290, AutoMSn(545.2764), 18.3 min
1	22	gi|353232541	G4VHN3	putative atp synthase beta subunit [Schistosoma mansoni]	1951	55802	68	68	19	19	45.5	5.22	664	1	1	1	545.277	1632.81	3	1632.79	0.0149	0	45.09	0.011	K	VSLVYGQMNEPPGAR	A	Oxidation (M)	0.000000020000000.0	Cmpd 284, AutoMSn(545.2766), 18.1 min
1	22	gi|353232541	G4VHN3	putative atp synthase beta subunit [Schistosoma mansoni]	1951	55802	68	68	19	19	45.5	5.22	665	1	1	1	545.277	1632.81	3	1632.79	0.0161	0	60.54	0.00032	K	VSLVYGQMNEPPGAR	A	Oxidation (M)	0.000000020000000.0	Cmpd 301, AutoMSn(545.2770), 18.5 min
1	22	gi|353232541	G4VHN3	putative atp synthase beta subunit [Schistosoma mansoni]	1951	55802	68	68	19	19	45.5	5.22	671	1	1	1	569.328	1704.96	3	1704.95	0.0098	0	65.91	0.00012	R	LILEIAQHLGENTVR	T			Cmpd 467, AutoMSn(569.3279), 22.4 min
1	22	gi|353232541	G4VHN3	putative atp synthase beta subunit [Schistosoma mansoni]	1951	55802	68	68	19	19	45.5	5.22	672	1	1	1	853.488	1704.96	2	1704.95	0.01	0	42.25	0.027	R	LILEIAQHLGENTVR	T			Cmpd 474, AutoMSn(853.4884), 22.5 min
1	22	gi|353232541	G4VHN3	putative atp synthase beta subunit [Schistosoma mansoni]	1951	55802	68	68	19	19	45.5	5.22	673	1	1	1	569.329	1704.96	3	1704.95	0.0124	0	66.56	0.0001	R	LILEIAQHLGENTVR	T			Cmpd 470, AutoMSn(569.3288), 22.4 min
1	22	gi|353232541	G4VHN3	putative atp synthase beta subunit [Schistosoma mansoni]	1951	55802	68	68	19	19	45.5	5.22	674	1	1	1	569.33	1704.97	3	1704.95	0.0144	0	76.34	1.1e-05	R	LILEIAQHLGENTVR	T			Cmpd 473, AutoMSn(569.3295), 22.5 min
1	22	gi|353232541	G4VHN3	putative atp synthase beta subunit [Schistosoma mansoni]	1951	55802	68	68	19	19	45.5	5.22	681	1	1	1	869.473	1736.93	2	1736.92	0.006	0	72.45	2.4e-05	R	FLSQPFQVAEVFIGR	E			Cmpd 707, AutoMSn(869.4728), 28.0 min
1	22	gi|353232541	G4VHN3	putative atp synthase beta subunit [Schistosoma mansoni]	1951	55802	68	68	19	19	45.5	5.22	682	1	1	1	579.986	1736.93	3	1736.92	0.0095	0	72.59	2.3e-05	R	FLSQPFQVAEVFIGR	E			Cmpd 709, AutoMSn(579.9854), 28.0 min
1	22	gi|353232541	G4VHN3	putative atp synthase beta subunit [Schistosoma mansoni]	1951	55802	68	68	19	19	45.5	5.22	684	1	1	1	579.986	1736.94	3	1736.92	0.0119	0	61.5	0.0003	R	FLSQPFQVAEVFIGR	E			Cmpd 712, AutoMSn(579.9862), 28.1 min
1	22	gi|353232541	G4VHN3	putative atp synthase beta subunit [Schistosoma mansoni]	1951	55802	68	68	19	19	45.5	5.22	685	1	1	1	579.989	1736.95	3	1736.92	0.0208	0	39.84	0.045	R	FLSQPFQVAEVFIGR	E			Cmpd 705, AutoMSn(579.9892), 27.9 min
1	22	gi|353232541	G4VHN3	putative atp synthase beta subunit [Schistosoma mansoni]	1951	55802	68	68	19	19	45.5	5.22	175	1	1	1	599.623	1795.85	3	1795.95	-0.1033	1	49.77	0.012	R	IMNVIGEPIDERGPIK	T	Oxidation (M)	0.0200000000000000.0	Cmpd 320, AutoMSn(599.6229), 19.0 min
1	22	gi|353232541	G4VHN3	putative atp synthase beta subunit [Schistosoma mansoni]	1951	55802	68	68	19	19	45.5	5.22	702	1	1	1	599.661	1795.96	3	1795.95	0.0122	1	49.72	0.0047	R	IMNVIGEPIDERGPIK	T	Oxidation (M)	0.0200000000000000.0	Cmpd 321, AutoMSn(599.6614), 19.0 min
1	22	gi|353232541	G4VHN3	putative atp synthase beta subunit [Schistosoma mansoni]	1951	55802	68	68	19	19	45.5	5.22	703	1	1	1	599.663	1795.97	3	1795.95	0.017	1	56.93	0.0009	R	IMNVIGEPIDERGPIK	T	Oxidation (M)	0.0200000000000000.0	Cmpd 324, AutoMSn(599.6630), 19.1 min
1	22	gi|353232541	G4VHN3	putative atp synthase beta subunit [Schistosoma mansoni]	1951	55802	68	68	19	19	45.5	5.22	704	1	1	1	599.663	1795.97	3	1795.95	0.017	1	56.18	0.0011	R	IMNVIGEPIDERGPIK	T	Oxidation (M)	0.0200000000000000.0	Cmpd 326, AutoMSn(599.6630), 19.1 min
1	22	gi|353232541	G4VHN3	putative atp synthase beta subunit [Schistosoma mansoni]	1951	55802	68	68	19	19	45.5	5.22	705	1	1	1	599.664	1795.97	3	1795.95	0.0191	1	49.84	0.0046	R	IMNVIGEPIDERGPIK	T	Oxidation (M)	0.0200000000000000.0	Cmpd 332, AutoMSn(599.6637), 19.2 min
1	22	gi|353232541	G4VHN3	putative atp synthase beta subunit [Schistosoma mansoni]	1951	55802	68	68	19	19	45.5	5.22	708	1	1	1	906.472	1810.93	2	1810.92	0.0088	0	61.23	0.00031	R	ILDPNIVGEEHYSVAR	G			Cmpd 362, AutoMSn(906.4724), 19.9 min
1	22	gi|353232541	G4VHN3	putative atp synthase beta subunit [Schistosoma mansoni]	1951	55802	68	68	19	19	45.5	5.22	727	1	1	1	1001.02	2000.02	2	2000.02	0.0023	0	40.92	0.034	R	AIAELGIYPAVDPLDSNSR	I			Cmpd 601, AutoMSn(1001.0192), 25.5 min
1	22	gi|353232541	G4VHN3	putative atp synthase beta subunit [Schistosoma mansoni]	1951	55802	68	68	19	19	45.5	5.22	728	1	1	1	1001.02	2000.03	2	2000.02	0.0065	0	64.77	0.00014	R	AIAELGIYPAVDPLDSNSR	I			Cmpd 603, AutoMSn(1001.0213), 25.5 min
1	22	gi|353232541	G4VHN3	putative atp synthase beta subunit [Schistosoma mansoni]	1951	55802	68	68	19	19	45.5	5.22	729	1	1	1	1001.02	2000.03	2	2000.02	0.0066	0	47.06	0.0084	R	AIAELGIYPAVDPLDSNSR	I			Cmpd 604, AutoMSn(1001.0213), 25.6 min
1	22	gi|353232541	G4VHN3	putative atp synthase beta subunit [Schistosoma mansoni]	1951	55802	68	68	19	19	45.5	5.22	730	1	1	1	667.686	2000.04	3	2000.02	0.0136	0	66.18	0.0001	R	AIAELGIYPAVDPLDSNSR	I			Cmpd 600, AutoMSn(667.6856), 25.5 min
1	22	gi|353232541	G4VHN3	putative atp synthase beta subunit [Schistosoma mansoni]	1951	55802	68	68	19	19	45.5	5.22	732	1	1	1	667.687	2000.04	3	2000.02	0.0173	0	71.45	3.1e-05	R	AIAELGIYPAVDPLDSNSR	I			Cmpd 602, AutoMSn(667.6869), 25.5 min
1	22	gi|353232541	G4VHN3	putative atp synthase beta subunit [Schistosoma mansoni]	1951	55802	68	68	19	19	45.5	5.22	758	1	1	1	756.697	2267.07	3	2267.06	0.012	0	66.38	9.8e-05	R	IPSAVGYQPTLATDMGSMQER	I	Oxidation (M)	0.000000000000000002000.0	Cmpd 421, AutoMSn(756.6967), 21.3 min
1	22	gi|353232541	G4VHN3	putative atp synthase beta subunit [Schistosoma mansoni]	1951	55802	68	68	19	19	45.5	5.22	759	1	1	1	756.699	2267.08	3	2267.06	0.0189	0	47.51	0.0076	R	IPSAVGYQPTLATDMGSMQER	I	Oxidation (M)	0.000000000000000002000.0	Cmpd 425, AutoMSn(756.6990), 21.4 min
1	22	gi|353232541	G4VHN3	putative atp synthase beta subunit [Schistosoma mansoni]	1951	55802	68	68	19	19	45.5	5.22	760	1	1	1	756.699	2267.08	3	2267.06	0.0191	0	68.91	5.5e-05	R	IPSAVGYQPTLATDMGSMQER	I	Oxidation (M)	0.000000000000000002000.0	Cmpd 419, AutoMSn(756.6991), 21.2 min
1	22	gi|353232541	G4VHN3	putative atp synthase beta subunit [Schistosoma mansoni]	1951	55802	68	68	19	19	45.5	5.22	764	1	1	1	762.031	2283.07	3	2283.05	0.0211	0	47.03	0.0079	R	IPSAVGYQPTLATDMGSMQER	I	2 Oxidation (M)	0.000000000000002002000.0	Cmpd 354, AutoMSn(762.0313), 19.8 min
1	22	gi|353232541	G4VHN3	putative atp synthase beta subunit [Schistosoma mansoni]	1951	55802	68	68	19	19	45.5	5.22	765	1	1	1	762.033	2283.08	3	2283.05	0.0248	0	74.32	1.5e-05	R	IPSAVGYQPTLATDMGSMQER	I	2 Oxidation (M)	0.000000000000002002000.0	Cmpd 357, AutoMSn(762.0326), 19.8 min
1	22	gi|353232541	G4VHN3	putative atp synthase beta subunit [Schistosoma mansoni]	1951	55802	68	68	19	19	45.5	5.22	766	1	1	1	762.034	2283.08	3	2283.05	0.0293	0	77.19	7.7e-06	R	IPSAVGYQPTLATDMGSMQER	I	2 Oxidation (M)	0.000000000000002002000.0	Cmpd 360, AutoMSn(762.0341), 19.9 min
1	22	gi|353232541	G4VHN3	putative atp synthase beta subunit [Schistosoma mansoni]	1951	55802	68	68	19	19	45.5	5.22	772	1	1	1	769.739	2306.2	3	2306.18	0.0158	1	42.09	0.033	R	GQQCVDTGGPIRIPVGPETLGR	I	Carbamidomethyl (C)	0.0001000000000000000000.0	Cmpd 428, AutoMSn(769.7393), 21.4 min
1	22	gi|353232541	G4VHN3	putative atp synthase beta subunit [Schistosoma mansoni]	1951	55802	68	68	19	19	45.5	5.22	774	1	1	1	769.742	2306.2	3	2306.18	0.0233	1	55.32	0.0016	R	GQQCVDTGGPIRIPVGPETLGR	I	Carbamidomethyl (C)	0.0001000000000000000000.0	Cmpd 430, AutoMSn(769.7418), 21.5 min	emPAI	3.97
2	22	gi|56759014	Q5D959	SJCHGC06651 protein [Schistosoma japonicum]	58	31912	2	2	1	1	3.1	5.23	438	1	1	1	493.768	985.521	2	985.519	0.0016	0	47.89	0.0036	R	LTLPDGSQR	T			Cmpd 239, AutoMSn(493.7677), 17.1 min
2	22	gi|56759014	Q5D959	SJCHGC06651 protein [Schistosoma japonicum]	58	31912	2	2	1	1	3.1	5.23	440	1	1	1	493.77	985.525	2	985.519	0.0054	0	43.67	0.0096	R	LTLPDGSQR	T			Cmpd 236, AutoMSn(493.7696), 17.1 min	emPAI	0.1
3	22	gi|685965416	A0A095AZ59	28S ribosomal protein S28, mitochondrial [Schistosoma haematobium]	40	31146	1	1	1	1	3.7	7.6	464	2	0	1	519.802	1037.59	2	1037.51	0.083	0	40.17	0.026	K	MITTSADGVK	K	Oxidation (M)	0.2000000000.0	Cmpd 312, AutoMSn(519.8019), 18.8 min	emPAI	0.11
4	22	gi|76155624	Q5C0B0	SJCHGC09060 protein, partial [Schistosoma japonicum]	40	40124	1	1	1	1	3.4	4.75	526	1	1	1	595.336	1188.66	2	1188.65	0.0064	0	39.53	0.032	K	TAGVVFGSPVQK	H			Cmpd 305, AutoMSn(595.3356), 18.6 min	emPAI	0.08
1	19	gi|56753359	Q5DH23	SJCHGC09129 protein [Schistosoma japonicum]	65	62101	3	3	1	1	1.6	9.51	423	1	1	1	512.755	1023.5	2	1023.5	-0.0031	0	46.62	0.0047	R	YTDALNATR	A			Cmpd 102, AutoMSn(512.7550), 15.3 min
1	19	gi|56753359	Q5DH23	SJCHGC09129 protein [Schistosoma japonicum]	65	62101	3	3	1	1	1.6	9.51	424	1	1	1	512.756	1023.5	2	1023.5	-0.0006	0	39.39	0.025	R	YTDALNATR	A			Cmpd 99, AutoMSn(512.7562), 15.2 min
1	19	gi|56753359	Q5DH23	SJCHGC09129 protein [Schistosoma japonicum]	65	62101	3	3	1	1	1.6	9.51	425	1	1	1	512.756	1023.5	2	1023.5	-0.0003	0	46.41	0.0049	R	YTDALNATR	A			Cmpd 98, AutoMSn(512.7564), 15.2 min	emPAI	0.05
1	6	gi|189502946	B3GUU7	unknown [Schistosoma japonicum]	541	71412	21	20	9	9	17.1	5.12	437	1	1	0	450.78	899.546	2	899.544	0.0018	1	43.79	0.0099	R	NTVIPTKK	S			Cmpd 63, AutoMSn(450.7802), 12.4 min
1	6	gi|189502946	B3GUU7	unknown [Schistosoma japonicum]	541	71412	21	20	9	9	17.1	5.12	463	1	1	0	473.741	945.467	2	945.466	0.0015	0	40.56	0.021	R	LDAEEIEK	M			Cmpd 216, AutoMSn(473.7407), 16.0 min
1	6	gi|189502946	B3GUU7	unknown [Schistosoma japonicum]	541	71412	21	20	9	9	17.1	5.12	529	1	1	1	527.287	1052.56	2	1052.55	0.0097	1	40.13	0.023	K	SSAEAYLGKK	V			Cmpd 108, AutoMSn(527.2872), 13.5 min
1	6	gi|189502946	B3GUU7	unknown [Schistosoma japonicum]	541	71412	21	20	9	9	17.1	5.12	205	1	1	0	614.815	1227.62	2	1227.62	-0.0054	0	40.01	0.11	R	VEIIANDQGNR	I			Cmpd 211, AutoMSn(614.8149), 15.8 min
1	6	gi|189502946	B3GUU7	unknown [Schistosoma japonicum]	541	71412	21	20	9	9	17.1	5.12	572	1	1	0	614.819	1227.62	2	1227.62	0.0025	0	55.37	0.00073	R	VEIIANDQGNR	I			Cmpd 212, AutoMSn(614.8189), 15.9 min
1	6	gi|189502946	B3GUU7	unknown [Schistosoma japonicum]	541	71412	21	20	9	9	17.1	5.12	573	1	1	0	614.819	1227.62	2	1227.62	0.0029	0	74.64	8.6e-06	R	VEIIANDQGNR	I			Cmpd 215, AutoMSn(614.8191), 16.0 min
1	6	gi|189502946	B3GUU7	unknown [Schistosoma japonicum]	541	71412	21	20	9	9	17.1	5.12	593	1	1	1	429.245	1284.71	3	1284.7	0.0104	1	45.69	0.0088	K	AQIADKAQLAEK	L			Cmpd 138, AutoMSn(429.2453), 14.2 min
1	6	gi|189502946	B3GUU7	unknown [Schistosoma japonicum]	541	71412	21	20	9	9	17.1	5.12	644	1	1	1	747.882	1493.75	2	1493.74	0.0065	0	48.56	0.0045	K	SFAPEEISAMVLGK	M	Oxidation (M)	0.00000000020000.0	Cmpd 532, AutoMSn(747.8823), 23.3 min
1	6	gi|189502946	B3GUU7	unknown [Schistosoma japonicum]	541	71412	21	20	9	9	17.1	5.12	645	1	1	1	747.883	1493.75	2	1493.74	0.0071	0	45.11	0.01	K	SFAPEEISAMVLGK	M	Oxidation (M)	0.00000000020000.0	Cmpd 521, AutoMSn(747.8826), 23.0 min
1	6	gi|189502946	B3GUU7	unknown [Schistosoma japonicum]	541	71412	21	20	9	9	17.1	5.12	646	1	1	1	747.883	1493.75	2	1493.74	0.0074	0	53.6	0.0014	K	SFAPEEISAMVLGK	M	Oxidation (M)	0.00000000020000.0	Cmpd 526, AutoMSn(747.8828), 23.2 min
1	6	gi|189502946	B3GUU7	unknown [Schistosoma japonicum]	541	71412	21	20	9	9	17.1	5.12	647	1	1	1	747.884	1493.75	2	1493.74	0.0096	0	61.03	0.00026	K	SFAPEEISAMVLGK	M	Oxidation (M)	0.00000000020000.0	Cmpd 529, AutoMSn(747.8838), 23.2 min
1	6	gi|189502946	B3GUU7	unknown [Schistosoma japonicum]	541	71412	21	20	9	9	17.1	5.12	315	1	1	1	785.838	1569.66	2	1569.77	-0.1063	0	45.64	0.037	R	ITPSYVAFTTEGER	L			Cmpd 410, AutoMSn(785.8379), 20.5 min
1	6	gi|189502946	B3GUU7	unknown [Schistosoma japonicum]	541	71412	21	20	9	9	17.1	5.12	139	1	1	1	524.231	1569.67	3	1569.77	-0.0954	0	54.87	0.002	R	ITPSYVAFTTEGER	L			Cmpd 415, AutoMSn(524.2313), 20.5 min
1	6	gi|189502946	B3GUU7	unknown [Schistosoma japonicum]	541	71412	21	20	9	9	17.1	5.12	140	1	1	1	524.232	1569.68	3	1569.77	-0.0924	0	40.51	0.055	R	ITPSYVAFTTEGER	L			Cmpd 412, AutoMSn(524.2323), 20.5 min
1	6	gi|189502946	B3GUU7	unknown [Schistosoma japonicum]	541	71412	21	20	9	9	17.1	5.12	664	1	1	1	785.896	1569.78	2	1569.77	0.0094	0	77.24	6.2e-06	R	ITPSYVAFTTEGER	L			Cmpd 417, AutoMSn(785.8957), 20.6 min
1	6	gi|189502946	B3GUU7	unknown [Schistosoma japonicum]	541	71412	21	20	9	9	17.1	5.12	665	1	1	1	785.896	1569.78	2	1569.77	0.0094	0	80.25	3.1e-06	R	ITPSYVAFTTEGER	L			Cmpd 413, AutoMSn(785.8957), 20.5 min
1	6	gi|189502946	B3GUU7	unknown [Schistosoma japonicum]	541	71412	21	20	9	9	17.1	5.12	689	1	1	0	596.674	1787	3	1786.98	0.0173	1	70.58	4.3e-05	R	IINEPTAAAIAYGLDKK	D			Cmpd 414, AutoMSn(596.6740), 20.5 min
1	6	gi|189502946	B3GUU7	unknown [Schistosoma japonicum]	541	71412	21	20	9	9	17.1	5.12	690	1	1	0	596.674	1787	3	1786.98	0.0174	1	70.21	4.7e-05	R	IINEPTAAAIAYGLDKK	D			Cmpd 416, AutoMSn(596.6740), 20.6 min
1	6	gi|189502946	B3GUU7	unknown [Schistosoma japonicum]	541	71412	21	20	9	9	17.1	5.12	706	1	1	0	630	1886.98	3	1886.96	0.0153	0	61.9	0.00028	K	VTHAVVTVPAYFNDAQR	Q			Cmpd 375, AutoMSn(630.0003), 19.6 min
1	6	gi|189502946	B3GUU7	unknown [Schistosoma japonicum]	541	71412	21	20	9	9	17.1	5.12	707	1	1	0	630	1886.98	3	1886.96	0.0156	0	77.66	7.5e-06	K	VTHAVVTVPAYFNDAQR	Q			Cmpd 378, AutoMSn(630.0004), 19.7 min
1	6	gi|189502946	B3GUU7	unknown [Schistosoma japonicum]	541	71412	21	20	9	9	17.1	5.12	708	1	1	0	630.002	1886.98	3	1886.96	0.0194	0	54.97	0.0014	K	VTHAVVTVPAYFNDAQR	Q			Cmpd 373, AutoMSn(630.0017), 19.6 min	emPAI	0.57
2	6	gi|685968623	A0A095CGL8	78 kDa glucose-regulated protein, partial [Schistosoma haematobium]	322	71277	12	11	6	6	11.9	5.21	437	1	0	0	450.78	899.546	2	899.544	0.0018	1	43.79	0.0099	R	NTVIPTKK	S			Cmpd 63, AutoMSn(450.7802), 12.4 min
2	6	gi|685968623	A0A095CGL8	78 kDa glucose-regulated protein, partial [Schistosoma haematobium]	322	71277	12	11	6	6	11.9	5.21	463	1	0	0	473.741	945.467	2	945.466	0.0015	0	40.56	0.021	R	LDAEEIEK	M			Cmpd 216, AutoMSn(473.7407), 16.0 min
2	6	gi|685968623	A0A095CGL8	78 kDa glucose-regulated protein, partial [Schistosoma haematobium]	322	71277	12	11	6	6	11.9	5.21	205	1	0	0	614.815	1227.62	2	1227.62	-0.0054	0	40.01	0.11	R	VEIIANDQGNR	I			Cmpd 211, AutoMSn(614.8149), 15.8 min
2	6	gi|685968623	A0A095CGL8	78 kDa glucose-regulated protein, partial [Schistosoma haematobium]	322	71277	12	11	6	6	11.9	5.21	572	1	0	0	614.819	1227.62	2	1227.62	0.0025	0	55.37	0.00073	R	VEIIANDQGNR	I			Cmpd 212, AutoMSn(614.8189), 15.9 min
2	6	gi|685968623	A0A095CGL8	78 kDa glucose-regulated protein, partial [Schistosoma haematobium]	322	71277	12	11	6	6	11.9	5.21	573	1	0	0	614.819	1227.62	2	1227.62	0.0029	0	74.64	8.6e-06	R	VEIIANDQGNR	I			Cmpd 215, AutoMSn(614.8191), 16.0 min
2	6	gi|685968623	A0A095CGL8	78 kDa glucose-regulated protein, partial [Schistosoma haematobium]	322	71277	12	11	6	6	11.9	5.21	689	1	0	0	596.674	1787	3	1786.98	0.0173	1	70.58	4.3e-05	R	IINEPTAAAIAYGLDKK	D			Cmpd 414, AutoMSn(596.6740), 20.5 min
2	6	gi|685968623	A0A095CGL8	78 kDa glucose-regulated protein, partial [Schistosoma haematobium]	322	71277	12	11	6	6	11.9	5.21	690	1	0	0	596.674	1787	3	1786.98	0.0174	1	70.21	4.7e-05	R	IINEPTAAAIAYGLDKK	D			Cmpd 416, AutoMSn(596.6740), 20.6 min
2	6	gi|685968623	A0A095CGL8	78 kDa glucose-regulated protein, partial [Schistosoma haematobium]	322	71277	12	11	6	6	11.9	5.21	703	1	1	1	625.995	1874.96	3	1874.95	0.0149	1	40.86	0.04	K	NQLTSNPENTIFDVKR	L			Cmpd 351, AutoMSn(625.9951), 19.1 min
2	6	gi|685968623	A0A095CGL8	78 kDa glucose-regulated protein, partial [Schistosoma haematobium]	322	71277	12	11	6	6	11.9	5.21	704	1	1	1	625.995	1874.96	3	1874.95	0.0151	1	76.54	1.1e-05	K	NQLTSNPENTIFDVKR	L			Cmpd 354, AutoMSn(625.9952), 19.2 min
2	6	gi|685968623	A0A095CGL8	78 kDa glucose-regulated protein, partial [Schistosoma haematobium]	322	71277	12	11	6	6	11.9	5.21	706	1	0	0	630	1886.98	3	1886.96	0.0153	0	61.9	0.00028	K	VTHAVVTVPAYFNDAQR	Q			Cmpd 375, AutoMSn(630.0003), 19.6 min
2	6	gi|685968623	A0A095CGL8	78 kDa glucose-regulated protein, partial [Schistosoma haematobium]	322	71277	12	11	6	6	11.9	5.21	707	1	0	0	630	1886.98	3	1886.96	0.0156	0	77.66	7.5e-06	K	VTHAVVTVPAYFNDAQR	Q			Cmpd 378, AutoMSn(630.0004), 19.7 min
2	6	gi|685968623	A0A095CGL8	78 kDa glucose-regulated protein, partial [Schistosoma haematobium]	322	71277	12	11	6	6	11.9	5.21	708	1	0	0	630.002	1886.98	3	1886.96	0.0194	0	54.97	0.0014	K	VTHAVVTVPAYFNDAQR	Q			Cmpd 373, AutoMSn(630.0017), 19.6 min	emPAI	0.31
3	6	gi|29841387	Q86E38	similar to GenBank Accession Number J04017 heat shock protein 86 in Schistosoma mansoni [Schistosoma japonicum]	125	30698	5	5	3	3	13.3	6.77	560	1	1	1	596.304	1190.59	2	1190.59	0.0013	0	57.12	0.00047	K	QAVANSPFTEK	L			Cmpd 233, AutoMSn(596.3045), 16.4 min
3	6	gi|29841387	Q86E38	similar to GenBank Accession Number J04017 heat shock protein 86 in Schistosoma mansoni [Schistosoma japonicum]	125	30698	5	5	3	3	13.3	6.77	562	1	1	1	596.307	1190.6	2	1190.59	0.0056	0	40.63	0.021	K	QAVANSPFTEK	L			Cmpd 236, AutoMSn(596.3066), 16.4 min
3	6	gi|29841387	Q86E38	similar to GenBank Accession Number J04017 heat shock protein 86 in Schistosoma mansoni [Schistosoma japonicum]	125	30698	5	5	3	3	13.3	6.77	565	1	1	1	601.8	1201.59	2	1201.59	-0.0004	0	44.44	0.0095	K	DIYYITGETK	Q			Cmpd 393, AutoMSn(601.8004), 20.1 min
3	6	gi|29841387	Q86E38	similar to GenBank Accession Number J04017 heat shock protein 86 in Schistosoma mansoni [Schistosoma japonicum]	125	30698	5	5	3	3	13.3	6.77	567	1	1	1	601.803	1201.59	2	1201.59	0.0058	0	44.98	0.0084	K	DIYYITGETK	Q			Cmpd 391, AutoMSn(601.8035), 20.0 min
3	6	gi|29841387	Q86E38	similar to GenBank Accession Number J04017 heat shock protein 86 in Schistosoma mansoni [Schistosoma japonicum]	125	30698	5	5	3	3	13.3	6.77	301	1	1	1	757.342	1512.67	2	1512.78	-0.1085	0	62.22	0.00052	R	GVVDSEDLPLNISR	E			Cmpd 492, AutoMSn(757.3422), 22.4 min	emPAI	0.36
4	6	gi|76154815	Q5C296	SJCHGC01885 protein, partial [Schistosoma japonicum]	99	111846	5	5	3	3	2.7	5.26	446	1	1	1	458.251	914.488	2	914.482	0.0061	0	40.95	0.018	R	IALDQAER	S			Cmpd 199, AutoMSn(458.2514), 15.6 min
4	6	gi|76154815	Q5C296	SJCHGC01885 protein, partial [Schistosoma japonicum]	99	111846	5	5	3	3	2.7	5.26	457	1	1	1	469.242	936.469	2	936.466	0.0027	0	39.56	0.024	R	GQSTEIFR	L			Cmpd 226, AutoMSn(469.2419), 16.2 min
4	6	gi|76154815	Q5C296	SJCHGC01885 protein, partial [Schistosoma japonicum]	99	111846	5	5	3	3	2.7	5.26	551	1	1	1	581.789	1161.56	2	1161.56	0.0001	0	51.44	0.0017	R	SSQEVSELQR	Q			Cmpd 150, AutoMSn(581.7886), 14.5 min
4	6	gi|76154815	Q5C296	SJCHGC01885 protein, partial [Schistosoma japonicum]	99	111846	5	5	3	3	2.7	5.26	552	1	1	1	581.791	1161.57	2	1161.56	0.0042	0	41.21	0.018	R	SSQEVSELQR	Q			Cmpd 147, AutoMSn(581.7907), 14.4 min
4	6	gi|76154815	Q5C296	SJCHGC01885 protein, partial [Schistosoma japonicum]	99	111846	5	5	3	3	2.7	5.26	553	1	1	1	581.791	1161.57	2	1161.56	0.005	0	63.85	0.0001	R	SSQEVSELQR	Q			Cmpd 153, AutoMSn(581.7911), 14.5 min	emPAI	0.09
5	6	gi|161059	P06198	paramyosin [Schistosoma mansoni]	79	100326	4	4	2	2	2	5.31	453	1	1	1	465.767	929.519	2	929.518	0.0014	0	54.15	0.00097	R	LTDLEALR	S			Cmpd 352, AutoMSn(465.7670), 19.1 min
5	6	gi|161059	P06198	paramyosin [Schistosoma mansoni]	79	100326	4	4	2	2	2	5.31	469	1	1	1	481.77	961.526	2	961.523	0.0025	0	52.14	0.0021	K	FNADIAALK	S			Cmpd 381, AutoMSn(481.7702), 19.8 min
5	6	gi|161059	P06198	paramyosin [Schistosoma mansoni]	79	100326	4	4	2	2	2	5.31	470	1	1	1	481.77	961.526	2	961.523	0.0026	0	43.14	0.016	K	FNADIAALK	S			Cmpd 380, AutoMSn(481.7702), 19.7 min
5	6	gi|161059	P06198	paramyosin [Schistosoma mansoni]	79	100326	4	4	2	2	2	5.31	471	1	1	1	481.771	961.527	2	961.523	0.0033	0	43.19	0.016	K	FNADIAALK	S			Cmpd 384, AutoMSn(481.7706), 19.9 min	emPAI	0.07
6	6	gi|226479066	C1LEA0	TNF receptor-associated protein 1 [Schistosoma japonicum]	62	80253	1	1	1	1	2	6.26	301	1	0	1	757.342	1512.67	2	1512.78	-0.1085	0	62.22	0.00052	R	GVVDSEDIPLNLSR	E			Cmpd 492, AutoMSn(757.3422), 22.4 min	emPAI	0.04
7	6	gi|56753299	Q5DH53	unknown [Schistosoma japonicum]	44	40453	1	1	1	1	2.8	5.83	569	1	1	1	603.315	1204.62	2	1204.59	0.0289	1	43.56	0.013	K	DPLKQSTMNR	S	Oxidation (M)	0.0000000200.0	Cmpd 218, AutoMSn(603.3152), 16.0 min	emPAI	0.08
1	40	gi|56757151	Q5DBQ9	SJCHGC01755 protein [Schistosoma japonicum]	97	28786	4	4	3	3	15.5	4.9	418	1	1	1	454.264	906.514	2	906.517	-0.0036	0	42.46	0.013	R	NLLSVAYK	N			Cmpd 293, AutoMSn(454.2642), 19.3 min
1	40	gi|56757151	Q5DBQ9	SJCHGC01755 protein [Schistosoma japonicum]	97	28786	4	4	3	3	15.5	4.9	599	1	1	1	679.808	1357.6	2	1357.6	0.0036	0	49.88	0.0029	R	YMAEFSVDPQR	K	Oxidation (M)	0.02000000000.0	Cmpd 262, AutoMSn(679.8077), 18.5 min
1	40	gi|56757151	Q5DBQ9	SJCHGC01755 protein [Schistosoma japonicum]	97	28786	4	4	3	3	15.5	4.9	600	1	1	1	679.809	1357.6	2	1357.6	0.0063	0	42.32	0.016	R	YMAEFSVDPQR	K	Oxidation (M)	0.02000000000.0	Cmpd 259, AutoMSn(679.8090), 18.4 min
1	40	gi|56757151	Q5DBQ9	SJCHGC01755 protein [Schistosoma japonicum]	97	28786	4	4	3	3	15.5	4.9	774	1	1	1	733.713	2198.12	3	2198.11	0.0068	0	43.8	0.02	K	AYQEASEVAATQLFPAHPIR	L			Cmpd 376, AutoMSn(733.7135), 21.2 min	emPAI	0.39
2	40	gi|76156596	Q5BXV0	SJCHGC06458 protein, partial [Schistosoma japonicum]	70	24869	4	3	3	2	14.2	6.29	512	1	1	1	546.308	1090.6	2	1090.6	-0.0002	0	42.86	0.017	R	IPLYSLTER	L			Cmpd 343, AutoMSn(546.3083), 20.4 min
2	40	gi|76156596	Q5BXV0	SJCHGC06458 protein, partial [Schistosoma japonicum]	70	24869	4	3	3	2	14.2	6.29	514	1	1	1	546.309	1090.6	2	1090.6	0.0009	0	45.05	0.01	R	IPLYSLTER	L			Cmpd 349, AutoMSn(546.3088), 20.6 min
2	40	gi|76156596	Q5BXV0	SJCHGC06458 protein, partial [Schistosoma japonicum]	70	24869	4	3	3	2	14.2	6.29	254	1	1	1	628.799	1255.58	2	1255.67	-0.0822	0	42.35	0.067	K	INDLSPEELVK	E			Cmpd 355, AutoMSn(628.7991), 20.7 min
2	40	gi|76156596	Q5BXV0	SJCHGC06458 protein, partial [Schistosoma japonicum]	70	24869	4	3	3	2	14.2	6.29	616	1	1	1	693.334	1384.65	2	1384.64	0.0083	0	40.91	0.026	R	GGNVFQIEYACK	A	Carbamidomethyl (C)	0.000000000010.0	Cmpd 332, AutoMSn(693.3337), 20.2 min	emPAI	0.46
1	37	gi|29841129	Q86EU5	similar to GenBank Accession Number AF103726 peptide elongation factor 1-beta in Gallus gallus [Schistosoma japonicum]	45	23967	2	0	1	0	4.1	4.62	119	1	1	1	487.275	972.536	2	972.601	-0.0648	0	40.52	0.073	K	LVPLAYGIK	K			Cmpd 348, AutoMSn(487.2753), 20.8 min
1	37	gi|29841129	Q86EU5	similar to GenBank Accession Number AF103726 peptide elongation factor 1-beta in Gallus gallus [Schistosoma japonicum]	45	23967	2	0	1	0	4.1	4.62	121	1	1	1	487.276	972.537	2	972.601	-0.0643	0	40.65	0.071	K	LVPLAYGIK	K			Cmpd 351, AutoMSn(487.2755), 20.9 min	emPAI	0.14
1	36	gi|678545	G4VLW2	actin [Schistosoma mansoni]	60	41705	1	1	1	1	2.7	5.3	417	1	1	1	488.73	975.445	2	975.441	0.0042	0	59.59	0.00023	K	AGFAGDDAPR	A			Cmpd 78, AutoMSn(488.7299), 14.6 min	emPAI	0.08
1	25	gi|924603	P53471	actin [Schistosoma mansoni]	789	41714	26	26	9	9	30.9	5.3	389	1	1	1	391.229	780.443	2	780.449	-0.0063	0	40.85	0.014	K	IVAPPER	K			Cmpd 92, AutoMSn(391.2288), 14.2 min
1	25	gi|924603	P53471	actin [Schistosoma mansoni]	789	41714	26	26	9	9	30.9	5.3	390	1	1	1	391.231	780.447	2	780.449	-0.002	0	40.96	0.014	K	IVAPPER	K			Cmpd 93, AutoMSn(391.2310), 14.2 min
1	25	gi|924603	P53471	actin [Schistosoma mansoni]	789	41714	26	26	9	9	30.9	5.3	391	1	1	1	391.232	780.449	2	780.449	0	0	41.94	0.011	K	IVAPPER	K			Cmpd 96, AutoMSn(391.2320), 14.3 min
1	25	gi|924603	P53471	actin [Schistosoma mansoni]	789	41714	26	26	9	9	30.9	5.3	493	1	1	1	488.729	975.444	2	975.441	0.0035	0	73.34	9.9e-06	K	AGFAGDDAPR	A			Cmpd 108, AutoMSn(488.7295), 14.6 min
1	25	gi|924603	P53471	actin [Schistosoma mansoni]	789	41714	26	26	9	9	30.9	5.3	494	1	1	1	488.73	975.445	2	975.441	0.0036	0	73.43	9.7e-06	K	AGFAGDDAPR	A			Cmpd 105, AutoMSn(488.7296), 14.5 min
1	25	gi|924603	P53471	actin [Schistosoma mansoni]	789	41714	26	26	9	9	30.9	5.3	495	1	1	1	488.921	975.828	2	975.441	0.387	0	42.48	0.026	K	AGFAGDDAPR	A			Cmpd 102, AutoMSn(488.9213), 14.4 min
1	25	gi|924603	P53471	actin [Schistosoma mansoni]	789	41714	26	26	9	9	30.9	5.3	562	1	1	1	566.767	1131.52	2	1131.52	0.0002	0	43.45	0.011	R	GYSFTTTAER	E			Cmpd 194, AutoMSn(566.7672), 16.5 min
1	25	gi|924603	P53471	actin [Schistosoma mansoni]	789	41714	26	26	9	9	30.9	5.3	563	1	1	1	566.769	1131.52	2	1131.52	0.0042	0	44.26	0.0087	R	GYSFTTTAER	E			Cmpd 197, AutoMSn(566.7692), 16.6 min
1	25	gi|924603	P53471	actin [Schistosoma mansoni]	789	41714	26	26	9	9	30.9	5.3	574	1	1	1	581.313	1160.61	2	1160.61	0.0001	0	56.95	0.00059	K	EITALAPSTMK	I			Cmpd 294, AutoMSn(581.3129), 18.7 min
1	25	gi|924603	P53471	actin [Schistosoma mansoni]	789	41714	26	26	9	9	30.9	5.3	577	1	1	1	589.305	1176.6	2	1176.61	-0.0099	0	42.58	0.015	K	EITALAPSTMK	I	Oxidation (M)	0.00000000020.0	Cmpd 213, AutoMSn(589.3054), 16.9 min
1	25	gi|924603	P53471	actin [Schistosoma mansoni]	789	41714	26	26	9	9	30.9	5.3	590	1	1	1	400.242	1197.7	3	1197.7	0.0053	0	64.38	0.00012	R	AVFPSIVGRPR	H			Cmpd 286, AutoMSn(400.2418), 18.5 min
1	25	gi|924603	P53471	actin [Schistosoma mansoni]	789	41714	26	26	9	9	30.9	5.3	591	1	1	1	400.242	1197.71	3	1197.7	0.0068	0	44.75	0.011	R	AVFPSIVGRPR	H			Cmpd 289, AutoMSn(400.2423), 18.6 min
1	25	gi|924603	P53471	actin [Schistosoma mansoni]	789	41714	26	26	9	9	30.9	5.3	620	1	1	1	452.215	1353.62	3	1353.62	0.0066	1	51.76	0.0018	K	DSYVGDEAQSKR	G			Cmpd 30, AutoMSn(452.2148), 12.6 min
1	25	gi|924603	P53471	actin [Schistosoma mansoni]	789	41714	26	26	9	9	30.9	5.3	621	1	1	1	452.215	1353.62	3	1353.62	0.0074	1	81.21	2e-06	K	DSYVGDEAQSKR	G			Cmpd 36, AutoMSn(452.2151), 12.7 min
1	25	gi|924603	P53471	actin [Schistosoma mansoni]	789	41714	26	26	9	9	30.9	5.3	622	1	1	1	452.216	1353.63	3	1353.62	0.0101	1	48.83	0.0035	K	DSYVGDEAQSKR	G			Cmpd 33, AutoMSn(452.2160), 12.7 min
1	25	gi|924603	P53471	actin [Schistosoma mansoni]	789	41714	26	26	9	9	30.9	5.3	241	1	1	1	597.601	1789.78	3	1789.88	-0.104	0	49.29	0.013	K	SYELPDGQVITIGNER	F			Cmpd 461, AutoMSn(597.6008), 22.7 min
1	25	gi|924603	P53471	actin [Schistosoma mansoni]	789	41714	26	26	9	9	30.9	5.3	688	1	1	1	895.951	1789.89	2	1789.88	0.0031	0	93.59	1.6e-07	K	SYELPDGQVITIGNER	F			Cmpd 467, AutoMSn(895.9511), 22.8 min
1	25	gi|924603	P53471	actin [Schistosoma mansoni]	789	41714	26	26	9	9	30.9	5.3	689	1	1	1	895.954	1789.89	2	1789.88	0.0087	0	106.91	7.4e-09	K	SYELPDGQVITIGNER	F			Cmpd 469, AutoMSn(895.9539), 22.9 min
1	25	gi|924603	P53471	actin [Schistosoma mansoni]	789	41714	26	26	9	9	30.9	5.3	690	1	1	1	895.954	1789.89	2	1789.88	0.009	0	98.72	4.8e-08	K	SYELPDGQVITIGNER	F			Cmpd 465, AutoMSn(895.9541), 22.8 min
1	25	gi|924603	P53471	actin [Schistosoma mansoni]	789	41714	26	26	9	9	30.9	5.3	691	1	1	1	597.639	1789.9	3	1789.88	0.0111	0	55.21	0.0011	K	SYELPDGQVITIGNER	F			Cmpd 466, AutoMSn(597.6392), 22.8 min
1	25	gi|924603	P53471	actin [Schistosoma mansoni]	789	41714	26	26	9	9	30.9	5.3	692	1	1	1	597.641	1789.9	3	1789.88	0.0155	0	56.32	0.00086	K	SYELPDGQVITIGNER	F			Cmpd 463, AutoMSn(597.6406), 22.8 min
1	25	gi|924603	P53471	actin [Schistosoma mansoni]	789	41714	26	26	9	9	30.9	5.3	719	1	1	1	652.029	1953.07	3	1953.06	0.009	0	49.56	0.0056	R	VAPEEHPVLLTEAPLNPK	A			Cmpd 346, AutoMSn(652.0293), 19.9 min
1	25	gi|924603	P53471	actin [Schistosoma mansoni]	789	41714	26	26	9	9	30.9	5.3	721	1	1	1	652.032	1953.07	3	1953.06	0.0163	0	77.4	9.4e-06	R	VAPEEHPVLLTEAPLNPK	A			Cmpd 349, AutoMSn(652.0317), 20.0 min
1	25	gi|924603	P53471	actin [Schistosoma mansoni]	789	41714	26	26	9	9	30.9	5.3	355	1	1	1	738.984	2213.93	3	2214.06	-0.132	0	48.36	0.018	K	DLYANTVLSGGTTMFPGIADR	M	Oxidation (M)	0.000000000000020000000.0	Cmpd 586, AutoMSn(738.9842), 25.6 min
1	25	gi|924603	P53471	actin [Schistosoma mansoni]	789	41714	26	26	9	9	30.9	5.3	356	1	1	1	739.033	2214.08	3	2214.06	0.0146	0	58.89	0.0016	K	DLYANTVLSGGTTMFPGIADR	M	Oxidation (M)	0.000000000000020000000.0	Cmpd 588, AutoMSn(739.0331), 25.6 min
1	25	gi|924603	P53471	actin [Schistosoma mansoni]	789	41714	26	26	9	9	30.9	5.3	734	1	1	1	739.036	2214.09	3	2214.06	0.0235	0	66.36	9.9e-05	K	DLYANTVLSGGTTMFPGIADR	M	Oxidation (M)	0.000000000000020000000.0	Cmpd 591, AutoMSn(739.0360), 25.7 min	emPAI	1.31
2	25	gi|161059	P06198	paramyosin [Schistosoma mansoni]	60	100326	2	2	2	2	2.3	5.31	487	1	1	1	474.245	946.475	2	946.472	0.0028	0	47.17	0.0042	K	SLTDDLQR	Q			Cmpd 206, AutoMSn(474.2447), 16.8 min
2	25	gi|161059	P06198	paramyosin [Schistosoma mansoni]	60	100326	2	2	2	2	2.3	5.31	631	1	1	1	459.575	1375.7	3	1375.69	0.0093	1	45.89	0.0075	K	SSLESQVDDLKR	S			Cmpd 191, AutoMSn(459.5752), 16.4 min	emPAI	0.07
3	25	gi|56755882	Q5DDI7	SJCHGC01371 protein [Schistosoma japonicum]	50	41348	1	1	1	1	3	5.34	611	1	1	1	643.305	1284.6	2	1284.59	0.0082	0	49.52	0.0031	R	EVDGFESDLFK	S			Cmpd 470, AutoMSn(643.3051), 22.9 min	emPAI	0.08
4	25	gi|56757255	Q5DBK7	SJCHGC01423 protein [Schistosoma japonicum]	49	39023	1	1	1	1	5	5.28	724	1	1	1	654.353	1960.04	3	1960.03	0.0113	0	48.56	0.0066	R	LLLTQTNVPAYDLENTR	N			Cmpd 464, AutoMSn(654.3532), 22.8 min	emPAI	0.08
5	25	gi|29841027	Q86F47	similar to NM_017271 nuclear distribution gene C homolog in Rattus norvegicus [Schistosoma japonicum]	41	37878	1	1	1	1	2.4	5.33	476	1	1	1	467.273	932.532	2	932.533	-0.0016	0	40.57	0.022	R	LVLENFAK	H			Cmpd 339, AutoMSn(467.2730), 19.7 min	emPAI	0.09
1	9	gi|226467808	C1L502	ER calcistorin [Schistosoma japonicum]	1217	54388	42	42	17	17	38.4	4.87	307	1	1	1	411.74	821.466	2	821.465	0.0008	1	40.76	0.016	R	SFEALKK	F			Cmpd 143, AutoMSn(411.7400), 13.4 min
1	9	gi|226467808	C1L502	ER calcistorin [Schistosoma japonicum]	1217	54388	42	42	17	17	38.4	4.87	308	1	1	1	411.74	821.466	2	821.465	0.0019	1	40.48	0.017	R	SFEALKK	F			Cmpd 146, AutoMSn(411.7405), 13.5 min
1	9	gi|226467808	C1L502	ER calcistorin [Schistosoma japonicum]	1217	54388	42	42	17	17	38.4	4.87	310	1	1	1	411.741	821.468	2	821.465	0.0033	1	40.72	0.017	R	SFEALKK	F			Cmpd 149, AutoMSn(411.7413), 13.5 min
1	9	gi|226467808	C1L502	ER calcistorin [Schistosoma japonicum]	1217	54388	42	42	17	17	38.4	4.87	366	1	1	1	446.762	891.51	2	891.507	0.003	0	52.68	0.0012	R	VTSFPTLK	F			Cmpd 367, AutoMSn(446.7621), 18.5 min
1	9	gi|226467808	C1L502	ER calcistorin [Schistosoma japonicum]	1217	54388	42	42	17	17	38.4	4.87	368	1	1	1	446.763	891.512	2	891.507	0.0058	0	44.64	0.0077	R	VTSFPTLK	F			Cmpd 369, AutoMSn(446.7634), 18.5 min
1	9	gi|226467808	C1L502	ER calcistorin [Schistosoma japonicum]	1217	54388	42	42	17	17	38.4	4.87	369	1	1	1	446.764	891.513	2	891.507	0.0067	0	52.8	0.0012	R	VTSFPTLK	F			Cmpd 372, AutoMSn(446.7639), 18.6 min
1	9	gi|226467808	C1L502	ER calcistorin [Schistosoma japonicum]	1217	54388	42	42	17	17	38.4	4.87	107	1	1	1	520.295	1038.58	2	1038.58	0.0004	0	45.23	0.025	R	VLEFFGLSK	N			Cmpd 603, AutoMSn(520.2950), 23.8 min
1	9	gi|226467808	C1L502	ER calcistorin [Schistosoma japonicum]	1217	54388	42	42	17	17	38.4	4.87	454	1	1	1	520.296	1038.58	2	1038.58	0.0024	0	45.1	0.0086	R	VLEFFGLSK	N			Cmpd 604, AutoMSn(520.2960), 23.8 min
1	9	gi|226467808	C1L502	ER calcistorin [Schistosoma japonicum]	1217	54388	42	42	17	17	38.4	4.87	455	1	1	1	520.297	1038.58	2	1038.58	0.0042	0	47.53	0.005	R	VLEFFGLSK	N			Cmpd 607, AutoMSn(520.2968), 23.9 min
1	9	gi|226467808	C1L502	ER calcistorin [Schistosoma japonicum]	1217	54388	42	42	17	17	38.4	4.87	529	1	1	1	566.81	1131.61	2	1131.6	0.0032	0	57.3	0.00048	R	IIELGEETTK	Y			Cmpd 328, AutoMSn(566.8100), 17.6 min
1	9	gi|226467808	C1L502	ER calcistorin [Schistosoma japonicum]	1217	54388	42	42	17	17	38.4	4.87	530	1	1	1	566.812	1131.61	2	1131.6	0.0077	0	67.43	4.6e-05	R	IIELGEETTK	Y			Cmpd 330, AutoMSn(566.8122), 17.6 min
1	9	gi|226467808	C1L502	ER calcistorin [Schistosoma japonicum]	1217	54388	42	42	17	17	38.4	4.87	531	1	1	1	566.814	1131.61	2	1131.6	0.0103	0	71.91	1.7e-05	R	IIELGEETTK	Y			Cmpd 333, AutoMSn(566.8136), 17.7 min
1	9	gi|226467808	C1L502	ER calcistorin [Schistosoma japonicum]	1217	54388	42	42	17	17	38.4	4.87	572	1	1	1	595.336	1188.66	2	1188.65	0.0066	0	70.07	2.8e-05	K	TAGVVFGSPVQK	H			Cmpd 362, AutoMSn(595.3357), 18.3 min
1	9	gi|226467808	C1L502	ER calcistorin [Schistosoma japonicum]	1217	54388	42	42	17	17	38.4	4.87	573	1	1	1	595.337	1188.66	2	1188.65	0.0088	0	75.54	8.1e-06	K	TAGVVFGSPVQK	H			Cmpd 363, AutoMSn(595.3368), 18.4 min
1	9	gi|226467808	C1L502	ER calcistorin [Schistosoma japonicum]	1217	54388	42	42	17	17	38.4	4.87	574	1	1	1	595.338	1188.66	2	1188.65	0.0116	0	89.26	3.5e-07	K	TAGVVFGSPVQK	H			Cmpd 366, AutoMSn(595.3382), 18.5 min
1	9	gi|226467808	C1L502	ER calcistorin [Schistosoma japonicum]	1217	54388	42	42	17	17	38.4	4.87	603	1	1	1	631.297	1260.58	2	1260.57	0.0063	0	51.6	0.0016	R	NEQPIDFGGER	D			Cmpd 337, AutoMSn(631.2972), 17.8 min
1	9	gi|226467808	C1L502	ER calcistorin [Schistosoma japonicum]	1217	54388	42	42	17	17	38.4	4.87	604	1	1	1	631.297	1260.58	2	1260.57	0.0067	0	42.59	0.013	R	NEQPIDFGGER	D			Cmpd 344, AutoMSn(631.2974), 17.9 min
1	9	gi|226467808	C1L502	ER calcistorin [Schistosoma japonicum]	1217	54388	42	42	17	17	38.4	4.87	605	1	1	1	631.298	1260.58	2	1260.57	0.0074	0	39.13	0.029	R	NEQPIDFGGER	D			Cmpd 340, AutoMSn(631.2977), 17.9 min
1	9	gi|226467808	C1L502	ER calcistorin [Schistosoma japonicum]	1217	54388	42	42	17	17	38.4	4.87	614	1	1	1	646.29	1290.57	2	1290.56	0.0016	0	40.44	0.023	K	LYAPWCGHCK	A	2 Carbamidomethyl (C)	0.0000010010.0	Cmpd 301, AutoMSn(646.2900), 17.0 min
1	9	gi|226467808	C1L502	ER calcistorin [Schistosoma japonicum]	1217	54388	42	42	17	17	38.4	4.87	617	1	1	1	646.292	1290.57	2	1290.56	0.0063	0	56.29	0.00061	K	LYAPWCGHCK	A	2 Carbamidomethyl (C)	0.0000010010.0	Cmpd 305, AutoMSn(646.2923), 17.1 min
1	9	gi|226467808	C1L502	ER calcistorin [Schistosoma japonicum]	1217	54388	42	42	17	17	38.4	4.87	619	1	1	1	431.198	1290.57	3	1290.56	0.0078	0	53.88	0.0011	K	LYAPWCGHCK	A	2 Carbamidomethyl (C)	0.0000010010.0	Cmpd 300, AutoMSn(431.1978), 17.0 min
1	9	gi|226467808	C1L502	ER calcistorin [Schistosoma japonicum]	1217	54388	42	42	17	17	38.4	4.87	229	1	1	1	674.823	1347.63	2	1347.62	0.0074	0	45.81	0.035	R	DSDAIVNWCLR	K	Carbamidomethyl (C)	0.00000000100.0	Cmpd 579, AutoMSn(674.8231), 23.2 min
1	9	gi|226467808	C1L502	ER calcistorin [Schistosoma japonicum]	1217	54388	42	42	17	17	38.4	4.87	644	1	1	1	459.263	1374.77	3	1374.76	0.0062	1	62.94	0.00016	R	VLVGKNYNDVVR	D			Cmpd 273, AutoMSn(459.2633), 16.4 min
1	9	gi|226467808	C1L502	ER calcistorin [Schistosoma japonicum]	1217	54388	42	42	17	17	38.4	4.87	645	1	1	1	459.264	1374.77	3	1374.76	0.0089	1	100.67	2.8e-08	R	VLVGKNYNDVVR	D			Cmpd 270, AutoMSn(459.2642), 16.3 min
1	9	gi|226467808	C1L502	ER calcistorin [Schistosoma japonicum]	1217	54388	42	42	17	17	38.4	4.87	650	1	1	1	692.308	1382.6	2	1382.6	0.0073	0	66.95	5.3e-05	K	NSDEVIDYTGDR	S			Cmpd 318, AutoMSn(692.3084), 17.4 min
1	9	gi|226467808	C1L502	ER calcistorin [Schistosoma japonicum]	1217	54388	42	42	17	17	38.4	4.87	651	1	1	1	692.309	1382.6	2	1382.6	0.0079	0	87.03	5.2e-07	K	NSDEVIDYTGDR	S			Cmpd 321, AutoMSn(692.3088), 17.4 min
1	9	gi|226467808	C1L502	ER calcistorin [Schistosoma japonicum]	1217	54388	42	42	17	17	38.4	4.87	652	1	1	1	692.31	1382.61	2	1382.6	0.0112	0	65.03	8.3e-05	K	NSDEVIDYTGDR	S			Cmpd 324, AutoMSn(692.3104), 17.5 min
1	9	gi|226467808	C1L502	ER calcistorin [Schistosoma japonicum]	1217	54388	42	42	17	17	38.4	4.87	668	1	1	1	492.917	1475.73	3	1475.72	0.0095	1	75.7	8.4e-06	R	DSDAIVNWCLRK	S	Carbamidomethyl (C)	0.000000001000.0	Cmpd 431, AutoMSn(492.9168), 19.9 min
1	9	gi|226467808	C1L502	ER calcistorin [Schistosoma japonicum]	1217	54388	42	42	17	17	38.4	4.87	669	1	1	1	492.919	1475.73	3	1475.72	0.0154	1	61.81	0.00021	R	DSDAIVNWCLRK	S	Carbamidomethyl (C)	0.000000001000.0	Cmpd 432, AutoMSn(492.9188), 19.9 min
1	9	gi|226467808	C1L502	ER calcistorin [Schistosoma japonicum]	1217	54388	42	42	17	17	38.4	4.87	733	1	1	1	571.282	1710.82	3	1710.81	0.0121	1	47.17	0.0063	K	FFRNEQPIDFGGER	D			Cmpd 395, AutoMSn(571.2818), 19.1 min
1	9	gi|226467808	C1L502	ER calcistorin [Schistosoma japonicum]	1217	54388	42	42	17	17	38.4	4.87	734	1	1	1	571.282	1710.82	3	1710.81	0.0124	1	51.85	0.0021	K	FFRNEQPIDFGGER	D			Cmpd 396, AutoMSn(571.2819), 19.1 min
1	9	gi|226467808	C1L502	ER calcistorin [Schistosoma japonicum]	1217	54388	42	42	17	17	38.4	4.87	752	1	1	1	619.661	1855.96	3	1855.95	0.0139	1	59.99	0.00042	R	VLEFFGLSKNDAPTYR	I			Cmpd 520, AutoMSn(619.6608), 21.9 min
1	9	gi|226467808	C1L502	ER calcistorin [Schistosoma japonicum]	1217	54388	42	42	17	17	38.4	4.87	753	1	1	1	619.662	1855.96	3	1855.95	0.017	1	114.02	1.7e-09	R	VLEFFGLSKNDAPTYR	I			Cmpd 525, AutoMSn(619.6619), 22.0 min
1	9	gi|226467808	C1L502	ER calcistorin [Schistosoma japonicum]	1217	54388	42	42	17	17	38.4	4.87	754	1	1	1	619.663	1855.97	3	1855.95	0.0197	1	77.91	6.8e-06	R	VLEFFGLSKNDAPTYR	I			Cmpd 522, AutoMSn(619.6628), 21.9 min
1	9	gi|226467808	C1L502	ER calcistorin [Schistosoma japonicum]	1217	54388	42	42	17	17	38.4	4.87	210	1	1	1	638.258	1911.75	3	1911.88	-0.1293	0	56.75	0.0016	K	FVLVEFYAPWCGHCK	A	2 Carbamidomethyl (C)	0.000000000010010.0	Cmpd 631, AutoMSn(638.2575), 24.4 min
1	9	gi|226467808	C1L502	ER calcistorin [Schistosoma japonicum]	1217	54388	42	42	17	17	38.4	4.87	780	1	1	1	654.016	1959.03	3	1959.01	0.0157	0	53.71	0.002	K	HFVQVESVPLVSEFSQK	T			Cmpd 547, AutoMSn(654.0159), 22.5 min
1	9	gi|226467808	C1L502	ER calcistorin [Schistosoma japonicum]	1217	54388	42	42	17	17	38.4	4.87	781	1	1	1	654.017	1959.03	3	1959.01	0.0186	0	62.9	0.00025	K	HFVQVESVPLVSEFSQK	T			Cmpd 550, AutoMSn(654.0169), 22.6 min
1	9	gi|226467808	C1L502	ER calcistorin [Schistosoma japonicum]	1217	54388	42	42	17	17	38.4	4.87	832	1	1	1	737.335	2208.98	3	2208.96	0.0185	0	43.24	0.019	K	YKPDTDDYSVSGMSDFVQR	A			Cmpd 452, AutoMSn(737.3346), 20.3 min
1	9	gi|226467808	C1L502	ER calcistorin [Schistosoma japonicum]	1217	54388	42	42	17	17	38.4	4.87	836	1	1	1	742.668	2224.98	3	2224.96	0.0223	0	94.71	1.3e-07	K	YKPDTDDYSVSGMSDFVQR	A	Oxidation (M)	0.0000000000002000000.0	Cmpd 339, AutoMSn(742.6675), 17.8 min
1	9	gi|226467808	C1L502	ER calcistorin [Schistosoma japonicum]	1217	54388	42	42	17	17	38.4	4.87	837	1	1	1	742.668	2224.98	3	2224.96	0.0253	0	81.15	3e-06	K	YKPDTDDYSVSGMSDFVQR	A	Oxidation (M)	0.0000000000002000000.0	Cmpd 342, AutoMSn(742.6685), 17.9 min
1	9	gi|226467808	C1L502	ER calcistorin [Schistosoma japonicum]	1217	54388	42	42	17	17	38.4	4.87	838	1	1	1	742.669	2224.99	3	2224.96	0.0272	0	94.35	1.4e-07	K	YKPDTDDYSVSGMSDFVQR	A	Oxidation (M)	0.0000000000002000000.0	Cmpd 345, AutoMSn(742.6691), 18.0 min
1	9	gi|226467808	C1L502	ER calcistorin [Schistosoma japonicum]	1217	54388	42	42	17	17	38.4	4.87	857	1	1	1	786.096	2355.27	3	2355.25	0.0179	1	82.89	2.9e-06	K	ALAPVWNELGEAFKDADVVIAK	M			Cmpd 780, AutoMSn(786.0957), 27.8 min	emPAI	2.06
2	9	gi|226475790	C1LVD4	Tubulin beta-2C chain [Schistosoma japonicum]	220	49599	11	11	5	5	14.2	4.8	121	1	1	1	527.308	1052.6	2	1052.6	-0.0001	0	46.41	0.018	R	YLTVAAIFR	G			Cmpd 600, AutoMSn(527.3081), 23.7 min
2	9	gi|226475790	C1LVD4	Tubulin beta-2C chain [Schistosoma japonicum]	220	49599	11	11	5	5	14.2	4.8	541	1	1	1	580.318	1158.62	2	1158.62	0.0005	0	56.64	0.00061	K	LAVNMVPFPR	L	Oxidation (M)	0.0000200000.0	Cmpd 471, AutoMSn(580.3185), 20.8 min
2	9	gi|226475790	C1LVD4	Tubulin beta-2C chain [Schistosoma japonicum]	220	49599	11	11	5	5	14.2	4.8	158	1	1	1	580.319	1158.62	2	1158.62	0.0015	0	54.12	0.0033	K	LAVNMVPFPR	L	Oxidation (M)	0.0000200000.0	Cmpd 474, AutoMSn(580.3190), 20.9 min
2	9	gi|226475790	C1LVD4	Tubulin beta-2C chain [Schistosoma japonicum]	220	49599	11	11	5	5	14.2	4.8	629	1	1	1	657.823	1313.63	2	1313.63	0.0055	0	46.65	0.0066	R	INVYYNEASGGK	Y			Cmpd 294, AutoMSn(657.8226), 16.8 min
2	9	gi|226475790	C1LVD4	Tubulin beta-2C chain [Schistosoma japonicum]	220	49599	11	11	5	5	14.2	4.8	630	1	1	1	657.823	1313.63	2	1313.63	0.0057	0	43.32	0.014	R	INVYYNEASGGK	Y			Cmpd 288, AutoMSn(657.8227), 16.7 min
2	9	gi|226475790	C1LVD4	Tubulin beta-2C chain [Schistosoma japonicum]	220	49599	11	11	5	5	14.2	4.8	631	1	1	1	657.823	1313.63	2	1313.63	0.0068	0	46.38	0.007	R	INVYYNEASGGK	Y			Cmpd 291, AutoMSn(657.8232), 16.8 min
2	9	gi|226475790	C1LVD4	Tubulin beta-2C chain [Schistosoma japonicum]	220	49599	11	11	5	5	14.2	4.8	716	1	1	1	546.283	1635.83	3	1635.82	0.0048	0	56.31	0.00087	R	LHFFMPGFAPLTSR	G	Oxidation (M)	0.00002000000000.0	Cmpd 555, AutoMSn(546.2833), 22.7 min
2	9	gi|226475790	C1LVD4	Tubulin beta-2C chain [Schistosoma japonicum]	220	49599	11	11	5	5	14.2	4.8	718	1	1	1	546.285	1635.83	3	1635.82	0.0092	0	59.39	0.00043	R	LHFFMPGFAPLTSR	G	Oxidation (M)	0.00002000000000.0	Cmpd 558, AutoMSn(546.2847), 22.8 min
2	9	gi|226475790	C1LVD4	Tubulin beta-2C chain [Schistosoma japonicum]	220	49599	11	11	5	5	14.2	4.8	719	1	1	1	546.285	1635.83	3	1635.82	0.0092	0	53.69	0.0016	R	LHFFMPGFAPLTSR	G	Oxidation (M)	0.00002000000000.0	Cmpd 556, AutoMSn(546.2847), 22.7 min
2	9	gi|226475790	C1LVD4	Tubulin beta-2C chain [Schistosoma japonicum]	220	49599	11	11	5	5	14.2	4.8	720	1	1	1	546.286	1635.84	3	1635.82	0.0134	0	43.7	0.016	R	LHFFMPGFAPLTSR	G	Oxidation (M)	0.00002000000000.0	Cmpd 552, AutoMSn(546.2861), 22.6 min
2	9	gi|226475790	C1LVD4	Tubulin beta-2C chain [Schistosoma japonicum]	220	49599	11	11	5	5	14.2	4.8	803	1	1	1	686.7	2057.08	3	2057.06	0.0156	1	39.26	0.058	K	MSVTFIGNSTAIQELFKR	V	Oxidation (M)	0.200000000000000000.0	Cmpd 617, AutoMSn(686.6997), 24.1 min	emPAI	0.38
3	9	gi|2829289	O45038	HSP70 [Schistosoma japonicum]	218	71442	4	4	2	2	5.4	5.12	741	1	1	1	596.67	1786.99	3	1786.98	0.0065	1	108.98	6.1e-09	R	IINEPTAAAIAYGLDKK	D			Cmpd 465, AutoMSn(596.6704), 20.7 min
3	9	gi|2829289	O45038	HSP70 [Schistosoma japonicum]	218	71442	4	4	2	2	5.4	5.12	742	1	1	1	596.671	1786.99	3	1786.98	0.0074	1	78.84	6.3e-06	R	IINEPTAAAIAYGLDKK	D			Cmpd 460, AutoMSn(596.6707), 20.5 min
3	9	gi|2829289	O45038	HSP70 [Schistosoma japonicum]	218	71442	4	4	2	2	5.4	5.12	743	1	1	1	596.671	1786.99	3	1786.98	0.0094	1	84.31	1.8e-06	R	IINEPTAAAIAYGLDKK	D			Cmpd 462, AutoMSn(596.6714), 20.6 min
3	9	gi|2829289	O45038	HSP70 [Schistosoma japonicum]	218	71442	4	4	2	2	5.4	5.12	801	1	1	1	685.007	2052	3	2051.99	0.0095	0	61.48	0.00028	R	VEIESLIDGEDFSETLTR	A			Cmpd 729, AutoMSn(685.0071), 26.7 min	emPAI	0.09
1	23	gi|924603	P53471	actin [Schistosoma mansoni]	753	41714	29	29	13	13	44.7	5.3	288	1	1	1	391.207	780.399	2	780.449	-0.0503	0	41.94	0.011	K	IVAPPER	K			Cmpd 94, AutoMSn(391.2068), 14.4 min
1	23	gi|924603	P53471	actin [Schistosoma mansoni]	753	41714	29	29	13	13	44.7	5.3	378	1	1	1	488.696	975.377	2	975.441	-0.0641	0	64.12	8.4e-05	K	AGFAGDDAPR	A			Cmpd 102, AutoMSn(488.6957), 14.5 min
1	23	gi|924603	P53471	actin [Schistosoma mansoni]	753	41714	29	29	13	13	44.7	5.3	379	1	1	1	488.697	975.379	2	975.441	-0.0618	0	74.22	8.2e-06	K	AGFAGDDAPR	A			Cmpd 105, AutoMSn(488.6969), 14.6 min
1	23	gi|924603	P53471	actin [Schistosoma mansoni]	753	41714	29	29	13	13	44.7	5.3	396	1	1	1	511.788	1021.56	2	1021.63	-0.0666	1	46.16	0.0058	K	IKIVAPPER	K			Cmpd 157, AutoMSn(511.7881), 15.8 min
1	23	gi|924603	P53471	actin [Schistosoma mansoni]	753	41714	29	29	13	13	44.7	5.3	397	1	1	1	511.788	1021.56	2	1021.63	-0.0662	1	39.46	0.027	K	IKIVAPPER	K			Cmpd 161, AutoMSn(511.7883), 15.9 min
1	23	gi|924603	P53471	actin [Schistosoma mansoni]	753	41714	29	29	13	13	44.7	5.3	431	1	1	1	566.729	1131.44	2	1131.52	-0.0772	0	49.68	0.0026	R	GYSFTTTAER	E			Cmpd 185, AutoMSn(566.7285), 16.5 min
1	23	gi|924603	P53471	actin [Schistosoma mansoni]	753	41714	29	29	13	13	44.7	5.3	432	1	1	1	566.73	1131.45	2	1131.52	-0.0736	0	44.34	0.0087	R	GYSFTTTAER	E			Cmpd 187, AutoMSn(566.7303), 16.6 min
1	23	gi|924603	P53471	actin [Schistosoma mansoni]	753	41714	29	29	13	13	44.7	5.3	433	1	1	1	566.731	1131.45	2	1131.52	-0.0722	0	50.05	0.0023	R	GYSFTTTAER	E			Cmpd 190, AutoMSn(566.7310), 16.6 min
1	23	gi|924603	P53471	actin [Schistosoma mansoni]	753	41714	29	29	13	13	44.7	5.3	444	1	1	1	581.273	1160.53	2	1160.61	-0.0789	0	44.53	0.0095	K	EITALAPSTMK	I			Cmpd 282, AutoMSn(581.2734), 18.8 min
1	23	gi|924603	P53471	actin [Schistosoma mansoni]	753	41714	29	29	13	13	44.7	5.3	446	1	1	1	581.275	1160.54	2	1160.61	-0.0751	0	40.91	0.022	K	EITALAPSTMK	I			Cmpd 280, AutoMSn(581.2753), 18.8 min
1	23	gi|924603	P53471	actin [Schistosoma mansoni]	753	41714	29	29	13	13	44.7	5.3	447	1	1	1	589.269	1176.52	2	1176.61	-0.0832	0	43.89	0.01	K	EITALAPSTMK	I	Oxidation (M)	0.00000000020.0	Cmpd 204, AutoMSn(589.2687), 16.9 min
1	23	gi|924603	P53471	actin [Schistosoma mansoni]	753	41714	29	29	13	13	44.7	5.3	448	1	1	1	589.272	1176.53	2	1176.61	-0.076	0	48.4	0.0037	K	EITALAPSTMK	I	Oxidation (M)	0.00000000020.0	Cmpd 205, AutoMSn(589.2723), 17.0 min
1	23	gi|924603	P53471	actin [Schistosoma mansoni]	753	41714	29	29	13	13	44.7	5.3	449	1	1	1	589.273	1176.53	2	1176.61	-0.0752	0	50.42	0.0023	K	EITALAPSTMK	I	Oxidation (M)	0.00000000020.0	Cmpd 209, AutoMSn(589.2727), 17.0 min
1	23	gi|924603	P53471	actin [Schistosoma mansoni]	753	41714	29	29	13	13	44.7	5.3	471	1	1	1	400.216	1197.63	3	1197.7	-0.0727	0	49.69	0.003	R	AVFPSIVGRPR	H			Cmpd 275, AutoMSn(400.2158), 18.6 min
1	23	gi|924603	P53471	actin [Schistosoma mansoni]	753	41714	29	29	13	13	44.7	5.3	472	1	1	1	400.216	1197.63	3	1197.7	-0.0725	0	52.4	0.0016	R	AVFPSIVGRPR	H			Cmpd 272, AutoMSn(400.2159), 18.5 min
1	23	gi|924603	P53471	actin [Schistosoma mansoni]	753	41714	29	29	13	13	44.7	5.3	473	1	1	1	400.216	1197.63	3	1197.7	-0.0705	0	59.44	0.00032	R	AVFPSIVGRPR	H			Cmpd 270, AutoMSn(400.2165), 18.5 min
1	23	gi|924603	P53471	actin [Schistosoma mansoni]	753	41714	29	29	13	13	44.7	5.3	503	1	1	1	452.186	1353.53	3	1353.62	-0.0812	1	57.32	0.0005	K	DSYVGDEAQSKR	G			Cmpd 28, AutoMSn(452.1856), 12.7 min
1	23	gi|924603	P53471	actin [Schistosoma mansoni]	753	41714	29	29	13	13	44.7	5.3	504	1	1	1	452.186	1353.54	3	1353.62	-0.0809	1	61.65	0.00018	K	DSYVGDEAQSKR	G			Cmpd 31, AutoMSn(452.1857), 12.8 min
1	23	gi|924603	P53471	actin [Schistosoma mansoni]	753	41714	29	29	13	13	44.7	5.3	534	1	1	1	496.206	1485.6	3	1485.68	-0.0876	0	53.52	0.0013	K	QEYDESGPGIVHR	K			Cmpd 132, AutoMSn(496.2064), 15.3 min
1	23	gi|924603	P53471	actin [Schistosoma mansoni]	753	41714	29	29	13	13	44.7	5.3	559	1	1	1	547.251	1638.73	3	1638.83	-0.0966	1	47.71	0.0054	R	LDLAGRDLTDYLMK	I	Oxidation (M)	0.00000000000020.0	Cmpd 427, AutoMSn(547.2513), 22.3 min
1	23	gi|924603	P53471	actin [Schistosoma mansoni]	753	41714	29	29	13	13	44.7	5.3	566	1	1	1	895.889	1789.76	2	1789.88	-0.1207	0	91.85	2.1e-07	K	SYELPDGQVITIGNER	F			Cmpd 447, AutoMSn(895.8892), 22.8 min
1	23	gi|924603	P53471	actin [Schistosoma mansoni]	753	41714	29	29	13	13	44.7	5.3	567	1	1	1	895.893	1789.77	2	1789.88	-0.1141	0	92.28	1.9e-07	K	SYELPDGQVITIGNER	F			Cmpd 449, AutoMSn(895.8925), 22.8 min
1	23	gi|924603	P53471	actin [Schistosoma mansoni]	753	41714	29	29	13	13	44.7	5.3	568	1	1	1	597.598	1789.77	3	1789.88	-0.1121	0	45.1	0.0099	K	SYELPDGQVITIGNER	F			Cmpd 444, AutoMSn(597.5981), 22.7 min
1	23	gi|924603	P53471	actin [Schistosoma mansoni]	753	41714	29	29	13	13	44.7	5.3	569	1	1	1	597.599	1789.78	3	1789.88	-0.1084	0	41.78	0.021	K	SYELPDGQVITIGNER	F			Cmpd 446, AutoMSn(597.5993), 22.8 min
1	23	gi|924603	P53471	actin [Schistosoma mansoni]	753	41714	29	29	13	13	44.7	5.3	570	1	1	1	597.6	1789.78	3	1789.88	-0.1061	0	72.23	1.9e-05	K	SYELPDGQVITIGNER	F			Cmpd 450, AutoMSn(597.6001), 22.8 min
1	23	gi|924603	P53471	actin [Schistosoma mansoni]	753	41714	29	29	13	13	44.7	5.3	578	1	1	1	651.988	1952.94	3	1953.06	-0.1146	0	46.79	0.0082	R	VAPEEHPVLLTEAPLNPK	A			Cmpd 328, AutoMSn(651.9881), 20.0 min
1	23	gi|924603	P53471	actin [Schistosoma mansoni]	753	41714	29	29	13	13	44.7	5.3	579	1	1	1	651.989	1952.94	3	1953.06	-0.1131	0	39.88	0.04	R	VAPEEHPVLLTEAPLNPK	A			Cmpd 331, AutoMSn(651.9886), 20.0 min
1	23	gi|924603	P53471	actin [Schistosoma mansoni]	753	41714	29	29	13	13	44.7	5.3	606	1	1	1	738.986	2213.94	3	2214.06	-0.1259	0	60.73	0.00031	K	DLYANTVLSGGTTMFPGIADR	M	Oxidation (M)	0.000000000000020000000.0	Cmpd 560, AutoMSn(738.9862), 25.6 min
1	23	gi|924603	P53471	actin [Schistosoma mansoni]	753	41714	29	29	13	13	44.7	5.3	623	1	1	1	856.006	2565	3	2565.16	-0.1648	0	61.55	0.0003	K	LCYVALDFEQEMATAASSSSLEK	S	Carbamidomethyl (C); Oxidation (M)	0.01000000000200000000000.0	Cmpd 482, AutoMSn(856.0062), 23.6 min	emPAI	2.14
1	24	gi|349802	Q5DDV5	enolase [Schistosoma japonicum]	75	47221	3	2	1	1	2.8	6.18	355	1	1	1	644.313	1286.61	2	1286.7	-0.0876	0	44.09	0.01	K	AGAAELNLPLYR	Y			Cmpd 309, AutoMSn(644.3126), 21.9 min
1	24	gi|349802	Q5DDV5	enolase [Schistosoma japonicum]	75	47221	3	2	1	1	2.8	6.18	356	1	1	1	644.314	1286.61	2	1286.7	-0.0855	0	62.29	0.00015	K	AGAAELNLPLYR	Y			Cmpd 312, AutoMSn(644.3137), 22.0 min
1	24	gi|349802	Q5DDV5	enolase [Schistosoma japonicum]	75	47221	3	2	1	1	2.8	6.18	199	1	1	1	644.314	1286.61	2	1286.7	-0.0848	0	39.08	0.1	K	AGAAELNLPLYR	Y			Cmpd 315, AutoMSn(644.3140), 22.0 min	emPAI	0.07
1	18	gi|56756108	Q5DD74	SJCHGC01701 protein [Schistosoma japonicum]	61	44598	2	2	2	2	5.5	4.84	341	1	1	1	577.751	1153.49	2	1153.56	-0.0743	0	51.06	0.0019	K	NVEGSLSSYAK	L			Cmpd 170, AutoMSn(577.7508), 16.9 min
1	18	gi|56756108	Q5DD74	SJCHGC01701 protein [Schistosoma japonicum]	61	44598	2	2	2	2	5.5	4.84	363	1	1	1	642.819	1283.62	2	1283.71	-0.0846	0	43.64	0.011	K	LLEEVQNNVVK	N			Cmpd 235, AutoMSn(642.8192), 18.6 min	emPAI	0.15
2	18	gi|353232256	G4VJL0	putative dynactin subunit [Schistosoma mansoni]	44	46142	1	1	1	1	2.7	5.03	366	1	1	1	657.244	1312.47	2	1312.56	-0.0868	0	43.76	0.013	R	EAIADYDMQNK	I	Oxidation (M)	0.00000002000.0	Cmpd 100, AutoMSn(657.2441), 15.2 min	emPAI	0.07
1	16	gi|353231527	G4VDL3	putative utp-glucose-1-phosphate uridylyltransferase 2 (udp-glucose pyrophosphorylase 2) [Schistosoma mansoni]	48	52695	2	2	2	2	4.5	8.13	379	1	1	1	541.272	1080.53	2	1080.53	0.0024	0	40.12	0.024	R	SFVACGLAEK	M	Carbamidomethyl (C)	0.0000100000.0	Cmpd 146, AutoMSn(541.2721), 17.9 min
1	16	gi|353231527	G4VDL3	putative utp-glucose-1-phosphate uridylyltransferase 2 (udp-glucose pyrophosphorylase 2) [Schistosoma mansoni]	48	52695	2	2	2	2	4.5	8.13	406	1	1	1	651.362	1300.71	2	1300.71	0.0027	0	38.35	0.047	K	TLQMEIIVNPK	T	Oxidation (M)	0.00020000000.0	Cmpd 169, AutoMSn(651.3616), 18.9 min	emPAI	0.13
1	21	gi|56752945	Q5DHM2	SJCHGC00865 protein [Schistosoma japonicum]	53	46051	1	1	1	1	2.2	5.71	371	1	1	1	455.28	908.545	2	908.544	0.0007	0	52.58	0.0012	K	TPLLVPGGR	V			Cmpd 300, AutoMSn(455.2798), 18.5 min	emPAI	0.07
1	5	gi|257215700	C7TZG8	Myosin heavy chain, partial [Schistosoma japonicum]	81	94754	5	5	5	5	7.2	8.49	447	1	1	1	498.756	995.497	2	995.492	0.0051	0	41.33	0.016	K	ASDQTFLSK	L			Cmpd 99, AutoMSn(498.7560), 15.9 min
1	5	gi|257215700	C7TZG8	Myosin heavy chain, partial [Schistosoma japonicum]	81	94754	5	5	5	5	7.2	8.49	496	1	1	1	625.332	1248.65	2	1248.65	0.0039	0	43.76	0.012	K	NLQSTSPSFIR	C			Cmpd 206, AutoMSn(625.3323), 18.4 min
1	5	gi|257215700	C7TZG8	Myosin heavy chain, partial [Schistosoma japonicum]	81	94754	5	5	5	5	7.2	8.49	507	1	1	1	654.869	1307.72	2	1307.71	0.0102	0	39.24	0.037	R	FPIYTEQVALK	Y			Cmpd 324, AutoMSn(654.8686), 21.6 min
1	5	gi|257215700	C7TZG8	Myosin heavy chain, partial [Schistosoma japonicum]	81	94754	5	5	5	5	7.2	8.49	529	1	1	1	491.269	1470.78	3	1470.77	0.0118	0	43.26	0.016	K	IAGADIEHYLLEK	S			Cmpd 339, AutoMSn(491.2685), 21.9 min
1	5	gi|257215700	C7TZG8	Myosin heavy chain, partial [Schistosoma japonicum]	81	94754	5	5	5	5	7.2	8.49	539	1	1	1	831.944	1661.87	2	1661.87	-0.0007	0	48.1	0.0059	K	GQNLNQVSYAVSALAK	S			Cmpd 332, AutoMSn(831.9438), 21.8 min	emPAI	0.19
